# Supplementary material for: Chromosome-level genome of Schistosoma haematobium underpins genome-wide explorations of molecular variation
Source: PLoS Pathog. 2022 Feb 15;18(2):e1010288. doi: 10.1371/journal.ppat.1010288 (PMC8846543; doi:10.1371/journal.ppat.1010288)
Supplement: S3 Dataset — (ZIP) [file ppat.1010288.s004.zip › S3_Dataset/readme.txt]

Supplementary Data 3

Filtered and annotated single nucleotide polymorphisms reported in four individual male Schistosoma haematobium worms from distinct geographic locations in Africa.
Fles are in variant call format (VCF)
Locations where individual male Schistosoma haematobim worms were first isolated are shown in Supplementary Table 13
Abbreviations for each location are:
Zambia (Z1)
Senegal (S1)
Mauritius (Ms)
Mali (Mi)
