# Supplementary material for: Chromosome-level genome of Schistosoma haematobium underpins genome-wide explorations of molecular variation
Source: PLoS Pathog. 2022 Feb 15;18(2):e1010288. doi: 10.1371/journal.ppat.1010288 (PMC8846543; doi:10.1371/journal.ppat.1010288)
Supplement: S4 Dataset — (ZIP) [file ppat.1010288.s005.zip]

Archive with 7 entries (6 files):
- S4_Dataset/
- __MACOSX/._S4_Dataset
- S4_Dataset/.DS_Store
- __MACOSX/S4_Dataset/._.DS_Store
- S4_Dataset/readme.txt
- __MACOSX/S4_Dataset/._readme.txt
- S4_Dataset/SZ1.snp.filt.final.recode.vcf
