# Supplementary material for: Chromosome-level genome of Schistosoma haematobium underpins genome-wide explorations of molecular variation
Source: PLoS Pathog. 2022 Feb 15;18(2):e1010288. doi: 10.1371/journal.ppat.1010288 (PMC8846543; doi:10.1371/journal.ppat.1010288)
Supplement: S1 Table — (XLSX) [file ppat.1010288.s006.xlsx]

## Sheet: STable1
S1 Table. New Schistosoma haematobium sequence data produced in this study and linked to NCBI sequence read archive submission details.
Run accession number	BioProject accession number	BioSample accession number	sample_name	Library identifier	Title	Library strategy	Library source	Library selection	Library layout	Sequencing platform	Instrument model	Design description
SRR15400746	PRJNA78265	SAMN20692201	Mixed sex adult Schistosoma haematobium worms	RAD004	WGS of S. haematobium: Mixed-sex adult worms ONT RAD004	WGS	GENOMIC	RANDOM	single	OXFORD_NANOPORE	MinION	High-quality total genomic DNA was isolated from a pool of 50 male and female adult worm pairs of S. haematobium using the Circulomics Tissue Kit (Circulomics, Bal- timore, MD, USA) and used to construct a rapid-sequencing (SQK-RAD004) library, according to the manufacturers protocol (Oxford Nanopore Technologies, Oxford, UK). Low molecular weight DNA was removed using the 10 kb-Short Read Elimin…
SRR15400747	PRJNA78265	SAMN20692201	Mixed sex adult Schistosoma haematobium worms	LSK109	WGS of S. haematobium: Mixed-sex adult worms ONT LSK109	WGS	GENOMIC	RANDOM	single	OXFORD_NANOPORE	MinION	High-quality total genomic DNA was isolated from a pool of 50 male and female adult worm pairs of S. haematobium using the Circulomics Tissue Kit (Circulomics, Bal- timore, MD, USA) and used to construct a ligation-sequencing genomic DNA library (SQK-LSK109), according to the manufacturers protocol (Oxford Nanopore Technologies, Oxford, UK). Low molecular weight DNA was removed using the 10 kb-Sh…
SRR15400745	PRJNA78265	SAMN20692196	Schistosoma haematobium DNA single male Senegal	S4	WGS of S. haematobium: Single adult male Senegal	WGS	GENOMIC	RANDOM	paired	ILLUMINA	Illumina HiSeq 2500	High molecular weight genomic DNA was isolated from single adult males of S. haematobium representing four geographic locations (Zambia, Senegal, Mauritius and Mali) using a commercial kit (Chemagic STAR DNA Tissue Kit, Perkin Elmer). The DNA yield was estimated spectrophotometrically (Qubit fluorometer dsDNA HS Kit, Invitrogen), and DNA integrity was assessed by agarose-gel electrophoresis and t…
SRR15400770	PRJNA78265	SAMN20692197	Schistosoma haematobium DNA single male Mauritius	Ms2	WGS of S. haematobium: Single adult male Mauritius	WGS	GENOMIC	RANDOM	paired	ILLUMINA	Illumina HiSeq 2500	High molecular weight genomic DNA was isolated from single adult males of S. haematobium representing four geographic locations (Zambia, Senegal, Mauritius and Mali) using a commercial kit (Chemagic STAR DNA Tissue Kit, Perkin Elmer). The DNA yield was estimated spectrophotometrically (Qubit fluorometer dsDNA HS Kit, Invitrogen), and DNA integrity was assessed by agarose-gel electrophoresis and t…
SRR15400771	PRJNA78265	SAMN20692198	Schistosoma haematobium DNA single male Mali	Mi1	WGS of S. haematobium: Single adult male Mali	WGS	GENOMIC	RANDOM	paired	ILLUMINA	Illumina HiSeq 2500	High molecular weight genomic DNA was isolated from single adult males of S. haematobium representing four geographic locations (Zambia, Senegal, Mauritius and Mali) using a commercial kit (Chemagic STAR DNA Tissue Kit, Perkin Elmer). The DNA yield was estimated spectrophotometrically (Qubit fluorometer dsDNA HS Kit, Invitrogen), and DNA integrity was assessed by agarose-gel electrophoresis and t…
SRR15400772	PRJNA78265	SAMN20692199	Schistosoma haematobium DNA single male Zambia	Z1	WGS of S. haematobium: Single adult male Zambia	WGS	GENOMIC	RANDOM	paired	ILLUMINA	Illumina HiSeq 2500	High molecular weight genomic DNA was isolated from single adult males of S. haematobium representing four geographic locations (Zambia, Senegal, Mauritius and Mali) using a commercial kit (Chemagic STAR DNA Tissue Kit, Perkin Elmer). The DNA yield was estimated spectrophotometrically (Qubit fluorometer dsDNA HS Kit, Invitrogen), and DNA integrity was assessed by agarose-gel electrophoresis and t…
SRR15400749	PRJNA78265	SAMN20692201	Mixed sex adult Schistosoma haematobium worms	RNA002	RNA-Seq of S. haematobium: Mixed-sex adult worms ONT RNA002	RNA-Seq	TRANSCRIPTOMIC	Oligo-dT	single	OXFORD_NANOPORE	MinION	Messenger RNA isolated from mixed-sex adult worms was used to prepare Oxford Nanopore direct RNA-sequencing library using the SQK-RNA002 kit, according to the manufacturers instructions. All libraries were sequenced on a MinION sequencer (Oxford Nanopore Technologies, Oxford, UK) for 48-72 hours (i.e. until no more active pores were available), using an EXP-FLP002 flow cell priming kit and three …
SRR15400750	PRJNA78265	SAMN20692201	Mixed sex adult Schistosoma haematobium worms	PCS109	RNA-Seq of S. haematobium: Mixed-sex adult worms ONT PCS109	RNA-Seq	TRANSCRIPTOMIC	cDNA_oligo_dT	single	OXFORD_NANOPORE	MinION	Messenger RNA isolated from mixed-sex adult worms was used to prepare Oxford Nanopore cDNA-PCR long-read sequencing library using the SQK-PCS109 kit, according to the manufacturers instructions. PCR-amplification (SQK-PCS109) was carried out for 14 cycles and an extension time of three minutes. All libraries were sequenced on a MinION sequencer (Oxford Nanopore Technologies, Oxford, UK) for 48-72…
SRR15400751	PRJNA78265	SAMN20692201	Mixed sex adult Schistosoma haematobium worms	Ad3	RNA-Seq of S. haematobium: Mixed-sex adult worms Ad3	RNA-Seq	TRANSCRIPTOMIC	Oligo-dT	paired	ILLUMINA	NextSeq 500	RNA was isolated from ~100 mg of individual S. haematobium stages using the TriPure Isolation Reagent (Sigma Aldrich, St. Louis, MO, USA). All samples were DNase treated using a TURBO DNA-freeTM kit (Thermo Fisher Scientific) and messenger RNA (mRNA) was purified from total RNA using the Dynabeads mRNA Purification Kit (Thermo Fisher Scientific). The size, integrity (RNA integrity number, RIN) an…
SRR15400752	PRJNA78265	SAMN20692192	Schistosoma haematobium mRNA schistosomule	S1	RNA-Seq of S. haematobium: ~10,500 pooled schistosomules, 24h post-transformation	RNA-Seq	TRANSCRIPTOMIC	Oligo-dT	paired	ILLUMINA	NextSeq 500	RNA was isolated from ~100 mg of individual S. haematobium stages using the TriPure Isolation Reagent (Sigma Aldrich, St. Louis, MO, USA). All samples were DNase treated using a TURBO DNA-freeTM kit (Thermo Fisher Scientific) and messenger RNA (mRNA) was purified from total RNA using the Dynabeads mRNA Purification Kit (Thermo Fisher Scientific). The size, integrity (RNA integrity number, RIN) an…
SRR15400753	PRJNA78265	SAMN20692193	Schistosoma haematobium mRNA cercariae	C1	RNA-Seq of S. haematobium: pooled cercariae	RNA-Seq	TRANSCRIPTOMIC	Oligo-dT	paired	ILLUMINA	NextSeq 500	RNA was isolated from ~100 mg of individual S. haematobium stages using the TriPure Isolation Reagent (Sigma Aldrich, St. Louis, MO, USA). All samples were DNase treated using a TURBO DNA-freeTM kit (Thermo Fisher Scientific) and messenger RNA (mRNA) was purified from total RNA using the Dynabeads mRNA Purification Kit (Thermo Fisher Scientific). The size, integrity (RNA integrity number, RIN) an…
SRR15400754	PRJNA78265	SAMN20692194	Schistosoma haematobium mRNA single adult male	m8	RNA-Seq of S. haematobium: single adult male m8	RNA-Seq	TRANSCRIPTOMIC	Oligo-dT	paired	ILLUMINA	NextSeq 500	RNA was isolated from ~100 mg of individual S. haematobium stages using the TriPure Isolation Reagent (Sigma Aldrich, St. Louis, MO, USA). All samples were DNase treated using a TURBO DNA-freeTM kit (Thermo Fisher Scientific) and messenger RNA (mRNA) was purified from total RNA using the Dynabeads mRNA Purification Kit (Thermo Fisher Scientific). The size, integrity (RNA integrity number, RIN) an…
SRR15400755	PRJNA78265	SAMN20692194	Schistosoma haematobium mRNA single adult male	m6	RNA-Seq of S. haematobium: single adult male m6	RNA-Seq	TRANSCRIPTOMIC	Oligo-dT	paired	ILLUMINA	NextSeq 500	RNA was isolated from ~100 mg of individual S. haematobium stages using the TriPure Isolation Reagent (Sigma Aldrich, St. Louis, MO, USA). All samples were DNase treated using a TURBO DNA-freeTM kit (Thermo Fisher Scientific) and messenger RNA (mRNA) was purified from total RNA using the Dynabeads mRNA Purification Kit (Thermo Fisher Scientific). The size, integrity (RNA integrity number, RIN) an…
SRR15400756	PRJNA78265	SAMN20692194	Schistosoma haematobium mRNA single adult male	m5	RNA-Seq of S. haematobium: single adult male m5	RNA-Seq	TRANSCRIPTOMIC	Oligo-dT	paired	ILLUMINA	NextSeq 500	RNA was isolated from ~100 mg of individual S. haematobium stages using the TriPure Isolation Reagent (Sigma Aldrich, St. Louis, MO, USA). All samples were DNase treated using a TURBO DNA-freeTM kit (Thermo Fisher Scientific) and messenger RNA (mRNA) was purified from total RNA using the Dynabeads mRNA Purification Kit (Thermo Fisher Scientific). The size, integrity (RNA integrity number, RIN) an…
SRR15400757	PRJNA78265	SAMN20692194	Schistosoma haematobium mRNA single adult male	m4	RNA-Seq of S. haematobium: single adult male m4	RNA-Seq	TRANSCRIPTOMIC	Oligo-dT	paired	ILLUMINA	NextSeq 500	RNA was isolated from ~100 mg of individual S. haematobium stages using the TriPure Isolation Reagent (Sigma Aldrich, St. Louis, MO, USA). All samples were DNase treated using a TURBO DNA-freeTM kit (Thermo Fisher Scientific) and messenger RNA (mRNA) was purified from total RNA using the Dynabeads mRNA Purification Kit (Thermo Fisher Scientific). The size, integrity (RNA integrity number, RIN) an…
SRR15400758	PRJNA78265	SAMN20692194	Schistosoma haematobium mRNA single adult male	m2	RNA-Seq of S. haematobium: single adult male m2	RNA-Seq	TRANSCRIPTOMIC	Oligo-dT	paired	ILLUMINA	NextSeq 500	RNA was isolated from ~100 mg of individual S. haematobium stages using the TriPure Isolation Reagent (Sigma Aldrich, St. Louis, MO, USA). All samples were DNase treated using a TURBO DNA-freeTM kit (Thermo Fisher Scientific) and messenger RNA (mRNA) was purified from total RNA using the Dynabeads mRNA Purification Kit (Thermo Fisher Scientific). The size, integrity (RNA integrity number, RIN) an…
SRR15400759	PRJNA78265	SAMN20692194	Schistosoma haematobium mRNA single adult male	m1	RNA-Seq of S. haematobium: single adult male m1	RNA-Seq	TRANSCRIPTOMIC	Oligo-dT	paired	ILLUMINA	NextSeq 500	RNA was isolated from ~100 mg of individual S. haematobium stages using the TriPure Isolation Reagent (Sigma Aldrich, St. Louis, MO, USA). All samples were DNase treated using a TURBO DNA-freeTM kit (Thermo Fisher Scientific) and messenger RNA (mRNA) was purified from total RNA using the Dynabeads mRNA Purification Kit (Thermo Fisher Scientific). The size, integrity (RNA integrity number, RIN) an…
SRR15400760	PRJNA78265	SAMN20692195	Schistosoma haematobium mRNA single adult female	f8	RNA-Seq of S. haematobium: single adult female f8	RNA-Seq	TRANSCRIPTOMIC	Oligo-dT	paired	ILLUMINA	NextSeq 500	RNA was isolated from ~100 mg of individual S. haematobium stages using the TriPure Isolation Reagent (Sigma Aldrich, St. Louis, MO, USA). All samples were DNase treated using a TURBO DNA-freeTM kit (Thermo Fisher Scientific) and messenger RNA (mRNA) was purified from total RNA using the Dynabeads mRNA Purification Kit (Thermo Fisher Scientific). The size, integrity (RNA integrity number, RIN) an…
SRR15400761	PRJNA78265	SAMN20692195	Schistosoma haematobium mRNA single adult female	f7	RNA-Seq of S. haematobium: single adult female f7	RNA-Seq	TRANSCRIPTOMIC	Oligo-dT	paired	ILLUMINA	NextSeq 500	RNA was isolated from ~100 mg of individual S. haematobium stages using the TriPure Isolation Reagent (Sigma Aldrich, St. Louis, MO, USA). All samples were DNase treated using a TURBO DNA-freeTM kit (Thermo Fisher Scientific) and messenger RNA (mRNA) was purified from total RNA using the Dynabeads mRNA Purification Kit (Thermo Fisher Scientific). The size, integrity (RNA integrity number, RIN) an…
SRR15400762	PRJNA78265	SAMN20692201	Mixed sex adult Schistosoma haematobium worms	Ad2	RNA-Seq of S. haematobium: Mixed-sex adult worms Ad2	RNA-Seq	TRANSCRIPTOMIC	Oligo-dT	paired	ILLUMINA	NextSeq 500	RNA was isolated from ~100 mg of individual S. haematobium stages using the TriPure Isolation Reagent (Sigma Aldrich, St. Louis, MO, USA). All samples were DNase treated using a TURBO DNA-freeTM kit (Thermo Fisher Scientific) and messenger RNA (mRNA) was purified from total RNA using the Dynabeads mRNA Purification Kit (Thermo Fisher Scientific). The size, integrity (RNA integrity number, RIN) an…
SRR15400763	PRJNA78265	SAMN20692201	Mixed sex adult Schistosoma haematobium worms	Ad1	RNA-Seq of S. haematobium: Mixed-sex adult worms Ad1	RNA-Seq	TRANSCRIPTOMIC	Oligo-dT	paired	ILLUMINA	NextSeq 500	RNA was isolated from ~100 mg of individual S. haematobium stages using the TriPure Isolation Reagent (Sigma Aldrich, St. Louis, MO, USA). All samples were DNase treated using a TURBO DNA-freeTM kit (Thermo Fisher Scientific) and messenger RNA (mRNA) was purified from total RNA using the Dynabeads mRNA Purification Kit (Thermo Fisher Scientific). The size, integrity (RNA integrity number, RIN) an…
SRR15400764	PRJNA78265	SAMN20692195	Schistosoma haematobium mRNA single adult female	f6	RNA-Seq of S. haematobium: single adult female f6	RNA-Seq	TRANSCRIPTOMIC	Oligo-dT	paired	ILLUMINA	NextSeq 500	RNA was isolated from ~100 mg of individual S. haematobium stages using the TriPure Isolation Reagent (Sigma Aldrich, St. Louis, MO, USA). All samples were DNase treated using a TURBO DNA-freeTM kit (Thermo Fisher Scientific) and messenger RNA (mRNA) was purified from total RNA using the Dynabeads mRNA Purification Kit (Thermo Fisher Scientific). The size, integrity (RNA integrity number, RIN) an…
SRR15400765	PRJNA78265	SAMN20692195	Schistosoma haematobium mRNA single adult female	f3	RNA-Seq of S. haematobium: single adult female f3	RNA-Seq	TRANSCRIPTOMIC	Oligo-dT	paired	ILLUMINA	NextSeq 500	RNA was isolated from ~100 mg of individual S. haematobium stages using the TriPure Isolation Reagent (Sigma Aldrich, St. Louis, MO, USA). All samples were DNase treated using a TURBO DNA-freeTM kit (Thermo Fisher Scientific) and messenger RNA (mRNA) was purified from total RNA using the Dynabeads mRNA Purification Kit (Thermo Fisher Scientific). The size, integrity (RNA integrity number, RIN) an…
SRR15400766	PRJNA78265	SAMN20692195	Schistosoma haematobium mRNA single adult female	f2	RNA-Seq of S. haematobium: single adult female f2	RNA-Seq	TRANSCRIPTOMIC	Oligo-dT	paired	ILLUMINA	NextSeq 500	RNA was isolated from ~100 mg of individual S. haematobium stages using the TriPure Isolation Reagent (Sigma Aldrich, St. Louis, MO, USA). All samples were DNase treated using a TURBO DNA-freeTM kit (Thermo Fisher Scientific) and messenger RNA (mRNA) was purified from total RNA using the Dynabeads mRNA Purification Kit (Thermo Fisher Scientific). The size, integrity (RNA integrity number, RIN) an…
SRR15400767	PRJNA78265	SAMN20692195	Schistosoma haematobium mRNA single adult female	f1	RNA-Seq of S. haematobium: single adult female f1	RNA-Seq	TRANSCRIPTOMIC	Oligo-dT	paired	ILLUMINA	NextSeq 500	RNA was isolated from ~100 mg of individual S. haematobium stages using the TriPure Isolation Reagent (Sigma Aldrich, St. Louis, MO, USA). All samples were DNase treated using a TURBO DNA-freeTM kit (Thermo Fisher Scientific) and messenger RNA (mRNA) was purified from total RNA using the Dynabeads mRNA Purification Kit (Thermo Fisher Scientific). The size, integrity (RNA integrity number, RIN) an…
SRR15400748	PRJNA78265	SAMN20692200	Schistosoma haematobium eggs isolated from urine of infected school children	Egg1084	RNA-Seq of S. haematobium: Eggs isolated from urine of infected school children (Loum, Cameroon) Egg1084	RNA-Seq	TRANSCRIPTOMIC	Oligo-dT	paired	ILLUMINA	Illumina HiSeq 4000	500 to 1,000 eggs were collected from urine of and infected individual, RNA was isolated (InvitrogenTRIzol) and non-stranded, paired-end libraries (read length: 145 bp) were created (TruSeq Non-Stranded Kit, Illumina, San Diego, CA, USA) and sequenced on an Illumina HiSeq 4000 sequencer at the Beijing Genomics Institute (BGI, Shenzhen, China).
SRR15400768	PRJNA78265	SAMN20692200	Schistosoma haematobium eggs isolated from urine of infected school children	Egg1078	RNA-Seq of S. haematobium: Eggs isolated from urine of infected school children (Loum, Cameroon) Egg1078	RNA-Seq	TRANSCRIPTOMIC	Oligo-dT	paired	ILLUMINA	Illumina HiSeq 4000	500 to 1,000 eggs were collected from urine of and infected individual, RNA was isolated (InvitrogenTRIzol) and non-stranded, paired-end libraries (read length: 145 bp) were created (TruSeq Non-Stranded Kit, Illumina, San Diego, CA, USA) and sequenced on an Illumina HiSeq 4000 sequencer at the Beijing Genomics Institute (BGI, Shenzhen, China).
SRR15400769	PRJNA78265	SAMN20692200	Schistosoma haematobium eggs isolated from urine of infected school children	Egg1109	RNA-Seq of S. haematobium: Eggs isolated from urine of infected school children (Loum, Cameroon) Egg1109	RNA-Seq	TRANSCRIPTOMIC	Oligo-dT	paired	ILLUMINA	Illumina HiSeq 4000	500 to 1,000 eggs were collected from urine of and infected individual, RNA was isolated (InvitrogenTRIzol) and non-stranded, paired-end libraries (read length: 145 bp) were created (TruSeq Non-Stranded Kit, Illumina, San Diego, CA, USA) and sequenced on an Illumina HiSeq 4000 sequencer at the Beijing Genomics Institute (BGI, Shenzhen, China).
