# Supplementary material for: Chromosome-level genome of Schistosoma haematobium underpins genome-wide explorations of molecular variation
Source: PLoS Pathog. 2022 Feb 15;18(2):e1010288. doi: 10.1371/journal.ppat.1010288 (PMC8846543; doi:10.1371/journal.ppat.1010288)
Supplement: S2 Table — (XLSX) [file ppat.1010288.s007.xlsx]

## Sheet: Syntenic blocks S. mansoni
S2 Table. Synteny and contiguity of the Schistosoma haematobium reference genome (Shae.V3), compared with that of other schistosomes. Synteny and contiguity of the S. haematobium reference genome (Shae.V3), compared with that of S. mansoni
S. haematobium scaffold identifier	S. haematobium syntenic block start	S. haematobium syntenic block end	S. haematobium block length	S. mansoni scaffold identifier	S. mansoni syntenic block start	S. mansoni syntenic block end	S. mansoni block length	Difference in block length	Number of SCOs per block
HiC_scaffold_1	1286394	1776891	490497	SM_V7_1	2212203	2712724	500521	10024	13
HiC_scaffold_1	2252045	2625809	373764	SM_V7_1	3235796	3583934	348138	25626	7
HiC_scaffold_1	3574924	4817289	1242365	SM_V7_1	4191307	5504469	1313162	70797	24
HiC_scaffold_1	5096449	5549654	453205	SM_V7_1	6268493	6828412	559919	106714	12
HiC_scaffold_1	5668293	6180168	511875	SM_V7_1	6872926	7305689	432763	79112	14
HiC_scaffold_1	6295375	6585250	289875	SM_V7_1	7407156	7691266	284110	5765	8
HiC_scaffold_1	6802975	8392724	1589749	SM_V7_1	7950782	9325485	1374703	215046	29
HiC_scaffold_1	8539913	9197580	657667	SM_V7_1	9473000	10077079	604079	53588	9
HiC_scaffold_1	9336718	9820378	483660	SM_V7_1	10247736	10698197	450461	33199	12
HiC_scaffold_1	9932905	10458991	526086	SM_V7_1	10746281	11240701	494420	31666	15
HiC_scaffold_1	11000919	11861275	860356	SM_V7_1	11763296	12640704	877408	17052	21
HiC_scaffold_1	12209386	13354776	1145390	SM_V7_1	12943379	13976864	1033485	111905	21
HiC_scaffold_1	13496809	13671642	174833	SM_V7_1	14121787	14282203	160416	14417	5
HiC_scaffold_1	13815899	15897741	2081842	SM_V7_1	14460653	16350797	1890144	191698	44
HiC_scaffold_1	16479048	18321688	1842640	SM_V7_1	17010478	18772238	1761760	80880	39
HiC_scaffold_1	18653546	18982061	328515	SM_V7_1	19069116	19402212	333096	4581	6
HiC_scaffold_1	19147422	19589532	442110	SM_V7_1	19468333	19885996	417663	24447	7
HiC_scaffold_1	19784412	20310777	526365	SM_V7_1	19969080	20511900	542820	16455	11
HiC_scaffold_1	20406281	21230069	823788	SM_V7_1	20617114	21478091	860977	37189	17
HiC_scaffold_1	21328647	22182247	853600	SM_V7_1	21685236	22609968	924732	71132	23
HiC_scaffold_1	22275587	24923162	2647575	SM_V7_1	22712296	25158281	2445985	201590	69
HiC_scaffold_1	25279709	25808550	528841	SM_V7_1	25470326	25999162	528836	5	12
HiC_scaffold_1	26035817	26560514	524697	SM_V7_1	26164573	26682705	518132	6565	14
HiC_scaffold_1	26750662	27867853	1117191	SM_V7_1	26862298	27924873	1062575	54616	26
HiC_scaffold_1	28216552	28835947	619395	SM_V7_1	28330109	28982851	652742	33347	14
HiC_scaffold_1	28926635	29790412	863777	SM_V7_1	29084625	29987352	902727	38950	18
HiC_scaffold_1	29941760	30521633	579873	SM_V7_1	29999086	30520592	521506	58367	12
HiC_scaffold_1	30620506	31549203	928697	SM_V7_1	30651039	31524229	873190	55507	21
HiC_scaffold_1	31650819	32413730	762911	SM_V7_1	31625608	32385882	760274	2637	20
HiC_scaffold_1	32594094	33566347	972253	SM_V7_1	32569976	33481261	911285	60968	24
HiC_scaffold_1	33689597	35146585	1456988	SM_V7_1	33556772	34961988	1405216	51772	39
HiC_scaffold_1	35209907	37848967	2639060	SM_V7_1	35095503	37517819	2422316	216744	64
HiC_scaffold_1	37963483	38923333	959850	SM_V7_1	37610283	38528452	918169	41681	22
HiC_scaffold_1	38999010	39481599	482589	SM_V7_1	58134535	58551239	416704	65885	11
HiC_scaffold_1	40034854	41298855	1264001	SM_V7_1	42764227	43846218	1081991	182010	30
HiC_scaffold_1	41538647	42762521	1223874	SM_V7_1	41434810	42573235	1138425	85449	27
HiC_scaffold_1	42871056	43287410	416354	SM_V7_1	40969156	41331388	362232	54122	9
HiC_scaffold_1	43402610	43700254	297644	SM_V7_1	40501811	40846936	345125	47481	13
HiC_scaffold_1	43827711	44142446	314735	SM_V7_1	40080198	40367565	287367	27368	9
HiC_scaffold_1	44348643	44679974	331331	SM_V7_1	39536932	39832293	295361	35970	5
HiC_scaffold_1	44814636	45840931	1026295	SM_V7_1	38537373	39418839	881466	144829	24
HiC_scaffold_1	45894699	46903536	1008837	SM_V7_1	58658152	59654070	995918	12919	22
HiC_scaffold_1	46953388	47404475	451087	SM_V7_1	52138971	52619999	481028	29941	13
HiC_scaffold_1	47795343	50621039	2825696	SM_V7_1	49244896	51744211	2499315	326381	65
HiC_scaffold_1	50732091	51755585	1023494	SM_V7_1	48126210	49150023	1023813	319	25
HiC_scaffold_1	51891313	52584722	693409	SM_V7_1	47360676	48002869	642193	51216	15
HiC_scaffold_1	52717456	53195226	477770	SM_V7_1	46742962	47221302	478340	570	11
HiC_scaffold_1	53304838	53544514	239676	SM_V7_1	46426909	46636268	209359	30317	6
HiC_scaffold_1	53667361	54191487	524126	SM_V7_1	45783629	46314493	530864	6738	10
HiC_scaffold_1	54291830	54575410	283580	SM_V7_1	45504775	45768075	263300	20280	7
HiC_scaffold_1	54937406	55658327	720921	SM_V7_1	44465830	45176600	710770	10151	21
HiC_scaffold_1	55743052	56181291	438239	SM_V7_1	57832241	58132581	300340	137899	8
HiC_scaffold_1	56440033	57898502	1458469	SM_V7_1	56174608	57602217	1427609	30860	26
HiC_scaffold_1	58028167	58623766	595599	SM_V7_1	55530626	56044669	514043	81556	14
HiC_scaffold_1	58729756	60628898	1899142	SM_V7_1	53742012	55397260	1655248	243894	42
HiC_scaffold_1	60806988	61715301	908313	SM_V7_1	52648733	53591908	943175	34862	20
HiC_scaffold_1	62060326	62296088	235762	SM_V7_1	59937561	60116035	178474	57288	6
HiC_scaffold_1	62458831	62984815	525984	SM_V7_1	60264746	60772658	507912	18072	10
HiC_scaffold_1	63127095	64149154	1022059	SM_V7_1	60974938	61909577	934639	87420	27
HiC_scaffold_1	64266320	65732872	1466552	SM_V7_1	62017526	63424886	1407360	59192	27
HiC_scaffold_1	66282104	66827597	545493	SM_V7_1	63910363	64445780	535417	10076	16
HiC_scaffold_1	66934762	67794510	859748	SM_V7_1	64551102	65292112	741010	118738	19
HiC_scaffold_1	68123700	69886164	1762464	SM_V7_1	65636236	67399794	1763558	1094	37
HiC_scaffold_1	69988289	70146062	157773	SM_V7_1	67574860	67700204	125344	32429	8
HiC_scaffold_1	70255002	70525119	270117	SM_V7_1	67789210	68046292	257082	13035	6
HiC_scaffold_1	70684595	71115540	430945	SM_V7_1	68195966	68604700	408734	22211	8
HiC_scaffold_1	71255882	71656998	401116	SM_V7_1	68723860	69096509	372649	28467	8
HiC_scaffold_1	71769495	72633751	864256	SM_V7_1	69216569	69959086	742517	121739	21
HiC_scaffold_1	72868803	74402062	1533259	SM_V7_1	70164965	71564868	1399903	133356	29
HiC_scaffold_1	74892694	76896167	2003473	SM_V7_1	71991241	73937936	1946695	56778	33
HiC_scaffold_1	77018408	77429763	411355	SM_V7_1	74044685	74436864	392179	19176	9
HiC_scaffold_1	77565070	78825901	1260831	SM_V7_1	74500218	75712071	1211853	48978	28
HiC_scaffold_1	78966277	79446326	480049	SM_V7_1	75807445	76245862	438417	41632	9
HiC_scaffold_1	79591382	80295949	704567	SM_V7_1	76379080	77019304	640224	64343	18
HiC_scaffold_1	80406534	81432945	1026411	SM_V7_1	77123226	78228949	1105723	79312	17
HiC_scaffold_1	81540431	83839246	2298815	SM_V7_1	78267239	80487257	2220018	78797	41
HiC_scaffold_1	84020586	84411527	390941	SM_V7_1	80673903	80973708	299805	91136	9
HiC_scaffold_1	84531311	85680475	1149164	SM_V7_1	81071537	82105481	1033944	115220	18
HiC_scaffold_1	86110148	86653822	543674	SM_V7_1	82463160	83061522	598362	54688	10
HiC_scaffold_1	86749941	87224674	474733	SM_V7_1	83163003	83696929	533926	59193	9
HiC_scaffold_1	87463827	89145334	1681507	SM_V7_1	83879853	85558003	1678150	3357	31
HiC_scaffold_1	89484520	89725478	240958	SM_V7_1	85865176	86168859	303683	62725	7
HiC_scaffold_1	89849749	90704999	855250	SM_V7_1	86276153	87089435	813282	41968	17
HiC_scaffold_1	91005589	91440469	434880	SM_V7_1	87096232	87444467	348235	86645	7
HiC_scaffold_1	91545298	91983485	438187	SM_V7_1	87564911	87985005	420094	18093	6
HiC_scaffold_1	92254983	92405440	150457	SM_V7_1	88111933	88231750	119817	30640	5
HiC_scaffold_1	92763217	93194844	431627	SM_V7_1	88350844	88797318	446474	14847	10
HiC_scaffold_2	282340	911989	629649	SM_V7_ZW	453436	1097926	644490	14841	14
HiC_scaffold_2	1156488	1737347	580859	SM_V7_ZW	1424471	1958790	534319	46540	15
HiC_scaffold_2	2177285	2338002	160717	SM_V7_ZW	2379146	2562831	183685	22968	5
HiC_scaffold_2	2851682	3671921	820239	SM_V7_ZW	2664322	3507926	843604	23365	21
HiC_scaffold_2	3826193	4169169	342976	SM_V7_ZW	3645149	4012523	367374	24398	14
HiC_scaffold_2	4621290	5138200	516910	SM_V7_ZW	4430965	4932740	501775	15135	9
HiC_scaffold_2	5300486	5875884	575398	SM_V7_ZW	5126344	5663351	537007	38391	10
HiC_scaffold_2	6526793	7124494	597701	SM_V7_ZW	6347309	6921146	573837	23864	9
HiC_scaffold_2	7401683	7680229	278546	SM_V7_ZW	7767267	7971867	204600	73946	10
HiC_scaffold_2	8248537	9059393	810856	SM_V7_ZW	8357750	9137540	779790	31066	20
HiC_scaffold_2	9476721	9696252	219531	SM_V7_ZW	9577405	9773056	195651	23880	5
HiC_scaffold_2	9818213	10245355	427142	SM_V7_ZW	9892170	10338480	446310	19168	9
HiC_scaffold_2	11149410	11302655	153245	SM_V7_ZW	11127046	11324032	196986	43741	6
HiC_scaffold_2	12558444	13087603	529159	SM_V7_ZW	12700192	13138628	438436	90723	7
HiC_scaffold_2	13245765	13712141	466376	SM_V7_ZW	13423709	13851742	428033	38343	7
HiC_scaffold_2	13860679	15394127	1533448	SM_V7_ZW	13953988	15302935	1348947	184501	32
HiC_scaffold_2	15489371	16410589	921218	SM_V7_ZW	15404081	16336143	932062	10844	18
HiC_scaffold_2	16949063	17448623	499560	SM_V7_ZW	16867151	17324653	457502	42058	10
HiC_scaffold_2	17599841	18263231	663390	SM_V7_ZW	17431333	18056892	625559	37831	14
HiC_scaffold_2	18421644	19554767	1133123	SM_V7_ZW	18218659	19324784	1106125	26998	28
HiC_scaffold_2	19669026	22498929	2829903	SM_V7_ZW	19459494	22265051	2805557	24346	69
HiC_scaffold_2	22646678	23314004	667326	SM_V7_ZW	22393970	22998509	604539	62787	13
HiC_scaffold_2	23876495	25646395	1769900	SM_V7_ZW	23538293	25190243	1651950	117950	32
HiC_scaffold_2	26411425	28143312	1731887	SM_V7_ZW	25896839	27604434	1707595	24292	40
HiC_scaffold_2	28258514	28464079	205565	SM_V7_ZW	27725610	27950779	225169	19604	10
HiC_scaffold_2	28512108	29065919	553811	SM_V7_ZW	27958538	28448299	489761	64050	15
HiC_scaffold_2	29245767	34793669	5547902	SM_V7_ZW	28465838	34220131	5754293	206391	130
HiC_scaffold_2	34905893	36305689	1399796	SM_V7_ZW	34303455	35634042	1330587	69209	33
HiC_scaffold_2	36467719	36667270	199551	SM_V7_ZW	35872599	36055221	182622	16929	5
HiC_scaffold_2	36765561	37426841	661280	SM_V7_ZW	36172364	36699268	526904	134376	18
HiC_scaffold_2	37908357	38204651	296294	SM_V7_ZW	37340071	37686613	346542	50248	6
HiC_scaffold_2	38895873	40680539	1784666	SM_V7_ZW	38350085	40034140	1684055	100611	42
HiC_scaffold_2	40697662	41412608	714946	SM_V7_ZW	40042494	40773191	730697	15751	15
HiC_scaffold_2	41505407	43481011	1975604	SM_V7_ZW	40881163	42748680	1867517	108087	43
HiC_scaffold_2	43495797	44924159	1428362	SM_V7_ZW	42843542	44158160	1314618	113744	29
HiC_scaffold_2	45152676	46228091	1075415	SM_V7_ZW	49115724	50238172	1122448	47033	22
HiC_scaffold_2	46340920	46778430	437510	SM_V7_ZW	50350556	50772282	421726	15784	5
HiC_scaffold_2	46952536	47634354	681818	SM_V7_ZW	50951111	51677671	726560	44742	15
HiC_scaffold_2	47822607	48116666	294059	SM_V7_ZW	51884225	52156627	272402	21657	7
HiC_scaffold_2	48233597	50947156	2713559	SM_V7_ZW	52260451	54836519	2576068	137491	65
HiC_scaffold_2	51030760	51299741	268981	SM_V7_ZW	55074443	55330119	255676	13305	6
HiC_scaffold_2	51342539	53239940	1897401	SM_V7_ZW	44792025	46472488	1680463	216938	35
HiC_scaffold_2	53383412	53577208	193796	SM_V7_ZW	44495366	44687012	191646	2150	7
HiC_scaffold_2	53706712	53929471	222759	SM_V7_ZW	44171234	44376360	205126	17633	5
HiC_scaffold_2	54045952	55157578	1111626	SM_V7_ZW	47735062	48891911	1156849	45223	24
HiC_scaffold_2	55294171	56336629	1042458	SM_V7_ZW	46517330	47433861	916531	125927	16
HiC_scaffold_2	56377996	57159737	781741	SM_V7_ZW	55367043	56125170	758127	23614	18
HiC_scaffold_2	57794505	59142531	1348026	SM_V7_ZW	56690237	57986377	1296140	51886	28
HiC_scaffold_2	59291994	60367725	1075731	SM_V7_ZW	58102981	59161557	1058576	17155	24
HiC_scaffold_2	60530650	63898517	3367867	SM_V7_ZW	59308846	62595379	3286533	81334	60
HiC_scaffold_2	64504756	66961655	2456899	SM_V7_ZW	63070359	65307761	2237402	219497	58
HiC_scaffold_2	67063739	67431157	367418	SM_V7_ZW	65316067	65791934	475867	108449	7
HiC_scaffold_2	67558197	68032945	474748	SM_V7_ZW	65906252	66353374	447122	27626	9
HiC_scaffold_2	68508434	69219013	710579	SM_V7_ZW	66784539	67520854	736315	25736	11
HiC_scaffold_2	69321106	69832545	511439	SM_V7_ZW	67593847	68101292	507445	3994	14
HiC_scaffold_2	70174033	71059786	885753	SM_V7_ZW	68429155	69251602	822447	63306	20
HiC_scaffold_2	71386029	72035408	649379	SM_V7_ZW	69563805	70188589	624784	24595	13
HiC_scaffold_2	72349334	72937174	587840	SM_V7_ZW	70462630	71024932	562302	25538	13
HiC_scaffold_2	73042858	73475523	432665	SM_V7_ZW	71160863	71543042	382179	50486	10
HiC_scaffold_2	73500754	75403599	1902845	SM_V7_ZW	71644155	73455531	1811376	91469	33
HiC_scaffold_2	75509582	76582131	1072549	SM_V7_ZW	73535397	74592211	1056814	15735	22
HiC_scaffold_2	76596177	77091494	495317	SM_V7_ZW	82052470	82467002	414532	80785	9
HiC_scaffold_2	77700950	79588509	1887559	SM_V7_ZW	79269761	81217609	1947848	60289	35
HiC_scaffold_2	79700797	80332908	632111	SM_V7_ZW	78617180	79155805	538625	93486	16
HiC_scaffold_2	80752899	81733509	980610	SM_V7_ZW	77352405	78232174	879769	100841	17
HiC_scaffold_2	82282844	83088066	805222	SM_V7_ZW	76113847	76853908	740061	65161	17
HiC_scaffold_2	83860310	84733842	873532	SM_V7_ZW	74614082	75424369	810287	63245	22
HiC_scaffold_2	84783359	85287867	504508	SM_V7_ZW	82903120	83358878	455758	48750	9
HiC_scaffold_2	85454703	85572332	117629	SM_V7_ZW	82668600	82793407	124807	7178	5
HiC_scaffold_2	85859327	86485525	626198	SM_V7_ZW	84983009	85548225	565216	60982	17
HiC_scaffold_2	86930203	87895541	965338	SM_V7_ZW	84073538	84959301	885763	79575	17
HiC_scaffold_2	87941969	88966535	1024566	SM_V7_ZW	85551863	86589433	1037570	13004	22
HiC_scaffold_3	674398	926283	251885	SM_V7_2	863251	1009408	146157	105728	5
HiC_scaffold_3	1453279	2031642	578363	SM_V7_3	232312	793607	561295	17068	7
HiC_scaffold_3	2281735	3142351	860616	SM_V7_3	1369959	2235436	865477	4861	22
HiC_scaffold_3	3344618	4660279	1315661	SM_V7_3	2423404	3335240	911836	403825	23
HiC_scaffold_3	4852198	5169207	317009	SM_V7_3	3865497	4139035	273538	43471	7
HiC_scaffold_3	5803156	6374746	571590	SM_V7_3	4986144	5507849	521705	49885	11
HiC_scaffold_3	6410195	7180552	770357	SM_V7_3	5608345	6282848	674503	95854	13
HiC_scaffold_3	8030289	8771794	741505	SM_V7_3	7333402	7993229	659827	81678	16
HiC_scaffold_3	8887179	9277204	390025	SM_V7_3	8070251	8445180	374929	15096	10
HiC_scaffold_3	9288232	9497267	209035	SM_V7_3	11456880	11659909	203029	6006	6
HiC_scaffold_3	9680686	10781583	1100897	SM_V7_3	11829552	12910748	1081196	19701	21
HiC_scaffold_3	11144927	11473569	328642	SM_V7_3	13250954	13524710	273756	54886	8
HiC_scaffold_3	12226291	13389264	1162973	SM_V7_3	14498441	15687999	1189558	26585	25
HiC_scaffold_3	13431571	13857360	425789	SM_V7_3	15789972	16179700	389728	36061	12
HiC_scaffold_3	13986908	14565570	578662	SM_V7_3	16293142	16883284	590142	11480	17
HiC_scaffold_3	14710696	15424774	714078	SM_V7_3	17022109	17639467	617358	96720	16
HiC_scaffold_3	15555932	16825377	1269445	SM_V7_3	17679933	18846271	1166338	103107	28
HiC_scaffold_3	17231101	17837737	606636	SM_V7_3	19230336	19773708	543372	63264	14
HiC_scaffold_3	17944504	19179228	1234724	SM_V7_3	19868455	21137136	1268681	33957	37
HiC_scaffold_3	19307908	20211710	903802	SM_V7_3	21207040	22102613	895573	8229	18
HiC_scaffold_3	20461850	20953606	491756	SM_V7_3	22328415	22840251	511836	20080	11
HiC_scaffold_3	21065627	21597811	532184	SM_V7_3	22914359	23461229	546870	14686	11
HiC_scaffold_3	21792441	23089303	1296862	SM_V7_3	23598174	24833614	1235440	61422	33
HiC_scaffold_3	23206996	23392768	185772	SM_V7_3	24927809	25071141	143332	42440	5
HiC_scaffold_3	23463471	23895820	432349	SM_V7_3	25218719	25661221	442502	10153	15
HiC_scaffold_3	24005033	24475336	470303	SM_V7_3	25675725	26079085	403360	66943	8
HiC_scaffold_3	24582013	24862294	280281	SM_V7_3	26831732	27103622	271890	8391	5
HiC_scaffold_3	24977077	25251721	274644	SM_V7_3	26470941	26729622	258681	15963	7
HiC_scaffold_3	25570303	25725060	154757	SM_V7_3	26094429	26241436	147007	7750	5
HiC_scaffold_3	26151029	28001473	1850444	SM_V7_3	27770583	29532531	1761948	88496	50
HiC_scaffold_3	28023998	28359990	335992	SM_V7_3	41360506	41712966	352460	16468	9
HiC_scaffold_3	28385662	29832786	1447124	SM_V7_3	39950364	41247606	1297242	149882	29
HiC_scaffold_3	29917436	30589402	671966	SM_V7_3	43530312	44263876	733564	61598	15
HiC_scaffold_3	30681909	31025509	343600	SM_V7_3	43060573	43352394	291821	51779	8
HiC_scaffold_3	31136572	31432418	295846	SM_V7_3	42668870	42976431	307561	11715	7
HiC_scaffold_3	31558605	32350855	792250	SM_V7_3	41727316	42508633	781317	10933	20
HiC_scaffold_3	32365705	32693377	327672	SM_V7_3	29556366	29889744	333378	5706	7
HiC_scaffold_3	33091446	33356289	264843	SM_V7_3	30306166	30588198	282032	17189	11
HiC_scaffold_3	33468871	34171679	702808	SM_V7_3	30695135	31407679	712544	9736	20
HiC_scaffold_3	34464445	34911982	447537	SM_V7_3	31667326	32214561	547235	99698	12
HiC_scaffold_3	35012529	35206474	193945	SM_V7_3	32296958	32442718	145760	48185	6
HiC_scaffold_3	35313979	35542786	228807	SM_V7_3	32910123	33166049	255926	27119	9
HiC_scaffold_3	35669277	37562575	1893298	SM_V7_3	33284284	35016146	1731862	161436	47
HiC_scaffold_3	37834926	38326779	491853	SM_V7_3	35286727	35667624	380897	110956	9
HiC_scaffold_3	38776736	39269075	492339	SM_V7_3	36481069	36986977	505908	13569	17
HiC_scaffold_3	39323618	39762922	439304	SM_V7_3	37112758	37443914	331156	108148	12
HiC_scaffold_3	39951153	40495804	544651	SM_V7_3	37669437	38071811	402374	142277	7
HiC_scaffold_3	41075587	41655676	580089	SM_V7_3	38647836	39156100	508264	71825	10
HiC_scaffold_3	41904955	42517197	612242	SM_V7_3	39355293	39870925	515632	96610	12
HiC_scaffold_3	42543695	42775717	232022	SM_V7_3	44281336	44593332	311996	79974	6
HiC_scaffold_3	43019478	43363520	344042	SM_V7_3	44745612	45063305	317693	26349	5
HiC_scaffold_3	44114633	44844142	729509	SM_V7_3	45607150	46277863	670713	58796	18
HiC_scaffold_3	45095405	46033278	937873	SM_V7_3	47098501	48006908	908407	29466	20
HiC_scaffold_3	46426850	47037959	611109	SM_V7_3	48507924	49054888	546964	64145	13
HiC_scaffold_3	47195705	48015515	819810	SM_V7_3	49166195	49990367	824172	4362	19
HiC_scaffold_4	50727	386780	336053	SM_V7_2	2231529	2511724	280195	55858	9
HiC_scaffold_4	692712	1059175	366463	SM_V7_2	3221856	3571084	349228	17235	6
HiC_scaffold_4	1884165	2102641	218476	SM_V7_2	4470164	4746854	276690	58214	6
HiC_scaffold_4	2823006	3186098	363092	SM_V7_2	5210140	5515029	304889	58203	5
HiC_scaffold_4	3293175	3423792	130617	SM_V7_2	5600470	5729529	129059	1558	7
HiC_scaffold_4	3957644	5282986	1325342	SM_V7_2	5918516	7137150	1218634	106708	20
HiC_scaffold_4	5912224	6677794	765570	SM_V7_2	7795167	8532067	736900	28670	17
HiC_scaffold_4	6911483	7788503	877020	SM_V7_2	8747234	9600217	852983	24037	24
HiC_scaffold_4	8197320	8602287	404967	SM_V7_2	9937021	10318956	381935	23032	6
HiC_scaffold_4	8842257	9375199	532942	SM_V7_2	10551490	11014264	462774	70168	14
HiC_scaffold_4	9573474	9905776	332302	SM_V7_2	11219632	11558261	338629	6327	7
HiC_scaffold_4	10546487	15063578	4517091	SM_V7_2	12135209	16324647	4189438	327653	99
HiC_scaffold_4	15348224	15594421	246197	SM_V7_2	16857710	17105145	247435	1238	6
HiC_scaffold_4	15841235	17387368	1546133	SM_V7_2	17387744	18836271	1448527	97606	34
HiC_scaffold_4	17496275	17926479	430204	SM_V7_2	18916245	19346802	430557	353	8
HiC_scaffold_4	18048038	18759585	711547	SM_V7_2	19456692	20052182	595490	116057	15
HiC_scaffold_4	19677588	21168818	1491230	SM_V7_2	20898394	22381226	1482832	8398	39
HiC_scaffold_4	21518019	22509600	991581	SM_V7_2	22601212	23519142	917930	73651	18
HiC_scaffold_4	22721455	23161114	439659	SM_V7_2	23807356	24236471	429115	10544	12
HiC_scaffold_4	23277606	23603685	326079	SM_V7_2	24293925	24618650	324725	1354	12
HiC_scaffold_4	23629830	24232705	602875	SM_V7_2	24950568	25497160	546592	56283	14
HiC_scaffold_4	24372820	26312499	1939679	SM_V7_2	25646726	27388325	1741599	198080	47
HiC_scaffold_4	26320575	26680173	359598	SM_V7_2	33283713	33730527	446814	87216	10
HiC_scaffold_4	26800970	27119128	318158	SM_V7_2	32904666	33214249	309583	8575	10
HiC_scaffold_4	27219563	27810558	590995	SM_V7_2	32195835	32799422	603587	12592	13
HiC_scaffold_4	27921189	29784373	1863184	SM_V7_2	30259084	32092579	1833495	29689	42
HiC_scaffold_4	29902104	31785581	1883477	SM_V7_2	28353664	30115350	1761686	121791	37
HiC_scaffold_4	31825722	32087175	261453	SM_V7_2	28004492	28241980	237488	23965	6
HiC_scaffold_4	32381834	32908314	526480	SM_V7_2	27401965	27847504	445539	80941	13
HiC_scaffold_4	32919635	33479572	559937	SM_V7_2	33749861	34217916	468055	91882	8
HiC_scaffold_4	33605563	33985612	380049	SM_V7_2	34346012	34669483	323471	56578	10
HiC_scaffold_4	34217175	34534266	317091	SM_V7_2	34819555	35150389	330834	13743	7
HiC_scaffold_4	34655316	35608091	952775	SM_V7_2	35266626	36211055	944429	8346	23
HiC_scaffold_4	35956026	37250361	1294335	SM_V7_2	36430562	37758066	1327504	33169	41
HiC_scaffold_4	38079624	38925432	845808	SM_V7_2	38579776	39525763	945987	100179	20
HiC_scaffold_4	39464527	39864228	399701	SM_V7_2	40024000	40382522	358522	41179	8
HiC_scaffold_4	39970343	40193953	223610	SM_V7_2	40434351	40572017	137666	85944	6
HiC_scaffold_4	40286952	41305974	1019022	SM_V7_2	41635676	42588424	952748	66274	17
HiC_scaffold_4	41620250	42031072	410822	SM_V7_2	42687882	43062184	374302	36520	13
HiC_scaffold_4	42177616	42360482	182866	SM_V7_2	43199597	43391630	192033	9167	5
HiC_scaffold_4	42477084	42863300	386216	SM_V7_2	43511137	43950501	439364	53148	12
HiC_scaffold_4	43029655	44140375	1110720	SM_V7_2	44250456	45416598	1166142	55422	23
HiC_scaffold_4	44649222	45333954	684732	SM_V7_2	46348131	46948200	600069	84663	19
HiC_scaffold_4	46059247	46402323	343076	SM_V7_2	47594821	47922612	327791	15285	10
HiC_scaffold_5	7774	265832	258058	SM_V7_4	46801586	47047272	245686	12372	10
HiC_scaffold_5	371888	782609	410721	SM_V7_4	46388573	46749408	360835	49886	8
HiC_scaffold_5	1211019	1545319	334300	SM_V7_4	45721483	46011844	290361	43939	6
HiC_scaffold_5	1649193	2418799	769606	SM_V7_4	44977343	45663858	686515	83091	14
HiC_scaffold_5	3937070	4336218	399148	SM_V7_4	43204765	43575064	370299	28849	10
HiC_scaffold_5	4629956	4865405	235449	SM_V7_4	42671165	42917961	246796	11347	5
HiC_scaffold_5	4972117	5270425	298308	SM_V7_4	42292220	42550664	258444	39864	6
HiC_scaffold_5	5387726	5601251	213525	SM_V7_4	41985541	42183992	198451	15074	5
HiC_scaffold_5	5725777	6540061	814284	SM_V7_4	41167387	41898943	731556	82728	16
HiC_scaffold_5	6764336	7085472	321136	SM_V7_4	40768903	41091134	322231	1095	12
HiC_scaffold_5	7291720	7411886	120166	SM_V7_4	40517850	40632559	114709	5457	5
HiC_scaffold_5	7434070	7919644	485574	SM_V7_4	39984558	40415425	430867	54707	9
HiC_scaffold_5	8119589	8457955	338366	SM_V7_4	39387378	39786024	398646	60280	6
HiC_scaffold_5	8833464	9361679	528215	SM_V7_4	38537574	39051041	513467	14748	13
HiC_scaffold_5	9534250	10190507	656257	SM_V7_4	37722451	38325228	602777	53480	16
HiC_scaffold_5	10379750	11022863	643113	SM_V7_4	36909691	37568982	659291	16178	15
HiC_scaffold_5	11110858	13721580	2610722	SM_V7_4	34324757	36805616	2480859	129863	62
HiC_scaffold_5	13809295	14272441	463146	SM_V7_4	33760870	34218442	457572	5574	15
HiC_scaffold_5	14562294	14929038	366744	SM_V7_4	33314378	33669531	355153	11591	9
HiC_scaffold_5	15052055	15338968	286913	SM_V7_4	32964992	33230667	265675	21238	5
HiC_scaffold_5	15692446	15816778	124332	SM_V7_4	32489972	32618092	128120	3788	5
HiC_scaffold_5	15936821	17130037	1193216	SM_V7_4	31233753	32430834	1197081	3865	23
HiC_scaffold_5	17754805	18607607	852802	SM_V7_4	29714623	30466333	751710	101092	20
HiC_scaffold_5	18826949	20190072	1363123	SM_V7_4	28086868	29495583	1408715	45592	32
HiC_scaffold_5	20864796	21352740	487944	SM_V7_4	26890967	27455321	564354	76410	15
HiC_scaffold_5	21460734	22115617	654883	SM_V7_4	26120977	26731040	610063	44820	14
HiC_scaffold_5	22229376	25319736	3090360	SM_V7_4	23016410	26008931	2992521	97839	66
HiC_scaffold_5	25442723	26508746	1066023	SM_V7_4	21855254	22915050	1059796	6227	24
HiC_scaffold_5	26695282	27051735	356453	SM_V7_4	21394951	21693600	298649	57804	8
HiC_scaffold_5	27250058	28529268	1279210	SM_V7_4	19989827	21202975	1213148	66062	28
HiC_scaffold_5	29099432	29281074	181642	SM_V7_4	18698833	18888203	189370	7728	5
HiC_scaffold_5	29406496	29793665	387169	SM_V7_4	18209287	18568398	359111	28058	6
HiC_scaffold_5	29935072	31074303	1139231	SM_V7_4	16967774	18085352	1117578	21653	22
HiC_scaffold_5	31156652	31573904	417252	SM_V7_4	16508790	16839781	330991	86261	7
HiC_scaffold_5	31693065	31961531	268466	SM_V7_4	16116965	16379731	262766	5700	6
HiC_scaffold_5	32090423	32515097	424674	SM_V7_4	15560128	15990608	430480	5806	12
HiC_scaffold_5	32850022	33592002	741980	SM_V7_4	14486703	15235605	748902	6922	18
HiC_scaffold_5	34208625	34612302	403677	SM_V7_4	13404899	13850716	445817	42140	8
HiC_scaffold_5	34805377	35154566	349189	SM_V7_4	12893258	13224533	331275	17914	8
HiC_scaffold_5	35309445	35909674	600229	SM_V7_4	12018437	12594940	576503	23726	13
HiC_scaffold_5	36102423	37826635	1724212	SM_V7_4	10364667	12011902	1647235	76977	36
HiC_scaffold_5	38224722	38495426	270704	SM_V7_4	9759346	10030453	271107	403	6
HiC_scaffold_5	38616678	39723926	1107248	SM_V7_4	8600623	9640802	1040179	67069	26
HiC_scaffold_5	39751778	40447871	696093	SM_V7_4	7852075	8445489	593414	102679	18
HiC_scaffold_5	40584448	41354548	770100	SM_V7_4	6909530	7580214	670684	99416	14
HiC_scaffold_5	41372983	41639888	266905	SM_V7_4	6197686	6425197	227511	39394	5
HiC_scaffold_5	41905352	42229389	324037	SM_V7_4	5532853	5846009	313156	10881	5
HiC_scaffold_5	42418923	42660136	241213	SM_V7_4	5216350	5445766	229416	11797	6
HiC_scaffold_5	42779471	43044876	265405	SM_V7_4	4880812	5115714	234902	30503	7
HiC_scaffold_5	43074945	44162862	1087917	SM_V7_4	1220035	2321412	1101377	13460	25
HiC_scaffold_5	44536463	45797994	1261531	SM_V7_4	3619473	4784404	1164931	96600	25
HiC_scaffold_6	43168	253219	210051	SM_V7_6	24628879	24846472	217593	7542	9
HiC_scaffold_6	372588	920744	548156	SM_V7_6	24001696	24518457	516761	31395	12
HiC_scaffold_6	1136270	1634664	498394	SM_V7_6	23597934	23943382	345448	152946	10
HiC_scaffold_6	2683436	2959955	276519	SM_V7_6	22600725	22874749	274024	2495	8
HiC_scaffold_6	3037197	6088899	3051702	SM_V7_6	19365436	22422246	3056810	5108	60
HiC_scaffold_6	6171154	6471905	300751	SM_V7_6	11546503	11772565	226062	74689	9
HiC_scaffold_6	6530309	7035449	505140	SM_V7_6	11941706	12289231	347525	157615	5
HiC_scaffold_6	7162797	8061698	898901	SM_V7_6	12354989	13205227	850238	48663	18
HiC_scaffold_6	8268313	8588745	320432	SM_V7_6	13399168	13677773	278605	41827	8
HiC_scaffold_6	8707418	9549708	842290	SM_V7_6	13691474	14613329	921855	79565	17
HiC_scaffold_6	9733913	10229219	495306	SM_V7_6	14786716	15304574	517858	22552	11
HiC_scaffold_6	10381314	10630355	249041	SM_V7_6	15455587	15733088	277501	28460	7
HiC_scaffold_6	10953666	11151199	197533	SM_V7_6	16048567	16267923	219356	21823	6
HiC_scaffold_6	11255820	12343167	1087347	SM_V7_6	16374038	17433769	1059731	27616	22
HiC_scaffold_6	12566812	12978307	411495	SM_V7_6	17670148	18056135	385987	25508	9
HiC_scaffold_6	13143842	14391767	1247925	SM_V7_6	18066917	19341566	1274649	26724	28
HiC_scaffold_6	14489307	15269261	779954	SM_V7_6	10680838	11478277	797439	17485	20
HiC_scaffold_6	15335401	15559893	224492	SM_V7_6	10356976	10561159	204183	20309	5
HiC_scaffold_6	15872633	16780155	907522	SM_V7_6	9208246	10129150	920904	13382	27
HiC_scaffold_6	16880638	18445836	1565198	SM_V7_6	7695147	9154738	1459591	105607	36
HiC_scaffold_6	18626721	19930875	1304154	SM_V7_6	6073693	7555232	1481539	177385	30
HiC_scaffold_6	20031122	20471814	440692	SM_V7_6	5538706	5954022	415316	25376	12
HiC_scaffold_6	20504464	20839942	335478	SM_V7_6	4888938	5223094	334156	1322	5
HiC_scaffold_6	20931225	21210423	279198	SM_V7_6	4504856	4764981	260125	19073	9
HiC_scaffold_6	21432341	21784387	352046	SM_V7_6	3296306	3612535	316229	35817	9
HiC_scaffold_6	21796757	22435527	638770	SM_V7_6	3658888	4338906	680018	41248	20
HiC_scaffold_6	22994523	23238927	244404	SM_V7_6	2513629	2745055	231426	12978	7
HiC_scaffold_6	23398686	24310348	911662	SM_V7_6	1519839	2494086	974247	62585	26
HiC_scaffold_6	24459255	24633422	174167	SM_V7_6	1235076	1422817	187741	13574	5
HiC_scaffold_7	1984	190322	188338	SM_V7_5	25083069	25228342	145273	43065	5
HiC_scaffold_7	1528357	1889647	361290	SM_V7_5	24647032	25020254	373222	11932	9
HiC_scaffold_7	2104259	2374649	270390	SM_V7_5	21640267	21896966	256699	13691	5
HiC_scaffold_7	2911822	3666639	754817	SM_V7_5	22555254	23333496	778242	23425	19
HiC_scaffold_7	3836060	4524208	688148	SM_V7_5	23572395	24230853	658458	29690	14
HiC_scaffold_7	5123212	5407210	283998	SM_V7_5	20967085	21232130	265045	18953	8
HiC_scaffold_7	5898171	7634189	1736018	SM_V7_5	18424540	20143548	1719008	17010	34
HiC_scaffold_7	8467106	9272366	805260	SM_V7_5	16503672	17335460	831788	26528	19
HiC_scaffold_7	10414911	11125832	710921	SM_V7_5	14860053	15571080	711027	106	12
HiC_scaffold_7	11131172	11450656	319484	SM_V7_5	14463215	14750244	287029	32455	11
HiC_scaffold_7	11568383	12024325	455942	SM_V7_5	13972134	14397365	425231	30711	10
HiC_scaffold_7	12346250	12971518	625268	SM_V7_5	13192902	13795291	602389	22879	11
HiC_scaffold_7	13046401	13673689	627288	SM_V7_5	12388891	13011664	622773	4515	14
HiC_scaffold_7	14320549	14558898	238349	SM_V7_5	11560740	11795335	234595	3754	7
HiC_scaffold_7	14652465	14844056	191591	SM_V7_5	11231068	11439902	208834	17243	6
HiC_scaffold_7	15250408	15792641	542233	SM_V7_5	10295502	10797311	501809	40424	7
HiC_scaffold_7	15862818	16121980	259162	SM_V7_5	9830574	10172910	342336	83174	5
HiC_scaffold_7	16446822	17333390	886568	SM_V7_5	8495234	9492459	997225	110657	20
HiC_scaffold_7	17613867	17965661	351794	SM_V7_5	7557152	7915616	358464	6670	11
HiC_scaffold_7	18098223	19076237	978014	SM_V7_5	6507335	7514518	1007183	29169	18
HiC_scaffold_7	19462575	20077513	614938	SM_V7_5	5621222	6161967	540745	74193	14
HiC_scaffold_7	20411882	20580080	168198	SM_V7_5	4895590	5012336	116746	51452	7
HiC_scaffold_7	21540420	21952453	412033	SM_V7_5	382952	741711	358759	53274	7
HiC_scaffold_8	256554	447907	191353	SM_V7_7	865579	1076205	210626	19273	5
HiC_scaffold_8	600455	3013222	2412767	SM_V7_7	1182673	3432293	2249620	163147	37
HiC_scaffold_8	3096467	3316711	220244	SM_V7_7	3533190	3758544	225354	5110	5
HiC_scaffold_8	3541171	3812321	271150	SM_V7_7	4033036	4303182	270146	1004	9
HiC_scaffold_8	3866353	4578988	712635	SM_V7_7	4407690	4936482	528792	183843	9
HiC_scaffold_8	4895854	5508057	612203	SM_V7_7	5188486	5812349	623863	11660	10
HiC_scaffold_8	5724490	7343865	1619375	SM_V7_7	5983856	7627187	1643331	23956	31
HiC_scaffold_8	7508116	9074758	1566642	SM_V7_7	7760382	9249260	1488878	77764	31
HiC_scaffold_8	9447936	12291150	2843214	SM_V7_7	9785624	12542945	2757321	85893	47
HiC_scaffold_8	12374072	12779482	405410	SM_V7_7	12648417	12948472	300055	105355	5
HiC_scaffold_8	12874464	13093912	219448	SM_V7_7	13079744	13237567	157823	61625	5
HiC_scaffold_8	13521229	14451251	930022	SM_V7_7	13810174	14705995	895821	34201	15
HiC_scaffold_8	14559125	15537755	978630	SM_V7_7	14800416	15765510	965094	13536	20
HiC_scaffold_8	15604317	16083064	478747	SM_V7_7	18560792	19022639	461847	16900	11
HiC_scaffold_8	16216753	16509421	292668	SM_V7_7	18134618	18387973	253355	39313	7
HiC_scaffold_8	16644950	17097721	452771	SM_V7_7	17641303	18055790	414487	38284	8
HiC_scaffold_8	17320050	17710426	390376	SM_V7_7	16839180	17220523	381343	9033	9
HiC_scaffold_8	18009198	18193992	184794	SM_V7_7	16625305	16815831	190526	5732	6
HiC_scaffold_8	19149691	19446572	296881	SM_V7_7	15961617	16279548	317931	21050	6

## Sheet: Syntenic blocks S. japonicum
S2 Table. Synteny and contiguity of the Schistosoma haematobium reference genome (Shae.V3), compared with that of other schistosomes. Synteny and contiguity of the S. haematobium reference genome (Shae.V3), compared with that of S. japonicum
S. haematobium scaffold identifier	S. haematobium syntenic block start	S. haematobium syntenic block end	S. haematobium block length	S. japonicum scaffold identifier	S. japonicum syntenic block start	S. japonicum syntenic block end	S. japonicum block length	Difference in block length	Number of SCOs per block
HiC_scaffold_1	85725106	86070896	345790	scaffold_100	765073	922366	157293	188497	5
HiC_scaffold_1	23927594	24218356	290762	scaffold_102	36240	201906	165666	125096	5
HiC_scaffold_1	12275010	12794530	519520	scaffold_109	400051	751067	351016	168504	13
HiC_scaffold_1	13264845	13671642	406797	scaffold_109	1250848	1668029	417181	10384	8
HiC_scaffold_1	13815899	14164071	348172	scaffold_109	1727290	2039533	312243	35929	7
HiC_scaffold_1	26302877	26560514	257637	scaffold_124	473237	729390	256153	1484	9
HiC_scaffold_1	19784412	20046729	262317	scaffold_126	186874	429864	242990	19327	5
HiC_scaffold_1	87992606	88340861	348255	scaffold_140	31149	349390	318241	30014	7
HiC_scaffold_1	88715942	89058606	342664	scaffold_140	858001	1099005	241004	101660	6
HiC_scaffold_1	6802975	7175790	372815	scaffold_143	2108596	2416246	307650	65165	9
HiC_scaffold_1	8413393	9548774	1135381	scaffold_143	696706	1719728	1023022	112359	20
HiC_scaffold_1	9932905	10093317	160412	scaffold_143	1983742	2098218	114476	45936	5
HiC_scaffold_1	21593082	21994492	401410	scaffold_143	3553	445084	441531	40121	9
HiC_scaffold_1	25577010	25699303	122293	scaffold_148	1433245	1543938	110693	11600	5
HiC_scaffold_1	57109582	57297081	187499	scaffold_148	47177	240405	193228	5729	7
HiC_scaffold_1	58028167	58623766	595599	scaffold_148	908606	1399008	490402	105197	13
HiC_scaffold_1	49239150	49731990	492840	scaffold_151	11068	305573	294505	198335	11
HiC_scaffold_1	3574924	4371265	796341	scaffold_153	169656	1060352	890696	94355	16
HiC_scaffold_1	84637641	85286941	649300	scaffold_154	5001	667652	662651	13351	12
HiC_scaffold_1	43637364	44679974	1042610	scaffold_160	11001	986895	975894	66716	21
HiC_scaffold_1	44814636	45380469	565833	scaffold_160	1160358	1593820	433462	132371	13
HiC_scaffold_1	82714960	83268410	553450	scaffold_162	2425	507273	504848	48602	13
HiC_scaffold_1	40640042	40988831	348789	scaffold_174	79226	402005	322779	26010	9
HiC_scaffold_1	41078087	41298855	220768	scaffold_174	507773	650653	142880	77888	7
HiC_scaffold_1	35824178	36365047	540869	scaffold_182	121581	582363	460782	80087	13
HiC_scaffold_1	78966277	79269549	303272	scaffold_187	362547	651133	288586	14686	7
HiC_scaffold_1	79318530	80242700	924170	scaffold_187	769400	1634581	865181	58989	21
HiC_scaffold_1	70684595	71020564	335969	scaffold_188	23902	318973	295071	40898	6
HiC_scaffold_1	6142039	6585250	443211	scaffold_189	299768	682275	382507	60704	11
HiC_scaffold_1	32687782	32846322	158540	scaffold_19	16293	155016	138723	19817	5
HiC_scaffold_1	32934998	33469737	534739	scaffold_19	262534	771623	509089	25650	14
HiC_scaffold_1	41631359	43187807	1556448	scaffold_19	1143742	2456322	1312580	243868	33
HiC_scaffold_1	60168209	60628898	460689	scaffold_199	737732	1151630	413898	46791	8
HiC_scaffold_1	60806988	61375400	568412	scaffold_199	18105	520372	502267	66145	12
HiC_scaffold_1	77696226	78613183	916957	scaffold_201	7243	901458	894215	22742	19
HiC_scaffold_1	24226977	24923162	696185	scaffold_205	1240316	1938565	698249	2064	15
HiC_scaffold_1	25043703	25507153	463450	scaffold_205	723984	1148196	424212	39238	8
HiC_scaffold_1	26035817	26299013	263196	scaffold_205	502648	712493	209845	53351	6
HiC_scaffold_1	22294104	22790362	496258	scaffold_209	1965	380675	378710	117548	9
HiC_scaffold_1	38291536	38923333	631797	scaffold_21	1319090	1971927	652837	21040	14
HiC_scaffold_1	46821857	47404475	582618	scaffold_21	440409	1000875	560466	22152	14
HiC_scaffold_1	15280115	15897741	617626	scaffold_225	7305	513935	506630	110996	8
HiC_scaffold_1	68436061	69433442	997381	scaffold_25	808447	1792606	984159	13222	20
HiC_scaffold_1	69505611	70146062	640451	scaffold_25	159631	607568	447937	192514	15
HiC_scaffold_1	33839288	34149777	310489	scaffold_273	8758	314785	306027	4462	10
HiC_scaffold_1	11034042	11861275	827233	scaffold_280	10141	868225	858084	30851	20
HiC_scaffold_1	51379970	51755585	375615	scaffold_282	287287	607573	320286	55329	7
HiC_scaffold_1	51891313	52584722	693409	scaffold_282	719542	1367268	647726	45683	15
HiC_scaffold_1	52692271	54575410	1883139	scaffold_282	1445216	3103334	1658118	225021	38
HiC_scaffold_1	54937406	56035143	1097737	scaffold_282	3435572	4372403	936831	160906	29
HiC_scaffold_1	61404240	61768233	363993	scaffold_282	4738491	5118873	380382	16389	10
HiC_scaffold_1	62060326	62261504	201178	scaffold_282	4385530	4485941	100411	100767	5
HiC_scaffold_1	67427813	68047194	619381	scaffold_294	52870	614344	561474	57907	14
HiC_scaffold_1	35209907	35774571	564664	scaffold_295	22306	505417	483111	81553	15
HiC_scaffold_1	74843151	75496261	653110	scaffold_302	6946	633882	626936	26174	13
HiC_scaffold_1	92822022	93194844	372822	scaffold_305	100413	452627	352214	20608	8
HiC_scaffold_1	86110148	86653822	543674	scaffold_321	521565	1079699	558134	14460	9
HiC_scaffold_1	86749941	86996700	246759	scaffold_321	166101	419237	253136	6377	5
HiC_scaffold_1	17168407	17770955	602548	scaffold_333	1603910	2099917	496007	106541	13
HiC_scaffold_1	17783707	18089864	306157	scaffold_333	1263557	1599201	335644	29487	9
HiC_scaffold_1	18478830	18982061	503231	scaffold_333	443695	986759	543064	39833	7
HiC_scaffold_1	10209988	10458991	249003	scaffold_351	124635	368634	243999	5004	8
HiC_scaffold_1	56261731	57025332	763601	scaffold_369	43925	609572	565647	197954	13
HiC_scaffold_1	77186257	77429763	243506	scaffold_374	25063	237247	212184	31322	6
HiC_scaffold_1	38999010	39481599	482589	scaffold_387	6518	363128	356610	125979	10
HiC_scaffold_1	45894699	46088194	193495	scaffold_387	466967	646740	179773	13722	8
HiC_scaffold_1	28466551	29790412	1323861	scaffold_39	3194877	4423888	1229011	94850	25
HiC_scaffold_1	29941760	30521633	579873	scaffold_39	2686130	3177475	491345	88528	11
HiC_scaffold_1	30620506	31549203	928697	scaffold_39	1664463	2570051	905588	23109	21
HiC_scaffold_1	31650819	31912389	261570	scaffold_39	1273133	1610112	336979	75409	7
HiC_scaffold_1	31991552	32134254	142702	scaffold_39	1016417	1183245	166828	24126	5
HiC_scaffold_1	39708216	40611875	903659	scaffold_39	206749	913586	706837	196822	15
HiC_scaffold_1	64048549	64149154	100605	scaffold_393	2897369	3013302	115933	15328	5
HiC_scaffold_1	64266320	65467949	1201629	scaffold_393	1711016	2776251	1065235	136394	22
HiC_scaffold_1	66282104	66827597	545493	scaffold_393	446229	946437	500208	45285	13
HiC_scaffold_1	66934762	67360120	425358	scaffold_393	1639	350638	348999	76359	10
HiC_scaffold_1	80253458	80748098	494640	scaffold_396	1870618	2314535	443917	50723	8
HiC_scaffold_1	80824306	81432945	608639	scaffold_396	1185628	1766234	580606	28033	12
HiC_scaffold_1	81701826	82608399	906573	scaffold_396	72365	935119	862754	43819	15
HiC_scaffold_1	49743527	50621039	877512	scaffold_404	19137	831712	812575	64937	22
HiC_scaffold_1	50732091	51330561	598470	scaffold_404	933459	1463214	529755	68715	14
HiC_scaffold_1	22696420	23629020	932600	scaffold_407	11367	821992	810625	121975	22
HiC_scaffold_1	23657259	23891685	234426	scaffold_407	844255	1010983	166728	67698	5
HiC_scaffold_1	7188083	8119002	930919	scaffold_408	84312	872503	788191	142728	14
HiC_scaffold_1	20055242	20215978	160736	scaffold_408	1060475	1241939	181464	20728	5
HiC_scaffold_1	21387880	21574441	186561	scaffold_408	888006	1051493	163487	23074	7
HiC_scaffold_1	4415635	4943152	527517	scaffold_41	909259	1361317	452058	75459	11
HiC_scaffold_1	5096449	5549654	453205	scaffold_41	345730	903295	557565	104360	14
HiC_scaffold_1	5668293	5957656	289363	scaffold_41	5467	313740	308273	18910	9
HiC_scaffold_1	34171567	34608006	436439	scaffold_420	15910	448682	432772	3667	12
HiC_scaffold_1	34696594	34848160	151566	scaffold_420	559002	722164	163162	11596	5
HiC_scaffold_1	34966646	35146585	179939	scaffold_420	788220	956125	167905	12034	5
HiC_scaffold_1	1286394	1776891	490497	scaffold_423	508880	942343	433463	57034	12
HiC_scaffold_1	2033814	2625809	591995	scaffold_423	6463	429698	423235	168760	10
HiC_scaffold_1	73584165	74402062	817897	scaffold_427	18129	809907	791778	26119	18
HiC_scaffold_1	59016909	59494291	477382	scaffold_429	368673	826308	457635	19747	13
HiC_scaffold_1	59662267	59920516	258249	scaffold_429	11234	279733	268499	10250	6
HiC_scaffold_1	71025807	71656998	631191	scaffold_433	127905	702427	574522	56669	11
HiC_scaffold_1	37814201	38286078	471877	scaffold_435	10880	395613	384733	87144	12
HiC_scaffold_1	46099134	46509138	410004	scaffold_435	418321	729444	311123	98881	9
HiC_scaffold_1	27042582	27477568	434986	scaffold_439	8340	461421	453081	18095	10
HiC_scaffold_1	28216552	28449151	232599	scaffold_439	480974	692980	212006	20593	6
HiC_scaffold_1	71833763	72556296	722533	scaffold_441	22509	606726	584217	138316	16
HiC_scaffold_1	16443289	17081895	638606	scaffold_443	38418	629592	591174	47432	14
HiC_scaffold_1	36899465	37189881	290416	scaffold_449	405143	600748	195605	94811	7
HiC_scaffold_1	43402610	43599567	196957	scaffold_449	26360	189659	163299	33658	9
HiC_scaffold_1	47917625	48543709	626084	scaffold_450	30022	568070	538048	88036	10
HiC_scaffold_1	83414707	83921187	506480	scaffold_455	53590	513575	459985	46495	7
HiC_scaffold_1	89484520	89725478	240958	scaffold_457	11137	252065	240928	30	6
HiC_scaffold_1	48651456	49148940	497484	scaffold_463	58408	445827	387419	110065	11
HiC_scaffold_1	75533870	75924689	390819	scaffold_465	79490	411791	332301	58518	6
HiC_scaffold_1	76155748	76517828	362080	scaffold_490	13801	324163	310362	51718	7
HiC_scaffold_1	58729756	58997971	268215	scaffold_514	1618	223352	221734	46481	7
HiC_scaffold_1	27643548	27930470	286922	scaffold_517	7812	211609	203797	83125	6
HiC_scaffold_1	84254382	84435724	181342	scaffold_53	95692	272481	176789	4553	5
HiC_scaffold_1	63127095	63471557	344462	scaffold_57	348635	626911	278276	66186	11
HiC_scaffold_1	63660723	64001981	341258	scaffold_57	69554	326862	257308	83950	7
HiC_scaffold_1	87609410	87850747	241337	scaffold_61	140850	345042	204192	37145	6
HiC_scaffold_1	90453049	90641572	188523	scaffold_61	363375	545891	182516	6007	5
HiC_scaffold_1	20613292	21375304	762012	scaffold_89	21552	760040	738488	23524	15
HiC_scaffold_1	36388451	36834551	446100	scaffold_89	774912	1203784	428872	17228	12
HiC_scaffold_1	37241675	37801515	559840	scaffold_94	780825	1243643	462818	97022	11
HiC_scaffold_2	65024202	66374821	1350619	scaffold_101	362408	1493393	1130985	219634	31
HiC_scaffold_2	31530559	31710184	179625	scaffold_113	12071	168767	156696	22929	5
HiC_scaffold_2	46952536	47383715	431179	scaffold_127	423555	852562	429007	2172	10
HiC_scaffold_2	66420462	66840568	420106	scaffold_127	6108	371975	365867	54239	9
HiC_scaffold_2	37908357	38204651	296294	scaffold_133	100421	258051	157630	138664	5
HiC_scaffold_2	72555637	72937174	381537	scaffold_141	1470042	1797378	327336	54201	7
HiC_scaffold_2	73042858	73193426	150568	scaffold_141	1225214	1360854	135640	14928	5
HiC_scaffold_2	73319957	73705172	385215	scaffold_141	810738	1198226	387488	2273	10
HiC_scaffold_2	73900924	74438773	537849	scaffold_141	196502	653658	457156	80693	5
HiC_scaffold_2	14947534	15312187	364653	scaffold_157	123231	409448	286217	78436	6
HiC_scaffold_2	23876495	24274508	398013	scaffold_17	97378	460470	363092	34921	9
HiC_scaffold_2	30600930	30948298	347368	scaffold_172	12929	321602	308673	38695	10
HiC_scaffold_2	45187203	45378135	190932	scaffold_176	355521	587640	232119	41187	5
HiC_scaffold_2	52148769	52480539	331770	scaffold_180	64427	325941	261514	70256	7
HiC_scaffold_2	56654966	57159737	504771	scaffold_180	364795	861989	497194	7577	10
HiC_scaffold_2	57362326	58500847	1138521	scaffold_180	990167	2070826	1080659	57862	24
HiC_scaffold_2	62452213	62869611	417398	scaffold_180	4333515	4738978	405463	11935	8
HiC_scaffold_2	63028988	63641609	612621	scaffold_180	3702115	4200850	498735	113886	18
HiC_scaffold_2	85859327	86485525	626198	scaffold_180	3005502	3600905	595403	30795	16
HiC_scaffold_2	86879871	87391777	511906	scaffold_180	2194580	2723148	528568	16662	9
HiC_scaffold_2	87590163	87895541	305378	scaffold_180	2739972	2991946	251974	53404	6
HiC_scaffold_2	80752899	81196239	443340	scaffold_181	476647	911016	434369	8971	9
HiC_scaffold_2	81379761	81733509	353748	scaffold_181	1090494	1375933	285439	68309	9
HiC_scaffold_2	82282844	82881127	598283	scaffold_181	1879856	2357572	477716	120567	11
HiC_scaffold_2	50547243	51621343	1074100	scaffold_185	120258	1112432	992174	81926	22
HiC_scaffold_2	33938891	34399506	460615	scaffold_197	1044309	1437191	392882	67733	10
HiC_scaffold_2	34525121	34793669	268548	scaffold_197	692123	939128	247005	21543	8
HiC_scaffold_2	34905893	35076193	170300	scaffold_197	462363	605518	143155	27145	5
HiC_scaffold_2	35386549	35574177	187628	scaffold_197	1529078	1668038	138960	48668	5
HiC_scaffold_2	61039915	61336894	296979	scaffold_198	88939	389303	300364	3385	8
HiC_scaffold_2	61415927	61768668	352741	scaffold_198	515581	809212	293631	59110	7
HiC_scaffold_2	61789886	62216078	426192	scaffold_198	814117	1212524	398407	27785	9
HiC_scaffold_2	42468884	42777674	308790	scaffold_202	374905	613848	238943	69847	6
HiC_scaffold_2	45388215	45626233	238018	scaffold_211	48502	217512	169010	69008	5
HiC_scaffold_2	76596177	77091494	495317	scaffold_215	239806	663413	423607	71710	10
HiC_scaffold_2	85505778	85847850	342072	scaffold_215	10340	322341	312001	30071	7
HiC_scaffold_2	1175955	1673068	497113	scaffold_217	121317	606939	485622	11491	11
HiC_scaffold_2	53408788	53577208	168420	scaffold_224	144867	309489	164622	3798	5
HiC_scaffold_2	7234692	7982820	748128	scaffold_240	53661	650339	596678	151450	16
HiC_scaffold_2	59723204	60203876	480672	scaffold_272	66751	444039	377288	103384	7
HiC_scaffold_2	43225330	43733941	508611	scaffold_28	1190059	1586859	396800	111811	10
HiC_scaffold_2	54524046	54667466	143420	scaffold_28	1596714	1726154	129440	13980	5
HiC_scaffold_2	55961966	56199004	237038	scaffold_28	912794	1181354	268560	31522	6
HiC_scaffold_2	56332473	56609462	276989	scaffold_28	484654	766299	281645	4656	7
HiC_scaffold_2	11061972	11245949	183977	scaffold_282	38844	183070	144226	39751	5
HiC_scaffold_2	30968291	31310895	342604	scaffold_285	3309	273174	269865	72739	5
HiC_scaffold_2	8734307	9059393	325086	scaffold_298	6261	321624	315363	9723	9
HiC_scaffold_2	40849732	41412608	562876	scaffold_3	129625	705634	576009	13133	10
HiC_scaffold_2	49028393	49273997	245604	scaffold_30	15047	285596	270549	24945	5
HiC_scaffold_2	58817516	59142531	325015	scaffold_31	5978	343192	337214	12199	5
HiC_scaffold_2	59291994	59665371	373377	scaffold_31	466758	835340	368582	4795	10
HiC_scaffold_2	18117722	18722855	605133	scaffold_315	47578	657005	609427	4294	12
HiC_scaffold_2	18810857	19263484	452627	scaffold_315	760434	1269393	508959	56332	11
HiC_scaffold_2	69672074	69832545	160471	scaffold_36	13004	128713	115709	44762	5
HiC_scaffold_2	70595918	72035408	1439490	scaffold_36	673440	2077360	1403920	35570	32
HiC_scaffold_2	72136470	72518290	381820	scaffold_36	2200311	2544744	344433	37387	8
HiC_scaffold_2	41505407	42035408	530001	scaffold_364	104366	649277	544911	14910	11
HiC_scaffold_2	3331480	4169169	837689	scaffold_37	1295238	2164427	869189	31500	25
HiC_scaffold_2	6526793	6776034	249241	scaffold_37	8720	236945	228225	21016	5
HiC_scaffold_2	88262114	88478909	216795	scaffold_376	151515	334286	182771	34024	6
HiC_scaffold_2	88725807	88966535	240728	scaffold_376	534294	754680	220386	20342	6
HiC_scaffold_2	86640449	86788248	147799	scaffold_380	36936	172334	135398	12401	5
HiC_scaffold_2	78109966	78843187	733221	scaffold_392	9266	758522	749256	16035	10
HiC_scaffold_2	20565082	21214968	649886	scaffold_395	1961473	2577024	615551	34335	21
HiC_scaffold_2	21756722	22498929	742207	scaffold_395	11154	690301	679147	63060	17
HiC_scaffold_2	22646678	23338157	691479	scaffold_395	823323	1464829	641506	49973	15
HiC_scaffold_2	23421974	23765597	343623	scaffold_395	1578719	1893014	314295	29328	5
HiC_scaffold_2	58538244	58799748	261504	scaffold_397	1560858	1831225	270367	8863	5
HiC_scaffold_2	69377487	69660695	283208	scaffold_397	1276711	1550248	273537	9671	6
HiC_scaffold_2	78889001	80242772	1353771	scaffold_397	106531	1261418	1154887	198884	32
HiC_scaffold_2	67063739	67353551	289812	scaffold_399	138597	453571	314974	25162	5
HiC_scaffold_2	67558197	68032945	474748	scaffold_399	605884	1083161	477277	2529	9
HiC_scaffold_2	68198404	68622942	424538	scaffold_399	1234449	1658972	424523	15	11
HiC_scaffold_2	9818213	10105357	287144	scaffold_412	747890	999809	251919	35225	5
HiC_scaffold_2	13860679	14856756	996077	scaffold_416	192164	1104350	912186	83891	22
HiC_scaffold_2	12363796	13216352	852556	scaffold_424	1355	699922	698567	153989	12
HiC_scaffold_2	63675797	64085962	410165	scaffold_426	33443	308582	275139	135026	7
HiC_scaffold_2	64473977	64936569	462592	scaffold_426	565534	935175	369641	92951	11
HiC_scaffold_2	47822607	48116666	294059	scaffold_428	313484	612274	298790	4731	6
HiC_scaffold_2	48233597	48384798	151201	scaffold_428	729753	861066	131313	19888	6
HiC_scaffold_2	28354036	28464079	110043	scaffold_432	25251	180060	154809	44766	5
HiC_scaffold_2	28635277	29065919	430642	scaffold_432	217044	499747	282703	147939	12
HiC_scaffold_2	29277158	29531984	254826	scaffold_432	517988	761675	243687	11139	5
HiC_scaffold_2	11262736	11461482	198746	scaffold_436	6616	192477	185861	12885	5
HiC_scaffold_2	11656145	11985778	329633	scaffold_436	384289	640791	256502	73131	7
HiC_scaffold_2	4621290	4927289	305999	scaffold_442	17985	359015	341030	35031	5
HiC_scaffold_2	21405467	21724482	319015	scaffold_456	218619	505492	286873	32142	7
HiC_scaffold_2	45978724	46472094	493370	scaffold_461	17399	484544	467145	26225	8
HiC_scaffold_2	39143398	39340663	197265	scaffold_470	207224	393715	186491	10774	5
HiC_scaffold_2	75532360	75883195	350835	scaffold_472	33755	403516	369761	18926	6
HiC_scaffold_2	77748926	78016432	267506	scaffold_474	3535	189437	185902	81604	5
HiC_scaffold_2	28025958	28336395	310437	scaffold_475	61529	380606	319077	8640	10
HiC_scaffold_2	30428985	30588420	159435	scaffold_480	105367	232046	126679	32756	5
HiC_scaffold_2	33525811	33771013	245202	scaffold_485	1362	207702	206340	38862	7
HiC_scaffold_2	31760210	32054051	293841	scaffold_488	4444	326160	321716	27875	9
HiC_scaffold_2	8248537	8505295	256758	scaffold_494	42456	306442	263986	7228	6
HiC_scaffold_2	74926065	75373309	447244	scaffold_496	4595	311902	307307	139937	11
HiC_scaffold_2	32194938	32546837	351899	scaffold_498	10179	258416	248237	103662	10
HiC_scaffold_2	26553876	26823325	269449	scaffold_506	74842	262449	187607	81842	6
HiC_scaffold_2	15976545	16272965	296420	scaffold_51	1778365	2004300	225935	70485	9
HiC_scaffold_2	16796249	17448623	652374	scaffold_51	385079	1087584	702505	50131	14
HiC_scaffold_2	17549221	17918215	368994	scaffold_51	11653	349177	337524	31470	8
HiC_scaffold_2	20215684	20411537	195853	scaffold_51	2056721	2272192	215471	19618	5
HiC_scaffold_2	33333595	33486758	153163	scaffold_510	117898	251877	133979	19184	5
HiC_scaffold_2	37325552	37504141	178589	scaffold_520	92234	205131	112897	65692	5
HiC_scaffold_2	42979913	43207470	227557	scaffold_55	960195	1142802	182607	44950	7
HiC_scaffold_2	43734180	44284355	550175	scaffold_55	1645207	2175241	530034	20141	14
HiC_scaffold_2	54178095	54503207	325112	scaffold_55	1332133	1624000	291867	33245	8
HiC_scaffold_2	55294171	55912234	618063	scaffold_55	403837	931576	527739	90324	10
HiC_scaffold_2	39825384	40121091	295707	scaffold_56	309598	637822	328224	32517	9
HiC_scaffold_2	40138116	40703603	565487	scaffold_56	655543	1106476	450933	114554	12
HiC_scaffold_2	20427693	20482558	54865	scaffold_573	451	67540	67089	12224	5
HiC_scaffold_2	48543571	48908829	365258	scaffold_62	28098	304574	276476	88782	10
HiC_scaffold_2	49283422	49833966	550544	scaffold_69	288129	782939	494810	55734	10
HiC_scaffold_2	282340	1045118	762778	scaffold_76	80741	938826	858085	95307	17
HiC_scaffold_2	2851682	3225279	373597	scaffold_76	951716	1329889	378173	4576	8
HiC_scaffold_2	60291405	60747363	455958	scaffold_77	19976	458865	438889	17069	14
HiC_scaffold_2	75894917	76582131	687214	scaffold_78	1604708	2259807	655099	32115	16
HiC_scaffold_2	83860310	84055515	195205	scaffold_78	667802	840240	172438	22767	5
HiC_scaffold_2	84154267	84684055	529788	scaffold_78	7192	553726	546534	16746	13
HiC_scaffold_2	84783359	85302094	518735	scaffold_85	24841	446207	421366	97369	10
HiC_scaffold_2	24538702	25057048	518346	scaffold_87	172929	680394	507465	10881	10
HiC_scaffold_2	42208182	42417549	209367	scaffold_91	80207	203317	123110	86257	6
HiC_scaffold_3	23463471	23895820	432349	scaffold_112	1011	418579	417568	14781	13
HiC_scaffold_3	8030289	8647487	617198	scaffold_118	204761	779914	575153	42045	15
HiC_scaffold_3	9022468	9197106	174638	scaffold_118	1169293	1345331	176038	1400	6
HiC_scaffold_3	35864087	36071975	207888	scaffold_118	46204	195090	148886	59002	8
HiC_scaffold_3	31558605	32608745	1050140	scaffold_139	111263	1334492	1223229	173089	24
HiC_scaffold_3	19307908	19615022	307114	scaffold_144	82696	367712	285016	22098	7
HiC_scaffold_3	30681909	31025509	343600	scaffold_22	52399	364042	311643	31957	8
HiC_scaffold_3	9680686	10569261	888575	scaffold_241	291520	1066780	775260	113315	16
HiC_scaffold_3	36076775	36571117	494342	scaffold_253	324083	838040	513957	19615	15
HiC_scaffold_3	19626855	20211710	584855	scaffold_26	297260	792778	495518	89337	10
HiC_scaffold_3	29555692	29943193	387501	scaffold_301	10711	370280	359569	27932	8
HiC_scaffold_3	4132843	4789102	656259	scaffold_343	36940	711440	674500	18241	13
HiC_scaffold_3	4852198	5110316	258118	scaffold_343	828193	1045903	217710	40408	6
HiC_scaffold_3	2425630	3045715	620085	scaffold_365	155840	766249	610409	9676	13
HiC_scaffold_3	28848995	29189660	340665	scaffold_366	23437	379354	355917	15252	8
HiC_scaffold_3	39010306	40107725	1097419	scaffold_378	67399	1031567	964168	133251	25
HiC_scaffold_3	41075587	41774494	698907	scaffold_394	578119	1126222	548103	150804	12
HiC_scaffold_3	42159483	42775717	616234	scaffold_394	1466700	2089177	622477	6243	11
HiC_scaffold_3	11144927	11473569	328642	scaffold_40	850942	1149166	298224	30418	6
HiC_scaffold_3	18914541	19053282	138741	scaffold_40	1164637	1313249	148612	9871	6
HiC_scaffold_3	24811693	25251721	440028	scaffold_410	609205	1032727	423522	16506	10
HiC_scaffold_3	25837915	26052243	214328	scaffold_410	16770	214013	197243	17085	5
HiC_scaffold_3	21820194	22648095	827901	scaffold_430	20322	812757	792435	35466	18
HiC_scaffold_3	12558521	13200319	641798	scaffold_440	10692	559676	548984	92814	14
HiC_scaffold_3	45736507	46033278	296771	scaffold_477	38362	330465	292103	4668	9
HiC_scaffold_3	1649959	2031642	381683	scaffold_5	8517	408514	399997	18314	5
HiC_scaffold_3	26276047	26460840	184793	scaffold_50	21479	276195	254716	69923	5
HiC_scaffold_3	27670277	28238924	568647	scaffold_50	531033	1099195	568162	485	15
HiC_scaffold_3	28264295	28797415	533120	scaffold_50	1217241	1604108	386867	146253	11
HiC_scaffold_3	34723121	34911982	188861	scaffold_50	338547	500157	161610	27251	5
HiC_scaffold_3	44470010	45211632	741622	scaffold_50	1715863	2355637	639774	101848	16
HiC_scaffold_3	21283810	21597811	314001	scaffold_52	284232	580784	296552	17449	6
HiC_scaffold_3	35313979	35415273	101294	scaffold_539	23862	128804	104942	3648	6
HiC_scaffold_3	44114633	44281930	167297	scaffold_63	62056	239697	177641	10344	5
HiC_scaffold_3	24067602	24383693	316091	scaffold_64	27543	270205	242662	73429	5
HiC_scaffold_3	36586566	37248231	661665	scaffold_64	277912	807488	529576	132089	14
HiC_scaffold_3	37398928	37704295	305367	scaffold_64	839528	1093308	253780	51587	8
HiC_scaffold_3	37834926	38471988	637062	scaffold_64	1237576	1709192	471616	165446	8
HiC_scaffold_3	38776736	38997033	220297	scaffold_64	1816342	2009331	192989	27308	8
HiC_scaffold_3	30059186	30199724	140538	scaffold_65	310499	447076	136577	3961	6
HiC_scaffold_3	46426850	47037959	611109	scaffold_70	434991	974765	539774	71335	12
HiC_scaffold_3	47363978	48049240	685262	scaffold_70	1203024	1879868	676844	8418	17
HiC_scaffold_3	26466929	26910068	443139	scaffold_8	404707	794786	390079	53060	14
HiC_scaffold_3	26995621	27331100	335479	scaffold_8	928829	1264281	335452	27	9
HiC_scaffold_3	27395986	27615859	219873	scaffold_8	1369091	1593894	224803	4930	6
HiC_scaffold_3	33091446	33368158	276712	scaffold_8	2988943	3287181	298238	21526	12
HiC_scaffold_3	33468871	34018104	549233	scaffold_8	2332172	2874128	541956	7277	18
HiC_scaffold_3	34374916	34698364	323448	scaffold_8	1618909	1952272	333363	9915	9
HiC_scaffold_3	35012529	35206474	193945	scaffold_8	228281	384689	156408	37537	6
HiC_scaffold_3	5887763	6374746	486983	scaffold_80	26123	427381	401258	85725	8
HiC_scaffold_3	16933729	17640291	706562	scaffold_93	361349	999331	637982	68580	17
HiC_scaffold_3	17944504	18902151	957647	scaffold_93	1403694	2402876	999182	41535	30
HiC_scaffold_3	13206807	13389264	182457	scaffold_95	760192	964755	204563	22106	7
HiC_scaffold_3	13431571	13857360	425789	scaffold_95	1071346	1411566	340220	85569	12
HiC_scaffold_3	13986908	14345739	358831	scaffold_95	1549866	1930889	381023	22192	10
HiC_scaffold_3	14894753	15424774	530021	scaffold_95	1942355	2412263	469908	60113	11
HiC_scaffold_3	15555932	15740955	185023	scaffold_95	2450375	2617780	167405	17618	5
HiC_scaffold_3	15801734	16584359	782625	scaffold_95	2733434	3437575	704141	78484	20
HiC_scaffold_4	1884165	2102641	218476	scaffold_106	45583	292277	246694	28218	6
HiC_scaffold_4	2823006	3186098	363092	scaffold_106	774432	1049700	275268	87824	5
HiC_scaffold_4	3293175	3423792	130617	scaffold_106	1138618	1274271	135653	5036	7
HiC_scaffold_4	7625362	7788503	163141	scaffold_108	23072	187502	164430	1289	5
HiC_scaffold_4	37634671	37945237	310566	scaffold_130	38699	302095	263396	47170	8
HiC_scaffold_4	38079624	38418269	338645	scaffold_130	370401	656462	286061	52584	7
HiC_scaffold_4	42477084	42680380	203296	scaffold_138	284303	460724	176421	26875	5
HiC_scaffold_4	7177782	7562912	385130	scaffold_171	30700	412269	381569	3561	9
HiC_scaffold_4	36826723	37281236	454513	scaffold_175	6119	458694	452575	1938	17
HiC_scaffold_4	39464527	39864228	399701	scaffold_177	180280	533518	353238	46463	9
HiC_scaffold_4	5912224	6677794	765570	scaffold_181	2713788	3421179	707391	58179	16
HiC_scaffold_4	17054223	17387368	333145	scaffold_193	655633	904348	248715	84430	9
HiC_scaffold_4	17496275	17926479	430204	scaffold_193	36659	461611	424952	5252	7
HiC_scaffold_4	27219563	27810558	590995	scaffold_216	158276	873427	715151	124156	13
HiC_scaffold_4	43876659	44072443	195784	scaffold_216	1093107	1271816	178709	17075	6
HiC_scaffold_4	44105732	44322159	216427	scaffold_216	1282459	1531554	249095	32668	7
HiC_scaffold_4	19388538	19575864	187326	scaffold_218	211331	356030	144699	42627	5
HiC_scaffold_4	845997	1128434	282437	scaffold_219	271054	507777	236723	45714	6
HiC_scaffold_4	23277606	23383151	105545	scaffold_222	145659	258633	112974	7429	5
HiC_scaffold_4	40306366	41056246	749880	scaffold_234	69513	757768	688255	61625	10
HiC_scaffold_4	4488601	4643518	154917	scaffold_260	1017182	1159471	142289	12628	6
HiC_scaffold_4	109466	294132	184666	scaffold_264	38074	242405	204331	19665	6
HiC_scaffold_4	21518019	22163190	645171	scaffold_284	10935	586552	575617	69554	11
HiC_scaffold_4	44803520	45333954	530434	scaffold_341	114166	570254	456088	74346	15
HiC_scaffold_4	45577934	45698132	120198	scaffold_341	590344	716494	126150	5952	5
HiC_scaffold_4	46019653	46402323	382670	scaffold_341	850582	1196066	345484	37186	11
HiC_scaffold_4	22178256	22509600	331344	scaffold_348	11373	305564	294191	37153	7
HiC_scaffold_4	42982689	43247501	264812	scaffold_352	8041	283619	275578	10766	7
HiC_scaffold_4	24197366	24939595	742229	scaffold_357	20106	592049	571943	170286	17
HiC_scaffold_4	14096506	14306105	209599	scaffold_359	2521990	2727468	205478	4121	5
HiC_scaffold_4	19962991	21022908	1059917	scaffold_359	25629	1053293	1027664	32253	28
HiC_scaffold_4	32487876	33479572	991696	scaffold_359	1644057	2501151	857094	134602	19
HiC_scaffold_4	33605563	33985612	380049	scaffold_359	1174576	1517620	343044	37005	9
HiC_scaffold_4	25914389	26340593	426204	scaffold_398	1343839	1691673	347834	78370	11
HiC_scaffold_4	34254836	34534266	279430	scaffold_398	154166	397057	242891	36539	5
HiC_scaffold_4	34655316	35098997	443681	scaffold_398	508881	932992	424111	19570	12
HiC_scaffold_4	35201529	35495776	294247	scaffold_398	1014474	1295693	281219	13028	7
HiC_scaffold_4	23722331	24171818	449487	scaffold_403	1057704	1427375	369671	79816	10
HiC_scaffold_4	27997088	28219220	222132	scaffold_403	2365847	2594840	228993	6861	6
HiC_scaffold_4	28251598	28917691	666093	scaffold_403	1635624	2165382	529758	136335	14
HiC_scaffold_4	8956895	9676934	720039	scaffold_405	12628	729438	716810	3229	16
HiC_scaffold_4	24954331	25213569	259238	scaffold_413	682807	981463	298656	39418	5
HiC_scaffold_4	25373864	25866942	493078	scaffold_413	1444	509058	507614	14536	11
HiC_scaffold_4	18048038	18759585	711547	scaffold_425	381566	938952	557386	154161	16
HiC_scaffold_4	26342850	26897145	554295	scaffold_431	147159	699328	552169	2126	15
HiC_scaffold_4	42598994	42839146	240152	scaffold_434	422532	646894	224362	15790	6
HiC_scaffold_4	43304668	43731753	427085	scaffold_434	18108	409792	391684	35401	9
HiC_scaffold_4	14310285	14902597	592312	scaffold_445	15935	565833	549898	42414	18
HiC_scaffold_4	35956026	36560000	603974	scaffold_447	34195	637469	603274	700	12
HiC_scaffold_4	41511075	41984818	473743	scaffold_464	1290	420190	418900	54843	12
HiC_scaffold_4	22531866	23031318	499452	scaffold_467	1209	406047	404838	94614	9
HiC_scaffold_4	15841235	16800727	959492	scaffold_49	223604	1026257	802653	156839	24
HiC_scaffold_4	36571210	36764694	193484	scaffold_54	103874	224754	120880	72604	5
HiC_scaffold_4	10871424	11150200	278776	scaffold_84	5993887	6252364	258477	20299	7
HiC_scaffold_4	11258856	12359185	1100329	scaffold_84	4861213	5935200	1073987	26342	17
HiC_scaffold_4	12607096	13786813	1179717	scaffold_84	3553340	4630663	1077323	102394	32
HiC_scaffold_4	23440269	23667194	226925	scaffold_84	8765	246894	238129	11204	8
HiC_scaffold_4	28936825	29264074	327249	scaffold_84	1248431	1542570	294139	33110	8
HiC_scaffold_4	29310698	29784373	473675	scaffold_84	799241	1096013	296772	176903	8
HiC_scaffold_4	29902104	30320687	418583	scaffold_84	285602	705266	419664	1081	9
HiC_scaffold_4	30485418	31035123	549705	scaffold_84	1583742	2064310	480568	69137	10
HiC_scaffold_4	31125857	31590949	465092	scaffold_84	2166292	2542281	375989	89103	10
HiC_scaffold_4	31605717	32056497	450780	scaffold_84	2658175	3060350	402175	48605	9
HiC_scaffold_4	10282820	10864968	582148	scaffold_86	56430	565379	508949	73199	10
HiC_scaffold_4	38446884	38754539	307655	scaffold_93	2771251	3049630	278379	29276	9
HiC_scaffold_5	40584448	41434685	850237	scaffold_14	73144	882686	809542	40695	17
HiC_scaffold_5	21460734	22031657	570923	scaffold_145	30233	593708	563475	7448	13
HiC_scaffold_5	8223735	8457955	234220	scaffold_147	1726246	2006204	279958	45738	6
HiC_scaffold_5	8833464	10101100	1267636	scaffold_147	183659	1340380	1156721	110915	24
HiC_scaffold_5	13202349	13813683	611334	scaffold_15	1877581	2518105	640524	29190	10
HiC_scaffold_5	22229376	23548254	1318878	scaffold_15	222069	1524717	1302648	16230	33
HiC_scaffold_5	44250334	45210608	960274	scaffold_155	249050	1064123	815073	145201	14
HiC_scaffold_5	13827196	14272441	445245	scaffold_168	17412	464781	447369	2124	10
HiC_scaffold_5	14506773	14670651	163878	scaffold_168	561689	721052	159363	4515	5
HiC_scaffold_5	4077109	4336218	259109	scaffold_179	29697	268783	239086	20023	6
HiC_scaffold_5	4629956	4865405	235449	scaffold_179	523202	746771	223569	11880	5
HiC_scaffold_5	4972117	5270425	298308	scaffold_179	815089	1090389	275300	23008	7
HiC_scaffold_5	6872225	7054341	182116	scaffold_184	78091	251985	173894	8222	5
HiC_scaffold_5	7291720	7643088	351368	scaffold_184	294705	629693	334988	16380	8
HiC_scaffold_5	34748529	35154566	406037	scaffold_186	63604	452688	389084	16953	9
HiC_scaffold_5	35282469	35437235	154766	scaffold_186	580691	709083	128392	26374	5
HiC_scaffold_5	35484478	35909674	425196	scaffold_186	1373427	1776939	403512	21684	8
HiC_scaffold_5	36102423	36959488	857065	scaffold_186	1785408	2661889	876481	19416	18
HiC_scaffold_5	38650705	39358385	707680	scaffold_186	727893	1344763	616870	90810	12
HiC_scaffold_5	28392842	28546611	153769	scaffold_210	136390	355885	219495	65726	6
HiC_scaffold_5	137977	265832	127855	scaffold_214	788641	915978	127337	518	5
HiC_scaffold_5	545589	906073	360484	scaffold_214	335687	589844	254157	106327	7
HiC_scaffold_5	30009505	31074303	1064798	scaffold_29	396362	1420227	1023865	40933	21
HiC_scaffold_5	11481061	12646104	1165043	scaffold_290	48983	1084846	1035863	129180	24
HiC_scaffold_5	33104768	33592002	487234	scaffold_328	33261	497670	464409	22825	12
HiC_scaffold_5	39610723	40315956	705233	scaffold_391	57014	676255	619241	85992	17
HiC_scaffold_5	31693065	31961531	268466	scaffold_400	1216580	1489018	272438	3972	6
HiC_scaffold_5	32244636	32515097	270461	scaffold_400	639114	894523	255409	15052	11
HiC_scaffold_5	32850022	33091261	241239	scaffold_400	34401	272045	237644	3595	7
HiC_scaffold_5	19378755	20502767	1124012	scaffold_411	216876	1204134	987258	136754	20
HiC_scaffold_5	15331937	15816778	484841	scaffold_414	735357	1159585	424228	60613	12
HiC_scaffold_5	23994872	24685592	690720	scaffold_414	925	716833	715908	25188	15
HiC_scaffold_5	37111146	37826635	715489	scaffold_417	72146	830203	758057	42568	17
HiC_scaffold_5	10443685	11470859	1027174	scaffold_418	6869	955318	948449	78725	24
HiC_scaffold_5	1897044	2418799	521755	scaffold_421	482244	954794	472550	49205	9
HiC_scaffold_5	42418923	42814514	395591	scaffold_438	258486	712138	453652	58061	7
HiC_scaffold_5	29406496	29998019	591523	scaffold_446	127892	655010	527118	64405	9
HiC_scaffold_5	5966818	6540061	573243	scaffold_451	2926	417545	414619	158624	13
HiC_scaffold_5	24694440	25276943	582503	scaffold_453	2097	551742	549645	32858	12
HiC_scaffold_5	12789127	13190402	401275	scaffold_454	158330	538275	379945	21330	14
HiC_scaffold_5	34208625	34612302	403677	scaffold_462	75475	456020	380545	23132	7
HiC_scaffold_5	43635764	43968713	332949	scaffold_484	5315	344435	339120	6171	10
HiC_scaffold_5	45217220	45458494	241274	scaffold_486	153833	334229	180396	60878	5
HiC_scaffold_5	14695390	14929038	233648	scaffold_508	13671	231301	217630	16018	5
HiC_scaffold_5	26068150	26281150	213000	scaffold_515	23609	228621	205012	7988	7
HiC_scaffold_5	20864796	21164491	299695	scaffold_82	35572	395214	359642	59947	10
HiC_scaffold_5	27393335	27701905	308570	scaffold_9	607378	933129	325751	17181	5
HiC_scaffold_5	27825179	28368226	543047	scaffold_9	17215	519004	501789	41258	13
HiC_scaffold_5	15978531	17130037	1151506	scaffold_90	1675743	2667930	992187	159319	24
HiC_scaffold_5	17452030	18607607	1155577	scaffold_90	547729	1604546	1056817	98760	26
HiC_scaffold_5	19045655	19268403	222748	scaffold_90	3420992	3695597	274605	51857	7
HiC_scaffold_5	25566110	25906790	340680	scaffold_90	3078954	3413792	334838	5842	6
HiC_scaffold_5	26695282	27051735	356453	scaffold_90	3903916	4243861	339945	16508	7
HiC_scaffold_6	17801385	18126566	325181	scaffold_11	60355	332458	272103	53078	7
HiC_scaffold_6	6186175	6471905	285730	scaffold_110	5261	223942	218681	67049	8
HiC_scaffold_6	478961	920744	441783	scaffold_111	131822	488057	356235	85548	10
HiC_scaffold_6	23510821	23843746	332925	scaffold_123	36995	449735	412740	79815	11
HiC_scaffold_6	18220616	18445836	225220	scaffold_13	277199	539028	261829	36609	5
HiC_scaffold_6	8808665	9549708	741043	scaffold_166	4702	759135	754433	13390	14
HiC_scaffold_6	9733913	10068985	335072	scaffold_166	996655	1227550	230895	104177	7
HiC_scaffold_6	10104845	10630355	525510	scaffold_166	1255528	1757766	502238	23272	11
HiC_scaffold_6	10953666	11151199	197533	scaffold_166	2064604	2281703	217099	19566	7
HiC_scaffold_6	11542608	12187195	644587	scaffold_166	2600519	3295247	694728	50141	15
HiC_scaffold_6	14570811	15416149	845338	scaffold_166	3352028	4122189	770161	75177	17
HiC_scaffold_6	23871219	24151069	279850	scaffold_195	42134	354741	312607	32757	7
HiC_scaffold_6	16390139	16708028	317889	scaffold_197	27126	312765	285639	32250	8
HiC_scaffold_6	2993508	3417683	424175	scaffold_20	60001	343790	283789	140386	9
HiC_scaffold_6	7177966	7428234	250268	scaffold_202	1072	215241	214169	36099	5
HiC_scaffold_6	15872633	16348159	475526	scaffold_286	37110	597370	560260	84734	15
HiC_scaffold_6	16900133	17188903	288770	scaffold_32	110587	400550	289963	1193	11
HiC_scaffold_6	1136270	1559676	423406	scaffold_327	773532	1047690	274158	149248	7
HiC_scaffold_6	12671607	12978307	306700	scaffold_327	111662	423126	311464	4764	7
HiC_scaffold_6	7655889	8216794	560905	scaffold_338	54545	456539	401994	158911	8
HiC_scaffold_6	22839095	23088535	249440	scaffold_354	332108	486179	154071	95369	6
HiC_scaffold_6	3766550	5104995	1338445	scaffold_402	83112	1388901	1305789	32656	21
HiC_scaffold_6	20504464	21210423	705959	scaffold_406	523091	1318809	795718	89759	15
HiC_scaffold_6	22218265	22435527	217262	scaffold_406	3426	298221	294795	77533	5
HiC_scaffold_6	19401137	19663433	262296	scaffold_422	703305	956292	252987	9309	7
HiC_scaffold_6	19785713	19897517	111804	scaffold_422	4320	151125	146805	35001	6
HiC_scaffold_6	20031122	20308686	277564	scaffold_422	274102	491012	216910	60654	5
HiC_scaffold_6	21516628	22165876	649248	scaffold_444	24657	639492	614835	34413	18
HiC_scaffold_6	2581339	2959955	378616	scaffold_479	14211	352291	338080	40536	10
HiC_scaffold_6	17204337	17384275	179938	scaffold_507	43565	248183	204618	24680	6
HiC_scaffold_6	64794	253219	188425	scaffold_518	5592	209135	203543	15118	8
HiC_scaffold_6	20358528	20471814	113286	scaffold_532	12348	130282	117934	4648	5
HiC_scaffold_6	5385427	6088899	703472	scaffold_99	952608	1620746	668138	35334	14
HiC_scaffold_6	13452480	14391767	939287	scaffold_99	6521	950742	944221	4934	22
HiC_scaffold_7	17433306	17684762	251456	scaffold_105	517508	730050	212542	38914	6
HiC_scaffold_7	17699152	17965661	266509	scaffold_105	209029	497801	288772	22263	8
HiC_scaffold_7	19494604	19704478	209874	scaffold_136	59099	315744	256645	46771	5
HiC_scaffold_7	3137860	3666639	528779	scaffold_149	259209	728608	469399	59380	15
HiC_scaffold_7	14652465	14844056	191591	scaffold_152	37174	212555	175381	16210	5
HiC_scaffold_7	14945074	15142698	197624	scaffold_152	247859	445285	197426	198	6
HiC_scaffold_7	15439292	15792641	353349	scaffold_152	807601	1067609	260008	93341	5
HiC_scaffold_7	10837844	11125832	287988	scaffold_158	377872	662578	284706	3282	8
HiC_scaffold_7	8407004	8590744	183740	scaffold_176	16502	304048	287546	103806	10
HiC_scaffold_7	15862818	16076492	213674	scaffold_232	330788	497736	166948	46726	5
HiC_scaffold_7	4278215	4730197	451982	scaffold_288	662316	1045088	382772	69210	8
HiC_scaffold_7	5123212	5407210	283998	scaffold_288	201244	529449	328205	44207	7
HiC_scaffold_7	20411882	20682546	270664	scaffold_403	733320	1018369	285049	14385	9
HiC_scaffold_7	21488255	22008913	520658	scaffold_403	94823	428444	333621	187037	9
HiC_scaffold_7	11589446	12024325	434879	scaffold_409	717923	1133722	415799	19080	8
HiC_scaffold_7	12346250	12719908	373658	scaffold_409	244463	588306	343843	29815	9
HiC_scaffold_7	5951299	6702728	751429	scaffold_415	220428	895285	674857	76572	14
HiC_scaffold_7	11179340	11327693	148353	scaffold_415	39748	205992	166244	17891	5
HiC_scaffold_7	14359033	14558898	199865	scaffold_471	12323	190391	178068	21797	5
HiC_scaffold_7	2461483	2734764	273281	scaffold_481	30142	326098	295956	22675	5
HiC_scaffold_7	13334336	13647433	313097	scaffold_493	15486	317348	301862	11235	9
HiC_scaffold_7	19819944	20077513	257569	scaffold_6	170485	336578	166093	91476	6
HiC_scaffold_7	6972647	7577808	605161	scaffold_75	56323	648232	591909	13252	9
HiC_scaffold_8	10066230	10560983	494753	scaffold_121	151355	496125	344770	149983	6
HiC_scaffold_8	10617202	11123139	505937	scaffold_121	632242	1072910	440668	65269	9
HiC_scaffold_8	5724490	5984934	260444	scaffold_132	22337	277662	255325	5119	7
HiC_scaffold_8	11440128	12065188	625060	scaffold_150	44829	581515	536686	88374	9
HiC_scaffold_8	12183498	12779482	595984	scaffold_150	700810	1231178	530368	65616	9
HiC_scaffold_8	8300316	9074758	774442	scaffold_196	5916	711727	705811	68631	13
HiC_scaffold_8	15916071	16083064	166993	scaffold_23	330279	533897	203618	36625	6
HiC_scaffold_8	7508116	7701620	193504	scaffold_308	1066	257722	256656	63152	7
HiC_scaffold_8	11141014	11401729	260715	scaffold_308	698557	962844	264287	3572	8
HiC_scaffold_8	14608954	15184656	575702	scaffold_309	7499	436914	429415	146287	12
HiC_scaffold_8	256554	447907	191353	scaffold_34	318875	497265	178390	12963	5
HiC_scaffold_8	2723649	3013222	289573	scaffold_363	754792	1091065	336273	46700	6
HiC_scaffold_8	6369692	6902345	532653	scaffold_363	142170	708425	566255	33602	11
HiC_scaffold_8	13888383	14451251	562868	scaffold_382	26167	504583	478416	84452	13
HiC_scaffold_8	4992839	5508057	515218	scaffold_383	131652	640658	509006	6212	11
HiC_scaffold_8	15366221	15898158	531937	scaffold_401	1172126	1595760	423634	108303	7
HiC_scaffold_8	16945130	17606964	661834	scaffold_401	14890	489266	474376	187458	11
HiC_scaffold_8	17851096	18411658	560562	scaffold_401	678714	1121720	443006	117556	11
HiC_scaffold_8	913567	1383561	469994	scaffold_419	594955	1008737	413782	56212	11
HiC_scaffold_8	1479064	1918249	439185	scaffold_419	69383	450681	381298	57887	5
HiC_scaffold_8	2454868	2720968	266100	scaffold_491	3525	216564	213039	53061	5
HiC_scaffold_8	3425603	3607291	181688	scaffold_505	18427	173345	154918	26770	6
HiC_scaffold_8	16170389	16509421	339032	scaffold_68	311675	696156	384481	45449	8
HiC_scaffold_8	9543183	9835313	292130	scaffold_94	389967	701854	311887	19757	6

## Sheet: Syntenic blocks S. bovis
S2 Table. Synteny and contiguity of the Schistosoma haematobium reference genome (Shae.V3), compared with that of other schistosomes. Synteny and contiguity of the S.haematobium reference genome (Shae.V3), compared with that of S. bovis
S. haematobium scaffold identifier	S. haematobium syntenic block start	S. haematobium syntenic block end	S. haematobium block length	S. bovis scaffold identifier	S. bovis syntenic block start	S. bovis syntenic block end	S. bovis block length	Difference in block length	Number of SCOs per block
HiC_scaffold_1	50732091	50939980	207889	SBOVIS_1435	227588	432371	204783	3106	8
HiC_scaffold_1	36356623	36596731	240108	SBOVIS_1440	2330	217052	214722	25386	8
HiC_scaffold_1	36737095	37308065	570970	SBOVIS_1440	353440	883221	529781	41189	18
HiC_scaffold_1	60284288	60628898	344610	SBOVIS_1444	2227	323150	320923	23687	5
HiC_scaffold_1	60806988	61185067	378079	SBOVIS_1444	539880	878895	339015	39064	5
HiC_scaffold_1	58859273	59306540	447267	SBOVIS_1445	89505	519733	430228	17039	10
HiC_scaffold_1	37468342	37655955	187613	SBOVIS_1446	617731	802279	184548	3065	5
HiC_scaffold_1	37752332	38298660	546328	SBOVIS_1446	2810	517271	514461	31867	12
HiC_scaffold_1	46445681	46673991	228310	SBOVIS_1463	459988	688825	228837	527	5
HiC_scaffold_1	86275851	86653822	377971	SBOVIS_1479	18852	416065	397213	19242	7
HiC_scaffold_1	68818506	69433442	614936	SBOVIS_1482	8431	577145	568714	46222	16
HiC_scaffold_1	34359692	34848160	488468	SBOVIS_1484	838	447211	446373	42095	8
HiC_scaffold_1	41538647	41980768	442121	SBOVIS_1487	127915	592841	464926	22805	8
HiC_scaffold_1	27255848	27557447	301599	SBOVIS_1491	247085	555427	308342	6743	10
HiC_scaffold_1	75533870	76001368	467498	SBOVIS_1496	114593	576439	461846	5652	7
HiC_scaffold_1	14279168	14968428	689260	SBOVIS_1497	12460	576776	564316	124944	16
HiC_scaffold_1	51160871	51462318	301447	SBOVIS_1505	259688	547726	288038	13409	7
HiC_scaffold_1	33822293	34329443	507150	SBOVIS_1508	37822	536688	498866	8284	14
HiC_scaffold_1	74978201	75393504	415303	SBOVIS_1515	15653	441384	425731	10428	9
HiC_scaffold_1	26382994	26560514	177520	SBOVIS_1518	82876	229462	146586	30934	7
HiC_scaffold_1	77565070	78020389	455319	SBOVIS_1526	25505	474243	448738	6581	10
HiC_scaffold_1	52002119	52431247	429128	SBOVIS_1528	9986	412602	402616	26512	11
HiC_scaffold_1	52717456	52883042	165586	SBOVIS_1533	284595	446043	161448	4138	5
HiC_scaffold_1	57173352	57412129	238777	SBOVIS_1541	15967	178008	162041	76736	6
HiC_scaffold_1	35824178	36283578	459400	SBOVIS_1548	27937	445504	417567	41833	12
HiC_scaffold_1	61404240	61768233	363993	SBOVIS_1559	11309	337254	325945	38048	10
HiC_scaffold_1	25043703	25405639	361936	SBOVIS_1563	135444	427821	292377	69559	6
HiC_scaffold_1	17589689	17895079	305390	SBOVIS_1571	376	239355	238979	66411	7
HiC_scaffold_1	5340436	5549654	209218	SBOVIS_1574	182222	417592	235370	26152	8
HiC_scaffold_1	71266123	71593704	327581	SBOVIS_1575	6125	354486	348361	20780	6
HiC_scaffold_1	53273611	53511902	238291	SBOVIS_1583	186903	413312	226409	11882	5
HiC_scaffold_1	64874558	65372075	497517	SBOVIS_1585	3335	400745	397410	100107	11
HiC_scaffold_1	23215549	23629020	413471	SBOVIS_1586	5479	397613	392134	21337	11
HiC_scaffold_1	23906852	24246295	339443	SBOVIS_1590	67945	399881	331936	7507	14
HiC_scaffold_1	38896099	39062840	166741	SBOVIS_1593	34365	199104	164739	2002	6
HiC_scaffold_1	58080221	58463313	383092	SBOVIS_1598	8025	372086	364061	19031	7
HiC_scaffold_1	50252090	50571638	319548	SBOVIS_1600	5100	319627	314527	5021	9
HiC_scaffold_1	14978875	15208540	229665	SBOVIS_1604	68616	282622	214006	15659	6
HiC_scaffold_1	66282104	66615679	333575	SBOVIS_1615	28462	350291	321829	11746	7
HiC_scaffold_1	67680844	68047194	366350	SBOVIS_1621	2825	356861	354036	12314	8
HiC_scaffold_1	55239641	55625302	385661	SBOVIS_1634	1449	355939	354490	31171	13
HiC_scaffold_1	3719466	4031760	312294	SBOVIS_1648	20383	343606	323223	10929	7
HiC_scaffold_1	12421697	12727204	305507	SBOVIS_1663	46019	306658	260639	44868	9
HiC_scaffold_1	35378563	35639932	261369	SBOVIS_1665	92462	332157	239695	21674	8
HiC_scaffold_1	28614204	28835947	221743	SBOVIS_1674	50496	268452	217956	3787	6
HiC_scaffold_1	42871056	43136721	265665	SBOVIS_1676	86202	310602	224400	41265	6
HiC_scaffold_1	49139764	49316860	177096	SBOVIS_1687	121134	306791	185657	8561	6
HiC_scaffold_1	29332343	29595900	263557	SBOVIS_1691	12022	257779	245757	17800	7
HiC_scaffold_1	63127095	63293628	166533	SBOVIS_1694	42636	193943	151307	15226	6
HiC_scaffold_1	47209880	47404475	194595	SBOVIS_1706	97420	298081	200661	6066	5
HiC_scaffold_1	74222829	74402062	179233	SBOVIS_1719	25986	216336	190350	11117	5
HiC_scaffold_1	11120833	11401035	280202	SBOVIS_1732	9327	241665	232338	47864	6
HiC_scaffold_1	76333929	76627657	293728	SBOVIS_1739	3928	246324	242396	51332	5
HiC_scaffold_1	40677048	40894122	217074	SBOVIS_1743	17492	265298	247806	30732	5
HiC_scaffold_1	31803378	32055154	251776	SBOVIS_1756	13320	268517	255197	3421	6
HiC_scaffold_1	73528935	73782744	253809	SBOVIS_1775	5075	247943	242868	10941	6
HiC_scaffold_1	49413857	49641155	227298	SBOVIS_1785	28699	248895	220196	7102	7
HiC_scaffold_1	46953388	47198542	245154	SBOVIS_1790	618	253422	252804	7650	7
HiC_scaffold_1	21365454	21574441	208987	SBOVIS_1795	11577	214712	203135	5852	7
HiC_scaffold_1	41078087	41221979	143892	SBOVIS_1797	54522	177325	122803	21089	5
HiC_scaffold_1	53611888	53857989	246101	SBOVIS_1806	27275	224619	197344	48757	6
HiC_scaffold_1	82714960	82891060	176100	SBOVIS_1808	75671	244223	168552	7548	6
HiC_scaffold_1	81009848	81200301	190453	SBOVIS_1822	47481	220601	173120	17333	6
HiC_scaffold_1	69933388	70072969	139581	SBOVIS_1823	4974	137404	132430	7151	7
HiC_scaffold_1	5749705	5916369	166664	SBOVIS_1844	8599	177155	168556	1892	7
HiC_scaffold_1	24668085	24892408	224323	SBOVIS_1851	19763	226527	206764	17559	8
HiC_scaffold_1	48897201	49111750	214549	SBOVIS_1888	3255	211516	208261	6288	5
HiC_scaffold_1	28321784	28553292	231508	SBOVIS_1892	37402	206096	168694	62814	5
HiC_scaffold_1	80317259	80458012	140753	SBOVIS_1894	65783	203750	137967	2786	5
HiC_scaffold_1	59903900	60073236	169336	SBOVIS_1937	26147	184236	158089	11247	5
HiC_scaffold_1	25532324	25699303	166979	SBOVIS_1963	13147	167943	154796	12183	5
HiC_scaffold_1	43472609	43599567	126958	SBOVIS_1972	41420	190491	149071	22113	8
HiC_scaffold_1	16813372	16997038	183666	SBOVIS_1980	1015	187928	186913	3247	5
HiC_scaffold_1	20055242	20215978	160736	SBOVIS_2045	2353	147207	144854	15882	5
HiC_scaffold_1	68123700	68282036	158336	SBOVIS_2057	5284	164557	159273	937	5
HiC_scaffold_1	89484520	89618872	134352	SBOVIS_2065	21853	166158	144305	9953	5
HiC_scaffold_1	7018602	7175790	157188	SBOVIS_2110	9409	156174	146765	10423	6
HiC_scaffold_1	40506522	40647969	141447	SBOVIS_2173	8776	140006	131230	10217	6
HiC_scaffold_1	38551443	38670093	118650	SBOVIS_2177	17681	138778	121097	2447	6
HiC_scaffold_1	30835042	30953747	118705	SBOVIS_2227	22013	132341	110328	8377	5
HiC_scaffold_1	59748609	59894867	146258	SBOVIS_2249	540	123006	122466	23792	5
HiC_scaffold_1	20613292	20708106	94814	SBOVIS_2415	5119	101367	96248	1434	5
HiC_scaffold_2	21168396	21276947	108551	SBOVIS_1434	7970	142532	134562	26011	6
HiC_scaffold_2	21535246	22261181	725935	SBOVIS_1434	424050	1082984	658934	67001	16
HiC_scaffold_2	9913679	10214149	300470	SBOVIS_1437	747835	1043286	295451	5019	5
HiC_scaffold_2	42208182	42889971	681789	SBOVIS_1439	353192	946737	593545	88244	14
HiC_scaffold_2	42979913	43207470	227557	SBOVIS_1439	7191	218203	211012	16545	7
HiC_scaffold_2	16230487	16410589	180102	SBOVIS_1441	750290	930120	179830	272	6
HiC_scaffold_2	16796249	17170035	373786	SBOVIS_1441	4032	364643	360611	13175	6
HiC_scaffold_2	28191321	28464079	272758	SBOVIS_1447	77374	343597	266223	6535	10
HiC_scaffold_2	28537323	29065919	528596	SBOVIS_1447	363048	836155	473107	55489	14
HiC_scaffold_2	71058525	71842423	783898	SBOVIS_1448	10116	828115	817999	34101	15
HiC_scaffold_2	4703949	5138200	434251	SBOVIS_1452	7002	448565	441563	7312	8
HiC_scaffold_2	80926845	81196239	269394	SBOVIS_1466	363433	622638	259205	10189	8
HiC_scaffold_2	44473249	45121792	648543	SBOVIS_1469	10404	664665	654261	5718	13
HiC_scaffold_2	47433338	47634354	201016	SBOVIS_1473	458666	652018	193352	7664	7
HiC_scaffold_2	47822607	48116666	294059	SBOVIS_1473	17369	250019	232650	61409	7
HiC_scaffold_2	6526793	7106826	580033	SBOVIS_1474	203022	627576	424554	155479	7
HiC_scaffold_2	49148477	49517307	368830	SBOVIS_1475	125338	405156	279818	89012	8
HiC_scaffold_2	65607744	66322594	714850	SBOVIS_1476	16440	632613	616173	98677	17
HiC_scaffold_2	58298666	58560163	261497	SBOVIS_1477	768	294346	293578	32081	9
HiC_scaffold_2	56496568	56716366	219798	SBOVIS_1478	21779	180374	158595	61203	5
HiC_scaffold_2	24863647	25487862	624215	SBOVIS_1481	66886	617527	550641	73574	11
HiC_scaffold_2	34219672	34399506	179834	SBOVIS_1486	70505	262587	192082	12248	5
HiC_scaffold_2	34437691	34697423	259732	SBOVIS_1486	379164	568950	189786	69946	8
HiC_scaffold_2	41064721	41319385	254664	SBOVIS_1489	159352	405559	246207	8457	5
HiC_scaffold_2	808322	988497	180175	SBOVIS_1494	297949	459265	161316	18859	6
HiC_scaffold_2	43366505	43634480	267975	SBOVIS_1500	279489	536567	257078	10897	6
HiC_scaffold_2	32840169	33361812	521643	SBOVIS_1510	14537	478942	464405	57238	10
HiC_scaffold_2	19834147	20288427	454280	SBOVIS_1522	44693	487392	442699	11581	12
HiC_scaffold_2	64504756	64764830	260074	SBOVIS_1527	219984	479388	259404	670	6
HiC_scaffold_2	7449743	7680229	230486	SBOVIS_1530	328823	478967	150144	80342	7
HiC_scaffold_2	39272308	39650278	377970	SBOVIS_1538	59271	441032	381761	3791	7
HiC_scaffold_2	67063739	67353551	289812	SBOVIS_1544	3675	309980	306305	16493	6
HiC_scaffold_2	72349334	72518290	168956	SBOVIS_1546	15857	182006	166149	2807	6
HiC_scaffold_2	56796161	57026863	230702	SBOVIS_1553	145523	374403	228880	1822	7
HiC_scaffold_2	61700761	61953696	252935	SBOVIS_1555	225534	442457	216923	36012	7
HiC_scaffold_2	31988468	32315220	326752	SBOVIS_1567	41308	349158	307850	18902	8
HiC_scaffold_2	3304704	3593028	288324	SBOVIS_1570	69438	346872	277434	10890	7
HiC_scaffold_2	15510325	15828285	317960	SBOVIS_1572	102098	418531	316433	1527	5
HiC_scaffold_2	37202300	37504141	301841	SBOVIS_1579	1898	258161	256263	45578	8
HiC_scaffold_2	17189409	17448623	259214	SBOVIS_1588	189731	396980	207249	51965	7
HiC_scaffold_2	76653551	77091494	437943	SBOVIS_1591	4037	351443	347406	90537	8
HiC_scaffold_2	40337324	40612981	275657	SBOVIS_1592	142024	400300	258276	17381	5
HiC_scaffold_2	74979424	75373309	393885	SBOVIS_1595	14357	385966	371609	22276	11
HiC_scaffold_2	30036422	30420867	384445	SBOVIS_1603	18859	363071	344212	40233	8
HiC_scaffold_2	13261010	13610092	349082	SBOVIS_1609	27212	378584	351372	2290	5
HiC_scaffold_2	54780168	55157578	377410	SBOVIS_1611	6411	386849	380438	3028	9
HiC_scaffold_2	33402108	33771013	368905	SBOVIS_1619	5112	345703	340591	28314	10
HiC_scaffold_2	53832682	54218283	385601	SBOVIS_1624	11692	375191	363499	22102	11
HiC_scaffold_2	76386531	76582131	195600	SBOVIS_1628	243086	365002	121916	73684	5
HiC_scaffold_2	65024202	65327697	303495	SBOVIS_1629	35573	332519	296946	6549	7
HiC_scaffold_2	41624416	41942817	318401	SBOVIS_1633	79510	350317	270807	47594	5
HiC_scaffold_2	85953160	86274408	321248	SBOVIS_1641	7608	314587	306979	14269	8
HiC_scaffold_2	82586243	82881127	294884	SBOVIS_1643	142683	339155	196472	98412	5
HiC_scaffold_2	14621612	14798279	176667	SBOVIS_1644	164776	323381	158605	18062	7
HiC_scaffold_2	6031105	6245385	214280	SBOVIS_1650	3703	255511	251808	37528	5
HiC_scaffold_2	69485619	69832545	346926	SBOVIS_1654	6957	343287	336330	10596	8
HiC_scaffold_2	23917734	24098823	181089	SBOVIS_1656	115697	278716	163019	18070	5
HiC_scaffold_2	2851682	3039055	187373	SBOVIS_1659	133404	323394	189990	2617	5
HiC_scaffold_2	27260449	27585451	325002	SBOVIS_1666	1031	323081	322050	2952	9
HiC_scaffold_2	13915318	14242782	327464	SBOVIS_1675	21151	322273	301122	26342	5
HiC_scaffold_2	18810857	19082861	272004	SBOVIS_1678	42807	322716	279909	7905	8
HiC_scaffold_2	29689568	29970759	281191	SBOVIS_1682	38738	298991	260253	20938	5
HiC_scaffold_2	60346032	60682732	336700	SBOVIS_1684	3874	317734	313860	22840	10
HiC_scaffold_2	40657611	40900986	243375	SBOVIS_1727	841	266259	265418	22043	7
HiC_scaffold_2	49731040	50033733	302693	SBOVIS_1730	4540	276405	271865	30828	5
HiC_scaffold_2	17746169	18004393	258224	SBOVIS_1731	33807	280567	246760	11464	7
HiC_scaffold_2	87179803	87422925	243122	SBOVIS_1736	11569	260582	249013	5891	5
HiC_scaffold_2	8734307	8986376	252069	SBOVIS_1741	21519	272177	250658	1411	6
HiC_scaffold_2	26952173	27206968	254795	SBOVIS_1764	3271	236775	233504	21291	6
HiC_scaffold_2	51953979	52053632	99653	SBOVIS_1771	152782	251009	98227	1426	5
HiC_scaffold_2	20354404	20546834	192430	SBOVIS_1777	26146	202892	176746	15684	7
HiC_scaffold_2	15976545	16193962	217417	SBOVIS_1778	21037	222513	201476	15941	6
HiC_scaffold_2	53094158	53239940	145782	SBOVIS_1783	3304	144498	141194	4588	5
HiC_scaffold_2	31530559	31786934	256375	SBOVIS_1801	404	243606	243202	13173	5
HiC_scaffold_2	20565082	20816876	251794	SBOVIS_1807	9443	242047	232604	19190	7
HiC_scaffold_2	57757780	57938453	180673	SBOVIS_1911	12390	185790	173400	7273	6
HiC_scaffold_2	47214846	47407391	192545	SBOVIS_1949	9281	163554	154273	38272	5
HiC_scaffold_2	26411425	26585823	174398	SBOVIS_1960	22593	187043	164450	9948	5
HiC_scaffold_2	79214177	79389298	175121	SBOVIS_1965	621	178212	177591	2470	6
HiC_scaffold_2	3826193	3971859	145666	SBOVIS_1970	34531	184222	149691	4025	6
HiC_scaffold_2	52205373	52480539	275166	SBOVIS_2036	14945	170104	155159	120007	5
HiC_scaffold_2	31283368	31459350	175982	SBOVIS_2060	37169	164106	126937	49045	5
HiC_scaffold_2	30737890	30899954	162064	SBOVIS_2061	1161	153779	152618	9446	6
HiC_scaffold_2	48780342	48929600	149258	SBOVIS_2105	14131	145630	131499	17759	5
HiC_scaffold_2	63382259	63470802	88543	SBOVIS_2106	8925	87451	78526	10017	5
HiC_scaffold_2	66539738	66670316	130578	SBOVIS_2107	12267	152741	140474	9896	6
HiC_scaffold_3	17953555	18392891	439336	SBOVIS_1443	63412	469997	406585	32751	11
HiC_scaffold_3	10457794	10781583	323789	SBOVIS_1449	387265	759093	371828	48039	7
HiC_scaffold_3	15001623	15372934	371311	SBOVIS_1451	312090	634112	322022	49289	6
HiC_scaffold_3	12998911	13642269	643358	SBOVIS_1454	150624	754599	603975	39383	13
HiC_scaffold_3	18634035	19071922	437887	SBOVIS_1458	15301	484164	468863	30976	16
HiC_scaffold_3	24555083	24823386	268303	SBOVIS_1459	434703	679423	244720	23583	5
HiC_scaffold_3	24910488	25251721	341233	SBOVIS_1459	2095	331146	329051	12182	7
HiC_scaffold_3	4132843	4789102	656259	SBOVIS_1470	12073	622839	610766	45493	10
HiC_scaffold_3	29117748	29456233	338485	SBOVIS_1472	193	325573	325380	13105	5
HiC_scaffold_3	29555692	29795876	240184	SBOVIS_1472	428520	625924	197404	42780	5
HiC_scaffold_3	31991920	32125754	133834	SBOVIS_1490	79253	188813	109560	24274	5
HiC_scaffold_3	32249632	32478248	228616	SBOVIS_1490	323893	555177	231284	2668	9
HiC_scaffold_3	30681909	31004381	322472	SBOVIS_1493	9437	269600	260163	62309	7
HiC_scaffold_3	34464445	34911982	447537	SBOVIS_1506	88997	526126	437129	10408	9
HiC_scaffold_3	15801734	16351821	550087	SBOVIS_1507	2494	535654	533160	16927	10
HiC_scaffold_3	33111087	33356289	245202	SBOVIS_1512	32576	280895	248319	3117	10
HiC_scaffold_3	21065627	21591294	525667	SBOVIS_1514	257	479228	478971	46696	9
HiC_scaffold_3	22897327	23318453	421126	SBOVIS_1520	59751	460693	400942	20184	9
HiC_scaffold_3	22099247	22273068	173821	SBOVIS_1521	343861	507721	163860	9961	5
HiC_scaffold_3	27010190	27285333	275143	SBOVIS_1529	235068	489932	254864	20279	7
HiC_scaffold_3	36025727	36166303	140576	SBOVIS_1549	24824	159311	134487	6089	7
HiC_scaffold_3	39323618	39787647	464029	SBOVIS_1562	48188	373951	325763	138266	9
HiC_scaffold_3	13986908	14345739	358831	SBOVIS_1565	61904	378567	316663	42168	8
HiC_scaffold_3	16933729	17296624	362895	SBOVIS_1569	2992	355529	352537	10358	8
HiC_scaffold_3	26151029	26479852	328823	SBOVIS_1584	15434	336774	321340	7483	8
HiC_scaffold_3	28591153	28951259	360106	SBOVIS_1589	34998	396900	361902	1796	9
HiC_scaffold_3	27975611	28323322	347711	SBOVIS_1597	49802	396053	346251	1460	8
HiC_scaffold_3	29980855	30372484	391629	SBOVIS_1605	14237	393818	379581	12048	7
HiC_scaffold_3	44479177	44844142	364965	SBOVIS_1627	42661	337802	295141	69824	6
HiC_scaffold_3	47195705	47526409	330704	SBOVIS_1642	7389	352875	345486	14782	7
HiC_scaffold_3	12616380	12973250	356870	SBOVIS_1645	14218	320388	306170	50700	8
HiC_scaffold_3	36475889	36709592	233703	SBOVIS_1685	31182	266872	235690	1987	5
HiC_scaffold_3	37246579	37543870	297291	SBOVIS_1703	10496	287305	276809	20482	8
HiC_scaffold_3	27670277	27965835	295558	SBOVIS_1708	18067	293979	275912	19646	7
HiC_scaffold_3	33564540	33845467	280927	SBOVIS_1718	11001	278590	267589	13338	9
HiC_scaffold_3	35347165	35542786	195621	SBOVIS_1742	20017	217328	197311	1690	5
HiC_scaffold_3	31585291	31775689	190398	SBOVIS_1749	10402	190896	180494	9904	5
HiC_scaffold_3	19644883	19902897	258014	SBOVIS_1794	3018	251461	248443	9571	6
HiC_scaffold_3	17306313	17445980	139667	SBOVIS_1857	23014	118865	95851	43816	7
HiC_scaffold_3	11262389	11473569	211180	SBOVIS_1881	56775	195305	138530	72650	5
HiC_scaffold_3	39951153	40200838	249685	SBOVIS_1993	15876	181306	165430	84255	5
HiC_scaffold_3	44243842	44382699	138857	SBOVIS_1994	48978	183653	134675	4182	5
HiC_scaffold_3	38858898	39030086	171188	SBOVIS_1996	3020	173788	170768	420	5
HiC_scaffold_3	39146433	39269075	122642	SBOVIS_2013	56487	178524	122037	605	6
HiC_scaffold_3	24005033	24139811	134778	SBOVIS_2032	28948	164644	135696	918	5
HiC_scaffold_3	8454326	8622181	167855	SBOVIS_2104	3985	145050	141065	26790	5
HiC_scaffold_3	14334590	14501605	167015	SBOVIS_2310	864	114828	113964	53051	5
HiC_scaffold_4	30634958	30904173	269215	SBOVIS_1450	526851	775260	248409	20806	6
HiC_scaffold_4	31125857	31436500	310643	SBOVIS_1450	7117	235177	228060	82583	7
HiC_scaffold_4	29310698	29784373	473675	SBOVIS_1455	386800	704606	317806	155869	8
HiC_scaffold_4	29902104	30222512	320408	SBOVIS_1455	5379	235059	229680	90728	7
HiC_scaffold_4	22941319	23161114	219795	SBOVIS_1485	149265	350557	201292	18503	7
HiC_scaffold_4	28425678	28649913	224235	SBOVIS_1498	70161	302007	231846	7611	8
HiC_scaffold_4	22032881	22645669	612788	SBOVIS_1501	15036	548811	533775	79013	11
HiC_scaffold_4	24469450	25042386	572936	SBOVIS_1503	11089	479053	467964	104972	13
HiC_scaffold_4	34767387	35098997	331610	SBOVIS_1523	110416	443781	333365	1755	10
HiC_scaffold_4	15841235	16219361	378126	SBOVIS_1531	96138	475353	379215	1089	10
HiC_scaffold_4	36180319	36629858	449539	SBOVIS_1550	6248	451848	445600	3939	10
HiC_scaffold_4	12892905	13153451	260546	SBOVIS_1625	111399	352289	240890	19656	6
HiC_scaffold_4	16224689	16607132	382443	SBOVIS_1632	3890	365163	361273	21170	11
HiC_scaffold_4	39464527	39756075	291548	SBOVIS_1636	13150	281141	267991	23557	8
HiC_scaffold_4	28871930	29228454	356524	SBOVIS_1652	2191	310706	308515	48009	7
HiC_scaffold_4	37663082	37945237	282155	SBOVIS_1664	4806	266097	261291	20864	6
HiC_scaffold_4	27577599	27810558	232959	SBOVIS_1709	22673	267677	245004	12045	7
HiC_scaffold_4	38545724	38812550	266826	SBOVIS_1712	10204	293435	283231	16405	6
HiC_scaffold_4	24104913	24287473	182560	SBOVIS_1724	48611	207275	158664	23896	5
HiC_scaffold_4	20991607	21168818	177211	SBOVIS_1740	49037	192255	143218	33993	6
HiC_scaffold_4	13191302	13346283	154981	SBOVIS_1744	27070	191898	164828	9847	6
HiC_scaffold_4	38868451	39103252	234801	SBOVIS_1762	12792	242222	229430	5371	5
HiC_scaffold_4	23379015	23603685	224670	SBOVIS_1765	27912	248442	220530	4140	10
HiC_scaffold_4	14751697	14902597	150900	SBOVIS_1776	14892	171701	156809	5909	6
HiC_scaffold_4	27921189	28192956	271767	SBOVIS_1792	14205	218239	204034	67733	7
HiC_scaffold_4	42177616	42435021	257405	SBOVIS_1810	19766	221088	201322	56083	6
HiC_scaffold_4	25861087	26081135	220048	SBOVIS_1811	4310	211307	206997	13051	7
HiC_scaffold_4	10730134	10969524	239390	SBOVIS_1816	1	193841	193840	45550	6
HiC_scaffold_4	25554173	25745289	191116	SBOVIS_1878	26477	200057	173580	17536	5
HiC_scaffold_4	44065160	44270534	205374	SBOVIS_1887	18667	204027	185360	20014	6
HiC_scaffold_4	32565552	32725256	159704	SBOVIS_1933	41489	165033	123544	36160	5
HiC_scaffold_4	41692739	41930118	237379	SBOVIS_1936	5867	198346	192479	44900	8
HiC_scaffold_4	32844338	32991244	146906	SBOVIS_1979	28268	152522	124254	22652	5
HiC_scaffold_4	44863929	45052067	188138	SBOVIS_2027	46485	167244	120759	67379	5
HiC_scaffold_4	36914611	37053234	138623	SBOVIS_2127	19158	148786	129628	8995	6
HiC_scaffold_4	36672215	36858891	186676	SBOVIS_2169	6888	137758	130870	55806	7
HiC_scaffold_4	19911780	20063651	151871	SBOVIS_2178	1151	140789	139638	12233	5
HiC_scaffold_4	5912224	6039622	127398	SBOVIS_2191	6691	137118	130427	3029	5
HiC_scaffold_5	29406496	30124790	718294	SBOVIS_1442	255309	939464	684155	34139	13
HiC_scaffold_5	33287030	33592002	304972	SBOVIS_1453	1721	289567	287846	17126	5
HiC_scaffold_5	19853346	20392168	538822	SBOVIS_1465	28466	556372	527906	10916	10
HiC_scaffold_5	25566110	25989616	423506	SBOVIS_1488	207662	572524	364862	58644	8
HiC_scaffold_5	10379750	10845000	465250	SBOVIS_1492	82738	551208	468470	3220	10
HiC_scaffold_5	18138052	18607607	469555	SBOVIS_1495	129047	585996	456949	12606	10
HiC_scaffold_5	27796793	27991396	194603	SBOVIS_1513	283572	486275	202703	8100	5
HiC_scaffold_5	24498155	24956234	458079	SBOVIS_1519	96702	509120	412418	45661	8
HiC_scaffold_5	27250058	27474492	224434	SBOVIS_1524	9940	226138	216198	8236	6
HiC_scaffold_5	26111194	26508746	397552	SBOVIS_1525	96728	482468	385740	11812	9
HiC_scaffold_5	40706643	40992423	285780	SBOVIS_1535	326675	474223	147548	138232	5
HiC_scaffold_5	41033418	41236808	203390	SBOVIS_1535	15521	205099	189578	13812	5
HiC_scaffold_5	10856937	11069678	212741	SBOVIS_1542	25714	229013	203299	9442	7
HiC_scaffold_5	24047226	24347254	300028	SBOVIS_1545	13625	379308	365683	65655	7
HiC_scaffold_5	26692539	26994831	302292	SBOVIS_1547	136233	401029	264796	37496	8
HiC_scaffold_5	14450295	14929038	478743	SBOVIS_1568	22881	379345	356464	122279	9
HiC_scaffold_5	32244636	32515097	270461	SBOVIS_1573	89637	368964	279327	8866	9
HiC_scaffold_5	30161574	30543720	382146	SBOVIS_1576	18769	373191	354422	27724	7
HiC_scaffold_5	16010704	16255060	244356	SBOVIS_1580	162157	349247	187090	57266	5
HiC_scaffold_5	11626588	11971480	344892	SBOVIS_1582	74030	414104	340074	4818	9
HiC_scaffold_5	41905352	42229389	324037	SBOVIS_1612	92675	364290	271615	52422	5
HiC_scaffold_5	22903527	23050350	146823	SBOVIS_1622	214160	372892	158732	11909	5
HiC_scaffold_5	19045655	19357186	311531	SBOVIS_1630	45828	355457	309629	1902	8
HiC_scaffold_5	25065721	25319736	254015	SBOVIS_1638	119005	344264	225259	28756	5
HiC_scaffold_5	28330274	28529268	198994	SBOVIS_1647	143114	338890	195776	3218	5
HiC_scaffold_5	41265320	41600809	335489	SBOVIS_1662	23512	315335	291823	43666	6
HiC_scaffold_5	21009090	21172737	163647	SBOVIS_1667	5848	199497	193649	30002	7
HiC_scaffold_5	15474910	15749846	274936	SBOVIS_1668	10401	284393	273992	944	7
HiC_scaffold_5	11982007	12255362	273355	SBOVIS_1669	54892	326923	272031	1324	6
HiC_scaffold_5	36102423	36327000	224577	SBOVIS_1671	14841	237733	222892	1685	5
HiC_scaffold_5	13809295	14025255	215960	SBOVIS_1688	47094	308295	261201	45241	7
HiC_scaffold_5	13444555	13721580	277025	SBOVIS_1695	59937	285534	225597	51428	5
HiC_scaffold_5	37541536	37696769	155233	SBOVIS_1702	45213	208277	163064	7831	5
HiC_scaffold_5	22229376	22483143	253767	SBOVIS_1725	16547	241502	224955	28812	8
HiC_scaffold_5	39042922	39326448	283526	SBOVIS_1750	9120	238776	229656	53870	5
HiC_scaffold_5	11416970	11581905	164935	SBOVIS_1782	72537	211140	138603	26332	6
HiC_scaffold_5	40406390	40630177	223787	SBOVIS_1836	8863	230181	221318	2469	7
HiC_scaffold_5	9534250	9763252	229002	SBOVIS_1849	6309	220982	214673	14329	5
HiC_scaffold_5	12662050	12756728	94678	SBOVIS_1852	16852	95629	78777	15901	5
HiC_scaffold_5	16833442	17063295	229853	SBOVIS_1866	3092	218770	215678	14175	5
HiC_scaffold_5	33059853	33251353	191500	SBOVIS_1870	41136	219397	178261	13239	5
HiC_scaffold_5	8927208	9078473	151265	SBOVIS_1883	19986	188796	168810	17545	5
HiC_scaffold_5	43706698	43894338	187640	SBOVIS_1942	155	195772	195617	7977	5
HiC_scaffold_5	12943249	13088952	145703	SBOVIS_2046	41399	169576	128177	17526	5
HiC_scaffold_5	21924262	22031657	107395	SBOVIS_2343	1301	96401	95100	12295	5
HiC_scaffold_5	26021510	26097175	75665	SBOVIS_2611	5624	76336	70712	4953	5
HiC_scaffold_6	15955085	16343834	388749	SBOVIS_1504	1138	407973	406835	18086	11
HiC_scaffold_6	3169624	3347606	177982	SBOVIS_1511	351927	527490	175563	2419	7
HiC_scaffold_6	12704245	12978307	274062	SBOVIS_1536	78688	352174	273486	576	6
HiC_scaffold_6	10975268	11120599	145331	SBOVIS_1552	102133	263398	161265	15934	5
HiC_scaffold_6	19401137	19871764	470627	SBOVIS_1560	11332	435769	424437	46190	15
HiC_scaffold_6	13612914	13939709	326795	SBOVIS_1660	3148	330074	326926	131	6
HiC_scaffold_6	16461340	16780155	318815	SBOVIS_1690	452	292880	292428	26387	10
HiC_scaffold_6	24377439	24613820	236381	SBOVIS_1696	21895	269981	248086	11705	5
HiC_scaffold_6	13997347	14179865	182518	SBOVIS_1707	92451	256387	163936	18582	5
HiC_scaffold_6	13279800	13529502	249702	SBOVIS_1711	54844	274442	219598	30104	6
HiC_scaffold_6	8316770	8588745	271975	SBOVIS_1733	18082	269391	251309	20666	5
HiC_scaffold_6	1171087	1465015	293928	SBOVIS_1751	5296	257610	252314	41614	6
HiC_scaffold_6	17167380	17384275	216895	SBOVIS_1809	33435	241777	208342	8553	7
HiC_scaffold_6	7701088	7890537	189449	SBOVIS_1815	31208	206927	175719	13730	6
HiC_scaffold_6	9887303	10068985	181682	SBOVIS_1885	23946	201628	177682	4000	5
HiC_scaffold_6	529995	734511	204516	SBOVIS_1900	489	205913	205424	908	7
HiC_scaffold_6	16880638	17069296	188658	SBOVIS_1923	12595	185285	172690	15968	5
HiC_scaffold_6	20031122	20239707	208585	SBOVIS_1925	11733	203858	192125	16460	6
HiC_scaffold_6	23914586	24151069	236483	SBOVIS_1951	7790	195288	187498	48985	6
HiC_scaffold_6	20358528	20487500	128972	SBOVIS_2010	17600	176291	158691	29719	6
HiC_scaffold_6	14640207	14782028	141821	SBOVIS_2085	985	128546	127561	14260	5
HiC_scaffold_6	11585652	11709606	123954	SBOVIS_2102	25103	143487	118384	5570	5
HiC_scaffold_7	17129801	17318824	189023	SBOVIS_1610	22554	217040	194486	5463	6
HiC_scaffold_7	12510290	12870797	360507	SBOVIS_1686	22252	315785	293533	66974	7
HiC_scaffold_7	8407004	8551022	144018	SBOVIS_2014	2524	163893	161369	17351	7
HiC_scaffold_7	11194970	11327693	132723	SBOVIS_2190	12558	128869	116311	16412	5
HiC_scaffold_7	887642	1070829	183187	SBOVIS_2202	830	124653	123823	59364	5
HiC_scaffold_7	10837844	10988037	150193	SBOVIS_2251	37897	126124	88227	61966	5
HiC_scaffold_8	7508116	7922926	414810	SBOVIS_1457	20370	433509	413139	1671	7
HiC_scaffold_8	8027065	8252968	225903	SBOVIS_1457	540493	736374	195881	30022	5
HiC_scaffold_8	12183498	12451439	267941	SBOVIS_1509	27088	334340	307252	39311	5
HiC_scaffold_8	913567	1383561	469994	SBOVIS_1517	47702	492828	445126	24868	10
HiC_scaffold_8	3425603	3812321	386718	SBOVIS_1551	23772	410926	387154	436	10
HiC_scaffold_8	6569593	6902345	332752	SBOVIS_1556	35535	373449	337914	5162	8
HiC_scaffold_8	5789045	6103870	314825	SBOVIS_1561	4566	316204	311638	3187	7
HiC_scaffold_8	2823007	3013222	190215	SBOVIS_1596	1280	183876	182596	7619	5
HiC_scaffold_8	14581416	14933996	352580	SBOVIS_1649	3886	352422	348536	4044	7
HiC_scaffold_8	10617202	10919034	301832	SBOVIS_1784	663	223956	223293	78539	5
HiC_scaffold_8	18009198	18193992	184794	SBOVIS_1884	28490	207397	178907	5887	5

## Sheet: Syntenic blocks Shae.V2
S2 Table. Synteny and contiguity of the Schistosoma haematobium reference genome (Shae.V3), compared with that of other schistosomes. Synteny and contiguity of the S. haematobium reference genome (Shae.V3), compared with Shae.V2
S. haematobium V3 scaffold identifier	S. haematobium V3 syntenic block start	S. haematobium V3 syntenic block end	S. haematobium V3 block length	S. haematobium V2 scaffold identifier	S. haematobium V2 syntenic block start	S. haematobium V2 syntenic block end	S. haematobium V2 block length	Difference in block length	Number of SCOs per block
HiC_scaffold_1	56261731	56803725	541994	scaffold020001	4617356	5009426	392070	149924	10
HiC_scaffold_1	56851037	57412129	561092	scaffold020002	2557436	3034581	477145	83947	13
HiC_scaffold_1	58028167	58623766	595599	scaffold020002	3699833	4252847	553014	42585	13
HiC_scaffold_1	58729756	59427181	697425	scaffold020002	4275249	4951257	676008	21417	17
HiC_scaffold_1	40367180	40846460	479280	scaffold020016	40960	507015	466055	13225	12
HiC_scaffold_1	34020618	34298261	277643	scaffold020021	392286	680222	287936	10293	6
HiC_scaffold_1	6982439	7534481	552042	scaffold020027	68997	435269	366272	185770	8
HiC_scaffold_1	92763217	93194844	431627	scaffold020030	24737	435029	410292	21335	9
HiC_scaffold_1	34508240	34927365	419125	scaffold020035	6166	448951	442785	23660	10
HiC_scaffold_1	92214842	92405440	190598	scaffold020049	26982	214076	187094	3504	6
HiC_scaffold_1	3574924	4454601	879677	scaffold020062	4011509	4876342	864833	14844	16
HiC_scaffold_1	23069129	24923162	1854033	scaffold020072	3266989	5127268	1860279	6246	49
HiC_scaffold_1	25043703	25808550	764847	scaffold020072	2395095	3151767	756672	8175	18
HiC_scaffold_1	26000173	26817535	817362	scaffold020072	1432530	2201310	768780	48582	21
HiC_scaffold_1	26872656	27156943	284287	scaffold020072	1067983	1279184	211201	73086	6
HiC_scaffold_1	27240602	28127511	886909	scaffold020072	128273	967375	839102	47807	24
HiC_scaffold_1	2033814	2625809	591995	scaffold020081	14161	534762	520601	71394	11
HiC_scaffold_1	42198696	43287410	1088714	scaffold020089	6046445	7111678	1065233	23481	22
HiC_scaffold_1	43402610	44567434	1164824	scaffold020089	4839209	5931724	1092515	72309	26
HiC_scaffold_1	44814636	45380469	565833	scaffold020089	4087129	4542471	455342	110491	13
HiC_scaffold_1	45436213	46732518	1296305	scaffold020089	2753760	3985364	1231604	64701	29
HiC_scaffold_1	46953388	47404475	451087	scaffold020089	2101754	2536810	435056	16031	13
HiC_scaffold_1	47795343	49641155	1845812	scaffold020089	7888	1709871	1701983	143829	39
HiC_scaffold_1	7689952	8178512	488560	scaffold020100	11316969	11795645	478676	9884	12
HiC_scaffold_1	8332042	9820378	1488336	scaffold020100	9730403	11164224	1433821	54515	29
HiC_scaffold_1	61404240	61757197	352957	scaffold020100	7646776	7965790	319014	33943	10
HiC_scaffold_1	62060326	62296088	235762	scaffold020100	8257338	8470445	213107	22655	7
HiC_scaffold_1	62458831	62984815	525984	scaffold020100	8654977	9160336	505359	20625	9
HiC_scaffold_1	91545298	91883444	338146	scaffold020101	1986888	2255243	268355	69791	5
HiC_scaffold_1	72995732	73973030	977298	scaffold020105	338012	1207424	869412	107886	19
HiC_scaffold_1	74173110	74402062	228952	scaffold020105	1397234	1640078	242844	13892	6
HiC_scaffold_1	74843151	75677439	834288	scaffold020105	2078686	2889603	810917	23371	17
HiC_scaffold_1	75946388	76896167	949779	scaffold020105	3070345	4072405	1002060	52281	15
HiC_scaffold_1	77018408	77429763	411355	scaffold020105	4190336	4591552	401216	10139	9
HiC_scaffold_1	77565070	79107765	1542695	scaffold020105	4613597	6100510	1486913	55782	30
HiC_scaffold_1	79218737	80632986	1414249	scaffold020105	6232487	7505381	1272894	141355	32
HiC_scaffold_1	80824306	81432945	608639	scaffold020105	7796227	8347727	551500	57139	13
HiC_scaffold_1	28216552	28835947	619395	scaffold020118	8112	605224	597112	22283	13
HiC_scaffold_1	28926635	29790412	863777	scaffold020118	728373	1511669	783296	80481	16
HiC_scaffold_1	29941760	30521633	579873	scaffold020118	1513445	2046081	532636	47237	12
HiC_scaffold_1	30620506	31549203	928697	scaffold020118	2213512	3050801	837289	91408	18
HiC_scaffold_1	31650819	32413730	762911	scaffold020118	3153365	3901445	748080	14831	18
HiC_scaffold_1	32568550	33355745	787195	scaffold020118	4058764	4852300	793536	6341	19
HiC_scaffold_1	9932905	10452268	519363	scaffold020120	3417460	3928070	510610	8753	15
HiC_scaffold_1	11034042	11861275	827233	scaffold020120	1945599	2770257	824658	2575	20
HiC_scaffold_1	12209386	13127951	918565	scaffold020120	718470	1606579	888109	30456	17
HiC_scaffold_1	81540431	83921187	2380756	scaffold020130	28963	2350115	2321152	59604	43
HiC_scaffold_1	84254382	85515436	1261054	scaffold020130	2699493	3777146	1077653	183401	21
HiC_scaffold_1	85725106	86000025	274919	scaffold020130	4242481	4380449	137968	136951	5
HiC_scaffold_1	36549020	37394605	845585	scaffold020140	10369	796419	786050	59535	20
HiC_scaffold_1	37378011	37801515	423504	scaffold020140	842369	1323347	480978	57474	9
HiC_scaffold_1	38104840	39062840	958000	scaffold020140	1638779	2670512	1031733	73733	23
HiC_scaffold_1	39277085	39576527	299442	scaffold020140	2905059	3155781	250722	48720	9
HiC_scaffold_1	40089820	40318894	229074	scaffold020140	3685971	3929543	243572	14498	5
HiC_scaffold_1	86110148	87224674	1114526	scaffold020153	9092636	10189747	1097111	17415	19
HiC_scaffold_1	87482247	88858050	1375803	scaffold020153	7472816	8771439	1298623	77180	25
HiC_scaffold_1	89484520	89725478	240958	scaffold020153	6612590	6842597	230007	10951	7
HiC_scaffold_1	90129690	90704999	575309	scaffold020153	5763710	6296362	532652	42657	12
HiC_scaffold_1	13815899	15931233	2115334	scaffold020164	13100	2018434	2005334	110000	44
HiC_scaffold_1	16338519	16862098	523579	scaffold020164	2376246	2869437	493191	30388	11
HiC_scaffold_1	70684595	71656998	972403	scaffold020169	878187	1817329	939142	33261	16
HiC_scaffold_1	71769495	72633751	864256	scaffold020169	1906453	2711888	805435	58821	18
HiC_scaffold_1	4567148	4854665	287517	scaffold020175	50056	303893	253837	33680	7
HiC_scaffold_1	1286394	1776891	490497	scaffold020187	220968	664033	443065	47432	11
HiC_scaffold_1	16947765	18147546	1199781	scaffold020187	980997	2117658	1136661	63120	26
HiC_scaffold_1	5340436	5549654	209218	scaffold020195	168486	371183	202697	6521	7
HiC_scaffold_1	5668293	6606116	937823	scaffold020195	450904	1391114	940210	2387	22
HiC_scaffold_1	6720215	6883245	163030	scaffold020195	1419248	1572335	153087	9943	6
HiC_scaffold_1	59748609	60628898	880289	scaffold020214	757657	1613429	855772	24517	20
HiC_scaffold_1	60806988	61375400	568412	scaffold020214	43342	586122	542780	25632	12
HiC_scaffold_1	63127095	64149154	1022059	scaffold020222	45911	1026340	980429	41630	28
HiC_scaffold_1	64266320	65732872	1466552	scaffold020222	1205564	2584730	1379166	87386	26
HiC_scaffold_1	66282104	66827597	545493	scaffold020222	3081348	3620638	539290	6203	13
HiC_scaffold_1	66934762	68305841	1371079	scaffold020222	3727404	5073999	1346595	24484	31
HiC_scaffold_1	68762032	69433442	671410	scaffold020222	5491051	6133179	642128	29282	17
HiC_scaffold_1	69505611	70146062	640451	scaffold020222	6340129	6809659	469530	170921	15
HiC_scaffold_1	21328647	21650161	321514	scaffold020235	1078641	1396266	317625	3889	12
HiC_scaffold_1	21732762	22790362	1057600	scaffold020235	30960	834914	803954	253646	21
HiC_scaffold_1	35378563	35620335	241772	scaffold020239	1024687	1315752	291065	49293	6
HiC_scaffold_1	35824178	36514437	690259	scaffold020239	35089	720598	685509	4750	15
HiC_scaffold_1	49708114	50621039	912925	scaffold020244	6005540	6894929	889389	23536	21
HiC_scaffold_1	50771302	51462318	691016	scaffold020244	5171714	5856417	684703	6313	18
HiC_scaffold_1	51891313	52584722	693409	scaffold020244	4058244	4756264	698020	4611	15
HiC_scaffold_1	52692271	53857989	1165718	scaffold020244	2840762	3935410	1094648	71070	28
HiC_scaffold_1	53969332	54575410	606078	scaffold020244	2128640	2732832	604192	1886	12
HiC_scaffold_1	54937406	55899335	961929	scaffold020244	866099	1766169	900070	61859	26
HiC_scaffold_1	20055242	20310777	255535	scaffold020251	925855	1123840	197985	57550	6
HiC_scaffold_1	20406281	21201278	794997	scaffold020251	93518	823559	730041	64956	17
HiC_scaffold_1	40963910	41298855	334945	scaffold020255	721568	1061418	339850	4905	7
HiC_scaffold_1	41538647	41670449	131802	scaffold020255	345595	477853	132258	456	5
HiC_scaffold_1	18478830	18982061	503231	scaffold020256	764742	1283180	518438	15207	8
HiC_scaffold_1	19147422	19589532	442110	scaffold020256	262274	682573	420299	21811	7
HiC_scaffold_1	19784412	20046729	262317	scaffold020256	3697	236478	232781	29536	6
HiC_scaffold_2	25510157	25881140	370983	scaffold020001	1871946	2202125	330179	40804	7
HiC_scaffold_2	26038339	27944756	1906417	scaffold020001	752	1739165	1738413	168004	43
HiC_scaffold_2	52472167	52731121	258954	scaffold020001	5052918	5221266	168348	90606	5
HiC_scaffold_2	52746016	53239940	493924	scaffold020001	5385704	5750766	365062	128862	8
HiC_scaffold_2	53383412	53618601	235189	scaffold020001	5846349	6075281	228932	6257	7
HiC_scaffold_2	53735853	54218283	482430	scaffold020001	6252187	6649888	397701	84729	11
HiC_scaffold_2	84783359	85302094	518735	scaffold020001	3681132	4184021	502889	15846	10
HiC_scaffold_2	12926468	13712141	785673	scaffold020010	18169	762249	744080	41593	11
HiC_scaffold_2	2170572	2338002	167430	scaffold020015	429332	618493	189161	21731	5
HiC_scaffold_2	12241849	12870585	628736	scaffold020022	6458	587414	580956	47780	11
HiC_scaffold_2	42101430	42471335	369905	scaffold020041	20445	298217	277772	92133	10
HiC_scaffold_2	10852776	11093486	240710	scaffold020052	13533	199418	185885	54825	5
HiC_scaffold_2	18473790	19554767	1080977	scaffold020081	2152953	3212409	1059456	21521	26
HiC_scaffold_2	19669026	21050458	1381432	scaffold020081	755855	2040603	1284748	96684	34
HiC_scaffold_2	73168042	73705172	537130	scaffold020081	5361356	5840181	478825	58305	14
HiC_scaffold_2	85639632	86523357	883725	scaffold020101	4238523	5022687	784164	99561	20
HiC_scaffold_2	86640449	86788248	147799	scaffold020101	4020793	4151544	130751	17048	5
HiC_scaffold_2	87179803	87542686	362883	scaffold020101	3384695	3669602	284907	77976	6
HiC_scaffold_2	87590163	88169563	579400	scaffold020101	2800046	3283201	483155	96245	12
HiC_scaffold_2	42548458	44559282	2010824	scaffold020116	2880354	4909925	2029571	18747	41
HiC_scaffold_2	44644182	46228091	1583909	scaffold020116	1186756	2773280	1586524	2615	34
HiC_scaffold_2	46340920	46778430	437510	scaffold020116	644198	1077675	433477	4033	5
HiC_scaffold_2	46903790	47407391	503601	scaffold020116	16522	520609	504087	486	11
HiC_scaffold_2	11149410	11461482	312072	scaffold020123	368381	664222	295841	16231	9
HiC_scaffold_2	11589985	11931308	341323	scaffold020123	7009	322998	315989	25334	7
HiC_scaffold_2	282340	1045118	762778	scaffold020134	9428713	10185194	756481	6297	16
HiC_scaffold_2	1156488	1360820	204332	scaffold020134	10288670	10474468	185798	18534	7
HiC_scaffold_2	1468061	1710656	242595	scaffold020134	10575882	10835383	259501	16906	6
HiC_scaffold_2	54231059	54897580	666521	scaffold020134	376743	1021969	645226	21295	15
HiC_scaffold_2	55294171	57159737	1865566	scaffold020134	1410740	3252271	1841531	24035	34
HiC_scaffold_2	57362326	57680338	318012	scaffold020134	3357517	3660308	302791	15221	5
HiC_scaffold_2	57794505	59142531	1348026	scaffold020134	3743662	5022589	1278927	69099	25
HiC_scaffold_2	59291994	60298542	1006548	scaffold020134	5199711	6175003	975292	31256	21
HiC_scaffold_2	60425090	60727963	302873	scaffold020134	6304208	6594990	290782	12091	8
HiC_scaffold_2	60867142	61336894	469752	scaffold020134	6726003	7167384	441381	28371	9
HiC_scaffold_2	61415927	62216078	800151	scaffold020134	7290471	8009880	719409	80742	16
HiC_scaffold_2	62311086	63454941	1143855	scaffold020134	8164090	9261864	1097774	46081	22
HiC_scaffold_2	21066109	21447932	381823	scaffold020138	4028	363526	359498	22325	14
HiC_scaffold_2	21535246	22498929	963683	scaffold020138	467407	1351057	883650	80033	21
HiC_scaffold_2	22646678	22966211	319533	scaffold020138	1515098	1790216	275118	44415	6
HiC_scaffold_2	23076808	23765597	688789	scaffold020138	1901346	2538515	637169	51620	13
HiC_scaffold_2	23876495	25353608	1477113	scaffold020138	2670377	4136026	1465649	11464	29
HiC_scaffold_2	29245767	31927350	2681583	scaffold020142	360629	2920902	2560273	121310	62
HiC_scaffold_2	77748926	78095581	346655	scaffold020145	162079	405549	243470	103185	7
HiC_scaffold_2	78226012	79982795	1756783	scaffold020145	549029	2318082	1769053	12270	34
HiC_scaffold_2	80752899	81196239	443340	scaffold020145	3049993	3498356	448363	5023	7
HiC_scaffold_2	3985129	4169169	184040	scaffold020146	3721953	3888186	166233	17807	7
HiC_scaffold_2	4621290	5138200	516910	scaffold020146	2764455	3265302	500847	16063	10
HiC_scaffold_2	5300486	5875884	575398	scaffold020146	2072664	2574726	502062	73336	10
HiC_scaffold_2	6031105	6380320	349215	scaffold020146	1494560	1875250	380690	31475	7
HiC_scaffold_2	6651454	7106826	455372	scaffold020146	989236	1217830	228594	226778	7
HiC_scaffold_2	7176611	7680229	503618	scaffold020146	331329	756609	425280	78338	13
HiC_scaffold_2	83860310	84055515	195205	scaffold020149	702260	884661	182401	12804	5
HiC_scaffold_2	84154267	84733842	579575	scaffold020149	26303	597396	571093	8482	16
HiC_scaffold_2	64473977	65397810	923833	scaffold020153	427133	1324000	896867	26966	21
HiC_scaffold_2	65592711	66374821	782110	scaffold020153	1514978	2234469	719491	62619	22
HiC_scaffold_2	66420462	66961655	541193	scaffold020153	2355680	2843665	487985	53208	14
HiC_scaffold_2	67197111	67431157	234046	scaffold020153	3098820	3317294	218474	15572	6
HiC_scaffold_2	67799112	68032945	233833	scaffold020153	3669322	3899523	230201	3632	5
HiC_scaffold_2	68198404	68785424	587020	scaffold020153	4070438	4634927	564489	22531	13
HiC_scaffold_2	69321106	69832545	511439	scaffold020153	5160786	5642298	481512	29927	10
HiC_scaffold_2	15510325	16410589	900264	scaffold020157	2048748	2930205	881457	18807	17
HiC_scaffold_2	16493170	17448623	955453	scaffold020157	1017552	1917614	900062	55391	15
HiC_scaffold_2	17746169	18450553	704384	scaffold020157	4334	731541	727207	22823	13
HiC_scaffold_2	13915318	15131543	1216225	scaffold020158	1946640	3110312	1163672	52553	27
HiC_scaffold_2	37908357	38570548	662191	scaffold020158	222788	795300	572512	89679	12
HiC_scaffold_2	38677653	39701630	1023977	scaffold020158	879436	1757949	878513	145464	21
HiC_scaffold_2	70648227	72035408	1387181	scaffold020160	1086735	2463017	1376282	10899	33
HiC_scaffold_2	72136470	72937174	800704	scaffold020160	184588	929615	745027	55677	13
HiC_scaffold_2	40295595	40900986	605391	scaffold020182	1148383	1781917	633534	28143	16
HiC_scaffold_2	40977347	42035408	1058061	scaffold020182	29474	1009196	979722	78339	20
HiC_scaffold_2	75849299	77159155	1309856	scaffold020197	474749	1699004	1224255	85601	26
HiC_scaffold_2	33182129	34793669	1611540	scaffold020199	7651	1571918	1564267	47273	39
HiC_scaffold_2	34905893	35001597	95704	scaffold020199	1658931	1772380	113449	17745	5
HiC_scaffold_2	35272260	35824898	552638	scaffold020209	1187738	1671208	483470	69168	13
HiC_scaffold_2	35936011	36567884	631873	scaffold020209	463159	1070240	607081	24792	18
HiC_scaffold_2	36707969	37064336	356367	scaffold020209	29973	341847	311874	44493	12
HiC_scaffold_2	9818213	10105357	287144	scaffold020217	698387	1007397	309010	21866	5
HiC_scaffold_2	82282844	82571380	288536	scaffold020225	705877	965428	259551	28985	6
HiC_scaffold_2	82586243	83088066	501823	scaffold020225	224539	603218	378679	123144	11
HiC_scaffold_2	31943489	32688960	745471	scaffold020227	880921	1543451	662530	82941	19
HiC_scaffold_2	32768762	33159645	390883	scaffold020227	416717	755523	338806	52077	9
HiC_scaffold_2	37202300	37504141	301841	scaffold020227	34573	301280	266707	35134	7
HiC_scaffold_2	2927728	3971859	1044131	scaffold020250	30906	1159855	1128949	84818	26
HiC_scaffold_2	51342539	51621343	278804	scaffold020253	48228	239532	191304	87500	5
HiC_scaffold_2	51683943	52392287	708344	scaffold020253	404309	1066091	661782	46562	16
HiC_scaffold_2	47433338	47634354	201016	scaffold020257	28156	209500	181344	19672	5
HiC_scaffold_2	47822607	48116666	294059	scaffold020257	404056	623350	219294	74765	7
HiC_scaffold_2	48233597	49517307	1283710	scaffold020257	808031	2006632	1198601	85109	35
HiC_scaffold_2	49585911	50947156	1361245	scaffold020257	2119439	3394799	1275360	85885	29
HiC_scaffold_2	27992433	28454549	462116	scaffold020258	601846	1051639	449793	12323	15
HiC_scaffold_2	28512108	29065919	553811	scaffold020258	50602	565222	514620	39191	16
HiC_scaffold_2	8248537	9059393	810856	scaffold020259	1206	811730	810524	332	18
HiC_scaffold_2	74740006	75206655	466649	scaffold020262	25610	511644	486034	19385	12
HiC_scaffold_2	88296504	88595247	298743	scaffold020268	632061	851552	219491	79252	7
HiC_scaffold_2	88660861	89126549	465688	scaffold020268	30831	491511	460680	5008	10
HiC_scaffold_3	42426847	42775717	348870	scaffold020001	7278652	7545294	266642	82228	7
HiC_scaffold_3	44114633	45337806	1223173	scaffold020001	8734568	9922858	1188290	34883	23
HiC_scaffold_3	45736507	46033278	296771	scaffold020001	10361371	10611834	250463	46308	6
HiC_scaffold_3	46627232	47037959	410727	scaffold020001	11182589	11608646	426057	15330	7
HiC_scaffold_3	47195705	47526409	330704	scaffold020001	11738713	12170270	431557	100853	8
HiC_scaffold_3	47632122	48015515	383393	scaffold020001	12250603	12622872	372269	11124	9
HiC_scaffold_3	34464445	34911982	447537	scaffold020014	150452	578783	428331	19206	11
HiC_scaffold_3	674398	1145729	471331	scaffold020018	11004515	11450944	446429	24902	7
HiC_scaffold_3	1453279	1820975	367696	scaffold020018	10492420	10859728	367308	388	6
HiC_scaffold_3	1911418	2583456	672038	scaffold020018	9793143	10357428	564285	107753	15
HiC_scaffold_3	2672349	3147205	474856	scaffold020018	9221340	9691289	469949	4907	12
HiC_scaffold_3	3344618	3674934	330316	scaffold020018	8666339	8999577	333238	2922	8
HiC_scaffold_3	35669277	37358356	1689079	scaffold020040	4302094	5838384	1536290	152789	44
HiC_scaffold_3	37459704	37562575	102871	scaffold020040	4112500	4201315	88815	14056	5
HiC_scaffold_3	37834926	38471988	637062	scaffold020040	3233466	3789252	555786	81276	9
HiC_scaffold_3	38776736	39269075	492339	scaffold020040	2531188	2987296	456108	36231	18
HiC_scaffold_3	39323618	40628118	1304500	scaffold020040	1230244	2382205	1151961	152539	33
HiC_scaffold_3	41075587	41655676	580089	scaffold020040	198333	786776	588443	8354	11
HiC_scaffold_3	35313979	35542786	228807	scaffold020045	9670	236756	227086	1721	10
HiC_scaffold_3	28591153	29456233	865080	scaffold020051	113203	879113	765910	99170	20
HiC_scaffold_3	29555692	31025509	1469817	scaffold020051	985239	2335081	1349842	119975	31
HiC_scaffold_3	31136572	31435976	299404	scaffold020051	2409096	2674680	265584	33820	7
HiC_scaffold_3	31558605	31695512	136907	scaffold020051	2750395	2875458	125063	11844	5
HiC_scaffold_3	31876371	32785505	909134	scaffold020051	3084191	3935167	850976	58158	21
HiC_scaffold_3	33091446	33368158	276712	scaffold020051	4247633	4512697	265064	11648	11
HiC_scaffold_3	33468871	34171679	702808	scaffold020051	4611513	5267486	655973	46835	20
HiC_scaffold_3	21792441	23358852	1566411	scaffold020081	3286569	4817070	1530501	35910	39
HiC_scaffold_3	23463471	23895820	432349	scaffold020081	4872820	5279477	406657	25692	15
HiC_scaffold_3	6588919	7180552	591633	scaffold020120	3961204	4438398	477194	114439	9
HiC_scaffold_3	17184991	17837737	652746	scaffold020127	3701188	4337675	636487	16259	15
HiC_scaffold_3	17944504	19071922	1127418	scaffold020127	2546646	3594354	1047708	79710	36
HiC_scaffold_3	19307908	20211710	903802	scaffold020127	1398784	2287046	888262	15540	16
HiC_scaffold_3	20461850	20953606	491756	scaffold020127	716638	1128150	411512	80244	11
HiC_scaffold_3	21065627	21597811	532184	scaffold020127	4625	538702	534077	1893	11
HiC_scaffold_3	3810416	4587901	777485	scaffold020170	40247	726812	686565	90920	15
HiC_scaffold_3	4852198	5169207	317009	scaffold020170	1093587	1384578	290991	26018	6
HiC_scaffold_3	5576626	6374746	798120	scaffold020170	1859988	2555649	695661	102459	15
HiC_scaffold_3	24005033	24561824	556791	scaffold020178	1865311	2428719	563408	6617	10
HiC_scaffold_3	24667744	25251721	583977	scaffold020178	1146486	1827856	681370	97393	12
HiC_scaffold_3	25570303	25725060	154757	scaffold020178	784482	924431	139949	14808	5
HiC_scaffold_3	26151029	26910068	759039	scaffold020185	51557	760657	709100	49939	19
HiC_scaffold_3	26995621	27331100	335479	scaffold020185	865224	1188073	322849	12630	11
HiC_scaffold_3	27395986	27868821	472835	scaffold020185	1288605	1724208	435603	37232	13
HiC_scaffold_3	27975611	28359990	384379	scaffold020185	1821563	2136436	314873	69506	9
HiC_scaffold_3	8887179	9497267	610088	scaffold020195	1632472	2240736	608264	1824	14
HiC_scaffold_3	9680686	10781583	1100897	scaffold020195	2431347	3519585	1088238	12659	21
HiC_scaffold_3	12485722	13677907	1192185	scaffold020195	4179633	5338190	1158557	33628	24
HiC_scaffold_3	14035054	14588957	553903	scaffold020195	5707612	6256412	548800	5103	16
HiC_scaffold_3	15001623	15424774	423151	scaffold020195	6716393	7074412	358019	65132	10
HiC_scaffold_3	7537828	8198313	660485	scaffold020247	578990	1187888	608898	51587	13
HiC_scaffold_3	8271072	8771794	500722	scaffold020247	10581	468150	457569	43153	11
HiC_scaffold_3	15555932	16201412	645480	scaffold020249	29858	698447	668589	23109	15
HiC_scaffold_3	16253824	16698969	445145	scaffold020249	807155	1189843	382688	62457	10
HiC_scaffold_4	33755	1128434	1094679	scaffold020001	12972701	14005706	1033005	61674	24
HiC_scaffold_4	38402040	39140301	738261	scaffold020002	4964634	5696084	731450	6811	19
HiC_scaffold_4	39464527	39778401	313874	scaffold020002	6017922	6313210	295288	18586	9
HiC_scaffold_4	42177616	42360482	182866	scaffold020009	22347	202830	180483	2383	5
HiC_scaffold_4	42477084	42921072	443988	scaffold020009	323371	782518	459147	15159	12
HiC_scaffold_4	41692739	42031072	338333	scaffold020012	412144	720413	308269	30064	9
HiC_scaffold_4	14068067	14524291	456224	scaffold020026	66839	510653	443814	12410	12
HiC_scaffold_4	20995205	21168818	173613	scaffold020042	61761	201814	140053	33560	6
HiC_scaffold_4	33605563	33773654	168091	scaffold020047	72718	246028	173310	5219	6
HiC_scaffold_4	21518019	23120765	1602746	scaffold020095	3623526	5189105	1565579	37167	30
HiC_scaffold_4	23277606	23876182	598576	scaffold020095	2908954	3508745	599791	1215	16
HiC_scaffold_4	24131665	24287473	155808	scaffold020095	2469053	2610404	141351	14457	5
HiC_scaffold_4	24469450	26873612	2404162	scaffold020095	9711	2254737	2245026	159136	57
HiC_scaffold_4	42954837	43173142	218305	scaffold020100	2486467	2699418	212951	5354	7
HiC_scaffold_4	43304668	44322159	1017491	scaffold020100	1335661	2345579	1009918	7573	21
HiC_scaffold_4	44578019	45698132	1120113	scaffold020100	5604	1063652	1058048	62065	30
HiC_scaffold_4	4555422	5282986	727564	scaffold020112	4296542	4986838	690296	37268	11
HiC_scaffold_4	5426270	5762602	336332	scaffold020112	3818119	4125187	307068	29264	6
HiC_scaffold_4	5912224	6677794	765570	scaffold020112	2923181	3663798	740617	24953	17
HiC_scaffold_4	6911483	7788503	877020	scaffold020112	1846287	2680431	834144	42876	22
HiC_scaffold_4	8765656	9338541	572885	scaffold020112	361174	902569	541395	31490	14
HiC_scaffold_4	27997088	28219220	222132	scaffold020139	111	220214	220103	2029	6
HiC_scaffold_4	28251598	29264074	1012476	scaffold020139	359263	1252138	892875	119601	25
HiC_scaffold_4	29310698	29784373	473675	scaffold020139	1398686	1728037	329351	144324	8
HiC_scaffold_4	29902104	31035123	1133019	scaffold020139	1902417	2947522	1045105	87914	20
HiC_scaffold_4	31125857	31458877	333020	scaffold020139	3069476	3377129	307653	25367	8
HiC_scaffold_4	31605717	31844223	238506	scaffold020139	3500163	3768051	267888	29382	5
HiC_scaffold_4	10282820	10825228	542408	scaffold020142	3550667	3922983	372316	170092	8
HiC_scaffold_4	35484868	35608091	123223	scaffold020142	60038	195047	135009	11786	5
HiC_scaffold_4	18865518	19277838	412320	scaffold020149	2954661	3360578	405917	6403	6
HiC_scaffold_4	19677588	20871834	1194246	scaffold020149	1390029	2566473	1176444	17802	30
HiC_scaffold_4	14569100	15204486	635386	scaffold020150	3176830	3721485	544655	90731	14
HiC_scaffold_4	15348224	15594421	246197	scaffold020150	2854622	3103620	248998	2801	6
HiC_scaffold_4	15841235	17291218	1449983	scaffold020150	1224614	2637586	1412972	37011	34
HiC_scaffold_4	17496275	17799457	303182	scaffold020150	759407	1034679	275272	27910	5
HiC_scaffold_4	18048038	18536371	488333	scaffold020150	5952	507000	501048	12715	13
HiC_scaffold_4	10839001	12254750	1415749	scaffold020165	1531303	2865086	1333783	81966	25
HiC_scaffold_4	12346672	13786813	1440141	scaffold020165	15477	1389182	1373705	66436	34
HiC_scaffold_4	35822922	36057634	234712	scaffold020179	21683	230149	208466	26246	5
HiC_scaffold_4	36144879	37281236	1136357	scaffold020179	331709	1395393	1063684	72673	37
HiC_scaffold_4	37555622	37884107	328485	scaffold020179	1598253	1955092	356839	28354	9
HiC_scaffold_4	38079624	38374882	295258	scaffold020179	2060221	2353970	293749	1509	6
HiC_scaffold_4	1595428	2576733	981305	scaffold020229	3142	942856	939714	41591	14
HiC_scaffold_4	46019653	46447189	427536	scaffold020233	934402	1344010	409608	17928	12
HiC_scaffold_4	40712231	41305974	593743	scaffold020245	652092	1222554	570462	23281	10
HiC_scaffold_4	3293175	3423792	130617	scaffold020252	173803	332545	158742	28125	7
HiC_scaffold_4	26885365	27119128	233763	scaffold020254	826909	1059640	232731	1032	7
HiC_scaffold_4	27219563	27810558	590995	scaffold020254	123176	706126	582950	8045	13
HiC_scaffold_4	32487876	33126438	638562	scaffold020257	3630602	4175222	544620	93942	15
HiC_scaffold_4	33816177	33985612	169435	scaffold020257	4625832	4794238	168406	1029	5
HiC_scaffold_4	34655316	35340015	684699	scaffold020257	5442720	6100372	657652	27047	17
HiC_scaffold_5	18198544	18607607	409063	scaffold020001	2297337	2676643	379306	29757	8
HiC_scaffold_5	18826949	19613797	786848	scaffold020001	2889458	3666808	777350	9498	17
HiC_scaffold_5	37111146	37826635	715489	scaffold020011	56045	754692	698647	16842	18
HiC_scaffold_5	19662011	20392168	730157	scaffold020018	3824	704918	701094	29063	16
HiC_scaffold_5	20864796	21352740	487944	scaffold020018	1083337	1560943	477606	10338	15
HiC_scaffold_5	21444062	22115617	671555	scaffold020018	1697862	2376318	678456	6901	16
HiC_scaffold_5	22229376	23629700	1400324	scaffold020018	2489140	3869065	1379925	20399	34
HiC_scaffold_5	23810212	25319736	1509524	scaffold020018	4038224	5457079	1418855	90669	30
HiC_scaffold_5	25566110	26508746	942636	scaffold020018	5748611	6633527	884916	57720	20
HiC_scaffold_5	26692539	26994831	302292	scaffold020018	6815892	7120414	304522	2230	8
HiC_scaffold_5	27182282	27614900	432618	scaffold020018	7334237	7757694	423457	9161	7
HiC_scaffold_5	27825179	28136954	311775	scaffold020018	7919243	8242372	323129	11354	8
HiC_scaffold_5	28330274	28529268	198994	scaffold020018	8440252	8625456	185204	13790	7
HiC_scaffold_5	8833464	10165409	1331945	scaffold020029	4615900	5929345	1313445	18500	29
HiC_scaffold_5	10379750	13721580	3341830	scaffold020029	1204483	4449254	3244771	97059	76
HiC_scaffold_5	13809295	14240302	431007	scaffold020029	656785	1078167	421382	9625	12
HiC_scaffold_5	14351941	14929038	577097	scaffold020029	25242	485559	460317	116780	11
HiC_scaffold_5	45568717	45739422	170705	scaffold020036	121335	304583	183248	12543	5
HiC_scaffold_5	45334830	45542850	208020	scaffold020038	80186	253503	173317	34703	6
HiC_scaffold_5	1618668	2418799	800131	scaffold020100	2840283	3604255	763972	36159	16
HiC_scaffold_5	2537608	2780208	242600	scaffold020100	3696420	3923081	226661	15939	7
HiC_scaffold_5	3968693	4505154	536461	scaffold020100	5046546	5584890	538344	1883	11
HiC_scaffold_5	5387726	5601251	213525	scaffold020100	6489424	6683769	194345	19180	5
HiC_scaffold_5	5966818	6540061	573243	scaffold020100	7102411	7620407	517996	55247	12
HiC_scaffold_5	7774	265832	258058	scaffold020101	1363	279644	278281	20223	10
HiC_scaffold_5	371888	906073	534185	scaffold020101	399056	907597	508541	25644	11
HiC_scaffold_5	1274119	1545319	271200	scaffold020101	1281067	1532862	251795	19405	5
HiC_scaffold_5	38189502	40041234	1851732	scaffold020154	268177	2033094	1764917	86815	41
HiC_scaffold_5	40144207	41639888	1495681	scaffold020154	2103209	3445212	1342003	153678	31
HiC_scaffold_5	42576398	44301438	1725040	scaffold020167	288904	1915016	1626112	98928	32
HiC_scaffold_5	44536463	45210608	674145	scaffold020167	2196326	2841978	645652	28493	12
HiC_scaffold_5	28908814	29281074	372260	scaffold020173	5870182	6242066	371884	376	7
HiC_scaffold_5	29406496	30165552	759056	scaffold020173	5031911	5744154	712243	46813	11
HiC_scaffold_5	30413137	30807283	394146	scaffold020173	4417706	4805448	387742	6404	10
HiC_scaffold_5	31156652	31573904	417252	scaffold020173	3671682	4049925	378243	39009	7
HiC_scaffold_5	31693065	31961531	268466	scaffold020173	3282831	3534636	251805	16661	6
HiC_scaffold_5	32244636	32705961	461325	scaffold020173	2554719	2990579	435860	25465	12
HiC_scaffold_5	32850022	33592002	741980	scaffold020173	1657436	2397587	740151	1829	20
HiC_scaffold_5	34208625	34612302	403677	scaffold020173	641485	1055820	414335	10658	7
HiC_scaffold_5	34766130	34992806	226676	scaffold020173	287718	498004	210286	16390	6
HiC_scaffold_5	41887187	42229389	342202	scaffold020178	36474	391204	354730	12528	6
HiC_scaffold_5	15052055	15510083	458028	scaffold020194	4323	473231	468908	10880	6
HiC_scaffold_5	15618095	16292517	674422	scaffold020194	599021	1226735	627714	46708	17
HiC_scaffold_5	16431496	17130037	698541	scaffold020194	1366657	2035759	669102	29439	17
HiC_scaffold_5	6803408	7054341	250933	scaffold020204	94499	354620	260121	9188	8
HiC_scaffold_5	7291720	7643088	351368	scaffold020204	589724	972520	382796	31428	8
HiC_scaffold_5	8119589	8394420	274831	scaffold020204	1465019	1743287	278268	3437	6
HiC_scaffold_5	35309445	35909674	600229	scaffold020244	5218	599345	594127	6102	13
HiC_scaffold_5	36102423	36676135	573712	scaffold020263	3374	481696	478322	95390	11
HiC_scaffold_5	36729561	37046166	316605	scaffold020263	616805	914046	297241	19364	6
HiC_scaffold_5	17452030	18161619	709589	scaffold020270	18865	712643	693778	15811	14
HiC_scaffold_6	19401137	19930875	529738	scaffold020005	275232	793902	518670	11068	18
HiC_scaffold_6	20031122	20234385	203263	scaffold020005	1045	172055	171010	32253	5
HiC_scaffold_6	7511582	7808130	296548	scaffold020039	13229	306450	293221	3327	8
HiC_scaffold_6	888	224618	223730	scaffold020048	1529	216617	215088	8642	9
HiC_scaffold_6	9887303	10630355	743052	scaffold020123	701502	1431514	730012	13040	15
HiC_scaffold_6	10953666	11151199	197533	scaffold020123	1763985	1945450	181465	16068	7
HiC_scaffold_6	11255820	11786599	530779	scaffold020123	2053477	2499447	445970	84809	13
HiC_scaffold_6	11843769	12300305	456536	scaffold020123	2603102	3086483	483381	26845	8
HiC_scaffold_6	12447047	12978307	531260	scaffold020123	3181239	3731271	550032	18772	13
HiC_scaffold_6	13143842	14179865	1036023	scaffold020123	3759354	4753847	994493	41530	25
HiC_scaffold_6	14256394	15559893	1303499	scaffold020135	3093098	4291747	1198649	104850	26
HiC_scaffold_6	15682479	16112945	430466	scaffold020135	2638231	3024670	386439	44027	14
HiC_scaffold_6	16241143	16780155	539012	scaffold020135	1998660	2508958	510298	28714	16
HiC_scaffold_6	16880638	18385735	1505097	scaffold020135	499377	1934403	1435026	70071	36
HiC_scaffold_6	18626721	18947894	321173	scaffold020135	15836	266671	250835	70338	6
HiC_scaffold_6	3514825	4059642	544817	scaffold020152	3173401	3607524	434123	110694	11
HiC_scaffold_6	4084380	4573727	489347	scaffold020152	2533213	3024954	491741	2394	6
HiC_scaffold_6	4525757	6471905	1946148	scaffold020152	651221	2466347	1815126	131022	43
HiC_scaffold_6	6530309	7035449	505140	scaffold020152	79119	448310	369191	135949	5
HiC_scaffold_6	372588	920744	548156	scaffold020168	2294999	2813845	518846	29310	12
HiC_scaffold_6	1105792	1575927	470135	scaffold020168	1735538	2176778	441240	28895	12
HiC_scaffold_6	2581339	3452024	870685	scaffold020168	87653	931052	843399	27286	25
HiC_scaffold_6	20358528	21210423	851895	scaffold020175	481147	1289782	808635	43260	22
HiC_scaffold_6	21410107	22102734	692627	scaffold020175	1450628	2135960	685332	7295	18
HiC_scaffold_6	7162797	7464325	301528	scaffold020211	8692	311554	302862	1334	7
HiC_scaffold_6	7841494	8216794	375300	scaffold020211	344268	585019	240751	134549	6
HiC_scaffold_6	8268313	8588745	320432	scaffold020211	796756	1089854	293098	27334	8
HiC_scaffold_6	8707418	9238916	531498	scaffold020211	1182847	1724662	541815	10317	11
HiC_scaffold_6	22863066	23238927	375861	scaffold020220	1003009	1414548	411539	35678	10
HiC_scaffold_6	23398686	24310348	911662	scaffold020220	14719	900137	885418	26244	25
HiC_scaffold_6	24459255	24633422	174167	scaffold020261	691307	893350	202043	27876	5
HiC_scaffold_6	24824012	25001319	177307	scaffold020261	365320	539778	174458	2849	5
HiC_scaffold_7	3836060	4887908	1051848	scaffold020002	25339	1072347	1047008	4840	20
HiC_scaffold_7	15862818	16121980	259162	scaffold020002	2319919	2539865	219946	39216	6
HiC_scaffold_7	18371313	19076237	704924	scaffold020002	1597167	2298962	701795	3129	14
HiC_scaffold_7	3213214	3437847	224633	scaffold020020	333853	557924	224071	562	7
HiC_scaffold_7	3472583	3666639	194056	scaffold020020	3256	214136	210880	16824	5
HiC_scaffold_7	14320549	14558898	238349	scaffold020025	26802	227648	200846	37503	7
HiC_scaffold_7	14652465	14844056	191591	scaffold020025	336082	502540	166458	25133	7
HiC_scaffold_7	11568383	12024325	455942	scaffold020028	58107	456197	398090	57852	10
HiC_scaffold_7	17613867	17965661	351794	scaffold020031	103989	440038	336049	15745	10
HiC_scaffold_7	11131172	11450656	319484	scaffold020034	196	305637	305441	14043	11
HiC_scaffold_7	6792017	7798004	1005987	scaffold020174	1493462	2497770	1004308	1679	20
HiC_scaffold_7	8345074	8590744	245670	scaffold020174	739754	973529	233775	11895	11
HiC_scaffold_7	8787688	9272366	484678	scaffold020174	51987	530027	478040	6638	9
HiC_scaffold_7	12346250	13673689	1327439	scaffold020193	191814	1422458	1230644	96795	28
HiC_scaffold_7	1448078	1743090	295012	scaffold020196	769570	1035626	266056	28956	6
HiC_scaffold_7	1854901	2486421	631520	scaffold020196	1172966	1763984	591018	40502	8
HiC_scaffold_7	10837844	11125832	287988	scaffold020196	270775	488246	217471	70517	8
HiC_scaffold_7	5607224	6666245	1059021	scaffold020201	607059	1650474	1043415	15606	19
HiC_scaffold_7	19494604	20155390	660786	scaffold020232	726279	1387301	661022	236	12
HiC_scaffold_7	20411882	20682546	270664	scaffold020232	268184	562159	293975	23311	8
HiC_scaffold_7	21829437	22074417	244980	scaffold020243	1064247	1303813	239566	5414	7
HiC_scaffold_7	16446822	17333390	886568	scaffold020266	2388	852033	849645	36923	20
HiC_scaffold_7	15250408	15792641	542233	scaffold020271	333816	833544	499728	42505	7
HiC_scaffold_8	4279424	4743035	463611	scaffold020003	371688	690369	318681	144930	5
HiC_scaffold_8	9447936	9798797	350861	scaffold020008	410836	751838	341002	9859	6
HiC_scaffold_8	17988837	18193992	205155	scaffold020012	99992	302153	202161	2994	6
HiC_scaffold_8	4895854	5508057	612203	scaffold020062	42477	663410	620933	8730	13
HiC_scaffold_8	5620494	9074758	3454264	scaffold020062	684044	3969736	3285692	168572	63
HiC_scaffold_8	10890475	12779482	1889007	scaffold020109	3237084	5005582	1768498	120509	36
HiC_scaffold_8	12814639	13047741	233102	scaffold020109	2839539	3074214	234675	1573	5
HiC_scaffold_8	13493949	13760924	266975	scaffold020109	2322295	2608486	286191	19216	5
HiC_scaffold_8	14020889	14451251	430362	scaffold020109	1624355	2062601	438246	7884	10
HiC_scaffold_8	14559125	14933996	374871	scaffold020109	1172497	1545741	373244	1627	10
HiC_scaffold_8	15012763	16083064	1070301	scaffold020109	4802	1072341	1067539	2762	20
HiC_scaffold_8	9854481	10240054	385573	scaffold020134	521	349940	349419	36154	6
HiC_scaffold_8	17239946	17710426	470480	scaffold020173	6819183	7271804	452621	17859	10
HiC_scaffold_8	16146692	16509421	362729	scaffold020188	1708584	2054585	346001	16728	7
HiC_scaffold_8	16601314	16872149	270835	scaffold020188	1393260	1593499	200239	70596	5
HiC_scaffold_8	1479064	2107888	628824	scaffold020223	286653	848719	562066	66758	8
HiC_scaffold_8	2267219	2720968	453749	scaffold020223	1045881	1496206	450325	3424	7
HiC_scaffold_8	191583	447907	256324	scaffold020241	322010	568421	246411	9913	6
HiC_scaffold_8	840916	1170301	329385	scaffold020241	962228	1297793	335565	6180	8
HiC_scaffold_8	19074043	19404036	329993	scaffold020243	551296	883335	332039	2046	6
HiC_scaffold_8	3096467	3316711	220244	scaffold020265	4468	228225	223757	3513	5
HiC_scaffold_8	3425603	3812321	386718	scaffold020265	326356	727970	401614	14896	11
