# Supplementary material for: Chromosome-level genome of Schistosoma haematobium underpins genome-wide explorations of molecular variation
Source: PLoS Pathog. 2022 Feb 15;18(2):e1010288. doi: 10.1371/journal.ppat.1010288 (PMC8846543; doi:10.1371/journal.ppat.1010288)
Supplement: S3 Table — mansoni, S. japonicum and S. bovis inferred using OrthoFinder. (XLSX) [file ppat.1010288.s008.xlsx]

## Sheet: S. haematobium orthologs
S3 Table. Orthologs of Schistosoma haematobium in S. mansoni, S. japonicum and S. bovis inferred using OrthoFinder
S. haematobium protein identifier	S. haematobium paralogs/isoforms	S. mansoni protein identifier	S. japonicum protein identifier	S. bovis protein identifier
MS3_00000001.1		Smp_347840.1	EWB00_003201,EWB00_003202.1,EWB00_003202.2,EWB00_003202.3	DC041_0007010,DC041_0007011,DC041_0007709,DC041_0011606,DC041_0011919
MS3_00000002.1	MS3_00000541.1,MS3_00000664.1,MS3_00000679.1,MS3_00000703.1,MS3_00000899.1,MS3_00000922.1,MS3_00000927.1,MS3_00003596.1,MS3_00000939.1,MS3_00003730.1,MS3_00000974.1,MS3_00003738.1,MS3_00001075.1,MS3_00004087.1,MS3_00004126.1,MS3_00004126.2,MS3_00004288.1,MS3_00004817.1,MS3_00004927.1,MS3_00005246.1,MS3_00000024.1,MS3_00000041.1,MS3_00000088.1,MS3_00000213.1,MS3_00000226.1,MS3_00000260.1,MS3_00000…	Smp_137100.1,Smp_201450.1
MS3_00000003.1			EWB00_002847.1,EWB00_002847.2,EWB00_003881
MS3_00000005.1	MS3_00004764.1,MS3_00010546.1
MS3_00000006.1	MS3_00000482.1,MS3_00002955.1,MS3_00004847.1,MS3_00004847.2,MS3_00004847.3,MS3_00004872.1,MS3_00004872.2,MS3_00006600.1,MS3_00000007.1,MS3_00000008.1	Smp_247320.1	EWB00_010090
MS3_00000007.1	MS3_00000482.1,MS3_00002955.1,MS3_00004847.1,MS3_00004847.2,MS3_00004847.3,MS3_00004872.1,MS3_00004872.2,MS3_00006600.1,MS3_00000006.1,MS3_00000008.1	Smp_247320.1	EWB00_010090
MS3_00000008.1	MS3_00000482.1,MS3_00002955.1,MS3_00004847.1,MS3_00004847.2,MS3_00004847.3,MS3_00004872.1,MS3_00004872.2,MS3_00006600.1,MS3_00000006.1,MS3_00000007.1	Smp_247320.1	EWB00_010090
MS3_00000009.1	MS3_00000009.2,MS3_00003415.1	Smp_021370.1,Smp_021370.2	EWB00_009461	DC041_0001930,DC041_0007778
MS3_00000009.2	MS3_00000009.1,MS3_00003415.1	Smp_021370.1,Smp_021370.2	EWB00_009461	DC041_0001930,DC041_0007778
MS3_00000012.1	MS3_00004766.1,MS3_00004766.2	Smp_315360.1,Smp_324780.1	EWB00_011230	DC041_0002421
MS3_00000013.1	MS3_00004752.1	Smp_120620.1,Smp_325360.1	EWB00_011229	DC041_0002674,DC041_0007878
MS3_00000016.1		Smp_069600.1,Smp_069600.2	EWB00_005561.1,EWB00_005561.2	DC041_0013049
MS3_00000019.1	MS3_00005970.1,MS3_00007129.1,MS3_00002933.1,MS3_00004347.2
MS3_00000020.1		Smp_138060.1,Smp_138070.1,Smp_138070.2,Smp_138080.1
MS3_00000021.1				DC041_0004019
MS3_00000022.1	MS3_00000022.2,MS3_00004883.1	Smp_325690.1,Smp_325690.2,Smp_325700.1		DC041_0011283
MS3_00000022.2	MS3_00000022.1,MS3_00004883.1	Smp_325690.1,Smp_325690.2,Smp_325700.1		DC041_0011283
MS3_00000023.1		Smp_340610.1,Smp_340610.2	EWB00_010530.1,EWB00_010530.2	DC041_0000846
MS3_00000024.1	MS3_00000541.1,MS3_00000664.1,MS3_00000679.1,MS3_00000703.1,MS3_00000899.1,MS3_00000922.1,MS3_00000927.1,MS3_00003596.1,MS3_00000939.1,MS3_00003730.1,MS3_00000974.1,MS3_00003738.1,MS3_00001075.1,MS3_00004087.1,MS3_00004126.1,MS3_00004126.2,MS3_00004288.1,MS3_00004817.1,MS3_00004927.1,MS3_00005246.1,MS3_00000002.1,MS3_00000041.1,MS3_00000088.1,MS3_00000213.1,MS3_00000226.1,MS3_00000260.1,MS3_00000…	Smp_137100.1,Smp_201450.1
MS3_00000026.1	MS3_00006684.1,MS3_00001441.1,MS3_00008096.1,MS3_00003064.1,MS3_00008993.1,MS3_00003084.1,MS3_00003110.1,MS3_00003437.2,MS3_00003964.2,MS3_00003998.1,MS3_00009258.1,MS3_00004277.1,MS3_00009607.1,MS3_00005322.1,MS3_00005324.2,MS3_00005453.1,MS3_00005697.2,MS3_00000434.1,MS3_00006241.1,MS3_00001092.1	Smp_246800.2	EWB00_002564,EWB00_003186,EWB00_003276,EWB00_005526,EWB00_009181,EWB00_010463	DC041_0012140,DC041_0013076
MS3_00000028.1	MS3_00000488.1,MS3_00000554.1,MS3_00000580.1,MS3_00000700.1,MS3_00000729.1,MS3_00000788.1,MS3_00000826.1,MS3_00001185.1,MS3_00000831.1,MS3_00001228.1,MS3_00000852.1,MS3_00001280.1,MS3_00000950.1,MS3_00001297.1,MS3_00001504.2,MS3_00002087.4,MS3_00002255.1,MS3_00007445.1,MS3_00002461.1,MS3_00007741.1,MS3_00002895.1,MS3_00008442.1,MS3_00003871.1,MS3_00008662.1,MS3_00008817.1,MS3_00009125.1,MS3_00009…		EWB00_009940	DC041_0003712,DC041_0005574,DC041_0008032,DC041_0008564
MS3_00000029.1
MS3_00000030.1	MS3_00000604.1,MS3_00000620.1,MS3_00000656.1,MS3_00000828.1,MS3_00000864.1,MS3_00000918.1,MS3_00000931.1,MS3_00002138.1,MS3_00000946.1,MS3_00002379.1,MS3_00000957.1,MS3_00002471.1,MS3_00001030.1,MS3_00002486.1,MS3_00002854.1,MS3_00002953.1,MS3_00003093.1,MS3_00007302.1,MS3_00003138.1,MS3_00007446.1,MS3_00003278.1,MS3_00007546.1,MS3_00003570.1,MS3_00009236.1,MS3_00009519.1,MS3_00009589.1,MS3_00009…	Smp_037690.1,Smp_122020.1,Smp_327390.1
MS3_00000033.1	MS3_00008923.1,MS3_00000253.1,MS3_00002733.1		EWB00_003809,EWB00_010190.1,EWB00_010190.2
MS3_00000039.1	MS3_00000040.1
MS3_00000040.1	MS3_00000039.1
MS3_00000041.1	MS3_00000541.1,MS3_00000664.1,MS3_00000679.1,MS3_00000703.1,MS3_00000899.1,MS3_00000922.1,MS3_00000927.1,MS3_00003596.1,MS3_00000939.1,MS3_00003730.1,MS3_00000974.1,MS3_00003738.1,MS3_00001075.1,MS3_00004087.1,MS3_00004126.1,MS3_00004126.2,MS3_00004288.1,MS3_00004817.1,MS3_00004927.1,MS3_00005246.1,MS3_00000002.1,MS3_00000024.1,MS3_00000088.1,MS3_00000213.1,MS3_00000226.1,MS3_00000260.1,MS3_00000…	Smp_137100.1,Smp_201450.1
MS3_00000042.1
MS3_00000043.1	MS3_00000488.1,MS3_00000554.1,MS3_00000580.1,MS3_00000700.1,MS3_00000729.1,MS3_00000788.1,MS3_00000826.1,MS3_00001185.1,MS3_00000831.1,MS3_00001228.1,MS3_00000852.1,MS3_00001280.1,MS3_00000950.1,MS3_00001297.1,MS3_00001504.2,MS3_00002087.4,MS3_00002255.1,MS3_00007445.1,MS3_00002461.1,MS3_00007741.1,MS3_00002895.1,MS3_00008442.1,MS3_00003871.1,MS3_00008662.1,MS3_00008817.1,MS3_00009125.1,MS3_00009…		EWB00_009940	DC041_0003712,DC041_0005574,DC041_0008032,DC041_0008564
MS3_00000044.1	MS3_00000307.1,MS3_00000384.1,MS3_00000574.1,MS3_00000903.1,MS3_00000923.1,MS3_00001117.1,MS3_00001140.1,MS3_00006445.3,MS3_00000055.1,MS3_00000093.1		EWB00_006826	DC041_0003182
MS3_00000047.1	MS3_00000182.1,MS3_00000188.1,MS3_00000735.1,MS3_00000829.1,MS3_00001248.1,MS3_00003455.1,MS3_00003908.1,MS3_00004738.1,MS3_00006031.2,MS3_00008121.1,MS3_00009357.1,MS3_00009756.1,MS3_00000069.1,MS3_00000156.1		EWB00_000096,EWB00_000132,EWB00_005206,EWB00_008826,EWB00_009284	DC041_0001222,DC041_0001800,DC041_0002117,DC041_0004977,DC041_0005304,DC041_0005305,DC041_0009469
MS3_00000049.1	MS3_00003660.1,MS3_00010570.1,MS3_00000819.1,MS3_00002758.1	Smp_026790.1,Smp_266740.1
MS3_00000051.1	MS3_00000051.2,MS3_00000051.3	Smp_166780.1	EWB00_006564.1,EWB00_006564.2	DC041_0003848
MS3_00000051.2	MS3_00000051.1,MS3_00000051.3	Smp_166780.1	EWB00_006564.1,EWB00_006564.2	DC041_0003848
MS3_00000051.3	MS3_00000051.1,MS3_00000051.2	Smp_166780.1	EWB00_006564.1,EWB00_006564.2	DC041_0003848
MS3_00000052.1
MS3_00000053.1
MS3_00000055.1	MS3_00000307.1,MS3_00000384.1,MS3_00000574.1,MS3_00000903.1,MS3_00000923.1,MS3_00001117.1,MS3_00001140.1,MS3_00006445.3,MS3_00000044.1,MS3_00000093.1		EWB00_006826	DC041_0003182
MS3_00000056.1
MS3_00000057.1	MS3_00008911.1,MS3_00004283.1,MS3_00000343.1,MS3_00008947.1,MS3_00004395.1,MS3_00000610.1,MS3_00009382.1,MS3_00006276.1,MS3_00001056.1,MS3_00009388.1,MS3_00001060.1,MS3_00001118.1,MS3_00001627.1,MS3_00001884.1,MS3_00006277.1,MS3_00002338.1,MS3_00009588.1,MS3_00006278.1,MS3_00002664.1,MS3_00006279.1,MS3_00003210.1,MS3_00007476.1,MS3_00003211.1,MS3_00008140.2,MS3_00003521.1,MS3_00000070.1,MS3_00008…	Smp_203830.1
MS3_00000058.1	MS3_00000269.1,MS3_00000904.1,MS3_00000962.1,MS3_00001241.1,MS3_00001784.1,MS3_00006122.1,MS3_00008165.1,MS3_00009472.1,MS3_00000145.1,MS3_00000255.1
MS3_00000060.1		Smp_306370.1,Smp_306370.2,Smp_306370.3	EWB00_007549	DC041_0000296,DC041_0003757
MS3_00000061.1
MS3_00000062.1	MS3_00008051.1		EWB00_000462,EWB00_008234,EWB00_009237	DC041_0001527,DC041_0004448,DC041_0005572,DC041_0011457
MS3_00000063.1	MS3_00005130.1	Smp_320020.1,Smp_320020.2,Smp_325960.1,Smp_342640.1	EWB00_011100	DC041_0008281
MS3_00000068.1		Smp_162540.1	EWB00_011128	DC041_0001266
MS3_00000069.1	MS3_00000182.1,MS3_00000188.1,MS3_00000735.1,MS3_00000829.1,MS3_00001248.1,MS3_00003455.1,MS3_00003908.1,MS3_00004738.1,MS3_00006031.2,MS3_00008121.1,MS3_00009357.1,MS3_00000047.1,MS3_00009756.1,MS3_00000156.1		EWB00_000096,EWB00_000132,EWB00_005206,EWB00_008826,EWB00_009284	DC041_0001222,DC041_0001800,DC041_0002117,DC041_0004977,DC041_0005304,DC041_0005305,DC041_0009469
MS3_00000070.1	MS3_00008911.1,MS3_00004283.1,MS3_00000343.1,MS3_00008947.1,MS3_00004395.1,MS3_00000610.1,MS3_00009382.1,MS3_00006276.1,MS3_00001056.1,MS3_00009388.1,MS3_00001060.1,MS3_00001118.1,MS3_00001627.1,MS3_00001884.1,MS3_00006277.1,MS3_00002338.1,MS3_00009588.1,MS3_00006278.1,MS3_00002664.1,MS3_00006279.1,MS3_00003210.1,MS3_00007476.1,MS3_00003211.1,MS3_00000057.1,MS3_00008140.2,MS3_00003521.1,MS3_00008…	Smp_203830.1
MS3_00000071.1	MS3_00000604.1,MS3_00000620.1,MS3_00000656.1,MS3_00000828.1,MS3_00000864.1,MS3_00000918.1,MS3_00000931.1,MS3_00002138.1,MS3_00000946.1,MS3_00002379.1,MS3_00000957.1,MS3_00002471.1,MS3_00001030.1,MS3_00002486.1,MS3_00002854.1,MS3_00002953.1,MS3_00003093.1,MS3_00007302.1,MS3_00003138.1,MS3_00007446.1,MS3_00003278.1,MS3_00007546.1,MS3_00003570.1,MS3_00009236.1,MS3_00009519.1,MS3_00009589.1,MS3_00009…	Smp_037690.1,Smp_122020.1,Smp_327390.1
MS3_00000074.1	MS3_00000437.1,MS3_00000566.1,MS3_00000780.1,MS3_00000953.1,MS3_00002462.1,MS3_00002563.1,MS3_00005097.1,MS3_00009336.2,MS3_00000378.1,MS3_00000381.1
MS3_00000079.1
MS3_00000080.1		Smp_083240.1,Smp_083240.2	EWB00_003363.1,EWB00_003363.2,EWB00_003363.3	DC041_0003179,DC041_0005923
MS3_00000081.1	MS3_00007063.1,MS3_00000660.1,MS3_00008227.1,MS3_00001180.1,MS3_00008973.1,MS3_00001256.1,MS3_00001492.1,MS3_00003409.1,MS3_00003554.1,MS3_00004356.4,MS3_00009239.2,MS3_00004970.1,MS3_00005986.2,MS3_00006069.1,MS3_00006173.1,MS3_00006485.2,MS3_00000142.1,MS3_00006520.1,MS3_00000190.1		EWB00_002568,EWB00_004008	DC041_0006098,DC041_0008636
MS3_00000082.1
MS3_00000082.2		Smp_105910.1	EWB00_005903.1,EWB00_005903.2	DC041_0000430
MS3_00000087.2		Smp_210070.1,Smp_210070.2	EWB00_009793	DC041_0005970
MS3_00000088.1	MS3_00000541.1,MS3_00000664.1,MS3_00000679.1,MS3_00000703.1,MS3_00000899.1,MS3_00000922.1,MS3_00000927.1,MS3_00003596.1,MS3_00000939.1,MS3_00003730.1,MS3_00000974.1,MS3_00003738.1,MS3_00001075.1,MS3_00004087.1,MS3_00004126.1,MS3_00004126.2,MS3_00004288.1,MS3_00004817.1,MS3_00004927.1,MS3_00005246.1,MS3_00000002.1,MS3_00000024.1,MS3_00000041.1,MS3_00000213.1,MS3_00000226.1,MS3_00000260.1,MS3_00000…	Smp_137100.1,Smp_201450.1
MS3_00000090.1		Smp_026320.1	EWB00_007116	DC041_0003153
MS3_00000090.2			EWB00_007115
MS3_00000091.1		Smp_243700.1,Smp_243700.2,Smp_243700.3	EWB00_007131	DC041_0000935,DC041_0003176
MS3_00000092.1	MS3_00001101.1
MS3_00000093.1	MS3_00000307.1,MS3_00000384.1,MS3_00000574.1,MS3_00000903.1,MS3_00000923.1,MS3_00001117.1,MS3_00001140.1,MS3_00006445.3,MS3_00000044.1,MS3_00000055.1		EWB00_006826	DC041_0003182
MS3_00000094.1	MS3_00000428.1,MS3_00004925.1,MS3_00006973.1,MS3_00006974.1,MS3_00007243.2,MS3_00009642.1,MS3_00000313.1,MS3_00000419.1	Smp_076460.1,Smp_103430.1
MS3_00000096.1	MS3_00000604.1,MS3_00000620.1,MS3_00000656.1,MS3_00000828.1,MS3_00000864.1,MS3_00000918.1,MS3_00000931.1,MS3_00002138.1,MS3_00000946.1,MS3_00002379.1,MS3_00000957.1,MS3_00002471.1,MS3_00001030.1,MS3_00002486.1,MS3_00002854.1,MS3_00002953.1,MS3_00003093.1,MS3_00007302.1,MS3_00003138.1,MS3_00007446.1,MS3_00003278.1,MS3_00007546.1,MS3_00003570.1,MS3_00009236.1,MS3_00009519.1,MS3_00009589.1,MS3_00009…	Smp_037690.1,Smp_122020.1,Smp_327390.1
MS3_00000098.1		Smp_326250.1	EWB00_010410	DC041_0002383
MS3_00000099.1	MS3_00003949.1	Smp_102000.1,Smp_182600.1	EWB00_000158,EWB00_000492,EWB00_000531,EWB00_002719,EWB00_002804,EWB00_003669,EWB00_005000,EWB00_007087	DC041_0000981,DC041_0002367,DC041_0002688,DC041_0004762,DC041_0004765,DC041_0006044,DC041_0006537,DC041_0010466,DC041_0013031
MS3_00000101.1		Smp_063300.1	EWB00_008881
MS3_00000104.1	MS3_00001734.2,MS3_00002355.1,MS3_00002760.1,MS3_00003092.1,MS3_00003531.1,MS3_00005702.1,MS3_00006193.2,MS3_00006358.1,MS3_00009238.1,MS3_00000252.1,MS3_00001080.1		EWB00_007437,EWB00_010051
MS3_00000106.1
MS3_00000107.1		Smp_035650.1	EWB00_006956	DC041_0000819
MS3_00000108.1	MS3_00000108.2	Smp_342920.1	EWB00_000906	DC041_0005913
MS3_00000108.2	MS3_00000108.1	Smp_342920.1	EWB00_000906	DC041_0005913
MS3_00000109.1
MS3_00000110.1	MS3_00000604.1,MS3_00000620.1,MS3_00000656.1,MS3_00000828.1,MS3_00000864.1,MS3_00000918.1,MS3_00000931.1,MS3_00002138.1,MS3_00000946.1,MS3_00002379.1,MS3_00000957.1,MS3_00002471.1,MS3_00001030.1,MS3_00002486.1,MS3_00002854.1,MS3_00002953.1,MS3_00003093.1,MS3_00007302.1,MS3_00003138.1,MS3_00007446.1,MS3_00003278.1,MS3_00007546.1,MS3_00003570.1,MS3_00009236.1,MS3_00009519.1,MS3_00009589.1,MS3_00009…	Smp_037690.1,Smp_122020.1,Smp_327390.1
MS3_00000111.1
MS3_00000112.1	MS3_00000488.1,MS3_00000554.1,MS3_00000580.1,MS3_00000700.1,MS3_00000729.1,MS3_00000788.1,MS3_00000826.1,MS3_00001185.1,MS3_00000831.1,MS3_00001228.1,MS3_00000852.1,MS3_00001280.1,MS3_00000950.1,MS3_00001297.1,MS3_00001504.2,MS3_00002087.4,MS3_00002255.1,MS3_00007445.1,MS3_00002461.1,MS3_00007741.1,MS3_00002895.1,MS3_00008442.1,MS3_00003871.1,MS3_00008662.1,MS3_00008817.1,MS3_00009125.1,MS3_00009…		EWB00_009940	DC041_0003712,DC041_0005574,DC041_0008032,DC041_0008564
MS3_00000113.1		Smp_210800.1	EWB00_006961	DC041_0004349
MS3_00000116.1	MS3_00000960.1,MS3_00001215.1,MS3_00001859.1,MS3_00005072.1,MS3_00008831.1,MS3_00008888.1,MS3_00000306.1,MS3_00000728.1
MS3_00000118.1		Smp_111800.1,Smp_322870.1,Smp_322880.1
MS3_00000119.1	MS3_00000748.1
MS3_00000127.1	MS3_00004653.2,MS3_00007359.1,MS3_00008104.1,MS3_00001054.1,MS3_00002212.1		EWB00_002902,EWB00_003688,EWB00_009614
MS3_00000130.1	MS3_00008211.1,MS3_00001339.1,MS3_00008654.1,MS3_00001639.1,MS3_00009364.1,MS3_00002867.1,MS3_00003394.1,MS3_00003500.1,MS3_00003501.1,MS3_00004556.1,MS3_00009460.1,MS3_00005507.1,MS3_00005509.1,MS3_00005510.1,MS3_00005605.1,MS3_00005606.1,MS3_00001008.1,MS3_00007136.1,MS3_00001292.1			DC041_0013071
MS3_00000131.1
MS3_00000132.1	MS3_00009889.1,MS3_00008651.1,MS3_00001865.1,MS3_00009890.1,MS3_00008722.1,MS3_00002515.1,MS3_00008723.1,MS3_00002516.1,MS3_00002652.2,MS3_00002653.1,MS3_00002799.1,MS3_00004402.1,MS3_00008724.1,MS3_00004429.1,MS3_00008732.1,MS3_00004554.1,MS3_00009426.1,MS3_00004907.1,MS3_00009566.1,MS3_00005940.1,MS3_00009682.1,MS3_00006104.1,MS3_00000920.1,MS3_00009683.1,MS3_00007284.1,MS3_00001089.1	Smp_129290.1
MS3_00000133.1	MS3_00002552.1,MS3_00003456.2,MS3_00004024.1,MS3_00005635.1,MS3_00005635.2,MS3_00005711.1,MS3_00006532.1,MS3_00008571.1,MS3_00008741.1,MS3_00008868.1,MS3_00000134.1,MS3_00000945.1	Smp_002860.1,Smp_028860.1,Smp_138720.1,Smp_167840.1	EWB00_011427
MS3_00000134.1	MS3_00002552.1,MS3_00003456.2,MS3_00004024.1,MS3_00005635.1,MS3_00005635.2,MS3_00005711.1,MS3_00006532.1,MS3_00008571.1,MS3_00008741.1,MS3_00008868.1,MS3_00000133.1,MS3_00000945.1	Smp_002860.1,Smp_028860.1,Smp_138720.1,Smp_167840.1	EWB00_011427
MS3_00000135.1	MS3_00000604.1,MS3_00000620.1,MS3_00000656.1,MS3_00000828.1,MS3_00000864.1,MS3_00000918.1,MS3_00000931.1,MS3_00002138.1,MS3_00000946.1,MS3_00002379.1,MS3_00000957.1,MS3_00002471.1,MS3_00001030.1,MS3_00002486.1,MS3_00002854.1,MS3_00002953.1,MS3_00003093.1,MS3_00007302.1,MS3_00003138.1,MS3_00007446.1,MS3_00003278.1,MS3_00007546.1,MS3_00003570.1,MS3_00009236.1,MS3_00009519.1,MS3_00009589.1,MS3_00009…	Smp_037690.1,Smp_122020.1,Smp_327390.1
MS3_00000139.1	MS3_00005757.1,MS3_00005757.2	Smp_309210.1	EWB00_005788	DC041_0009387
MS3_00000140.1			EWB00_003625
MS3_00000141.1
MS3_00000142.1	MS3_00007063.1,MS3_00000660.1,MS3_00008227.1,MS3_00001180.1,MS3_00008973.1,MS3_00001256.1,MS3_00001492.1,MS3_00003409.1,MS3_00003554.1,MS3_00004356.4,MS3_00009239.2,MS3_00004970.1,MS3_00005986.2,MS3_00006069.1,MS3_00006173.1,MS3_00000081.1,MS3_00006485.2,MS3_00006520.1,MS3_00000190.1		EWB00_002568,EWB00_004008	DC041_0006098,DC041_0008636
MS3_00000144.1	MS3_00000604.1,MS3_00000620.1,MS3_00000656.1,MS3_00000828.1,MS3_00000864.1,MS3_00000918.1,MS3_00000931.1,MS3_00002138.1,MS3_00000946.1,MS3_00002379.1,MS3_00000957.1,MS3_00002471.1,MS3_00001030.1,MS3_00002486.1,MS3_00002854.1,MS3_00002953.1,MS3_00003093.1,MS3_00007302.1,MS3_00003138.1,MS3_00007446.1,MS3_00003278.1,MS3_00007546.1,MS3_00003570.1,MS3_00009236.1,MS3_00009519.1,MS3_00009589.1,MS3_00009…	Smp_037690.1,Smp_122020.1,Smp_327390.1
MS3_00000145.1	MS3_00000269.1,MS3_00000904.1,MS3_00000962.1,MS3_00001241.1,MS3_00001784.1,MS3_00006122.1,MS3_00008165.1,MS3_00009472.1,MS3_00000058.1,MS3_00000255.1
MS3_00000146.1	MS3_00009182.1,MS3_00000916.1,MS3_00001570.1,MS3_00002194.1,MS3_00003414.1,MS3_00003440.1,MS3_00003788.1,MS3_00004819.1,MS3_00005503.1,MS3_00005528.1,MS3_00007288.1,MS3_00007900.1,MS3_00007903.1,MS3_00000410.1,MS3_00009143.1,MS3_00000678.1		EWB00_000088,EWB00_004748
MS3_00000147.1	MS3_00008889.1,MS3_00008891.1
MS3_00000149.1	MS3_00005841.1		EWB00_006280.1,EWB00_006280.2	DC041_0008867
MS3_00000150.1		Smp_202190.1,Smp_301550.1,Smp_326730.1		DC041_0010776
MS3_00000151.1	MS3_00005846.2,MS3_00005845.1,MS3_00005846.1	Smp_100130.1,Smp_100130.2	EWB00_009758	DC041_0012147
MS3_00000153.1	MS3_00004403.2,MS3_00007053.1
MS3_00000154.1		Smp_333720.1	EWB00_008925	DC041_0001202
MS3_00000155.1	MS3_00005897.1	Smp_309710.1,Smp_309710.2,Smp_309710.3,Smp_309710.4,Smp_309720.1,Smp_309720.2	EWB00_008558,EWB00_010036,EWB00_010037.1,EWB00_010037.2	DC041_0000365,DC041_0000366
MS3_00000156.1	MS3_00000182.1,MS3_00000188.1,MS3_00000735.1,MS3_00000829.1,MS3_00001248.1,MS3_00003455.1,MS3_00003908.1,MS3_00004738.1,MS3_00006031.2,MS3_00008121.1,MS3_00009357.1,MS3_00000047.1,MS3_00009756.1,MS3_00000069.1		EWB00_000096,EWB00_000132,EWB00_005206,EWB00_008826,EWB00_009284	DC041_0001222,DC041_0001800,DC041_0002117,DC041_0004977,DC041_0005304,DC041_0005305,DC041_0009469
MS3_00000157.1	MS3_00000157.2	Smp_001180.1	EWB00_010047	DC041_0005753
MS3_00000157.2	MS3_00000157.1	Smp_001180.1	EWB00_010047	DC041_0005753
MS3_00000158.1		Smp_326770.1,Smp_326770.2	EWB00_010053
MS3_00000167.1	MS3_00011002.1
MS3_00000168.1	MS3_00003327.1,MS3_00004591.1,MS3_00004644.1,MS3_00004672.1,MS3_00004711.1,MS3_00004712.1,MS3_00004743.1,MS3_00006734.1,MS3_00004824.1,MS3_00006828.1,MS3_00005309.1,MS3_00007060.1,MS3_00005310.1,MS3_00007285.1,MS3_00007401.1,MS3_00007403.1,MS3_00007588.1,MS3_00008115.1,MS3_00008118.1,MS3_00008181.1,MS3_00000745.1,MS3_00001083.1,MS3_00001369.1,MS3_00001559.1,MS3_00001783.1,MS3_00001806.1,MS3_00002…
MS3_00000169.1	MS3_00010607.1	Smp_308470.1,Smp_308470.2,Smp_308480.1,Smp_308480.2	EWB00_003330	DC041_0009636
MS3_00000170.1	MS3_00002079.1,MS3_00004602.1		EWB00_002908,EWB00_002941,EWB00_002942,EWB00_003683,EWB00_003687,EWB00_010265	DC041_0011765
MS3_00000172.1	MS3_00007771.1,MS3_00004906.1,MS3_00006309.1		EWB00_000895,EWB00_003327
MS3_00000173.1	MS3_00007133.1,MS3_00007133.2	Smp_342560.1	EWB00_007066.1,EWB00_007066.2	DC041_0009658
MS3_00000177.1		Smp_046130.2
MS3_00000178.1	MS3_00003815.1	Smp_046140.1	EWB00_002685	DC041_0008775
MS3_00000181.1	MS3_00008081.2,MS3_00005706.1,MS3_00000902.1,MS3_00008195.2,MS3_00005968.2,MS3_00002294.2,MS3_00008393.1,MS3_00006386.1,MS3_00002341.1,MS3_00008707.2,MS3_00002543.1,MS3_00003145.1,MS3_00003281.2,MS3_00003674.1,MS3_00006477.1,MS3_00003853.2,MS3_00009191.1,MS3_00006704.1,MS3_00004577.4,MS3_00009346.1,MS3_00006799.1,MS3_00005289.1,MS3_00009658.1,MS3_00006855.1,MS3_00005316.3,MS3_00009888.1,MS3_00007…			DC041_0008255,DC041_0011716
MS3_00000182.1	MS3_00000188.1,MS3_00000735.1,MS3_00000829.1,MS3_00001248.1,MS3_00003455.1,MS3_00003908.1,MS3_00004738.1,MS3_00006031.2,MS3_00008121.1,MS3_00009357.1,MS3_00000047.1,MS3_00009756.1,MS3_00000069.1,MS3_00000156.1		EWB00_000096,EWB00_000132,EWB00_005206,EWB00_008826,EWB00_009284	DC041_0001222,DC041_0001800,DC041_0002117,DC041_0004977,DC041_0005304,DC041_0005305,DC041_0009469
MS3_00000187.1	MS3_00004731.1	Smp_333190.1,Smp_333190.2,Smp_333190.3	EWB00_003777.1,EWB00_003777.2	DC041_0006085
MS3_00000188.1	MS3_00000182.1,MS3_00000735.1,MS3_00000829.1,MS3_00001248.1,MS3_00003455.1,MS3_00003908.1,MS3_00004738.1,MS3_00006031.2,MS3_00008121.1,MS3_00009357.1,MS3_00000047.1,MS3_00009756.1,MS3_00000069.1,MS3_00000156.1		EWB00_000096,EWB00_000132,EWB00_005206,EWB00_008826,EWB00_009284	DC041_0001222,DC041_0001800,DC041_0002117,DC041_0004977,DC041_0005304,DC041_0005305,DC041_0009469
MS3_00000190.1	MS3_00007063.1,MS3_00000660.1,MS3_00008227.1,MS3_00001180.1,MS3_00008973.1,MS3_00001256.1,MS3_00001492.1,MS3_00003409.1,MS3_00003554.1,MS3_00004356.4,MS3_00009239.2,MS3_00004970.1,MS3_00005986.2,MS3_00006069.1,MS3_00006173.1,MS3_00000081.1,MS3_00006485.2,MS3_00000142.1,MS3_00006520.1		EWB00_002568,EWB00_004008	DC041_0006098,DC041_0008636
MS3_00000195.1	MS3_00000198.1,MS3_00010713.1
MS3_00000197.1	MS3_00008193.1,MS3_00000430.1,MS3_00001029.1		EWB00_001990
MS3_00000198.1	MS3_00000195.1,MS3_00010713.1
MS3_00000200.1
MS3_00000201.1	MS3_00006011.2	Smp_327590.1,Smp_332770.1	EWB00_003636	DC041_0003073,DC041_0010858
MS3_00000202.1	MS3_00006000.1,MS3_00011123.1,MS3_00001357.1,MS3_00001493.1	Smp_330520.1,Smp_330530.1,Smp_330540.1,Smp_332140.1	EWB00_009635,EWB00_010383	DC041_0000570,DC041_0000775,DC041_0004036,DC041_0005630,DC041_0006097,DC041_0006912,DC041_0007211,DC041_0011215,DC041_0012201,DC041_0012206,DC041_0012539,DC041_0012874
MS3_00000203.1	MS3_00000848.1,MS3_00001206.1,MS3_00001462.1,MS3_00001695.1,MS3_00002423.2,MS3_00002871.1,MS3_00002871.2,MS3_00004740.2,MS3_00004848.1,MS3_00004848.2,MS3_00004848.3,MS3_00009241.1,MS3_00000263.1,MS3_00009705.1,MS3_00000383.1	Smp_026200.1,Smp_101840.1,Smp_109240.1,Smp_114870.1,Smp_120020.1,Smp_175190.1,Smp_197170.1,Smp_242960.1
MS3_00000205.1		Smp_191310.1	EWB00_000183	DC041_0007094
MS3_00000206.1	MS3_00008062.1,MS3_00001155.1,MS3_00008922.1,MS3_00001197.1,MS3_00009571.1,MS3_00001457.1,MS3_00001461.1,MS3_00001605.1,MS3_00002721.1,MS3_00003296.1,MS3_00009882.1,MS3_00004563.2,MS3_00004959.1,MS3_00005418.1,MS3_00007522.1,MS3_00007533.1,MS3_00000614.1,MS3_00007805.1,MS3_00000814.1		EWB00_001556,EWB00_004401,EWB00_005028,EWB00_005505,EWB00_005808,EWB00_009466,EWB00_009724,EWB00_011235	DC041_0002611
MS3_00000213.1	MS3_00000541.1,MS3_00000664.1,MS3_00000679.1,MS3_00000703.1,MS3_00000899.1,MS3_00000922.1,MS3_00000927.1,MS3_00003596.1,MS3_00000939.1,MS3_00003730.1,MS3_00000974.1,MS3_00003738.1,MS3_00001075.1,MS3_00004087.1,MS3_00004126.1,MS3_00004126.2,MS3_00004288.1,MS3_00004817.1,MS3_00004927.1,MS3_00005246.1,MS3_00000002.1,MS3_00000024.1,MS3_00000041.1,MS3_00000088.1,MS3_00000226.1,MS3_00000260.1,MS3_00000…	Smp_137100.1,Smp_201450.1
MS3_00000214.1	MS3_00000555.1,MS3_00000775.1,MS3_00001121.1,MS3_00001163.1,MS3_00001738.1,MS3_00003504.1,MS3_00004017.1,MS3_00005513.1,MS3_00009475.1,MS3_00000290.1,MS3_00000450.1	Smp_320480.1	EWB00_002047,EWB00_005273,EWB00_008590,EWB00_008825,EWB00_008831	DC041_0002370,DC041_0002654,DC041_0005981,DC041_0006144,DC041_0010991,DC041_0012774
MS3_00000216.1	MS3_00000221.1,MS3_00005967.1,MS3_00010720.1,MS3_00010721.1,MS3_00000217.1,MS3_00000220.1	Smp_335330.1
MS3_00000217.1	MS3_00000221.1,MS3_00005967.1,MS3_00010720.1,MS3_00010721.1,MS3_00000216.1,MS3_00000220.1	Smp_335330.1
MS3_00000220.1	MS3_00000221.1,MS3_00005967.1,MS3_00010720.1,MS3_00010721.1,MS3_00000216.1,MS3_00000217.1	Smp_335330.1
MS3_00000221.1	MS3_00005967.1,MS3_00010720.1,MS3_00010721.1,MS3_00000216.1,MS3_00000217.1,MS3_00000220.1	Smp_335330.1
MS3_00000223.1		Smp_212760.1	EWB00_004034	DC041_0000078,DC041_0008821,DC041_0008822
MS3_00000224.1		Smp_131700.1,Smp_317050.1	EWB00_004032	DC041_0012951
MS3_00000224.2
MS3_00000226.1	MS3_00000541.1,MS3_00000664.1,MS3_00000679.1,MS3_00000703.1,MS3_00000899.1,MS3_00000922.1,MS3_00000927.1,MS3_00003596.1,MS3_00000939.1,MS3_00003730.1,MS3_00000974.1,MS3_00003738.1,MS3_00001075.1,MS3_00004087.1,MS3_00004126.1,MS3_00004126.2,MS3_00004288.1,MS3_00004817.1,MS3_00004927.1,MS3_00005246.1,MS3_00000002.1,MS3_00000024.1,MS3_00000041.1,MS3_00000088.1,MS3_00000213.1,MS3_00000260.1,MS3_00000…	Smp_137100.1,Smp_201450.1
MS3_00000227.1				DC041_0007283
MS3_00000227.2	MS3_00000227.3	Smp_347720.1	EWB00_004051	DC041_0003717
MS3_00000227.3	MS3_00000227.2	Smp_347720.1	EWB00_004051	DC041_0003717
MS3_00000228.1
MS3_00000229.1		Smp_133660.1	EWB00_002548.1,EWB00_002548.2,EWB00_002548.3	DC041_0011167
MS3_00000231.1	MS3_00000488.1,MS3_00000554.1,MS3_00000580.1,MS3_00000700.1,MS3_00000729.1,MS3_00000788.1,MS3_00000826.1,MS3_00001185.1,MS3_00000831.1,MS3_00001228.1,MS3_00000852.1,MS3_00001280.1,MS3_00000950.1,MS3_00001297.1,MS3_00001504.2,MS3_00002087.4,MS3_00002255.1,MS3_00007445.1,MS3_00002461.1,MS3_00007741.1,MS3_00002895.1,MS3_00008442.1,MS3_00003871.1,MS3_00008662.1,MS3_00008817.1,MS3_00009125.1,MS3_00009…		EWB00_009940	DC041_0003712,DC041_0005574,DC041_0008032,DC041_0008564
MS3_00000233.1	MS3_00001229.1,MS3_00001767.1,MS3_00004037.1,MS3_00004230.2,MS3_00006782.1,MS3_00008452.2,MS3_00009173.2,MS3_00000905.1,MS3_00000919.1
MS3_00000234.1		Smp_247400.1	EWB00_006902	DC041_0007426
MS3_00000236.1
MS3_00000239.1		Smp_125490.1	EWB00_010750	DC041_0009124,DC041_0010585
MS3_00000241.1
MS3_00000242.1	MS3_00000488.1,MS3_00000554.1,MS3_00000580.1,MS3_00000700.1,MS3_00000729.1,MS3_00000788.1,MS3_00000826.1,MS3_00001185.1,MS3_00000831.1,MS3_00001228.1,MS3_00000852.1,MS3_00001280.1,MS3_00000950.1,MS3_00001297.1,MS3_00001504.2,MS3_00002087.4,MS3_00002255.1,MS3_00007445.1,MS3_00002461.1,MS3_00007741.1,MS3_00002895.1,MS3_00008442.1,MS3_00003871.1,MS3_00008662.1,MS3_00008817.1,MS3_00009125.1,MS3_00009…		EWB00_009940	DC041_0003712,DC041_0005574,DC041_0008032,DC041_0008564
MS3_00000244.1	MS3_00000244.2	Smp_245550.1,Smp_245550.2	EWB00_010730	DC041_0002160
MS3_00000244.2	MS3_00000244.1	Smp_245550.1,Smp_245550.2	EWB00_010730	DC041_0002160
MS3_00000245.1	MS3_00007538.1,MS3_00000821.1,MS3_00001137.1,MS3_00001231.1,MS3_00001237.1,MS3_00001319.1,MS3_00001388.1,MS3_00001397.1,MS3_00001932.1,MS3_00002021.1,MS3_00003545.1,MS3_00004045.1,MS3_00004121.2,MS3_00000476.1,MS3_00005888.2,MS3_00000720.1	Smp_135200.1
MS3_00000246.1	MS3_00003593.1,MS3_00003853.1,MS3_00003921.1,MS3_00005476.1,MS3_00007070.1,MS3_00007974.1,MS3_00008496.1,MS3_00000752.1,MS3_00002115.1			DC041_0003083
MS3_00000248.1	MS3_00007570.1,MS3_00000895.1,MS3_00001128.1,MS3_00001239.1,MS3_00002413.1,MS3_00002414.1,MS3_00002911.2,MS3_00003286.2,MS3_00003457.1,MS3_00004004.1,MS3_00004701.1,MS3_00004931.1,MS3_00006030.1,MS3_00000626.1,MS3_00006673.1,MS3_00000630.1			DC041_0000016,DC041_0000467,DC041_0001072,DC041_0005420,DC041_0009825,DC041_0010142,DC041_0011243
MS3_00000249.1	MS3_00000488.1,MS3_00000554.1,MS3_00000580.1,MS3_00000700.1,MS3_00000729.1,MS3_00000788.1,MS3_00000826.1,MS3_00001185.1,MS3_00000831.1,MS3_00001228.1,MS3_00000852.1,MS3_00001280.1,MS3_00000950.1,MS3_00001297.1,MS3_00001504.2,MS3_00002087.4,MS3_00002255.1,MS3_00007445.1,MS3_00002461.1,MS3_00007741.1,MS3_00002895.1,MS3_00008442.1,MS3_00003871.1,MS3_00008662.1,MS3_00008817.1,MS3_00009125.1,MS3_00009…		EWB00_009940	DC041_0003712,DC041_0005574,DC041_0008032,DC041_0008564
MS3_00000251.1	MS3_00008778.1,MS3_00003850.1,MS3_00005652.1	Smp_112480.1,Smp_164700.1		DC041_0009435,DC041_0009437,DC041_0012791,DC041_0013030
MS3_00000252.1	MS3_00001734.2,MS3_00002355.1,MS3_00002760.1,MS3_00003092.1,MS3_00003531.1,MS3_00005702.1,MS3_00006193.2,MS3_00006358.1,MS3_00009238.1,MS3_00000104.1,MS3_00001080.1		EWB00_007437,EWB00_010051
MS3_00000253.1	MS3_00008923.1,MS3_00000033.1,MS3_00002733.1		EWB00_003809,EWB00_010190.1,EWB00_010190.2
MS3_00000254.1	MS3_00010005.1,MS3_00010006.1,MS3_00000272.1,MS3_00001337.1	Smp_179960.1,Smp_333220.1,Smp_333870.1,Smp_333930.1,Smp_334070.1,Smp_334170.1,Smp_334170.2,Smp_334240.1,Smp_345790.1	EWB00_001521,EWB00_009717,EWB00_010027	DC041_0004979,DC041_0011546,DC041_0012425
MS3_00000255.1	MS3_00000269.1,MS3_00000904.1,MS3_00000962.1,MS3_00001241.1,MS3_00001784.1,MS3_00006122.1,MS3_00008165.1,MS3_00009472.1,MS3_00000058.1,MS3_00000145.1
MS3_00000256.1			EWB00_000632	DC041_0008514
MS3_00000259.1	MS3_00006526.1,MS3_00000846.1,MS3_00007135.2,MS3_00001119.1,MS3_00007490.2,MS3_00001238.1,MS3_00001279.1,MS3_00001571.2,MS3_00001779.1,MS3_00003152.3,MS3_00007543.2,MS3_00003469.1,MS3_00008308.2,MS3_00004229.2,MS3_00008710.2,MS3_00004284.2,MS3_00008929.1,MS3_00004990.1,MS3_00009870.2,MS3_00005340.1,MS3_00000429.1,MS3_00005343.1,MS3_00000550.1		EWB00_000526,EWB00_001588,EWB00_002046,EWB00_003662,EWB00_003821,EWB00_003953,EWB00_004691,EWB00_005256,EWB00_005553,EWB00_005852,EWB00_006666,EWB00_007114,EWB00_007607,EWB00_011224	DC041_0005854,DC041_0009769
MS3_00000260.1	MS3_00000541.1,MS3_00000664.1,MS3_00000679.1,MS3_00000703.1,MS3_00000899.1,MS3_00000922.1,MS3_00000927.1,MS3_00003596.1,MS3_00000939.1,MS3_00003730.1,MS3_00000974.1,MS3_00003738.1,MS3_00001075.1,MS3_00004087.1,MS3_00004126.1,MS3_00004126.2,MS3_00004288.1,MS3_00004817.1,MS3_00004927.1,MS3_00005246.1,MS3_00000002.1,MS3_00000024.1,MS3_00000041.1,MS3_00000088.1,MS3_00000213.1,MS3_00000226.1,MS3_00000…	Smp_137100.1,Smp_201450.1
MS3_00000262.1		Smp_156730.1	EWB00_007604	DC041_0009122
MS3_00000263.1	MS3_00000848.1,MS3_00001206.1,MS3_00001462.1,MS3_00001695.1,MS3_00002423.2,MS3_00002871.1,MS3_00002871.2,MS3_00004740.2,MS3_00004848.1,MS3_00004848.2,MS3_00004848.3,MS3_00000203.1,MS3_00009241.1,MS3_00009705.1,MS3_00000383.1	Smp_026200.1,Smp_101840.1,Smp_109240.1,Smp_114870.1,Smp_120020.1,Smp_175190.1,Smp_197170.1,Smp_242960.1
MS3_00000264.1	MS3_00006385.1
MS3_00000269.1	MS3_00000904.1,MS3_00000962.1,MS3_00001241.1,MS3_00001784.1,MS3_00006122.1,MS3_00008165.1,MS3_00009472.1,MS3_00000058.1,MS3_00000145.1,MS3_00000255.1
MS3_00000272.1	MS3_00010005.1,MS3_00010006.1,MS3_00000254.1,MS3_00001337.1	Smp_179960.1,Smp_333220.1,Smp_333870.1,Smp_333930.1,Smp_334070.1,Smp_334170.1,Smp_334170.2,Smp_334240.1,Smp_345790.1	EWB00_001521,EWB00_009717,EWB00_010027	DC041_0004979,DC041_0011546,DC041_0012425
MS3_00000274.1	MS3_00003959.1,MS3_00005998.1,MS3_00001135.1,MS3_00003857.1		EWB00_004921
MS3_00000278.1		Smp_167010.1,Smp_167010.2	EWB00_006505.1,EWB00_006505.2,EWB00_006505.3	DC041_0007538,DC041_0007539
MS3_00000279.1	MS3_00000279.2	Smp_342750.1	EWB00_009149.1,EWB00_009149.2,EWB00_009149.3	DC041_0011570
MS3_00000279.2	MS3_00000279.1	Smp_342750.1	EWB00_009149.1,EWB00_009149.2,EWB00_009149.3	DC041_0011570
MS3_00000280.1	MS3_00003118.2,MS3_00000280.2,MS3_00003118.1	Smp_044610.1,Smp_342180.1,Smp_342180.2	EWB00_008457	DC041_0003766
MS3_00000280.2	MS3_00003118.2,MS3_00000280.1,MS3_00003118.1	Smp_044610.1,Smp_342180.1,Smp_342180.2	EWB00_008457	DC041_0003766
MS3_00000281.1		Smp_333890.1	EWB00_006821	DC041_0005951
MS3_00000281.2
MS3_00000284.1			EWB00_004294,EWB00_008091,EWB00_009952
MS3_00000286.1
MS3_00000288.1	MS3_00009372.1,MS3_00002043.1,MS3_00003207.1,MS3_00004555.1,MS3_00004735.1,MS3_00005211.1,MS3_00005721.1,MS3_00005726.1,MS3_00008064.1,MS3_00008120.1,MS3_00008652.1,MS3_00009358.1,MS3_00009359.1,MS3_00000315.1,MS3_00009365.1,MS3_00001242.1		EWB00_000131,EWB00_004988,EWB00_009922
MS3_00000290.1	MS3_00000555.1,MS3_00000775.1,MS3_00001121.1,MS3_00001163.1,MS3_00001738.1,MS3_00003504.1,MS3_00004017.1,MS3_00005513.1,MS3_00009475.1,MS3_00000214.1,MS3_00000450.1	Smp_320480.1	EWB00_002047,EWB00_005273,EWB00_008590,EWB00_008825,EWB00_008831	DC041_0002370,DC041_0002654,DC041_0005981,DC041_0006144,DC041_0010991,DC041_0012774
MS3_00000294.1	MS3_00000830.1,MS3_00000854.1,MS3_00000856.1,MS3_00001179.1,MS3_00001232.1,MS3_00001827.3,MS3_00001878.1,MS3_00001927.1,MS3_00001927.2,MS3_00004520.1,MS3_00004815.1,MS3_00006096.1,MS3_00000811.1,MS3_00000823.1	Smp_245810.1
MS3_00000295.1	MS3_00004760.3,MS3_00004760.4,MS3_00004760.5,MS3_00010545.1,MS3_00004760.1,MS3_00004760.2	Smp_168550.1,Smp_309980.1,Smp_312170.1,Smp_327270.1,Smp_327270.2,Smp_328790.1,Smp_331970.2,Smp_332040.1	EWB00_003199.1,EWB00_003199.2,EWB00_003199.3,EWB00_003199.4,EWB00_003199.5,EWB00_003199.6,EWB00_003200	DC041_0000237,DC041_0003578,DC041_0009100,DC041_0011918
MS3_00000297.1	MS3_00006827.1	Smp_318800.1	EWB00_008124	DC041_0001886,DC041_0005073,DC041_0005074,DC041_0010732
MS3_00000298.1
MS3_00000301.1	MS3_00006883.1	Smp_140610.1,Smp_307510.1	EWB00_002171.1,EWB00_002171.2	DC041_0008165
MS3_00000303.1	MS3_00006898.1	Smp_102490.1	EWB00_000753	DC041_0002554
MS3_00000306.1	MS3_00000960.1,MS3_00001215.1,MS3_00001859.1,MS3_00005072.1,MS3_00008831.1,MS3_00008888.1,MS3_00000116.1,MS3_00000728.1
MS3_00000307.1	MS3_00000384.1,MS3_00000574.1,MS3_00000903.1,MS3_00000923.1,MS3_00001117.1,MS3_00001140.1,MS3_00006445.3,MS3_00000044.1,MS3_00000055.1,MS3_00000093.1		EWB00_006826	DC041_0003182
MS3_00000308.1	MS3_00000541.1,MS3_00000664.1,MS3_00000679.1,MS3_00000703.1,MS3_00000899.1,MS3_00000922.1,MS3_00000927.1,MS3_00003596.1,MS3_00000939.1,MS3_00003730.1,MS3_00000974.1,MS3_00003738.1,MS3_00001075.1,MS3_00004087.1,MS3_00004126.1,MS3_00004126.2,MS3_00004288.1,MS3_00004817.1,MS3_00004927.1,MS3_00005246.1,MS3_00000002.1,MS3_00000024.1,MS3_00000041.1,MS3_00000088.1,MS3_00000213.1,MS3_00000226.1,MS3_00000…	Smp_137100.1,Smp_201450.1
MS3_00000309.1		Smp_142490.1	EWB00_003805,EWB00_003807	DC041_0001288
MS3_00000310.1		Smp_328620.1,Smp_328620.2
MS3_00000313.1	MS3_00000428.1,MS3_00004925.1,MS3_00006973.1,MS3_00006974.1,MS3_00007243.2,MS3_00009642.1,MS3_00000094.1,MS3_00000419.1	Smp_076460.1,Smp_103430.1
MS3_00000314.1		Smp_180910.1,Smp_180910.2	EWB00_008374.1,EWB00_008374.2,EWB00_008374.3	DC041_0005733
MS3_00000315.1	MS3_00009372.1,MS3_00002043.1,MS3_00003207.1,MS3_00004555.1,MS3_00004735.1,MS3_00005211.1,MS3_00005721.1,MS3_00005726.1,MS3_00008064.1,MS3_00008120.1,MS3_00008652.1,MS3_00009358.1,MS3_00000288.1,MS3_00009359.1,MS3_00009365.1,MS3_00001242.1		EWB00_000131,EWB00_004988,EWB00_009922
MS3_00000318.1		Smp_021760.1	EWB00_005248.1,EWB00_005248.2,EWB00_005248.3	DC041_0002567
MS3_00000319.1	MS3_00000488.1,MS3_00000554.1,MS3_00000580.1,MS3_00000700.1,MS3_00000729.1,MS3_00000788.1,MS3_00000826.1,MS3_00001185.1,MS3_00000831.1,MS3_00001228.1,MS3_00000852.1,MS3_00001280.1,MS3_00000950.1,MS3_00001297.1,MS3_00001504.2,MS3_00002087.4,MS3_00002255.1,MS3_00007445.1,MS3_00002461.1,MS3_00007741.1,MS3_00002895.1,MS3_00008442.1,MS3_00003871.1,MS3_00008662.1,MS3_00008817.1,MS3_00009125.1,MS3_00009…		EWB00_009940	DC041_0003712,DC041_0005574,DC041_0008032,DC041_0008564
MS3_00000320.1	MS3_00001976.1,MS3_00002907.1,MS3_00003880.1,MS3_00004116.1,MS3_00006698.1,MS3_00006905.1,MS3_00007300.1,MS3_00007585.1,MS3_00008398.1,MS3_00008681.1,MS3_00001490.1,MS3_00001759.1
MS3_00000321.1			EWB00_007732,EWB00_009511,EWB00_009725
MS3_00000322.1	MS3_00000322.2	Smp_328670.1,Smp_335380.1
MS3_00000322.2	MS3_00000322.1	Smp_328670.1,Smp_335380.1
MS3_00000323.1	MS3_00001332.1,MS3_00002256.1,MS3_00004721.1,MS3_00004722.1,MS3_00007227.1,MS3_00008895.1,MS3_00000404.1,MS3_00001125.1		EWB00_002232,EWB00_002379,EWB00_004262,EWB00_009421,EWB00_009571,EWB00_010075	DC041_0005179
MS3_00000324.1	MS3_00008911.1,MS3_00004283.1,MS3_00000343.1,MS3_00008947.1,MS3_00004395.1,MS3_00000610.1,MS3_00009382.1,MS3_00006276.1,MS3_00001056.1,MS3_00009388.1,MS3_00001060.1,MS3_00001118.1,MS3_00001627.1,MS3_00001884.1,MS3_00006277.1,MS3_00002338.1,MS3_00009588.1,MS3_00006278.1,MS3_00002664.1,MS3_00006279.1,MS3_00003210.1,MS3_00007476.1,MS3_00003211.1,MS3_00000057.1,MS3_00008140.2,MS3_00003521.1,MS3_00000…	Smp_203830.1
MS3_00000325.1	MS3_00001058.1,MS3_00007107.1,MS3_00007124.1,MS3_00007124.2,MS3_00007124.3,MS3_00009326.1,MS3_00009384.1,MS3_00010000.1,MS3_00010851.1,MS3_00010853.1,MS3_00010854.1,MS3_00000331.1,MS3_00000338.1	Smp_179390.1
MS3_00000329.1	MS3_00000329.2,MS3_00003558.1
MS3_00000329.2	MS3_00000329.1,MS3_00003558.1
MS3_00000331.1	MS3_00001058.1,MS3_00007107.1,MS3_00007124.1,MS3_00007124.2,MS3_00007124.3,MS3_00009326.1,MS3_00009384.1,MS3_00010000.1,MS3_00010851.1,MS3_00010853.1,MS3_00010854.1,MS3_00000325.1,MS3_00000338.1	Smp_179390.1
MS3_00000333.1
MS3_00000335.1	MS3_00001199.1,MS3_00001266.1
MS3_00000338.1	MS3_00001058.1,MS3_00007107.1,MS3_00007124.1,MS3_00007124.2,MS3_00007124.3,MS3_00009326.1,MS3_00009384.1,MS3_00010000.1,MS3_00010851.1,MS3_00010853.1,MS3_00010854.1,MS3_00000325.1,MS3_00000331.1	Smp_179390.1
MS3_00000339.1	MS3_00010531.1,MS3_00010532.1,MS3_00010705.1,MS3_00010273.1,MS3_00010274.1	Smp_244820.1,Smp_244820.2	EWB00_010230	DC041_0010223
MS3_00000340.1
MS3_00000341.1	MS3_00008900.1,MS3_00005966.1,MS3_00001772.1,MS3_00000761.1,MS3_00008943.1,MS3_00006007.1,MS3_00002075.1,MS3_00000794.1,MS3_00009568.1,MS3_00006684.2,MS3_00002423.1,MS3_00000868.1,MS3_00009929.1,MS3_00006972.1,MS3_00000888.1,MS3_00001076.1,MS3_00001085.1,MS3_00001131.1,MS3_00002496.1,MS3_00001154.1,MS3_00007537.1,MS3_00003399.1,MS3_00001161.1,MS3_00008170.1,MS3_00004352.1,MS3_00001202.1,MS3_00008…	Smp_169310.1
MS3_00000342.1	MS3_00010022.1,MS3_00010700.1
MS3_00000343.1	MS3_00008911.1,MS3_00004283.1,MS3_00008947.1,MS3_00004395.1,MS3_00000610.1,MS3_00009382.1,MS3_00006276.1,MS3_00001056.1,MS3_00009388.1,MS3_00001060.1,MS3_00001118.1,MS3_00001627.1,MS3_00001884.1,MS3_00006277.1,MS3_00002338.1,MS3_00009588.1,MS3_00006278.1,MS3_00002664.1,MS3_00006279.1,MS3_00003210.1,MS3_00007476.1,MS3_00003211.1,MS3_00000057.1,MS3_00008140.2,MS3_00003521.1,MS3_00000070.1,MS3_00008…	Smp_203830.1
MS3_00000345.1	MS3_00000695.1,MS3_00005963.1	Smp_160100.1	EWB00_001672
MS3_00000348.1	MS3_00003871.2	Smp_076390.1,Smp_076390.2	EWB00_003695.1,EWB00_003695.2,EWB00_003695.3,EWB00_003695.4,EWB00_003695.5,EWB00_003695.6,EWB00_003695.7	DC041_0011109
MS3_00000349.1
MS3_00000351.1	MS3_00003834.1	Smp_058360.1		DC041_0000044
MS3_00000352.1	MS3_00007751.1	Smp_347800.1	EWB00_006071	DC041_0003435
MS3_00000354.1	MS3_00001348.1,MS3_00003842.1	Smp_058270.1	EWB00_002298	DC041_0006535
MS3_00000357.1	MS3_00002065.1,MS3_00004916.3,MS3_00005408.4,MS3_00005414.1,MS3_00000436.1,MS3_00000542.1		EWB00_003401,EWB00_011331	DC041_0000146,DC041_0004739
MS3_00000359.1	MS3_00000825.1
MS3_00000361.1		Smp_170700.1	EWB00_007481,EWB00_007482	DC041_0008614,DC041_0012866
MS3_00000362.1		Smp_247310.1	EWB00_007485,EWB00_007487	DC041_0011251
MS3_00000363.1
MS3_00000366.1	MS3_00010873.1,MS3_00010874.1,MS3_00007218.1,MS3_00010871.1	Smp_334410.1	EWB00_010570,EWB00_010573.1,EWB00_010573.2,EWB00_010574.1,EWB00_010574.2	DC041_0001167,DC041_0002472
MS3_00000371.1		Smp_082940.1	EWB00_003348.2	DC041_0011904,DC041_0011907
MS3_00000372.1		Smp_167140.1	EWB00_003345	DC041_0002123,DC041_0002124
MS3_00000374.1		Smp_336170.1	EWB00_002257	DC041_0004863,DC041_0004864
MS3_00000378.1	MS3_00000437.1,MS3_00000566.1,MS3_00000780.1,MS3_00000953.1,MS3_00002462.1,MS3_00002563.1,MS3_00005097.1,MS3_00009336.2,MS3_00000074.1,MS3_00000381.1
MS3_00000380.1		Smp_247430.1	EWB00_008198	DC041_0005839,DC041_0011815
MS3_00000381.1	MS3_00000437.1,MS3_00000566.1,MS3_00000780.1,MS3_00000953.1,MS3_00002462.1,MS3_00002563.1,MS3_00005097.1,MS3_00009336.2,MS3_00000074.1,MS3_00000378.1
MS3_00000382.1		Smp_329720.1	EWB00_009632
MS3_00000383.1	MS3_00000848.1,MS3_00001206.1,MS3_00001462.1,MS3_00001695.1,MS3_00002423.2,MS3_00002871.1,MS3_00002871.2,MS3_00004740.2,MS3_00004848.1,MS3_00004848.2,MS3_00004848.3,MS3_00000203.1,MS3_00009241.1,MS3_00000263.1,MS3_00009705.1	Smp_026200.1,Smp_101840.1,Smp_109240.1,Smp_114870.1,Smp_120020.1,Smp_175190.1,Smp_197170.1,Smp_242960.1
MS3_00000384.1	MS3_00000307.1,MS3_00000574.1,MS3_00000903.1,MS3_00000923.1,MS3_00001117.1,MS3_00001140.1,MS3_00006445.3,MS3_00000044.1,MS3_00000055.1,MS3_00000093.1		EWB00_006826	DC041_0003182
MS3_00000387.1	MS3_00000387.2,MS3_00000387.3	Smp_027210.1	EWB00_002643.1	DC041_0003291
MS3_00000387.2	MS3_00000387.1,MS3_00000387.3	Smp_027210.1	EWB00_002643.1	DC041_0003291
MS3_00000387.3	MS3_00000387.1,MS3_00000387.2	Smp_027210.1	EWB00_002643.1	DC041_0003291
MS3_00000389.1	MS3_00007286.1	Smp_317120.1,Smp_317120.2,Smp_317120.3,Smp_329690.1	EWB00_003898
MS3_00000390.1	MS3_00000488.1,MS3_00000554.1,MS3_00000580.1,MS3_00000700.1,MS3_00000729.1,MS3_00000788.1,MS3_00000826.1,MS3_00001185.1,MS3_00000831.1,MS3_00001228.1,MS3_00000852.1,MS3_00001280.1,MS3_00000950.1,MS3_00001297.1,MS3_00001504.2,MS3_00002087.4,MS3_00002255.1,MS3_00007445.1,MS3_00002461.1,MS3_00007741.1,MS3_00002895.1,MS3_00008442.1,MS3_00003871.1,MS3_00008662.1,MS3_00008817.1,MS3_00009125.1,MS3_00009…		EWB00_009940	DC041_0003712,DC041_0005574,DC041_0008032,DC041_0008564
MS3_00000392.1				DC041_0004518
MS3_00000395.1	MS3_00000395.2	Smp_055200.1,Smp_055200.2	EWB00_001252.1,EWB00_001252.2,EWB00_001252.3,EWB00_001252.4	DC041_0011676
MS3_00000395.2	MS3_00000395.1	Smp_055200.1,Smp_055200.2	EWB00_001252.1,EWB00_001252.2,EWB00_001252.3,EWB00_001252.4	DC041_0011676
MS3_00000396.1	MS3_00000396.2	Smp_081140.1,Smp_081140.2,Smp_081140.3,Smp_081140.4		DC041_0010171
MS3_00000396.2	MS3_00000396.1	Smp_081140.1,Smp_081140.2,Smp_081140.3,Smp_081140.4		DC041_0010171
MS3_00000399.1	MS3_00000400.1		EWB00_001212	DC041_0008475
MS3_00000400.1	MS3_00000399.1		EWB00_001212	DC041_0008475
MS3_00000401.1	MS3_00007352.1	Smp_313740.1,Smp_313760.1,Smp_313760.2,Smp_332670.1	EWB00_001209,EWB00_001211	DC041_0007270
MS3_00000404.1	MS3_00001332.1,MS3_00002256.1,MS3_00004721.1,MS3_00004722.1,MS3_00007227.1,MS3_00008895.1,MS3_00000323.1,MS3_00001125.1		EWB00_002232,EWB00_002379,EWB00_004262,EWB00_009421,EWB00_009571,EWB00_010075	DC041_0005179
MS3_00000409.1
MS3_00000410.1	MS3_00009182.1,MS3_00000916.1,MS3_00001570.1,MS3_00002194.1,MS3_00003414.1,MS3_00003440.1,MS3_00003788.1,MS3_00004819.1,MS3_00005503.1,MS3_00005528.1,MS3_00007288.1,MS3_00007900.1,MS3_00000146.1,MS3_00007903.1,MS3_00009143.1,MS3_00000678.1		EWB00_000088,EWB00_004748
MS3_00000413.1		Smp_160850.1	EWB00_005978.1,EWB00_005978.2	DC041_0008879
MS3_00000414.1	MS3_00000541.1,MS3_00000664.1,MS3_00000679.1,MS3_00000703.1,MS3_00000899.1,MS3_00000922.1,MS3_00000927.1,MS3_00003596.1,MS3_00000939.1,MS3_00003730.1,MS3_00000974.1,MS3_00003738.1,MS3_00001075.1,MS3_00004087.1,MS3_00004126.1,MS3_00004126.2,MS3_00004288.1,MS3_00004817.1,MS3_00004927.1,MS3_00005246.1,MS3_00000002.1,MS3_00000024.1,MS3_00000041.1,MS3_00000088.1,MS3_00000213.1,MS3_00000226.1,MS3_00000…	Smp_137100.1,Smp_201450.1
MS3_00000416.2	MS3_00010912.1,MS3_00010913.1,MS3_00000417.1,MS3_00010691.1	Smp_303070.1,Smp_303760.1,Smp_303760.2	EWB00_001195,EWB00_010988	DC041_0009042
MS3_00000417.1	MS3_00010912.1,MS3_00010913.1,MS3_00000416.2,MS3_00010691.1	Smp_303070.1,Smp_303760.1,Smp_303760.2	EWB00_001195,EWB00_010988	DC041_0009042
MS3_00000419.1	MS3_00000428.1,MS3_00004925.1,MS3_00006973.1,MS3_00006974.1,MS3_00007243.2,MS3_00009642.1,MS3_00000094.1,MS3_00000313.1	Smp_076460.1,Smp_103430.1
MS3_00000424.1	MS3_00004660.2,MS3_00010012.1,MS3_00010013.1,MS3_00010014.1,MS3_00000483.1,MS3_00004660.1	Smp_317970.1,Smp_317970.2,Smp_317980.1,Smp_317980.2,Smp_346710.1
MS3_00000425.1	MS3_00003635.1,MS3_00004335.1,MS3_00004656.1,MS3_00005376.1,MS3_00005376.2,MS3_00005376.3,MS3_00009056.1,MS3_00001970.1,MS3_00001970.2	Smp_331740.1
MS3_00000426.1		Smp_160700.1,Smp_160700.2	EWB00_010970	DC041_0008657
MS3_00000427.1	MS3_00000867.1,MS3_00000930.1,MS3_00000981.1,MS3_00001635.1,MS3_00002766.4,MS3_00003309.2,MS3_00004042.1,MS3_00004532.1,MS3_00005808.1,MS3_00006196.1,MS3_00008331.1,MS3_00000579.1,MS3_00000708.1
MS3_00000428.1	MS3_00004925.1,MS3_00006973.1,MS3_00006974.1,MS3_00007243.2,MS3_00009642.1,MS3_00000094.1,MS3_00000313.1,MS3_00000419.1	Smp_076460.1,Smp_103430.1
MS3_00000429.1	MS3_00006526.1,MS3_00000846.1,MS3_00007135.2,MS3_00001119.1,MS3_00007490.2,MS3_00001238.1,MS3_00001279.1,MS3_00001571.2,MS3_00001779.1,MS3_00003152.3,MS3_00007543.2,MS3_00003469.1,MS3_00008308.2,MS3_00004229.2,MS3_00008710.2,MS3_00004284.2,MS3_00008929.1,MS3_00004990.1,MS3_00000259.1,MS3_00009870.2,MS3_00005340.1,MS3_00005343.1,MS3_00000550.1		EWB00_000526,EWB00_001588,EWB00_002046,EWB00_003662,EWB00_003821,EWB00_003953,EWB00_004691,EWB00_005256,EWB00_005553,EWB00_005852,EWB00_006666,EWB00_007114,EWB00_007607,EWB00_011224	DC041_0005854,DC041_0009769
MS3_00000430.1	MS3_00008193.1,MS3_00000197.1,MS3_00001029.1		EWB00_001990
MS3_00000433.1	MS3_00000433.3	Smp_153840.1	EWB00_011051	DC041_0010425
MS3_00000433.2				DC041_0000081
MS3_00000433.3	MS3_00000433.1	Smp_153840.1	EWB00_011051	DC041_0010425
MS3_00000434.1	MS3_00006684.1,MS3_00001441.1,MS3_00008096.1,MS3_00003064.1,MS3_00008993.1,MS3_00003084.1,MS3_00003110.1,MS3_00003437.2,MS3_00003964.2,MS3_00003998.1,MS3_00009258.1,MS3_00004277.1,MS3_00009607.1,MS3_00005322.1,MS3_00005324.2,MS3_00005453.1,MS3_00000026.1,MS3_00005697.2,MS3_00006241.1,MS3_00001092.1	Smp_246800.2	EWB00_002564,EWB00_003186,EWB00_003276,EWB00_005526,EWB00_009181,EWB00_010463	DC041_0012140,DC041_0013076
MS3_00000435.1		Smp_145420.1	EWB00_001179.1,EWB00_001179.2,EWB00_001179.3	DC041_0012397
MS3_00000436.1	MS3_00002065.1,MS3_00004916.3,MS3_00005408.4,MS3_00005414.1,MS3_00000357.1,MS3_00000542.1		EWB00_003401,EWB00_011331	DC041_0000146,DC041_0004739
MS3_00000437.1	MS3_00000566.1,MS3_00000780.1,MS3_00000953.1,MS3_00002462.1,MS3_00002563.1,MS3_00005097.1,MS3_00009336.2,MS3_00000074.1,MS3_00000378.1,MS3_00000381.1
MS3_00000438.1
MS3_00000438.2		Smp_334220.1	EWB00_001399	DC041_0000962
MS3_00000439.1		Smp_213190.1,Smp_213190.2	EWB00_001400	DC041_0000963
MS3_00000440.1	MS3_00000440.2	Smp_248070.1	EWB00_007259	DC041_0003246
MS3_00000440.2	MS3_00000440.1	Smp_248070.1	EWB00_007259	DC041_0003246
MS3_00000441.1	MS3_00000604.1,MS3_00000620.1,MS3_00000656.1,MS3_00000828.1,MS3_00000864.1,MS3_00000918.1,MS3_00000931.1,MS3_00002138.1,MS3_00000946.1,MS3_00002379.1,MS3_00000957.1,MS3_00002471.1,MS3_00001030.1,MS3_00002486.1,MS3_00002854.1,MS3_00002953.1,MS3_00003093.1,MS3_00007302.1,MS3_00003138.1,MS3_00007446.1,MS3_00003278.1,MS3_00007546.1,MS3_00003570.1,MS3_00009236.1,MS3_00009519.1,MS3_00009589.1,MS3_00009…	Smp_037690.1,Smp_122020.1,Smp_327390.1
MS3_00000442.1				DC041_0004872,DC041_0011521
MS3_00000443.1
MS3_00000447.1	MS3_00002073.1,MS3_00003496.1,MS3_00003575.1,MS3_00003575.3,MS3_00004221.1,MS3_00000502.1,MS3_00000518.1	Smp_106390.1,Smp_192040.1	EWB00_002744,EWB00_002745,EWB00_004986,EWB00_009767,EWB00_010126,EWB00_010264
MS3_00000449.1	MS3_00001404.3,MS3_00001607.1,MS3_00006044.1,MS3_00009635.1,MS3_00001404.1,MS3_00001404.2	Smp_059140.1,Smp_167670.1,Smp_167780.1,Smp_175400.1	EWB00_004447
MS3_00000450.1	MS3_00000555.1,MS3_00000775.1,MS3_00001121.1,MS3_00001163.1,MS3_00001738.1,MS3_00003504.1,MS3_00004017.1,MS3_00005513.1,MS3_00009475.1,MS3_00000214.1,MS3_00000290.1	Smp_320480.1	EWB00_002047,EWB00_005273,EWB00_008590,EWB00_008825,EWB00_008831	DC041_0002370,DC041_0002654,DC041_0005981,DC041_0006144,DC041_0010991,DC041_0012774
MS3_00000453.1	MS3_00000453.2,MS3_00000539.1	Smp_346580.2
MS3_00000453.2	MS3_00000453.1,MS3_00000539.1	Smp_346580.2
MS3_00000454.1		Smp_127010.1,Smp_127010.3	EWB00_003439.1,EWB00_003439.2	DC041_0001687,DC041_0005160
MS3_00000455.1		Smp_342280.1	EWB00_003444	DC041_0001684
MS3_00000457.1		Smp_307830.1,Smp_326990.1,Smp_336130.1		DC041_0004628,DC041_0004629,DC041_0004673,DC041_0007985,DC041_0011154,DC041_0012116
MS3_00000470.1	MS3_00000488.1,MS3_00000554.1,MS3_00000580.1,MS3_00000700.1,MS3_00000729.1,MS3_00000788.1,MS3_00000826.1,MS3_00001185.1,MS3_00000831.1,MS3_00001228.1,MS3_00000852.1,MS3_00001280.1,MS3_00000950.1,MS3_00001297.1,MS3_00001504.2,MS3_00002087.4,MS3_00002255.1,MS3_00007445.1,MS3_00002461.1,MS3_00007741.1,MS3_00002895.1,MS3_00008442.1,MS3_00003871.1,MS3_00008662.1,MS3_00008817.1,MS3_00009125.1,MS3_00009…		EWB00_009940	DC041_0003712,DC041_0005574,DC041_0008032,DC041_0008564
MS3_00000472.1	MS3_00000472.2	Smp_344190.1	EWB00_004533	DC041_0002340
MS3_00000472.2	MS3_00000472.1	Smp_344190.1	EWB00_004533	DC041_0002340
MS3_00000474.2		Smp_246380.1,Smp_246380.2,Smp_246380.3	EWB00_004131.1,EWB00_004131.2,EWB00_004131.3	DC041_0007013,DC041_0008452,DC041_0012897
MS3_00000476.1	MS3_00007538.1,MS3_00000821.1,MS3_00001137.1,MS3_00001231.1,MS3_00001237.1,MS3_00001319.1,MS3_00001388.1,MS3_00001397.1,MS3_00001932.1,MS3_00002021.1,MS3_00003545.1,MS3_00004045.1,MS3_00000245.1,MS3_00004121.2,MS3_00005888.2,MS3_00000720.1	Smp_135200.1
MS3_00000478.1
MS3_00000481.2	MS3_00007530.1	Smp_174610.1	EWB00_011000	DC041_0001098
MS3_00000482.1	MS3_00002955.1,MS3_00004847.1,MS3_00004847.2,MS3_00004847.3,MS3_00004872.1,MS3_00004872.2,MS3_00006600.1,MS3_00000006.1,MS3_00000007.1,MS3_00000008.1	Smp_247320.1	EWB00_010090
MS3_00000483.1	MS3_00004660.2,MS3_00010012.1,MS3_00010013.1,MS3_00010014.1,MS3_00000424.1,MS3_00004660.1	Smp_317970.1,Smp_317970.2,Smp_317980.1,Smp_317980.2,Smp_346710.1
MS3_00000485.1	MS3_00001265.1,MS3_00001722.2,MS3_00005767.1,MS3_00005921.2,MS3_00006274.1,MS3_00009246.1,MS3_00000975.1,MS3_00001191.1	Smp_118710.1,Smp_329770.1	EWB00_002474.1,EWB00_002474.2	DC041_0008181
MS3_00000487.1		Smp_148790.1,Smp_148790.3	EWB00_002741	DC041_0011633
MS3_00000488.1	MS3_00000554.1,MS3_00000580.1,MS3_00000700.1,MS3_00000729.1,MS3_00000788.1,MS3_00000826.1,MS3_00001185.1,MS3_00000831.1,MS3_00001228.1,MS3_00000852.1,MS3_00001280.1,MS3_00000950.1,MS3_00001297.1,MS3_00001504.2,MS3_00002087.4,MS3_00002255.1,MS3_00007445.1,MS3_00002461.1,MS3_00007741.1,MS3_00002895.1,MS3_00008442.1,MS3_00003871.1,MS3_00008662.1,MS3_00008817.1,MS3_00009125.1,MS3_00009552.1,MS3_00000…		EWB00_009940	DC041_0003712,DC041_0005574,DC041_0008032,DC041_0008564
MS3_00000489.1	MS3_00004713.1	Smp_148800.1,Smp_148800.2	EWB00_002740.1,EWB00_002740.2	DC041_0011636
MS3_00000490.1	MS3_00001326.1,MS3_00001327.1	Smp_148820.1,Smp_312580.1,Smp_332640.1		DC041_0001171,DC041_0001173
MS3_00000491.1	MS3_00000492.1
MS3_00000492.1	MS3_00000491.1
MS3_00000493.1	MS3_00008401.2	Smp_154420.1	EWB00_007459.1,EWB00_007459.2,EWB00_007459.3,EWB00_007459.4,EWB00_007459.5	DC041_0003922,DC041_0005650,DC041_0005651,DC041_0009278
MS3_00000495.1		Smp_149010.1	EWB00_006097	DC041_0011186
MS3_00000497.1	MS3_00000497.2
MS3_00000497.2	MS3_00000497.1
MS3_00000500.1
MS3_00000501.1	MS3_00001946.3,MS3_00001947.1,MS3_00001946.1,MS3_00001946.2	Smp_185680.1,Smp_302270.1,Smp_302280.1,Smp_302290.1,Smp_302320.1,Smp_302340.1,Smp_302350.1,Smp_302350.2,Smp_303690.1,Smp_303690.2,Smp_303690.3	EWB00_009263	DC041_0011287,DC041_0011288
MS3_00000502.1	MS3_00002073.1,MS3_00003496.1,MS3_00003575.1,MS3_00003575.3,MS3_00004221.1,MS3_00000447.1,MS3_00000518.1	Smp_106390.1,Smp_192040.1	EWB00_002744,EWB00_002745,EWB00_004986,EWB00_009767,EWB00_010126,EWB00_010264
MS3_00000503.1	MS3_00008900.1,MS3_00005966.1,MS3_00001772.1,MS3_00000761.1,MS3_00008943.1,MS3_00006007.1,MS3_00002075.1,MS3_00000794.1,MS3_00009568.1,MS3_00006684.2,MS3_00002423.1,MS3_00000868.1,MS3_00009929.1,MS3_00006972.1,MS3_00000888.1,MS3_00001076.1,MS3_00001085.1,MS3_00001131.1,MS3_00002496.1,MS3_00001154.1,MS3_00007537.1,MS3_00003399.1,MS3_00001161.1,MS3_00008170.1,MS3_00004352.1,MS3_00001202.1,MS3_00008…	Smp_169310.1
MS3_00000505.1
MS3_00000506.1	MS3_00007131.1	Smp_181730.1
MS3_00000508.1	MS3_00001212.1		EWB00_000881	DC041_0004337,DC041_0009595,DC041_0011147
MS3_00000509.1		Smp_181870.1	EWB00_008649	DC041_0004950
MS3_00000510.1	MS3_00003565.1,MS3_00005665.3		EWB00_003689,EWB00_003987,EWB00_005911,EWB00_008899,EWB00_010908	DC041_0006792
MS3_00000513.1	MS3_00006737.1,MS3_00008549.1,MS3_00009638.2,MS3_00001802.1,MS3_00006315.1		EWB00_003767,EWB00_004362,EWB00_005462,EWB00_010852
MS3_00000514.1		Smp_213290.1,Smp_213290.2,Smp_213290.3	EWB00_009165	DC041_0007887
MS3_00000515.1	MS3_00001141.1,MS3_00002448.1,MS3_00004816.1,MS3_00004816.2,MS3_00004839.1,MS3_00004839.2,MS3_00004839.3,MS3_00010712.1,MS3_00006031.1,MS3_00010809.1,MS3_00006032.1,MS3_00010855.1,MS3_00008217.1,MS3_00011000.1,MS3_00011096.1,MS3_00011099.1,MS3_00011116.1,MS3_00011133.1,MS3_00011133.2,MS3_00011157.1,MS3_00000665.1,MS3_00000699.1,MS3_00000730.1,MS3_00000970.1,MS3_00001072.1,MS3_00001072.2,MS3_00001…	Smp_191400.1,Smp_204840.1
MS3_00000518.1	MS3_00002073.1,MS3_00003496.1,MS3_00003575.1,MS3_00003575.3,MS3_00004221.1,MS3_00000447.1,MS3_00000502.1	Smp_106390.1,Smp_192040.1	EWB00_002744,EWB00_002745,EWB00_004986,EWB00_009767,EWB00_010126,EWB00_010264
MS3_00000521.1	MS3_00010538.1,MS3_00011158.1
MS3_00000522.1		Smp_161870.1	EWB00_004628
MS3_00000523.1	MS3_00001065.1,MS3_00001066.1,MS3_00001068.1,MS3_00001069.1,MS3_00001070.1,MS3_00002694.1,MS3_00002695.1,MS3_00002696.2,MS3_00001063.1,MS3_00001064.1	Smp_137740.1,Smp_137740.2,Smp_137740.3,Smp_137740.4,Smp_142860.1,Smp_316450.1,Smp_332230.1,Smp_332230.2,Smp_336380.1	EWB00_003828,EWB00_008795,EWB00_009789,EWB00_009892	DC041_0004568,DC041_0004569,DC041_0004571,DC041_0006089,DC041_0011319
MS3_00000524.1	MS3_00000524.2
MS3_00000524.2	MS3_00000524.1
MS3_00000526.1	MS3_00010139.1
MS3_00000528.1	MS3_00003474.2,MS3_00000528.2,MS3_00003474.1	Smp_305100.3		DC041_0003059
MS3_00000528.2	MS3_00003474.2,MS3_00000528.1,MS3_00003474.1	Smp_305100.3		DC041_0003059
MS3_00000529.1	MS3_00007132.3,MS3_00000529.2,MS3_00007132.2	Smp_130980.1	EWB00_007067.1,EWB00_007067.2,EWB00_007067.3,EWB00_007067.4	DC041_0009653
MS3_00000529.2	MS3_00007132.3,MS3_00000529.1,MS3_00007132.2	Smp_130980.1	EWB00_007067.1,EWB00_007067.2,EWB00_007067.3,EWB00_007067.4	DC041_0009653
MS3_00000533.1
MS3_00000536.1	MS3_00005903.1,MS3_00010541.1	Smp_196810.1,Smp_196810.2	EWB00_010043	DC041_0005746
MS3_00000537.1	MS3_00008232.4,MS3_00010682.1,MS3_00008232.1,MS3_00008232.3	Smp_340040.1	EWB00_010064	DC041_0005608
MS3_00000539.1	MS3_00000453.1,MS3_00000453.2	Smp_346580.2
MS3_00000540.1
MS3_00000540.2
MS3_00000541.1	MS3_00000664.1,MS3_00000679.1,MS3_00000703.1,MS3_00000899.1,MS3_00000922.1,MS3_00000927.1,MS3_00003596.1,MS3_00000939.1,MS3_00003730.1,MS3_00000974.1,MS3_00003738.1,MS3_00001075.1,MS3_00004087.1,MS3_00004126.1,MS3_00004126.2,MS3_00004288.1,MS3_00004817.1,MS3_00004927.1,MS3_00005246.1,MS3_00000002.1,MS3_00000024.1,MS3_00000041.1,MS3_00000088.1,MS3_00000213.1,MS3_00000226.1,MS3_00000260.1,MS3_00000…	Smp_137100.1,Smp_201450.1
MS3_00000542.1	MS3_00002065.1,MS3_00004916.3,MS3_00005408.4,MS3_00005414.1,MS3_00000357.1,MS3_00000436.1		EWB00_003401,EWB00_011331	DC041_0000146,DC041_0004739
MS3_00000546.1		Smp_164150.1	EWB00_009158	DC041_0001018
MS3_00000547.1		Smp_300410.1,Smp_332840.1	EWB00_000379
MS3_00000550.1	MS3_00006526.1,MS3_00000846.1,MS3_00007135.2,MS3_00001119.1,MS3_00007490.2,MS3_00001238.1,MS3_00001279.1,MS3_00001571.2,MS3_00001779.1,MS3_00003152.3,MS3_00007543.2,MS3_00003469.1,MS3_00008308.2,MS3_00004229.2,MS3_00008710.2,MS3_00004284.2,MS3_00008929.1,MS3_00004990.1,MS3_00000259.1,MS3_00009870.2,MS3_00005340.1,MS3_00000429.1,MS3_00005343.1		EWB00_000526,EWB00_001588,EWB00_002046,EWB00_003662,EWB00_003821,EWB00_003953,EWB00_004691,EWB00_005256,EWB00_005553,EWB00_005852,EWB00_006666,EWB00_007114,EWB00_007607,EWB00_011224	DC041_0005854,DC041_0009769
MS3_00000551.2		Smp_163980.1,Smp_163980.2	EWB00_004961	DC041_0005513
MS3_00000554.1	MS3_00000488.1,MS3_00000580.1,MS3_00000700.1,MS3_00000729.1,MS3_00000788.1,MS3_00000826.1,MS3_00001185.1,MS3_00000831.1,MS3_00001228.1,MS3_00000852.1,MS3_00001280.1,MS3_00000950.1,MS3_00001297.1,MS3_00001504.2,MS3_00002087.4,MS3_00002255.1,MS3_00007445.1,MS3_00002461.1,MS3_00007741.1,MS3_00002895.1,MS3_00008442.1,MS3_00003871.1,MS3_00008662.1,MS3_00008817.1,MS3_00009125.1,MS3_00009552.1,MS3_00000…		EWB00_009940	DC041_0003712,DC041_0005574,DC041_0008032,DC041_0008564
MS3_00000555.1	MS3_00000775.1,MS3_00001121.1,MS3_00001163.1,MS3_00001738.1,MS3_00003504.1,MS3_00004017.1,MS3_00005513.1,MS3_00009475.1,MS3_00000214.1,MS3_00000290.1,MS3_00000450.1	Smp_320480.1	EWB00_002047,EWB00_005273,EWB00_008590,EWB00_008825,EWB00_008831	DC041_0002370,DC041_0002654,DC041_0005981,DC041_0006144,DC041_0010991,DC041_0012774
MS3_00000558.1
MS3_00000561.1		Smp_127130.1	EWB00_008577	DC041_0011984
MS3_00000563.1		Smp_317640.2,Smp_317660.1	EWB00_003174
MS3_00000565.1	MS3_00000565.2	Smp_131390.1,Smp_131390.2	EWB00_003182	DC041_0007566
MS3_00000565.2	MS3_00000565.1	Smp_131390.1,Smp_131390.2	EWB00_003182	DC041_0007566
MS3_00000566.1	MS3_00000437.1,MS3_00000780.1,MS3_00000953.1,MS3_00002462.1,MS3_00002563.1,MS3_00005097.1,MS3_00009336.2,MS3_00000074.1,MS3_00000378.1,MS3_00000381.1
MS3_00000567.1	MS3_00000567.2	Smp_131230.1,Smp_131230.2	EWB00_006707	DC041_0003943
MS3_00000567.2	MS3_00000567.1	Smp_131230.1,Smp_131230.2	EWB00_006707	DC041_0003943
MS3_00000568.1	MS3_00008373.1	Smp_327080.1	EWB00_006727.1,EWB00_006727.2,EWB00_009656	DC041_0009367,DC041_0009369
MS3_00000569.1	MS3_00000569.2	Smp_147040.1		DC041_0008740
MS3_00000569.2	MS3_00000569.1	Smp_147040.1		DC041_0008740
MS3_00000572.1	MS3_00008081.2,MS3_00005706.1,MS3_00000902.1,MS3_00008195.2,MS3_00005968.2,MS3_00002294.2,MS3_00008393.1,MS3_00006386.1,MS3_00002341.1,MS3_00008707.2,MS3_00002543.1,MS3_00003145.1,MS3_00003281.2,MS3_00003674.1,MS3_00006477.1,MS3_00003853.2,MS3_00009191.1,MS3_00006704.1,MS3_00004577.4,MS3_00009346.1,MS3_00006799.1,MS3_00005289.1,MS3_00009658.1,MS3_00006855.1,MS3_00005316.3,MS3_00000181.1,MS3_00009…			DC041_0008255,DC041_0011716
MS3_00000574.1	MS3_00000307.1,MS3_00000384.1,MS3_00000903.1,MS3_00000923.1,MS3_00001117.1,MS3_00001140.1,MS3_00006445.3,MS3_00000044.1,MS3_00000055.1,MS3_00000093.1		EWB00_006826	DC041_0003182
MS3_00000575.1	MS3_00011030.1,MS3_00011031.1	Smp_002630.1,Smp_078490.1,Smp_139450.1,Smp_159290.1,Smp_193680.1,Smp_345050.1	EWB00_000819	DC041_0006690
MS3_00000578.1				DC041_0006689
MS3_00000579.1	MS3_00000867.1,MS3_00000930.1,MS3_00000981.1,MS3_00001635.1,MS3_00002766.4,MS3_00003309.2,MS3_00004042.1,MS3_00004532.1,MS3_00005808.1,MS3_00006196.1,MS3_00008331.1,MS3_00000427.1,MS3_00000708.1
MS3_00000580.1	MS3_00000488.1,MS3_00000554.1,MS3_00000700.1,MS3_00000729.1,MS3_00000788.1,MS3_00000826.1,MS3_00001185.1,MS3_00000831.1,MS3_00001228.1,MS3_00000852.1,MS3_00001280.1,MS3_00000950.1,MS3_00001297.1,MS3_00001504.2,MS3_00002087.4,MS3_00002255.1,MS3_00007445.1,MS3_00002461.1,MS3_00007741.1,MS3_00002895.1,MS3_00008442.1,MS3_00003871.1,MS3_00008662.1,MS3_00008817.1,MS3_00009125.1,MS3_00009552.1,MS3_00000…		EWB00_009940	DC041_0003712,DC041_0005574,DC041_0008032,DC041_0008564
MS3_00000581.1		Smp_345060.1		DC041_0008045
MS3_00000584.1	MS3_00000604.1,MS3_00000620.1,MS3_00000656.1,MS3_00000828.1,MS3_00000864.1,MS3_00000918.1,MS3_00000931.1,MS3_00002138.1,MS3_00000946.1,MS3_00002379.1,MS3_00000957.1,MS3_00002471.1,MS3_00001030.1,MS3_00002486.1,MS3_00002854.1,MS3_00002953.1,MS3_00003093.1,MS3_00007302.1,MS3_00003138.1,MS3_00007446.1,MS3_00003278.1,MS3_00007546.1,MS3_00003570.1,MS3_00009236.1,MS3_00009519.1,MS3_00009589.1,MS3_00009…	Smp_037690.1,Smp_122020.1,Smp_327390.1
MS3_00000585.1
MS3_00000586.1
MS3_00000588.1	MS3_00008516.1	Smp_176180.1
MS3_00000590.1	MS3_00000604.1,MS3_00000620.1,MS3_00000656.1,MS3_00000828.1,MS3_00000864.1,MS3_00000918.1,MS3_00000931.1,MS3_00002138.1,MS3_00000946.1,MS3_00002379.1,MS3_00000957.1,MS3_00002471.1,MS3_00001030.1,MS3_00002486.1,MS3_00002854.1,MS3_00002953.1,MS3_00003093.1,MS3_00007302.1,MS3_00003138.1,MS3_00007446.1,MS3_00003278.1,MS3_00007546.1,MS3_00003570.1,MS3_00009236.1,MS3_00009519.1,MS3_00009589.1,MS3_00009…	Smp_037690.1,Smp_122020.1,Smp_327390.1
MS3_00000591.1		Smp_317510.1,Smp_317510.2
MS3_00000592.1		Smp_347170.1	EWB00_001954.1,EWB00_001954.2,EWB00_001954.3	DC041_0002147
MS3_00000593.1		Smp_141540.1	EWB00_001682	DC041_0004826
MS3_00000597.1	MS3_00011047.1,MS3_00011049.1	Smp_141550.1,Smp_141560.1,Smp_160250.1,Smp_313710.1,Smp_316760.1,Smp_317910.1,Smp_317920.1,Smp_318590.1		DC041_0010750,DC041_0010753,DC041_0011594,DC041_0011595
MS3_00000599.1		Smp_344760.1	EWB00_004938,EWB00_004939	DC041_0000251
MS3_00000602.1	MS3_00000603.1,MS3_00001171.1		EWB00_005576	DC041_0002092,DC041_0007631,DC041_0012202
MS3_00000603.1	MS3_00000602.1,MS3_00001171.1		EWB00_005576	DC041_0002092,DC041_0007631,DC041_0012202
MS3_00000604.1	MS3_00000620.1,MS3_00000656.1,MS3_00000828.1,MS3_00000864.1,MS3_00000918.1,MS3_00000931.1,MS3_00002138.1,MS3_00000946.1,MS3_00002379.1,MS3_00000957.1,MS3_00002471.1,MS3_00001030.1,MS3_00002486.1,MS3_00002854.1,MS3_00002953.1,MS3_00003093.1,MS3_00007302.1,MS3_00003138.1,MS3_00007446.1,MS3_00003278.1,MS3_00007546.1,MS3_00003570.1,MS3_00009236.1,MS3_00009519.1,MS3_00009589.1,MS3_00009857.1,MS3_00000…	Smp_037690.1,Smp_122020.1,Smp_327390.1
MS3_00000605.1		Smp_347550.1	EWB00_011385.1,EWB00_011385.2	DC041_0000673
MS3_00000606.1	MS3_00011026.1	Smp_078590.1
MS3_00000607.1	MS3_00000607.2	Smp_169760.1	EWB00_001977
MS3_00000607.2	MS3_00000607.1	Smp_169760.1	EWB00_001977
MS3_00000608.1		Smp_334730.1	EWB00_001959.1,EWB00_001959.2,EWB00_001959.3	DC041_0000656
MS3_00000610.1	MS3_00008911.1,MS3_00004283.1,MS3_00000343.1,MS3_00008947.1,MS3_00004395.1,MS3_00009382.1,MS3_00006276.1,MS3_00001056.1,MS3_00009388.1,MS3_00001060.1,MS3_00001118.1,MS3_00001627.1,MS3_00001884.1,MS3_00006277.1,MS3_00002338.1,MS3_00009588.1,MS3_00006278.1,MS3_00002664.1,MS3_00006279.1,MS3_00003210.1,MS3_00007476.1,MS3_00003211.1,MS3_00000057.1,MS3_00008140.2,MS3_00003521.1,MS3_00000070.1,MS3_00008…	Smp_203830.1
MS3_00000611.1	MS3_00000673.1		EWB00_000607,EWB00_004057,EWB00_009650,EWB00_011361	DC041_0002006,DC041_0003957,DC041_0010488
MS3_00000614.1	MS3_00008062.1,MS3_00001155.1,MS3_00008922.1,MS3_00001197.1,MS3_00009571.1,MS3_00001457.1,MS3_00001461.1,MS3_00001605.1,MS3_00002721.1,MS3_00003296.1,MS3_00009882.1,MS3_00004563.2,MS3_00004959.1,MS3_00005418.1,MS3_00007522.1,MS3_00000206.1,MS3_00007533.1,MS3_00007805.1,MS3_00000814.1		EWB00_001556,EWB00_004401,EWB00_005028,EWB00_005505,EWB00_005808,EWB00_009466,EWB00_009724,EWB00_011235	DC041_0002611
MS3_00000616.1	MS3_00007856.1			DC041_0011221
MS3_00000619.1	MS3_00000619.2	Smp_158590.1	EWB00_007538	DC041_0010025
MS3_00000619.2	MS3_00000619.1	Smp_158590.1	EWB00_007538	DC041_0010025
MS3_00000620.1	MS3_00000604.1,MS3_00000656.1,MS3_00000828.1,MS3_00000864.1,MS3_00000918.1,MS3_00000931.1,MS3_00002138.1,MS3_00000946.1,MS3_00002379.1,MS3_00000957.1,MS3_00002471.1,MS3_00001030.1,MS3_00002486.1,MS3_00002854.1,MS3_00002953.1,MS3_00003093.1,MS3_00007302.1,MS3_00003138.1,MS3_00007446.1,MS3_00003278.1,MS3_00007546.1,MS3_00003570.1,MS3_00009236.1,MS3_00009519.1,MS3_00009589.1,MS3_00009857.1,MS3_00000…	Smp_037690.1,Smp_122020.1,Smp_327390.1
MS3_00000621.1		Smp_158610.1,Smp_158610.2	EWB00_007534	DC041_0010015
MS3_00000622.1	MS3_00000622.2	Smp_006680.1,Smp_006680.2	EWB00_008154.1,EWB00_008154.2	DC041_0010084
MS3_00000622.2	MS3_00000622.1	Smp_006680.1,Smp_006680.2	EWB00_008154.1,EWB00_008154.2	DC041_0010084
MS3_00000623.1	MS3_00007066.3,MS3_00007066.1,MS3_00007066.2	Smp_343340.1	EWB00_005118,EWB00_005120,EWB00_011374	DC041_0011091
MS3_00000625.1	MS3_00008019.1,MS3_00008037.1,MS3_00005785.1,MS3_00007735.1		EWB00_008005
MS3_00000626.1	MS3_00007570.1,MS3_00000895.1,MS3_00001128.1,MS3_00001239.1,MS3_00002413.1,MS3_00002414.1,MS3_00002911.2,MS3_00003286.2,MS3_00003457.1,MS3_00004004.1,MS3_00004701.1,MS3_00004931.1,MS3_00000248.1,MS3_00006030.1,MS3_00006673.1,MS3_00000630.1			DC041_0000016,DC041_0000467,DC041_0001072,DC041_0005420,DC041_0009825,DC041_0010142,DC041_0011243
MS3_00000627.1	MS3_00000760.1
MS3_00000628.1	MS3_00001921.1		EWB00_006697
MS3_00000629.1				DC041_0004317
MS3_00000630.1	MS3_00007570.1,MS3_00000895.1,MS3_00001128.1,MS3_00001239.1,MS3_00002413.1,MS3_00002414.1,MS3_00002911.2,MS3_00003286.2,MS3_00003457.1,MS3_00004004.1,MS3_00004701.1,MS3_00004931.1,MS3_00000248.1,MS3_00006030.1,MS3_00000626.1,MS3_00006673.1			DC041_0000016,DC041_0000467,DC041_0001072,DC041_0005420,DC041_0009825,DC041_0010142,DC041_0011243
MS3_00000632.1		Smp_346910.1		DC041_0001445
MS3_00000635.1	MS3_00000999.1,MS3_00001014.1	Smp_309060.1,Smp_315260.1,Smp_328800.1,Smp_331260.1
MS3_00000636.1	MS3_00000638.1,MS3_00000638.2	Smp_179250.1,Smp_247760.1		DC041_0007379,DC041_0007380,DC041_0009714
MS3_00000636.2	MS3_00008812.1	Smp_170840.1,Smp_247750.1
MS3_00000637.1	MS3_00000637.2			DC041_0001465,DC041_0012469
MS3_00000637.2	MS3_00000637.1			DC041_0001465,DC041_0012469
MS3_00000638.1	MS3_00000636.1,MS3_00000638.2	Smp_179250.1,Smp_247760.1		DC041_0007379,DC041_0007380,DC041_0009714
MS3_00000638.2	MS3_00000636.1,MS3_00000638.1	Smp_179250.1,Smp_247760.1		DC041_0007379,DC041_0007380,DC041_0009714
MS3_00000644.1	MS3_00011083.1,MS3_00011085.1,MS3_00011077.1,MS3_00011078.1
MS3_00000649.1	MS3_00001343.1
MS3_00000650.1	MS3_00010239.1	Smp_342110.1	EWB00_009203.1,EWB00_009203.2	DC041_0000782
MS3_00000651.1			EWB00_001402,EWB00_004087	DC041_0004182
MS3_00000653.1	MS3_00000674.2,MS3_00001043.1,MS3_00002450.1,MS3_00008281.1,MS3_00008924.1,MS3_00008938.1,MS3_00009005.1,MS3_00011013.1,MS3_00011097.1,MS3_00000654.1,MS3_00000655.1	Smp_315650.1		DC041_0000332,DC041_0000739,DC041_0005512,DC041_0007961
MS3_00000654.1	MS3_00000674.2,MS3_00001043.1,MS3_00002450.1,MS3_00008281.1,MS3_00008924.1,MS3_00008938.1,MS3_00009005.1,MS3_00011013.1,MS3_00011097.1,MS3_00000653.1,MS3_00000655.1	Smp_315650.1		DC041_0000332,DC041_0000739,DC041_0005512,DC041_0007961
MS3_00000655.1	MS3_00000674.2,MS3_00001043.1,MS3_00002450.1,MS3_00008281.1,MS3_00008924.1,MS3_00008938.1,MS3_00009005.1,MS3_00011013.1,MS3_00011097.1,MS3_00000653.1,MS3_00000654.1	Smp_315650.1		DC041_0000332,DC041_0000739,DC041_0005512,DC041_0007961
MS3_00000656.1	MS3_00000604.1,MS3_00000620.1,MS3_00000828.1,MS3_00000864.1,MS3_00000918.1,MS3_00000931.1,MS3_00002138.1,MS3_00000946.1,MS3_00002379.1,MS3_00000957.1,MS3_00002471.1,MS3_00001030.1,MS3_00002486.1,MS3_00002854.1,MS3_00002953.1,MS3_00003093.1,MS3_00007302.1,MS3_00003138.1,MS3_00007446.1,MS3_00003278.1,MS3_00007546.1,MS3_00003570.1,MS3_00009236.1,MS3_00009519.1,MS3_00009589.1,MS3_00009857.1,MS3_00000…	Smp_037690.1,Smp_122020.1,Smp_327390.1
MS3_00000657.1			EWB00_000126.1,EWB00_000126.2,EWB00_000151,EWB00_000387.1,EWB00_000387.2,EWB00_000387.3,EWB00_005736,EWB00_009775,EWB00_010121
MS3_00000658.1	MS3_00008900.1,MS3_00005966.1,MS3_00001772.1,MS3_00000761.1,MS3_00008943.1,MS3_00006007.1,MS3_00002075.1,MS3_00000794.1,MS3_00009568.1,MS3_00006684.2,MS3_00002423.1,MS3_00000868.1,MS3_00009929.1,MS3_00006972.1,MS3_00000888.1,MS3_00001076.1,MS3_00001085.1,MS3_00001131.1,MS3_00002496.1,MS3_00001154.1,MS3_00007537.1,MS3_00003399.1,MS3_00001161.1,MS3_00008170.1,MS3_00004352.1,MS3_00001202.1,MS3_00008…	Smp_169310.1
MS3_00000660.1	MS3_00007063.1,MS3_00008227.1,MS3_00001180.1,MS3_00008973.1,MS3_00001256.1,MS3_00001492.1,MS3_00003409.1,MS3_00003554.1,MS3_00004356.4,MS3_00009239.2,MS3_00004970.1,MS3_00005986.2,MS3_00006069.1,MS3_00006173.1,MS3_00000081.1,MS3_00006485.2,MS3_00000142.1,MS3_00006520.1,MS3_00000190.1		EWB00_002568,EWB00_004008	DC041_0006098,DC041_0008636
MS3_00000664.1	MS3_00000541.1,MS3_00000679.1,MS3_00000703.1,MS3_00000899.1,MS3_00000922.1,MS3_00000927.1,MS3_00003596.1,MS3_00000939.1,MS3_00003730.1,MS3_00000974.1,MS3_00003738.1,MS3_00001075.1,MS3_00004087.1,MS3_00004126.1,MS3_00004126.2,MS3_00004288.1,MS3_00004817.1,MS3_00004927.1,MS3_00005246.1,MS3_00000002.1,MS3_00000024.1,MS3_00000041.1,MS3_00000088.1,MS3_00000213.1,MS3_00000226.1,MS3_00000260.1,MS3_00000…	Smp_137100.1,Smp_201450.1
MS3_00000665.1	MS3_00001141.1,MS3_00002448.1,MS3_00004816.1,MS3_00004816.2,MS3_00004839.1,MS3_00004839.2,MS3_00004839.3,MS3_00010712.1,MS3_00006031.1,MS3_00010809.1,MS3_00006032.1,MS3_00010855.1,MS3_00008217.1,MS3_00011000.1,MS3_00011096.1,MS3_00011099.1,MS3_00011116.1,MS3_00011133.1,MS3_00011133.2,MS3_00011157.1,MS3_00000515.1,MS3_00000699.1,MS3_00000730.1,MS3_00000970.1,MS3_00001072.1,MS3_00001072.2,MS3_00001…	Smp_191400.1,Smp_204840.1
MS3_00000666.1		Smp_242740.1	EWB00_009007	DC041_0007585
MS3_00000667.1	MS3_00003362.1	Smp_072670.1,Smp_122320.1,Smp_130720.1,Smp_131750.1,Smp_132110.1,Smp_132360.1,Smp_132960.1,Smp_147130.1,Smp_150000.1,Smp_160980.1,Smp_160990.1,Smp_161690.1,Smp_165450.1,Smp_170190.1,Smp_173310.1,Smp_174460.1,Smp_175080.1,Smp_175880.1,Smp_185870.1,Smp_190540.1,Smp_190710.1,Smp_192230.1,Smp_193940.1,Smp_337680.1,Smp_337690.1	EWB00_006525
MS3_00000668.1	MS3_00008957.1,MS3_00008956.1,MS3_00008956.2	Smp_343650.1	EWB00_001328	DC041_0000714,DC041_0008374
MS3_00000669.1		Smp_343640.1	EWB00_001330,EWB00_001332	DC041_0000715
MS3_00000671.1
MS3_00000673.1	MS3_00000611.1		EWB00_000607,EWB00_004057,EWB00_009650,EWB00_011361	DC041_0002006,DC041_0003957,DC041_0010488
MS3_00000674.2	MS3_00001043.1,MS3_00002450.1,MS3_00008281.1,MS3_00008924.1,MS3_00008938.1,MS3_00009005.1,MS3_00011013.1,MS3_00011097.1,MS3_00000653.1,MS3_00000654.1,MS3_00000655.1	Smp_315650.1		DC041_0000332,DC041_0000739,DC041_0005512,DC041_0007961
MS3_00000678.1	MS3_00009182.1,MS3_00000916.1,MS3_00001570.1,MS3_00002194.1,MS3_00003414.1,MS3_00003440.1,MS3_00003788.1,MS3_00004819.1,MS3_00005503.1,MS3_00005528.1,MS3_00007288.1,MS3_00007900.1,MS3_00000146.1,MS3_00007903.1,MS3_00000410.1,MS3_00009143.1		EWB00_000088,EWB00_004748
MS3_00000679.1	MS3_00000541.1,MS3_00000664.1,MS3_00000703.1,MS3_00000899.1,MS3_00000922.1,MS3_00000927.1,MS3_00003596.1,MS3_00000939.1,MS3_00003730.1,MS3_00000974.1,MS3_00003738.1,MS3_00001075.1,MS3_00004087.1,MS3_00004126.1,MS3_00004126.2,MS3_00004288.1,MS3_00004817.1,MS3_00004927.1,MS3_00005246.1,MS3_00000002.1,MS3_00000024.1,MS3_00000041.1,MS3_00000088.1,MS3_00000213.1,MS3_00000226.1,MS3_00000260.1,MS3_00000…	Smp_137100.1,Smp_201450.1
MS3_00000681.1	MS3_00000812.1,MS3_00008048.2	Smp_143870.1	EWB00_011246
MS3_00000682.1	MS3_00004550.1	Smp_190390.1
MS3_00000683.1
MS3_00000684.1		Smp_156890.1,Smp_156890.2	EWB00_002629	DC041_0003303
MS3_00000685.1		Smp_213630.1	EWB00_002619	DC041_0001433
MS3_00000686.1				DC041_0009615
MS3_00000687.1		Smp_327560.1	EWB00_002592.1,EWB00_002592.2	DC041_0009617
MS3_00000691.1	MS3_00004278.3
MS3_00000694.1		Smp_317550.1	EWB00_007856.1,EWB00_007856.2	DC041_0004306
MS3_00000695.1	MS3_00000345.1,MS3_00005963.1	Smp_160100.1	EWB00_001672
MS3_00000699.1	MS3_00001141.1,MS3_00002448.1,MS3_00004816.1,MS3_00004816.2,MS3_00004839.1,MS3_00004839.2,MS3_00004839.3,MS3_00010712.1,MS3_00006031.1,MS3_00010809.1,MS3_00006032.1,MS3_00010855.1,MS3_00008217.1,MS3_00011000.1,MS3_00011096.1,MS3_00011099.1,MS3_00011116.1,MS3_00011133.1,MS3_00011133.2,MS3_00011157.1,MS3_00000515.1,MS3_00000665.1,MS3_00000730.1,MS3_00000970.1,MS3_00001072.1,MS3_00001072.2,MS3_00001…	Smp_191400.1,Smp_204840.1
MS3_00000700.1	MS3_00000488.1,MS3_00000554.1,MS3_00000580.1,MS3_00000729.1,MS3_00000788.1,MS3_00000826.1,MS3_00001185.1,MS3_00000831.1,MS3_00001228.1,MS3_00000852.1,MS3_00001280.1,MS3_00000950.1,MS3_00001297.1,MS3_00001504.2,MS3_00002087.4,MS3_00002255.1,MS3_00007445.1,MS3_00002461.1,MS3_00007741.1,MS3_00002895.1,MS3_00008442.1,MS3_00003871.1,MS3_00008662.1,MS3_00008817.1,MS3_00009125.1,MS3_00009552.1,MS3_00000…		EWB00_009940	DC041_0003712,DC041_0005574,DC041_0008032,DC041_0008564
MS3_00000701.1	MS3_00011134.1	Smp_043600.1,Smp_247700.1		DC041_0004584
MS3_00000703.1	MS3_00000541.1,MS3_00000664.1,MS3_00000679.1,MS3_00000899.1,MS3_00000922.1,MS3_00000927.1,MS3_00003596.1,MS3_00000939.1,MS3_00003730.1,MS3_00000974.1,MS3_00003738.1,MS3_00001075.1,MS3_00004087.1,MS3_00004126.1,MS3_00004126.2,MS3_00004288.1,MS3_00004817.1,MS3_00004927.1,MS3_00005246.1,MS3_00000002.1,MS3_00000024.1,MS3_00000041.1,MS3_00000088.1,MS3_00000213.1,MS3_00000226.1,MS3_00000260.1,MS3_00000…	Smp_137100.1,Smp_201450.1
MS3_00000704.1	MS3_00009551.2			DC041_0004654
MS3_00000705.1	MS3_00009562.1	Smp_140430.3		DC041_0004656
MS3_00000708.1	MS3_00000867.1,MS3_00000930.1,MS3_00000981.1,MS3_00001635.1,MS3_00002766.4,MS3_00003309.2,MS3_00004042.1,MS3_00004532.1,MS3_00005808.1,MS3_00006196.1,MS3_00008331.1,MS3_00000427.1,MS3_00000579.1
MS3_00000709.1	MS3_00008592.1,MS3_00009452.1	Smp_315510.1
MS3_00000710.1				DC041_0010070
MS3_00000712.1	MS3_00009072.1,MS3_00009279.1	Smp_346850.1,Smp_346850.2	EWB00_010183,EWB00_010184	DC041_0011456
MS3_00000713.1		Smp_341690.1	EWB00_000152	DC041_0005069
MS3_00000716.1	MS3_00009305.1,MS3_00000717.1,MS3_00000718.1	Smp_330290.1
MS3_00000717.1	MS3_00009305.1,MS3_00000716.1,MS3_00000718.1	Smp_330290.1
MS3_00000718.1	MS3_00009305.1,MS3_00000716.1,MS3_00000717.1	Smp_330290.1
MS3_00000720.1	MS3_00007538.1,MS3_00000821.1,MS3_00001137.1,MS3_00001231.1,MS3_00001237.1,MS3_00001319.1,MS3_00001388.1,MS3_00001397.1,MS3_00001932.1,MS3_00002021.1,MS3_00003545.1,MS3_00004045.1,MS3_00000245.1,MS3_00004121.2,MS3_00000476.1,MS3_00005888.2	Smp_135200.1
MS3_00000721.1	MS3_00011009.1,MS3_00011010.1,MS3_00011146.1,MS3_00011147.1,MS3_00000722.1,MS3_00011008.1	Smp_330280.1		DC041_0002054,DC041_0002058,DC041_0002919,DC041_0003997
MS3_00000722.1	MS3_00011009.1,MS3_00011010.1,MS3_00011146.1,MS3_00011147.1,MS3_00000721.1,MS3_00011008.1	Smp_330280.1		DC041_0002054,DC041_0002058,DC041_0002919,DC041_0003997
MS3_00000726.1	MS3_00008490.1			DC041_0008161
MS3_00000727.1	MS3_00007392.1	Smp_043250.1	EWB00_007164,EWB00_009588,EWB00_010419
MS3_00000728.1	MS3_00000960.1,MS3_00001215.1,MS3_00001859.1,MS3_00005072.1,MS3_00008831.1,MS3_00008888.1,MS3_00000116.1,MS3_00000306.1
MS3_00000729.1	MS3_00000488.1,MS3_00000554.1,MS3_00000580.1,MS3_00000700.1,MS3_00000788.1,MS3_00000826.1,MS3_00001185.1,MS3_00000831.1,MS3_00001228.1,MS3_00000852.1,MS3_00001280.1,MS3_00000950.1,MS3_00001297.1,MS3_00001504.2,MS3_00002087.4,MS3_00002255.1,MS3_00007445.1,MS3_00002461.1,MS3_00007741.1,MS3_00002895.1,MS3_00008442.1,MS3_00003871.1,MS3_00008662.1,MS3_00008817.1,MS3_00009125.1,MS3_00009552.1,MS3_00000…		EWB00_009940	DC041_0003712,DC041_0005574,DC041_0008032,DC041_0008564
MS3_00000730.1	MS3_00001141.1,MS3_00002448.1,MS3_00004816.1,MS3_00004816.2,MS3_00004839.1,MS3_00004839.2,MS3_00004839.3,MS3_00010712.1,MS3_00006031.1,MS3_00010809.1,MS3_00006032.1,MS3_00010855.1,MS3_00008217.1,MS3_00011000.1,MS3_00011096.1,MS3_00011099.1,MS3_00011116.1,MS3_00011133.1,MS3_00011133.2,MS3_00011157.1,MS3_00000515.1,MS3_00000665.1,MS3_00000699.1,MS3_00000970.1,MS3_00001072.1,MS3_00001072.2,MS3_00001…	Smp_191400.1,Smp_204840.1
MS3_00000731.1		Smp_330240.1
MS3_00000735.1	MS3_00000182.1,MS3_00000188.1,MS3_00000829.1,MS3_00001248.1,MS3_00003455.1,MS3_00003908.1,MS3_00004738.1,MS3_00006031.2,MS3_00008121.1,MS3_00009357.1,MS3_00000047.1,MS3_00009756.1,MS3_00000069.1,MS3_00000156.1		EWB00_000096,EWB00_000132,EWB00_005206,EWB00_008826,EWB00_009284	DC041_0001222,DC041_0001800,DC041_0002117,DC041_0004977,DC041_0005304,DC041_0005305,DC041_0009469
MS3_00000737.1	MS3_00000737.2,MS3_00011155.1
MS3_00000737.2	MS3_00000737.1,MS3_00011155.1
MS3_00000738.1	MS3_00008116.1,MS3_00001596.1,MS3_00002243.4	Smp_185180.1
MS3_00000741.1
MS3_00000742.1
MS3_00000745.1	MS3_00003327.1,MS3_00004591.1,MS3_00004644.1,MS3_00004672.1,MS3_00004711.1,MS3_00004712.1,MS3_00004743.1,MS3_00006734.1,MS3_00004824.1,MS3_00006828.1,MS3_00005309.1,MS3_00007060.1,MS3_00005310.1,MS3_00007285.1,MS3_00007401.1,MS3_00007403.1,MS3_00007588.1,MS3_00008115.1,MS3_00008118.1,MS3_00008181.1,MS3_00000168.1,MS3_00001083.1,MS3_00001369.1,MS3_00001559.1,MS3_00001783.1,MS3_00001806.1,MS3_00002…
MS3_00000747.1	MS3_00011159.1	Smp_165600.1
MS3_00000748.1	MS3_00000119.1
MS3_00000752.1	MS3_00003593.1,MS3_00003853.1,MS3_00003921.1,MS3_00005476.1,MS3_00007070.1,MS3_00007974.1,MS3_00008496.1,MS3_00000246.1,MS3_00002115.1			DC041_0003083
MS3_00000753.1	MS3_00007484.1		EWB00_003298,EWB00_004511,EWB00_007301,EWB00_009924
MS3_00000755.1		Smp_097380.1	EWB00_005520.1,EWB00_005520.2,EWB00_005520.3,EWB00_005520.4,EWB00_005520.5	DC041_0007119
MS3_00000756.1		Smp_127620.1	EWB00_000585,EWB00_000587	DC041_0010951
MS3_00000757.1
MS3_00000758.1		Smp_127740.2,Smp_127740.3	EWB00_008428	DC041_0006838
MS3_00000758.2		Smp_127740.1
MS3_00000759.1	MS3_00008081.2,MS3_00005706.1,MS3_00000902.1,MS3_00008195.2,MS3_00005968.2,MS3_00002294.2,MS3_00008393.1,MS3_00006386.1,MS3_00002341.1,MS3_00008707.2,MS3_00002543.1,MS3_00003145.1,MS3_00003281.2,MS3_00003674.1,MS3_00006477.1,MS3_00003853.2,MS3_00009191.1,MS3_00006704.1,MS3_00004577.4,MS3_00009346.1,MS3_00006799.1,MS3_00005289.1,MS3_00009658.1,MS3_00006855.1,MS3_00005316.3,MS3_00000181.1,MS3_00009…			DC041_0008255,DC041_0011716
MS3_00000760.1	MS3_00000627.1
MS3_00000761.1	MS3_00008900.1,MS3_00005966.1,MS3_00001772.1,MS3_00008943.1,MS3_00006007.1,MS3_00002075.1,MS3_00000794.1,MS3_00009568.1,MS3_00006684.2,MS3_00002423.1,MS3_00000868.1,MS3_00009929.1,MS3_00006972.1,MS3_00000888.1,MS3_00001076.1,MS3_00001085.1,MS3_00001131.1,MS3_00002496.1,MS3_00001154.1,MS3_00007537.1,MS3_00003399.1,MS3_00001161.1,MS3_00008170.1,MS3_00004352.1,MS3_00001202.1,MS3_00008897.1,MS3_00004…	Smp_169310.1
MS3_00000763.1		Smp_212350.1,Smp_212350.2,Smp_212350.3	EWB00_005499	DC041_0000465
MS3_00000763.2
MS3_00000765.1		Smp_080870.1	EWB00_005510	DC041_0006631
MS3_00000766.1		Smp_140240.1	EWB00_005515.1,EWB00_005515.2	DC041_0006634
MS3_00000767.1	MS3_00010530.1,MS3_00010536.1	Smp_140110.1		DC041_0010608,DC041_0010610
MS3_00000769.1		Smp_335550.1		DC041_0004283
MS3_00000772.1	MS3_00003359.1,MS3_00003359.2	Smp_128630.1	EWB00_003090.1,EWB00_003090.2	DC041_0005985
MS3_00000773.1		Smp_174260.1		DC041_0001775
MS3_00000775.1	MS3_00000555.1,MS3_00001121.1,MS3_00001163.1,MS3_00001738.1,MS3_00003504.1,MS3_00004017.1,MS3_00005513.1,MS3_00009475.1,MS3_00000214.1,MS3_00000290.1,MS3_00000450.1	Smp_320480.1	EWB00_002047,EWB00_005273,EWB00_008590,EWB00_008825,EWB00_008831	DC041_0002370,DC041_0002654,DC041_0005981,DC041_0006144,DC041_0010991,DC041_0012774
MS3_00000776.1		Smp_347460.1	EWB00_001430,EWB00_001431.1,EWB00_001431.2	DC041_0005707,DC041_0009133,DC041_0011059
MS3_00000777.1
MS3_00000780.1	MS3_00000437.1,MS3_00000566.1,MS3_00000953.1,MS3_00002462.1,MS3_00002563.1,MS3_00005097.1,MS3_00009336.2,MS3_00000074.1,MS3_00000378.1,MS3_00000381.1
MS3_00000788.1	MS3_00000488.1,MS3_00000554.1,MS3_00000580.1,MS3_00000700.1,MS3_00000729.1,MS3_00000826.1,MS3_00001185.1,MS3_00000831.1,MS3_00001228.1,MS3_00000852.1,MS3_00001280.1,MS3_00000950.1,MS3_00001297.1,MS3_00001504.2,MS3_00002087.4,MS3_00002255.1,MS3_00007445.1,MS3_00002461.1,MS3_00007741.1,MS3_00002895.1,MS3_00008442.1,MS3_00003871.1,MS3_00008662.1,MS3_00008817.1,MS3_00009125.1,MS3_00009552.1,MS3_00000…		EWB00_009940	DC041_0003712,DC041_0005574,DC041_0008032,DC041_0008564
MS3_00000790.1	MS3_00000837.1,MS3_00006476.1		EWB00_008435
MS3_00000792.2	MS3_00000802.1,MS3_00000803.1,MS3_00008210.1,MS3_00009758.1,MS3_00000799.1,MS3_00000799.2
MS3_00000794.1	MS3_00008900.1,MS3_00005966.1,MS3_00001772.1,MS3_00000761.1,MS3_00008943.1,MS3_00006007.1,MS3_00002075.1,MS3_00009568.1,MS3_00006684.2,MS3_00002423.1,MS3_00000868.1,MS3_00009929.1,MS3_00006972.1,MS3_00000888.1,MS3_00001076.1,MS3_00001085.1,MS3_00001131.1,MS3_00002496.1,MS3_00001154.1,MS3_00007537.1,MS3_00003399.1,MS3_00001161.1,MS3_00008170.1,MS3_00004352.1,MS3_00001202.1,MS3_00008897.1,MS3_00004…	Smp_169310.1
MS3_00000796.1			EWB00_006646
MS3_00000799.1	MS3_00000802.1,MS3_00000803.1,MS3_00008210.1,MS3_00009758.1,MS3_00000792.2,MS3_00000799.2
MS3_00000799.2	MS3_00000802.1,MS3_00000803.1,MS3_00008210.1,MS3_00009758.1,MS3_00000792.2,MS3_00000799.1
MS3_00000800.1
MS3_00000801.1		Smp_346390.1,Smp_346390.2	EWB00_006675.1,EWB00_006675.2	DC041_0000151
MS3_00000802.1	MS3_00000803.1,MS3_00008210.1,MS3_00009758.1,MS3_00000792.2,MS3_00000799.1,MS3_00000799.2
MS3_00000803.1	MS3_00000802.1,MS3_00008210.1,MS3_00009758.1,MS3_00000792.2,MS3_00000799.1,MS3_00000799.2
MS3_00000809.1	MS3_00010283.1			DC041_0008640
MS3_00000811.1	MS3_00000830.1,MS3_00000854.1,MS3_00000856.1,MS3_00001179.1,MS3_00001232.1,MS3_00001827.3,MS3_00001878.1,MS3_00001927.1,MS3_00001927.2,MS3_00004520.1,MS3_00004815.1,MS3_00000294.1,MS3_00006096.1,MS3_00000823.1	Smp_245810.1
MS3_00000812.1	MS3_00000681.1,MS3_00008048.2	Smp_143870.1	EWB00_011246
MS3_00000814.1	MS3_00008062.1,MS3_00001155.1,MS3_00008922.1,MS3_00001197.1,MS3_00009571.1,MS3_00001457.1,MS3_00001461.1,MS3_00001605.1,MS3_00002721.1,MS3_00003296.1,MS3_00009882.1,MS3_00004563.2,MS3_00004959.1,MS3_00005418.1,MS3_00007522.1,MS3_00000206.1,MS3_00007533.1,MS3_00000614.1,MS3_00007805.1		EWB00_001556,EWB00_004401,EWB00_005028,EWB00_005505,EWB00_005808,EWB00_009466,EWB00_009724,EWB00_011235	DC041_0002611
MS3_00000817.1	MS3_00001252.1,MS3_00008925.1
MS3_00000819.1	MS3_00003660.1,MS3_00010570.1,MS3_00000049.1,MS3_00002758.1	Smp_026790.1,Smp_266740.1
MS3_00000820.1
MS3_00000821.1	MS3_00007538.1,MS3_00001137.1,MS3_00001231.1,MS3_00001237.1,MS3_00001319.1,MS3_00001388.1,MS3_00001397.1,MS3_00001932.1,MS3_00002021.1,MS3_00003545.1,MS3_00004045.1,MS3_00000245.1,MS3_00004121.2,MS3_00000476.1,MS3_00005888.2,MS3_00000720.1	Smp_135200.1
MS3_00000823.1	MS3_00000830.1,MS3_00000854.1,MS3_00000856.1,MS3_00001179.1,MS3_00001232.1,MS3_00001827.3,MS3_00001878.1,MS3_00001927.1,MS3_00001927.2,MS3_00004520.1,MS3_00004815.1,MS3_00000294.1,MS3_00006096.1,MS3_00000811.1	Smp_245810.1
MS3_00000825.1	MS3_00000359.1
MS3_00000826.1	MS3_00000488.1,MS3_00000554.1,MS3_00000580.1,MS3_00000700.1,MS3_00000729.1,MS3_00000788.1,MS3_00001185.1,MS3_00000831.1,MS3_00001228.1,MS3_00000852.1,MS3_00001280.1,MS3_00000950.1,MS3_00001297.1,MS3_00001504.2,MS3_00002087.4,MS3_00002255.1,MS3_00007445.1,MS3_00002461.1,MS3_00007741.1,MS3_00002895.1,MS3_00008442.1,MS3_00003871.1,MS3_00008662.1,MS3_00008817.1,MS3_00009125.1,MS3_00009552.1,MS3_00000…		EWB00_009940	DC041_0003712,DC041_0005574,DC041_0008032,DC041_0008564
MS3_00000827.1		Smp_016180.1	EWB00_007069	DC041_0009651,DC041_0009937,DC041_0010435,DC041_0010436
MS3_00000828.1	MS3_00000604.1,MS3_00000620.1,MS3_00000656.1,MS3_00000864.1,MS3_00000918.1,MS3_00000931.1,MS3_00002138.1,MS3_00000946.1,MS3_00002379.1,MS3_00000957.1,MS3_00002471.1,MS3_00001030.1,MS3_00002486.1,MS3_00002854.1,MS3_00002953.1,MS3_00003093.1,MS3_00007302.1,MS3_00003138.1,MS3_00007446.1,MS3_00003278.1,MS3_00007546.1,MS3_00003570.1,MS3_00009236.1,MS3_00009519.1,MS3_00009589.1,MS3_00009857.1,MS3_00000…	Smp_037690.1,Smp_122020.1,Smp_327390.1
MS3_00000829.1	MS3_00000182.1,MS3_00000188.1,MS3_00000735.1,MS3_00001248.1,MS3_00003455.1,MS3_00003908.1,MS3_00004738.1,MS3_00006031.2,MS3_00008121.1,MS3_00009357.1,MS3_00000047.1,MS3_00009756.1,MS3_00000069.1,MS3_00000156.1		EWB00_000096,EWB00_000132,EWB00_005206,EWB00_008826,EWB00_009284	DC041_0001222,DC041_0001800,DC041_0002117,DC041_0004977,DC041_0005304,DC041_0005305,DC041_0009469
MS3_00000830.1	MS3_00000854.1,MS3_00000856.1,MS3_00001179.1,MS3_00001232.1,MS3_00001827.3,MS3_00001878.1,MS3_00001927.1,MS3_00001927.2,MS3_00004520.1,MS3_00004815.1,MS3_00000294.1,MS3_00006096.1,MS3_00000811.1,MS3_00000823.1	Smp_245810.1
MS3_00000831.1	MS3_00000488.1,MS3_00000554.1,MS3_00000580.1,MS3_00000700.1,MS3_00000729.1,MS3_00000788.1,MS3_00000826.1,MS3_00001185.1,MS3_00001228.1,MS3_00000852.1,MS3_00001280.1,MS3_00000950.1,MS3_00001297.1,MS3_00001504.2,MS3_00002087.4,MS3_00002255.1,MS3_00007445.1,MS3_00002461.1,MS3_00007741.1,MS3_00002895.1,MS3_00008442.1,MS3_00003871.1,MS3_00008662.1,MS3_00008817.1,MS3_00009125.1,MS3_00009552.1,MS3_00000…		EWB00_009940	DC041_0003712,DC041_0005574,DC041_0008032,DC041_0008564
MS3_00000832.1	MS3_00006282.1,MS3_00009493.1			DC041_0000848
MS3_00000834.1	MS3_00001455.1	Smp_032230.1,Smp_319370.1,Smp_319370.2,Smp_319370.3	EWB00_008362.1,EWB00_008362.2,EWB00_008362.3	DC041_0001146
MS3_00000835.1		Smp_319320.1,Smp_319320.2,Smp_319320.3	EWB00_006827	DC041_0004452
MS3_00000836.1
MS3_00000837.1	MS3_00000790.1,MS3_00006476.1		EWB00_008435
MS3_00000844.1
MS3_00000846.1	MS3_00006526.1,MS3_00007135.2,MS3_00001119.1,MS3_00007490.2,MS3_00001238.1,MS3_00001279.1,MS3_00001571.2,MS3_00001779.1,MS3_00003152.3,MS3_00007543.2,MS3_00003469.1,MS3_00008308.2,MS3_00004229.2,MS3_00008710.2,MS3_00004284.2,MS3_00008929.1,MS3_00004990.1,MS3_00000259.1,MS3_00009870.2,MS3_00005340.1,MS3_00000429.1,MS3_00005343.1,MS3_00000550.1		EWB00_000526,EWB00_001588,EWB00_002046,EWB00_003662,EWB00_003821,EWB00_003953,EWB00_004691,EWB00_005256,EWB00_005553,EWB00_005852,EWB00_006666,EWB00_007114,EWB00_007607,EWB00_011224	DC041_0005854,DC041_0009769
MS3_00000848.1	MS3_00001206.1,MS3_00001462.1,MS3_00001695.1,MS3_00002423.2,MS3_00002871.1,MS3_00002871.2,MS3_00004740.2,MS3_00004848.1,MS3_00004848.2,MS3_00004848.3,MS3_00000203.1,MS3_00009241.1,MS3_00000263.1,MS3_00009705.1,MS3_00000383.1	Smp_026200.1,Smp_101840.1,Smp_109240.1,Smp_114870.1,Smp_120020.1,Smp_175190.1,Smp_197170.1,Smp_242960.1
MS3_00000849.1	MS3_00001284.1
MS3_00000852.1	MS3_00000488.1,MS3_00000554.1,MS3_00000580.1,MS3_00000700.1,MS3_00000729.1,MS3_00000788.1,MS3_00000826.1,MS3_00001185.1,MS3_00000831.1,MS3_00001228.1,MS3_00001280.1,MS3_00000950.1,MS3_00001297.1,MS3_00001504.2,MS3_00002087.4,MS3_00002255.1,MS3_00007445.1,MS3_00002461.1,MS3_00007741.1,MS3_00002895.1,MS3_00008442.1,MS3_00003871.1,MS3_00008662.1,MS3_00008817.1,MS3_00009125.1,MS3_00009552.1,MS3_00000…		EWB00_009940	DC041_0003712,DC041_0005574,DC041_0008032,DC041_0008564
MS3_00000854.1	MS3_00000830.1,MS3_00000856.1,MS3_00001179.1,MS3_00001232.1,MS3_00001827.3,MS3_00001878.1,MS3_00001927.1,MS3_00001927.2,MS3_00004520.1,MS3_00004815.1,MS3_00000294.1,MS3_00006096.1,MS3_00000811.1,MS3_00000823.1	Smp_245810.1
MS3_00000855.1		Smp_319130.1	EWB00_004354	DC041_0008688
MS3_00000856.1	MS3_00000830.1,MS3_00000854.1,MS3_00001179.1,MS3_00001232.1,MS3_00001827.3,MS3_00001878.1,MS3_00001927.1,MS3_00001927.2,MS3_00004520.1,MS3_00004815.1,MS3_00000294.1,MS3_00006096.1,MS3_00000811.1,MS3_00000823.1	Smp_245810.1
MS3_00000859.1		Smp_126580.1	EWB00_005614	DC041_0000162
MS3_00000859.2
MS3_00000861.1		Smp_144520.1	EWB00_005599.1,EWB00_005599.2,EWB00_005599.3,EWB00_005599.4	DC041_0004686
MS3_00000864.1	MS3_00000604.1,MS3_00000620.1,MS3_00000656.1,MS3_00000828.1,MS3_00000918.1,MS3_00000931.1,MS3_00002138.1,MS3_00000946.1,MS3_00002379.1,MS3_00000957.1,MS3_00002471.1,MS3_00001030.1,MS3_00002486.1,MS3_00002854.1,MS3_00002953.1,MS3_00003093.1,MS3_00007302.1,MS3_00003138.1,MS3_00007446.1,MS3_00003278.1,MS3_00007546.1,MS3_00003570.1,MS3_00009236.1,MS3_00009519.1,MS3_00009589.1,MS3_00009857.1,MS3_00000…	Smp_037690.1,Smp_122020.1,Smp_327390.1
MS3_00000867.1	MS3_00000930.1,MS3_00000981.1,MS3_00001635.1,MS3_00002766.4,MS3_00003309.2,MS3_00004042.1,MS3_00004532.1,MS3_00005808.1,MS3_00006196.1,MS3_00008331.1,MS3_00000427.1,MS3_00000579.1,MS3_00000708.1
MS3_00000868.1	MS3_00008900.1,MS3_00005966.1,MS3_00001772.1,MS3_00000761.1,MS3_00008943.1,MS3_00006007.1,MS3_00002075.1,MS3_00000794.1,MS3_00009568.1,MS3_00006684.2,MS3_00002423.1,MS3_00009929.1,MS3_00006972.1,MS3_00000888.1,MS3_00001076.1,MS3_00001085.1,MS3_00001131.1,MS3_00002496.1,MS3_00001154.1,MS3_00007537.1,MS3_00003399.1,MS3_00001161.1,MS3_00008170.1,MS3_00004352.1,MS3_00001202.1,MS3_00008897.1,MS3_00004…	Smp_169310.1
MS3_00000869.1		Smp_319490.1
MS3_00000871.1		Smp_142560.1	EWB00_003155,EWB00_003157	DC041_0002435,DC041_0009729
MS3_00000872.1		Smp_142600.1,Smp_142600.2,Smp_142600.3	EWB00_003153	DC041_0002439
MS3_00000874.1			EWB00_008982.1,EWB00_008982.2,EWB00_008982.3,EWB00_008982.4,EWB00_008982.5
MS3_00000876.1
MS3_00000880.1	MS3_00010033.1,MS3_00010034.1,MS3_00010265.1,MS3_00001445.1,MS3_00001456.1			DC041_0008084,DC041_0008085,DC041_0010474,DC041_0010476
MS3_00000885.1		Smp_151380.1,Smp_151380.2	EWB00_009530	DC041_0008184
MS3_00000888.1	MS3_00008900.1,MS3_00005966.1,MS3_00001772.1,MS3_00000761.1,MS3_00008943.1,MS3_00006007.1,MS3_00002075.1,MS3_00000794.1,MS3_00009568.1,MS3_00006684.2,MS3_00002423.1,MS3_00000868.1,MS3_00009929.1,MS3_00006972.1,MS3_00001076.1,MS3_00001085.1,MS3_00001131.1,MS3_00002496.1,MS3_00001154.1,MS3_00007537.1,MS3_00003399.1,MS3_00001161.1,MS3_00008170.1,MS3_00004352.1,MS3_00001202.1,MS3_00008897.1,MS3_00004…	Smp_169310.1
MS3_00000889.1	MS3_00001511.1,MS3_00002523.1		EWB00_001142	DC041_0000638
MS3_00000891.1		Smp_171790.1	EWB00_006173.1	DC041_0002033
MS3_00000891.2
MS3_00000892.1		Smp_319770.1,Smp_319770.2,Smp_319780.1,Smp_319780.2,Smp_344070.1	EWB00_006160,EWB00_006161,EWB00_006162
MS3_00000894.1		Smp_147920.1	EWB00_004598	DC041_0010189
MS3_00000895.1	MS3_00007570.1,MS3_00001128.1,MS3_00001239.1,MS3_00002413.1,MS3_00002414.1,MS3_00002911.2,MS3_00003286.2,MS3_00003457.1,MS3_00004004.1,MS3_00004701.1,MS3_00004931.1,MS3_00000248.1,MS3_00006030.1,MS3_00000626.1,MS3_00006673.1,MS3_00000630.1			DC041_0000016,DC041_0000467,DC041_0001072,DC041_0005420,DC041_0009825,DC041_0010142,DC041_0011243
MS3_00000899.1	MS3_00000541.1,MS3_00000664.1,MS3_00000679.1,MS3_00000703.1,MS3_00000922.1,MS3_00000927.1,MS3_00003596.1,MS3_00000939.1,MS3_00003730.1,MS3_00000974.1,MS3_00003738.1,MS3_00001075.1,MS3_00004087.1,MS3_00004126.1,MS3_00004126.2,MS3_00004288.1,MS3_00004817.1,MS3_00004927.1,MS3_00005246.1,MS3_00000002.1,MS3_00000024.1,MS3_00000041.1,MS3_00000088.1,MS3_00000213.1,MS3_00000226.1,MS3_00000260.1,MS3_00000…	Smp_137100.1,Smp_201450.1
MS3_00000901.1			EWB00_003903.1,EWB00_003903.2
MS3_00000902.1	MS3_00008081.2,MS3_00005706.1,MS3_00008195.2,MS3_00005968.2,MS3_00002294.2,MS3_00008393.1,MS3_00006386.1,MS3_00002341.1,MS3_00008707.2,MS3_00002543.1,MS3_00003145.1,MS3_00003281.2,MS3_00003674.1,MS3_00006477.1,MS3_00003853.2,MS3_00009191.1,MS3_00006704.1,MS3_00004577.4,MS3_00009346.1,MS3_00006799.1,MS3_00005289.1,MS3_00009658.1,MS3_00006855.1,MS3_00005316.3,MS3_00000181.1,MS3_00009888.1,MS3_00007…			DC041_0008255,DC041_0011716
MS3_00000903.1	MS3_00000307.1,MS3_00000384.1,MS3_00000574.1,MS3_00000923.1,MS3_00001117.1,MS3_00001140.1,MS3_00006445.3,MS3_00000044.1,MS3_00000055.1,MS3_00000093.1		EWB00_006826	DC041_0003182
MS3_00000904.1	MS3_00000269.1,MS3_00000962.1,MS3_00001241.1,MS3_00001784.1,MS3_00006122.1,MS3_00008165.1,MS3_00009472.1,MS3_00000058.1,MS3_00000145.1,MS3_00000255.1
MS3_00000905.1	MS3_00001229.1,MS3_00001767.1,MS3_00004037.1,MS3_00004230.2,MS3_00006782.1,MS3_00008452.2,MS3_00009173.2,MS3_00000233.1,MS3_00000919.1
MS3_00000913.1	MS3_00008223.1,MS3_00002074.1,MS3_00008220.1	Smp_072330.1	EWB00_011356	DC041_0007915
MS3_00000915.1	MS3_00000917.1	Smp_319920.1,Smp_319930.1,Smp_319940.1,Smp_319960.1,Smp_335610.1	EWB00_007675
MS3_00000916.1	MS3_00009182.1,MS3_00001570.1,MS3_00002194.1,MS3_00003414.1,MS3_00003440.1,MS3_00003788.1,MS3_00004819.1,MS3_00005503.1,MS3_00005528.1,MS3_00007288.1,MS3_00007900.1,MS3_00000146.1,MS3_00007903.1,MS3_00000410.1,MS3_00009143.1,MS3_00000678.1		EWB00_000088,EWB00_004748
MS3_00000917.1	MS3_00000915.1	Smp_319920.1,Smp_319930.1,Smp_319940.1,Smp_319960.1,Smp_335610.1	EWB00_007675
MS3_00000918.1	MS3_00000604.1,MS3_00000620.1,MS3_00000656.1,MS3_00000828.1,MS3_00000864.1,MS3_00000931.1,MS3_00002138.1,MS3_00000946.1,MS3_00002379.1,MS3_00000957.1,MS3_00002471.1,MS3_00001030.1,MS3_00002486.1,MS3_00002854.1,MS3_00002953.1,MS3_00003093.1,MS3_00007302.1,MS3_00003138.1,MS3_00007446.1,MS3_00003278.1,MS3_00007546.1,MS3_00003570.1,MS3_00009236.1,MS3_00009519.1,MS3_00009589.1,MS3_00009857.1,MS3_00000…	Smp_037690.1,Smp_122020.1,Smp_327390.1
MS3_00000919.1	MS3_00001229.1,MS3_00001767.1,MS3_00004037.1,MS3_00004230.2,MS3_00006782.1,MS3_00008452.2,MS3_00009173.2,MS3_00000233.1,MS3_00000905.1
MS3_00000920.1	MS3_00009889.1,MS3_00008651.1,MS3_00001865.1,MS3_00009890.1,MS3_00008722.1,MS3_00002515.1,MS3_00008723.1,MS3_00002516.1,MS3_00002652.2,MS3_00002653.1,MS3_00002799.1,MS3_00004402.1,MS3_00008724.1,MS3_00004429.1,MS3_00008732.1,MS3_00004554.1,MS3_00009426.1,MS3_00004907.1,MS3_00009566.1,MS3_00005940.1,MS3_00000132.1,MS3_00009682.1,MS3_00006104.1,MS3_00009683.1,MS3_00007284.1,MS3_00001089.1	Smp_129290.1
MS3_00000921.1		Smp_169180.1,Smp_169180.2	EWB00_007671	DC041_0003698
MS3_00000922.1	MS3_00000541.1,MS3_00000664.1,MS3_00000679.1,MS3_00000703.1,MS3_00000899.1,MS3_00000927.1,MS3_00003596.1,MS3_00000939.1,MS3_00003730.1,MS3_00000974.1,MS3_00003738.1,MS3_00001075.1,MS3_00004087.1,MS3_00004126.1,MS3_00004126.2,MS3_00004288.1,MS3_00004817.1,MS3_00004927.1,MS3_00005246.1,MS3_00000002.1,MS3_00000024.1,MS3_00000041.1,MS3_00000088.1,MS3_00000213.1,MS3_00000226.1,MS3_00000260.1,MS3_00000…	Smp_137100.1,Smp_201450.1
MS3_00000923.1	MS3_00000307.1,MS3_00000384.1,MS3_00000574.1,MS3_00000903.1,MS3_00001117.1,MS3_00001140.1,MS3_00006445.3,MS3_00000044.1,MS3_00000055.1,MS3_00000093.1		EWB00_006826	DC041_0003182
MS3_00000925.1		Smp_099890.1	EWB00_004716.1,EWB00_004716.2	DC041_0007527,DC041_0012118
MS3_00000927.1	MS3_00000541.1,MS3_00000664.1,MS3_00000679.1,MS3_00000703.1,MS3_00000899.1,MS3_00000922.1,MS3_00003596.1,MS3_00000939.1,MS3_00003730.1,MS3_00000974.1,MS3_00003738.1,MS3_00001075.1,MS3_00004087.1,MS3_00004126.1,MS3_00004126.2,MS3_00004288.1,MS3_00004817.1,MS3_00004927.1,MS3_00005246.1,MS3_00000002.1,MS3_00000024.1,MS3_00000041.1,MS3_00000088.1,MS3_00000213.1,MS3_00000226.1,MS3_00000260.1,MS3_00000…	Smp_137100.1,Smp_201450.1
MS3_00000928.1	MS3_00004732.1,MS3_00006941.1,MS3_00007171.1,MS3_00008314.2,MS3_00002049.1,MS3_00004355.1
MS3_00000929.1
MS3_00000930.1	MS3_00000867.1,MS3_00000981.1,MS3_00001635.1,MS3_00002766.4,MS3_00003309.2,MS3_00004042.1,MS3_00004532.1,MS3_00005808.1,MS3_00006196.1,MS3_00008331.1,MS3_00000427.1,MS3_00000579.1,MS3_00000708.1
MS3_00000931.1	MS3_00000604.1,MS3_00000620.1,MS3_00000656.1,MS3_00000828.1,MS3_00000864.1,MS3_00000918.1,MS3_00002138.1,MS3_00000946.1,MS3_00002379.1,MS3_00000957.1,MS3_00002471.1,MS3_00001030.1,MS3_00002486.1,MS3_00002854.1,MS3_00002953.1,MS3_00003093.1,MS3_00007302.1,MS3_00003138.1,MS3_00007446.1,MS3_00003278.1,MS3_00007546.1,MS3_00003570.1,MS3_00009236.1,MS3_00009519.1,MS3_00009589.1,MS3_00009857.1,MS3_00000…	Smp_037690.1,Smp_122020.1,Smp_327390.1
MS3_00000934.2	MS3_00000934.3	Smp_144080.1,Smp_144080.2	EWB00_002799,EWB00_002800	DC041_0012428
MS3_00000934.3	MS3_00000934.2	Smp_144080.1,Smp_144080.2	EWB00_002799,EWB00_002800	DC041_0012428
MS3_00000935.1		Smp_144160.1	EWB00_002812	DC041_0008216,DC041_0011642,DC041_0011643,DC041_0011644
MS3_00000939.1	MS3_00000541.1,MS3_00000664.1,MS3_00000679.1,MS3_00000703.1,MS3_00000899.1,MS3_00000922.1,MS3_00000927.1,MS3_00003596.1,MS3_00003730.1,MS3_00000974.1,MS3_00003738.1,MS3_00001075.1,MS3_00004087.1,MS3_00004126.1,MS3_00004126.2,MS3_00004288.1,MS3_00004817.1,MS3_00004927.1,MS3_00005246.1,MS3_00000002.1,MS3_00000024.1,MS3_00000041.1,MS3_00000088.1,MS3_00000213.1,MS3_00000226.1,MS3_00000260.1,MS3_00000…	Smp_137100.1,Smp_201450.1
MS3_00000941.1		Smp_159600.1,Smp_159600.2	EWB00_001102.1,EWB00_001102.2	DC041_0003317
MS3_00000942.1	MS3_00000943.2	Smp_152110.1	EWB00_006384.1,EWB00_006384.2,EWB00_006384.3,EWB00_006384.4	DC041_0008620
MS3_00000943.2	MS3_00000942.1	Smp_152110.1	EWB00_006384.1,EWB00_006384.2,EWB00_006384.3,EWB00_006384.4	DC041_0008620
MS3_00000944.1	MS3_00000944.2	Smp_302930.1	EWB00_006373	DC041_0005552
MS3_00000944.2	MS3_00000944.1	Smp_302930.1	EWB00_006373	DC041_0005552
MS3_00000944.3				DC041_0005546
MS3_00000945.1	MS3_00002552.1,MS3_00003456.2,MS3_00004024.1,MS3_00005635.1,MS3_00005635.2,MS3_00005711.1,MS3_00006532.1,MS3_00008571.1,MS3_00008741.1,MS3_00008868.1,MS3_00000133.1,MS3_00000134.1	Smp_002860.1,Smp_028860.1,Smp_138720.1,Smp_167840.1	EWB00_011427
MS3_00000946.1	MS3_00000604.1,MS3_00000620.1,MS3_00000656.1,MS3_00000828.1,MS3_00000864.1,MS3_00000918.1,MS3_00000931.1,MS3_00002138.1,MS3_00002379.1,MS3_00000957.1,MS3_00002471.1,MS3_00001030.1,MS3_00002486.1,MS3_00002854.1,MS3_00002953.1,MS3_00003093.1,MS3_00007302.1,MS3_00003138.1,MS3_00007446.1,MS3_00003278.1,MS3_00007546.1,MS3_00003570.1,MS3_00009236.1,MS3_00009519.1,MS3_00009589.1,MS3_00009857.1,MS3_00000…	Smp_037690.1,Smp_122020.1,Smp_327390.1
MS3_00000949.1		Smp_340110.1	EWB00_001114	DC041_0006755
MS3_00000950.1	MS3_00000488.1,MS3_00000554.1,MS3_00000580.1,MS3_00000700.1,MS3_00000729.1,MS3_00000788.1,MS3_00000826.1,MS3_00001185.1,MS3_00000831.1,MS3_00001228.1,MS3_00000852.1,MS3_00001280.1,MS3_00001297.1,MS3_00001504.2,MS3_00002087.4,MS3_00002255.1,MS3_00007445.1,MS3_00002461.1,MS3_00007741.1,MS3_00002895.1,MS3_00008442.1,MS3_00003871.1,MS3_00008662.1,MS3_00008817.1,MS3_00009125.1,MS3_00009552.1,MS3_00000…		EWB00_009940	DC041_0003712,DC041_0005574,DC041_0008032,DC041_0008564
MS3_00000953.1	MS3_00000437.1,MS3_00000566.1,MS3_00000780.1,MS3_00002462.1,MS3_00002563.1,MS3_00005097.1,MS3_00009336.2,MS3_00000074.1,MS3_00000378.1,MS3_00000381.1
MS3_00000954.1	MS3_00002050.1,MS3_00002050.2	Smp_124340.1	EWB00_001119,EWB00_001120	DC041_0011043,DC041_0011045,DC041_0011046
MS3_00000955.1		Smp_085910.1	EWB00_000022.1	DC041_0001125
MS3_00000955.2	MS3_00000955.3
MS3_00000955.3	MS3_00000955.2
MS3_00000956.1		Smp_332720.1	EWB00_004919	DC041_0011195
MS3_00000957.1	MS3_00000604.1,MS3_00000620.1,MS3_00000656.1,MS3_00000828.1,MS3_00000864.1,MS3_00000918.1,MS3_00000931.1,MS3_00002138.1,MS3_00000946.1,MS3_00002379.1,MS3_00002471.1,MS3_00001030.1,MS3_00002486.1,MS3_00002854.1,MS3_00002953.1,MS3_00003093.1,MS3_00007302.1,MS3_00003138.1,MS3_00007446.1,MS3_00003278.1,MS3_00007546.1,MS3_00003570.1,MS3_00009236.1,MS3_00009519.1,MS3_00009589.1,MS3_00009857.1,MS3_00000…	Smp_037690.1,Smp_122020.1,Smp_327390.1
MS3_00000958.1				DC041_0007898
MS3_00000959.1	MS3_00000959.2,MS3_00000959.3	Smp_241950.1	EWB00_004904	DC041_0008305
MS3_00000959.2	MS3_00000959.1,MS3_00000959.3	Smp_241950.1	EWB00_004904	DC041_0008305
MS3_00000959.3	MS3_00000959.1,MS3_00000959.2	Smp_241950.1	EWB00_004904	DC041_0008305
MS3_00000960.1	MS3_00001215.1,MS3_00001859.1,MS3_00005072.1,MS3_00008831.1,MS3_00008888.1,MS3_00000116.1,MS3_00000306.1,MS3_00000728.1
MS3_00000962.1	MS3_00000269.1,MS3_00000904.1,MS3_00001241.1,MS3_00001784.1,MS3_00006122.1,MS3_00008165.1,MS3_00009472.1,MS3_00000058.1,MS3_00000145.1,MS3_00000255.1
MS3_00000963.1
MS3_00000964.1
MS3_00000966.1	MS3_00002407.1,MS3_00002407.2	Smp_303260.1,Smp_303280.1	EWB00_001016	DC041_0001377
MS3_00000968.1	MS3_00000488.1,MS3_00000554.1,MS3_00000580.1,MS3_00000700.1,MS3_00000729.1,MS3_00000788.1,MS3_00000826.1,MS3_00001185.1,MS3_00000831.1,MS3_00001228.1,MS3_00000852.1,MS3_00001280.1,MS3_00000950.1,MS3_00001297.1,MS3_00001504.2,MS3_00002087.4,MS3_00002255.1,MS3_00007445.1,MS3_00002461.1,MS3_00007741.1,MS3_00002895.1,MS3_00008442.1,MS3_00003871.1,MS3_00008662.1,MS3_00008817.1,MS3_00009125.1,MS3_00009…		EWB00_009940	DC041_0003712,DC041_0005574,DC041_0008032,DC041_0008564
MS3_00000970.1	MS3_00001141.1,MS3_00002448.1,MS3_00004816.1,MS3_00004816.2,MS3_00004839.1,MS3_00004839.2,MS3_00004839.3,MS3_00010712.1,MS3_00006031.1,MS3_00010809.1,MS3_00006032.1,MS3_00010855.1,MS3_00008217.1,MS3_00011000.1,MS3_00011096.1,MS3_00011099.1,MS3_00011116.1,MS3_00011133.1,MS3_00011133.2,MS3_00011157.1,MS3_00000515.1,MS3_00000665.1,MS3_00000699.1,MS3_00000730.1,MS3_00001072.1,MS3_00001072.2,MS3_00001…	Smp_191400.1,Smp_204840.1
MS3_00000972.1		Smp_320510.1		DC041_0004604
MS3_00000974.1	MS3_00000541.1,MS3_00000664.1,MS3_00000679.1,MS3_00000703.1,MS3_00000899.1,MS3_00000922.1,MS3_00000927.1,MS3_00003596.1,MS3_00000939.1,MS3_00003730.1,MS3_00003738.1,MS3_00001075.1,MS3_00004087.1,MS3_00004126.1,MS3_00004126.2,MS3_00004288.1,MS3_00004817.1,MS3_00004927.1,MS3_00005246.1,MS3_00000002.1,MS3_00000024.1,MS3_00000041.1,MS3_00000088.1,MS3_00000213.1,MS3_00000226.1,MS3_00000260.1,MS3_00000…	Smp_137100.1,Smp_201450.1
MS3_00000975.1	MS3_00001265.1,MS3_00001722.2,MS3_00005767.1,MS3_00005921.2,MS3_00006274.1,MS3_00009246.1,MS3_00000485.1,MS3_00001191.1	Smp_118710.1,Smp_329770.1	EWB00_002474.1,EWB00_002474.2	DC041_0008181
MS3_00000976.1		Smp_197150.1	EWB00_008211	DC041_0010481
MS3_00000978.1	MS3_00000488.1,MS3_00000554.1,MS3_00000580.1,MS3_00000700.1,MS3_00000729.1,MS3_00000788.1,MS3_00000826.1,MS3_00001185.1,MS3_00000831.1,MS3_00001228.1,MS3_00000852.1,MS3_00001280.1,MS3_00000950.1,MS3_00001297.1,MS3_00001504.2,MS3_00002087.4,MS3_00002255.1,MS3_00007445.1,MS3_00002461.1,MS3_00007741.1,MS3_00002895.1,MS3_00008442.1,MS3_00003871.1,MS3_00008662.1,MS3_00008817.1,MS3_00009125.1,MS3_00009…		EWB00_009940	DC041_0003712,DC041_0005574,DC041_0008032,DC041_0008564
MS3_00000980.1		Smp_343270.1,Smp_343270.2	EWB00_009913	DC041_0002389
MS3_00000981.1	MS3_00000867.1,MS3_00000930.1,MS3_00001635.1,MS3_00002766.4,MS3_00003309.2,MS3_00004042.1,MS3_00004532.1,MS3_00005808.1,MS3_00006196.1,MS3_00008331.1,MS3_00000427.1,MS3_00000579.1,MS3_00000708.1
MS3_00000982.1	MS3_00000488.1,MS3_00000554.1,MS3_00000580.1,MS3_00000700.1,MS3_00000729.1,MS3_00000788.1,MS3_00000826.1,MS3_00001185.1,MS3_00000831.1,MS3_00001228.1,MS3_00000852.1,MS3_00001280.1,MS3_00000950.1,MS3_00001297.1,MS3_00001504.2,MS3_00002087.4,MS3_00002255.1,MS3_00007445.1,MS3_00002461.1,MS3_00007741.1,MS3_00002895.1,MS3_00008442.1,MS3_00003871.1,MS3_00008662.1,MS3_00008817.1,MS3_00009125.1,MS3_00009…		EWB00_009940	DC041_0003712,DC041_0005574,DC041_0008032,DC041_0008564
MS3_00000985.1	MS3_00010050.1	Smp_124210.1,Smp_124210.2,Smp_124210.3,Smp_124210.4	EWB00_005238	DC041_0009299,DC041_0009301
MS3_00000994.1				DC041_0000192
MS3_00000995.1	MS3_00000996.1	Smp_089330.1		DC041_0004766
MS3_00000996.1	MS3_00000995.1	Smp_089330.1		DC041_0004766
MS3_00000997.1	MS3_00007913.1,MS3_00007914.1,MS3_00010258.1,MS3_00002498.1,MS3_00002499.1	Smp_149750.1,Smp_149750.2,Smp_149750.3,Smp_329270.1,Smp_329280.1,Smp_329280.2,Smp_336120.1	EWB00_000649	DC041_0003122
MS3_00000998.1		Smp_329260.1		DC041_0001574
MS3_00000999.1	MS3_00000635.1,MS3_00001014.1	Smp_309060.1,Smp_315260.1,Smp_328800.1,Smp_331260.1
MS3_00001004.1	MS3_00001222.1,MS3_00001322.1,MS3_00001220.1,MS3_00001221.1
MS3_00001005.1	MS3_00001223.1,MS3_00001323.1
MS3_00001007.1
MS3_00001008.1	MS3_00008211.1,MS3_00001339.1,MS3_00008654.1,MS3_00001639.1,MS3_00009364.1,MS3_00002867.1,MS3_00003394.1,MS3_00003500.1,MS3_00003501.1,MS3_00004556.1,MS3_00009460.1,MS3_00005507.1,MS3_00005509.1,MS3_00005510.1,MS3_00005605.1,MS3_00000130.1,MS3_00005606.1,MS3_00007136.1,MS3_00001292.1			DC041_0013071
MS3_00001011.1	MS3_00006711.3,MS3_00006711.1,MS3_00006711.2	Smp_173880.1	EWB00_010664.1,EWB00_010664.2,EWB00_010664.3	DC041_0004008
MS3_00001013.1
MS3_00001014.1	MS3_00000635.1,MS3_00000999.1	Smp_309060.1,Smp_315260.1,Smp_328800.1,Smp_331260.1
MS3_00001016.1	MS3_00002520.1,MS3_00002521.1,MS3_00002524.1,MS3_00002524.2,MS3_00002525.1,MS3_00010035.1,MS3_00010264.1,MS3_00002518.1,MS3_00002519.1	Smp_331680.1,Smp_331690.1	EWB00_001143
MS3_00001019.1		Smp_038300.1	EWB00_004655
MS3_00001020.1	MS3_00007126.1			DC041_0003239,DC041_0003240
MS3_00001021.1				DC041_0002064
MS3_00001022.1	MS3_00011160.1	Smp_332820.1	EWB00_008306	DC041_0001836,DC041_0008776,DC041_0009264
MS3_00001029.1	MS3_00008193.1,MS3_00000197.1,MS3_00000430.1		EWB00_001990
MS3_00001030.1	MS3_00000604.1,MS3_00000620.1,MS3_00000656.1,MS3_00000828.1,MS3_00000864.1,MS3_00000918.1,MS3_00000931.1,MS3_00002138.1,MS3_00000946.1,MS3_00002379.1,MS3_00000957.1,MS3_00002471.1,MS3_00002486.1,MS3_00002854.1,MS3_00002953.1,MS3_00003093.1,MS3_00007302.1,MS3_00003138.1,MS3_00007446.1,MS3_00003278.1,MS3_00007546.1,MS3_00003570.1,MS3_00009236.1,MS3_00009519.1,MS3_00009589.1,MS3_00009857.1,MS3_00000…	Smp_037690.1,Smp_122020.1,Smp_327390.1
MS3_00001031.1	MS3_00001031.2	Smp_171740.1	EWB00_010208	DC041_0001806,DC041_0001814
MS3_00001031.2	MS3_00001031.1	Smp_171740.1	EWB00_010208	DC041_0001806,DC041_0001814
MS3_00001031.3				DC041_0001817
MS3_00001032.1
MS3_00001033.1
MS3_00001034.1	MS3_00000488.1,MS3_00000554.1,MS3_00000580.1,MS3_00000700.1,MS3_00000729.1,MS3_00000788.1,MS3_00000826.1,MS3_00001185.1,MS3_00000831.1,MS3_00001228.1,MS3_00000852.1,MS3_00001280.1,MS3_00000950.1,MS3_00001297.1,MS3_00001504.2,MS3_00002087.4,MS3_00002255.1,MS3_00007445.1,MS3_00002461.1,MS3_00007741.1,MS3_00002895.1,MS3_00008442.1,MS3_00003871.1,MS3_00008662.1,MS3_00008817.1,MS3_00009125.1,MS3_00009…		EWB00_009940	DC041_0003712,DC041_0005574,DC041_0008032,DC041_0008564
MS3_00001043.1	MS3_00000674.2,MS3_00002450.1,MS3_00008281.1,MS3_00008924.1,MS3_00008938.1,MS3_00009005.1,MS3_00011013.1,MS3_00011097.1,MS3_00000653.1,MS3_00000654.1,MS3_00000655.1	Smp_315650.1		DC041_0000332,DC041_0000739,DC041_0005512,DC041_0007961
MS3_00001045.1		Smp_130690.1	EWB00_010223	DC041_0001501,DC041_0003528
MS3_00001046.1		Smp_130760.1	EWB00_005662	DC041_0003067,DC041_0004912
MS3_00001054.1	MS3_00004653.2,MS3_00007359.1,MS3_00008104.1,MS3_00000127.1,MS3_00002212.1		EWB00_002902,EWB00_003688,EWB00_009614
MS3_00001056.1	MS3_00008911.1,MS3_00004283.1,MS3_00000343.1,MS3_00008947.1,MS3_00004395.1,MS3_00000610.1,MS3_00009382.1,MS3_00006276.1,MS3_00009388.1,MS3_00001060.1,MS3_00001118.1,MS3_00001627.1,MS3_00001884.1,MS3_00006277.1,MS3_00002338.1,MS3_00009588.1,MS3_00006278.1,MS3_00002664.1,MS3_00006279.1,MS3_00003210.1,MS3_00007476.1,MS3_00003211.1,MS3_00000057.1,MS3_00008140.2,MS3_00003521.1,MS3_00000070.1,MS3_00008…	Smp_203830.1
MS3_00001058.1	MS3_00007107.1,MS3_00007124.1,MS3_00007124.2,MS3_00007124.3,MS3_00009326.1,MS3_00009384.1,MS3_00010000.1,MS3_00010851.1,MS3_00010853.1,MS3_00010854.1,MS3_00000325.1,MS3_00000331.1,MS3_00000338.1	Smp_179390.1
MS3_00001060.1	MS3_00008911.1,MS3_00004283.1,MS3_00000343.1,MS3_00008947.1,MS3_00004395.1,MS3_00000610.1,MS3_00009382.1,MS3_00006276.1,MS3_00001056.1,MS3_00009388.1,MS3_00001118.1,MS3_00001627.1,MS3_00001884.1,MS3_00006277.1,MS3_00002338.1,MS3_00009588.1,MS3_00006278.1,MS3_00002664.1,MS3_00006279.1,MS3_00003210.1,MS3_00007476.1,MS3_00003211.1,MS3_00000057.1,MS3_00008140.2,MS3_00003521.1,MS3_00000070.1,MS3_00008…	Smp_203830.1
MS3_00001062.1	MS3_00002674.1
MS3_00001063.1	MS3_00001065.1,MS3_00001066.1,MS3_00001068.1,MS3_00001069.1,MS3_00001070.1,MS3_00002694.1,MS3_00002695.1,MS3_00002696.2,MS3_00000523.1,MS3_00001064.1	Smp_137740.1,Smp_137740.2,Smp_137740.3,Smp_137740.4,Smp_142860.1,Smp_316450.1,Smp_332230.1,Smp_332230.2,Smp_336380.1	EWB00_003828,EWB00_008795,EWB00_009789,EWB00_009892	DC041_0004568,DC041_0004569,DC041_0004571,DC041_0006089,DC041_0011319
MS3_00001064.1	MS3_00001065.1,MS3_00001066.1,MS3_00001068.1,MS3_00001069.1,MS3_00001070.1,MS3_00002694.1,MS3_00002695.1,MS3_00002696.2,MS3_00000523.1,MS3_00001063.1	Smp_137740.1,Smp_137740.2,Smp_137740.3,Smp_137740.4,Smp_142860.1,Smp_316450.1,Smp_332230.1,Smp_332230.2,Smp_336380.1	EWB00_003828,EWB00_008795,EWB00_009789,EWB00_009892	DC041_0004568,DC041_0004569,DC041_0004571,DC041_0006089,DC041_0011319
MS3_00001065.1	MS3_00001066.1,MS3_00001068.1,MS3_00001069.1,MS3_00001070.1,MS3_00002694.1,MS3_00002695.1,MS3_00002696.2,MS3_00000523.1,MS3_00001063.1,MS3_00001064.1	Smp_137740.1,Smp_137740.2,Smp_137740.3,Smp_137740.4,Smp_142860.1,Smp_316450.1,Smp_332230.1,Smp_332230.2,Smp_336380.1	EWB00_003828,EWB00_008795,EWB00_009789,EWB00_009892	DC041_0004568,DC041_0004569,DC041_0004571,DC041_0006089,DC041_0011319
MS3_00001066.1	MS3_00001065.1,MS3_00001068.1,MS3_00001069.1,MS3_00001070.1,MS3_00002694.1,MS3_00002695.1,MS3_00002696.2,MS3_00000523.1,MS3_00001063.1,MS3_00001064.1	Smp_137740.1,Smp_137740.2,Smp_137740.3,Smp_137740.4,Smp_142860.1,Smp_316450.1,Smp_332230.1,Smp_332230.2,Smp_336380.1	EWB00_003828,EWB00_008795,EWB00_009789,EWB00_009892	DC041_0004568,DC041_0004569,DC041_0004571,DC041_0006089,DC041_0011319
MS3_00001067.1	MS3_00002696.1
MS3_00001068.1	MS3_00001065.1,MS3_00001066.1,MS3_00001069.1,MS3_00001070.1,MS3_00002694.1,MS3_00002695.1,MS3_00002696.2,MS3_00000523.1,MS3_00001063.1,MS3_00001064.1	Smp_137740.1,Smp_137740.2,Smp_137740.3,Smp_137740.4,Smp_142860.1,Smp_316450.1,Smp_332230.1,Smp_332230.2,Smp_336380.1	EWB00_003828,EWB00_008795,EWB00_009789,EWB00_009892	DC041_0004568,DC041_0004569,DC041_0004571,DC041_0006089,DC041_0011319
MS3_00001069.1	MS3_00001065.1,MS3_00001066.1,MS3_00001068.1,MS3_00001070.1,MS3_00002694.1,MS3_00002695.1,MS3_00002696.2,MS3_00000523.1,MS3_00001063.1,MS3_00001064.1	Smp_137740.1,Smp_137740.2,Smp_137740.3,Smp_137740.4,Smp_142860.1,Smp_316450.1,Smp_332230.1,Smp_332230.2,Smp_336380.1	EWB00_003828,EWB00_008795,EWB00_009789,EWB00_009892	DC041_0004568,DC041_0004569,DC041_0004571,DC041_0006089,DC041_0011319
MS3_00001070.1	MS3_00001065.1,MS3_00001066.1,MS3_00001068.1,MS3_00001069.1,MS3_00002694.1,MS3_00002695.1,MS3_00002696.2,MS3_00000523.1,MS3_00001063.1,MS3_00001064.1	Smp_137740.1,Smp_137740.2,Smp_137740.3,Smp_137740.4,Smp_142860.1,Smp_316450.1,Smp_332230.1,Smp_332230.2,Smp_336380.1	EWB00_003828,EWB00_008795,EWB00_009789,EWB00_009892	DC041_0004568,DC041_0004569,DC041_0004571,DC041_0006089,DC041_0011319
MS3_00001072.1	MS3_00001141.1,MS3_00002448.1,MS3_00004816.1,MS3_00004816.2,MS3_00004839.1,MS3_00004839.2,MS3_00004839.3,MS3_00010712.1,MS3_00006031.1,MS3_00010809.1,MS3_00006032.1,MS3_00010855.1,MS3_00008217.1,MS3_00011000.1,MS3_00011096.1,MS3_00011099.1,MS3_00011116.1,MS3_00011133.1,MS3_00011133.2,MS3_00011157.1,MS3_00000515.1,MS3_00000665.1,MS3_00000699.1,MS3_00000730.1,MS3_00000970.1,MS3_00001072.2,MS3_00001…	Smp_191400.1,Smp_204840.1
MS3_00001072.2	MS3_00001141.1,MS3_00002448.1,MS3_00004816.1,MS3_00004816.2,MS3_00004839.1,MS3_00004839.2,MS3_00004839.3,MS3_00010712.1,MS3_00006031.1,MS3_00010809.1,MS3_00006032.1,MS3_00010855.1,MS3_00008217.1,MS3_00011000.1,MS3_00011096.1,MS3_00011099.1,MS3_00011116.1,MS3_00011133.1,MS3_00011133.2,MS3_00011157.1,MS3_00000515.1,MS3_00000665.1,MS3_00000699.1,MS3_00000730.1,MS3_00000970.1,MS3_00001072.1,MS3_00001…	Smp_191400.1,Smp_204840.1
MS3_00001073.1		Smp_153140.1	EWB00_007896	DC041_0002113
MS3_00001074.1				DC041_0001140,DC041_0010701
MS3_00001075.1	MS3_00000541.1,MS3_00000664.1,MS3_00000679.1,MS3_00000703.1,MS3_00000899.1,MS3_00000922.1,MS3_00000927.1,MS3_00003596.1,MS3_00000939.1,MS3_00003730.1,MS3_00000974.1,MS3_00003738.1,MS3_00004087.1,MS3_00004126.1,MS3_00004126.2,MS3_00004288.1,MS3_00004817.1,MS3_00004927.1,MS3_00005246.1,MS3_00000002.1,MS3_00000024.1,MS3_00000041.1,MS3_00000088.1,MS3_00000213.1,MS3_00000226.1,MS3_00000260.1,MS3_00000…	Smp_137100.1,Smp_201450.1
MS3_00001076.1	MS3_00008900.1,MS3_00005966.1,MS3_00001772.1,MS3_00000761.1,MS3_00008943.1,MS3_00006007.1,MS3_00002075.1,MS3_00000794.1,MS3_00009568.1,MS3_00006684.2,MS3_00002423.1,MS3_00000868.1,MS3_00009929.1,MS3_00006972.1,MS3_00000888.1,MS3_00001085.1,MS3_00001131.1,MS3_00002496.1,MS3_00001154.1,MS3_00007537.1,MS3_00003399.1,MS3_00001161.1,MS3_00008170.1,MS3_00004352.1,MS3_00001202.1,MS3_00008897.1,MS3_00004…	Smp_169310.1
MS3_00001078.1	MS3_00002783.1,MS3_00005952.1	Smp_120350.1,Smp_120350.2	EWB00_007883	DC041_0001029
MS3_00001079.1	MS3_00009881.1,MS3_00009881.2	Smp_093540.1	EWB00_002910	DC041_0001322
MS3_00001080.1	MS3_00001734.2,MS3_00002355.1,MS3_00002760.1,MS3_00003092.1,MS3_00003531.1,MS3_00005702.1,MS3_00006193.2,MS3_00006358.1,MS3_00009238.1,MS3_00000104.1,MS3_00000252.1		EWB00_007437,EWB00_010051
MS3_00001081.1	MS3_00000541.1,MS3_00000664.1,MS3_00000679.1,MS3_00000703.1,MS3_00000899.1,MS3_00000922.1,MS3_00000927.1,MS3_00003596.1,MS3_00000939.1,MS3_00003730.1,MS3_00000974.1,MS3_00003738.1,MS3_00001075.1,MS3_00004087.1,MS3_00004126.1,MS3_00004126.2,MS3_00004288.1,MS3_00004817.1,MS3_00004927.1,MS3_00005246.1,MS3_00000002.1,MS3_00000024.1,MS3_00000041.1,MS3_00000088.1,MS3_00000213.1,MS3_00000226.1,MS3_00000…	Smp_137100.1,Smp_201450.1
MS3_00001082.1		Smp_340280.1	EWB00_008636	DC041_0008153
MS3_00001083.1	MS3_00003327.1,MS3_00004591.1,MS3_00004644.1,MS3_00004672.1,MS3_00004711.1,MS3_00004712.1,MS3_00004743.1,MS3_00006734.1,MS3_00004824.1,MS3_00006828.1,MS3_00005309.1,MS3_00007060.1,MS3_00005310.1,MS3_00007285.1,MS3_00007401.1,MS3_00007403.1,MS3_00007588.1,MS3_00008115.1,MS3_00008118.1,MS3_00008181.1,MS3_00000168.1,MS3_00000745.1,MS3_00001369.1,MS3_00001559.1,MS3_00001783.1,MS3_00001806.1,MS3_00002…
MS3_00001084.1	MS3_00002828.1,MS3_00002828.2	Smp_137580.1,Smp_322210.1	EWB00_007326	DC041_0007105,DC041_0010285,DC041_0012553
MS3_00001085.1	MS3_00008900.1,MS3_00005966.1,MS3_00001772.1,MS3_00000761.1,MS3_00008943.1,MS3_00006007.1,MS3_00002075.1,MS3_00000794.1,MS3_00009568.1,MS3_00006684.2,MS3_00002423.1,MS3_00000868.1,MS3_00009929.1,MS3_00006972.1,MS3_00000888.1,MS3_00001076.1,MS3_00001131.1,MS3_00002496.1,MS3_00001154.1,MS3_00007537.1,MS3_00003399.1,MS3_00001161.1,MS3_00008170.1,MS3_00004352.1,MS3_00001202.1,MS3_00008897.1,MS3_00004…	Smp_169310.1
MS3_00001086.1	MS3_00004914.2
MS3_00001089.1	MS3_00009889.1,MS3_00008651.1,MS3_00001865.1,MS3_00009890.1,MS3_00008722.1,MS3_00002515.1,MS3_00008723.1,MS3_00002516.1,MS3_00002652.2,MS3_00002653.1,MS3_00002799.1,MS3_00004402.1,MS3_00008724.1,MS3_00004429.1,MS3_00008732.1,MS3_00004554.1,MS3_00009426.1,MS3_00004907.1,MS3_00009566.1,MS3_00005940.1,MS3_00000132.1,MS3_00009682.1,MS3_00006104.1,MS3_00000920.1,MS3_00009683.1,MS3_00007284.1	Smp_129290.1
MS3_00001091.1	MS3_00000488.1,MS3_00000554.1,MS3_00000580.1,MS3_00000700.1,MS3_00000729.1,MS3_00000788.1,MS3_00000826.1,MS3_00001185.1,MS3_00000831.1,MS3_00001228.1,MS3_00000852.1,MS3_00001280.1,MS3_00000950.1,MS3_00001297.1,MS3_00001504.2,MS3_00002087.4,MS3_00002255.1,MS3_00007445.1,MS3_00002461.1,MS3_00007741.1,MS3_00002895.1,MS3_00008442.1,MS3_00003871.1,MS3_00008662.1,MS3_00008817.1,MS3_00009125.1,MS3_00009…		EWB00_009940	DC041_0003712,DC041_0005574,DC041_0008032,DC041_0008564
MS3_00001092.1	MS3_00006684.1,MS3_00001441.1,MS3_00008096.1,MS3_00003064.1,MS3_00008993.1,MS3_00003084.1,MS3_00003110.1,MS3_00003437.2,MS3_00003964.2,MS3_00003998.1,MS3_00009258.1,MS3_00004277.1,MS3_00009607.1,MS3_00005322.1,MS3_00005324.2,MS3_00005453.1,MS3_00000026.1,MS3_00005697.2,MS3_00000434.1,MS3_00006241.1	Smp_246800.2	EWB00_002564,EWB00_003186,EWB00_003276,EWB00_005526,EWB00_009181,EWB00_010463	DC041_0012140,DC041_0013076
MS3_00001093.1
MS3_00001094.1		Smp_171610.1,Smp_171610.2	EWB00_009078.1,EWB00_009078.2,EWB00_009078.3	DC041_0005635
MS3_00001096.1	MS3_00000604.1,MS3_00000620.1,MS3_00000656.1,MS3_00000828.1,MS3_00000864.1,MS3_00000918.1,MS3_00000931.1,MS3_00002138.1,MS3_00000946.1,MS3_00002379.1,MS3_00000957.1,MS3_00002471.1,MS3_00001030.1,MS3_00002486.1,MS3_00002854.1,MS3_00002953.1,MS3_00003093.1,MS3_00007302.1,MS3_00003138.1,MS3_00007446.1,MS3_00003278.1,MS3_00007546.1,MS3_00003570.1,MS3_00009236.1,MS3_00009519.1,MS3_00009589.1,MS3_00009…	Smp_037690.1,Smp_122020.1,Smp_327390.1
MS3_00001097.1		Smp_343250.1	EWB00_009036	DC041_0012989
MS3_00001098.1	MS3_00001098.2	Smp_139060.1,Smp_139060.2,Smp_139060.3	EWB00_009013	DC041_0012735
MS3_00001098.2	MS3_00001098.1	Smp_139060.1,Smp_139060.2,Smp_139060.3	EWB00_009013	DC041_0012735
MS3_00001099.1
MS3_00001101.1	MS3_00000092.1
MS3_00001103.1	MS3_00001103.2,MS3_00001103.3	Smp_007710.1,Smp_007710.2		DC041_0010780,DC041_0010783
MS3_00001103.2	MS3_00001103.1,MS3_00001103.3	Smp_007710.1,Smp_007710.2		DC041_0010780,DC041_0010783
MS3_00001103.3	MS3_00001103.1,MS3_00001103.2	Smp_007710.1,Smp_007710.2		DC041_0010780,DC041_0010783
MS3_00001104.1		Smp_203410.1	EWB00_000108	DC041_0013044
MS3_00001105.1	MS3_00000488.1,MS3_00000554.1,MS3_00000580.1,MS3_00000700.1,MS3_00000729.1,MS3_00000788.1,MS3_00000826.1,MS3_00001185.1,MS3_00000831.1,MS3_00001228.1,MS3_00000852.1,MS3_00001280.1,MS3_00000950.1,MS3_00001297.1,MS3_00001504.2,MS3_00002087.4,MS3_00002255.1,MS3_00007445.1,MS3_00002461.1,MS3_00007741.1,MS3_00002895.1,MS3_00008442.1,MS3_00003871.1,MS3_00008662.1,MS3_00008817.1,MS3_00009125.1,MS3_00009…		EWB00_009940	DC041_0003712,DC041_0005574,DC041_0008032,DC041_0008564
MS3_00001107.1	MS3_00004589.1,MS3_00004589.2,MS3_00006975.1,MS3_00007137.1,MS3_00007138.1,MS3_00007138.2,MS3_00007243.1,MS3_00009133.1,MS3_00010340.1,MS3_00001344.1,MS3_00001463.1
MS3_00001108.1
MS3_00001109.1	MS3_00000541.1,MS3_00000664.1,MS3_00000679.1,MS3_00000703.1,MS3_00000899.1,MS3_00000922.1,MS3_00000927.1,MS3_00003596.1,MS3_00000939.1,MS3_00003730.1,MS3_00000974.1,MS3_00003738.1,MS3_00001075.1,MS3_00004087.1,MS3_00004126.1,MS3_00004126.2,MS3_00004288.1,MS3_00004817.1,MS3_00004927.1,MS3_00005246.1,MS3_00000002.1,MS3_00000024.1,MS3_00000041.1,MS3_00000088.1,MS3_00000213.1,MS3_00000226.1,MS3_00000…	Smp_137100.1,Smp_201450.1
MS3_00001111.1			EWB00_003816,EWB00_005597,EWB00_010562
MS3_00001112.1			EWB00_000457,EWB00_001361,EWB00_008983
MS3_00001113.1	MS3_00001113.2	Smp_158730.1,Smp_158730.2,Smp_158730.3	EWB00_006326	DC041_0005174
MS3_00001113.2	MS3_00001113.1	Smp_158730.1,Smp_158730.2,Smp_158730.3	EWB00_006326	DC041_0005174
MS3_00001114.1	MS3_00001141.1,MS3_00002448.1,MS3_00004816.1,MS3_00004816.2,MS3_00004839.1,MS3_00004839.2,MS3_00004839.3,MS3_00010712.1,MS3_00006031.1,MS3_00010809.1,MS3_00006032.1,MS3_00010855.1,MS3_00008217.1,MS3_00011000.1,MS3_00011096.1,MS3_00011099.1,MS3_00011116.1,MS3_00011133.1,MS3_00011133.2,MS3_00011157.1,MS3_00000515.1,MS3_00000665.1,MS3_00000699.1,MS3_00000730.1,MS3_00000970.1,MS3_00001072.1,MS3_00001…	Smp_191400.1,Smp_204840.1
MS3_00001115.1	MS3_00006034.1,MS3_00002451.1,MS3_00002452.1		EWB00_007617
MS3_00001116.1	MS3_00000488.1,MS3_00000554.1,MS3_00000580.1,MS3_00000700.1,MS3_00000729.1,MS3_00000788.1,MS3_00000826.1,MS3_00001185.1,MS3_00000831.1,MS3_00001228.1,MS3_00000852.1,MS3_00001280.1,MS3_00000950.1,MS3_00001297.1,MS3_00001504.2,MS3_00002087.4,MS3_00002255.1,MS3_00007445.1,MS3_00002461.1,MS3_00007741.1,MS3_00002895.1,MS3_00008442.1,MS3_00003871.1,MS3_00008662.1,MS3_00008817.1,MS3_00009125.1,MS3_00009…		EWB00_009940	DC041_0003712,DC041_0005574,DC041_0008032,DC041_0008564
MS3_00001117.1	MS3_00000307.1,MS3_00000384.1,MS3_00000574.1,MS3_00000903.1,MS3_00000923.1,MS3_00001140.1,MS3_00006445.3,MS3_00000044.1,MS3_00000055.1,MS3_00000093.1		EWB00_006826	DC041_0003182
MS3_00001118.1	MS3_00008911.1,MS3_00004283.1,MS3_00000343.1,MS3_00008947.1,MS3_00004395.1,MS3_00000610.1,MS3_00009382.1,MS3_00006276.1,MS3_00001056.1,MS3_00009388.1,MS3_00001060.1,MS3_00001627.1,MS3_00001884.1,MS3_00006277.1,MS3_00002338.1,MS3_00009588.1,MS3_00006278.1,MS3_00002664.1,MS3_00006279.1,MS3_00003210.1,MS3_00007476.1,MS3_00003211.1,MS3_00000057.1,MS3_00008140.2,MS3_00003521.1,MS3_00000070.1,MS3_00008…	Smp_203830.1
MS3_00001119.1	MS3_00006526.1,MS3_00000846.1,MS3_00007135.2,MS3_00007490.2,MS3_00001238.1,MS3_00001279.1,MS3_00001571.2,MS3_00001779.1,MS3_00003152.3,MS3_00007543.2,MS3_00003469.1,MS3_00008308.2,MS3_00004229.2,MS3_00008710.2,MS3_00004284.2,MS3_00008929.1,MS3_00004990.1,MS3_00000259.1,MS3_00009870.2,MS3_00005340.1,MS3_00000429.1,MS3_00005343.1,MS3_00000550.1		EWB00_000526,EWB00_001588,EWB00_002046,EWB00_003662,EWB00_003821,EWB00_003953,EWB00_004691,EWB00_005256,EWB00_005553,EWB00_005852,EWB00_006666,EWB00_007114,EWB00_007607,EWB00_011224	DC041_0005854,DC041_0009769
MS3_00001121.1	MS3_00000555.1,MS3_00000775.1,MS3_00001163.1,MS3_00001738.1,MS3_00003504.1,MS3_00004017.1,MS3_00005513.1,MS3_00009475.1,MS3_00000214.1,MS3_00000290.1,MS3_00000450.1	Smp_320480.1	EWB00_002047,EWB00_005273,EWB00_008590,EWB00_008825,EWB00_008831	DC041_0002370,DC041_0002654,DC041_0005981,DC041_0006144,DC041_0010991,DC041_0012774
MS3_00001122.1			EWB00_003817,EWB00_003820.2	DC041_0008330
MS3_00001123.1
MS3_00001124.1	MS3_00001141.1,MS3_00002448.1,MS3_00004816.1,MS3_00004816.2,MS3_00004839.1,MS3_00004839.2,MS3_00004839.3,MS3_00010712.1,MS3_00006031.1,MS3_00010809.1,MS3_00006032.1,MS3_00010855.1,MS3_00008217.1,MS3_00011000.1,MS3_00011096.1,MS3_00011099.1,MS3_00011116.1,MS3_00011133.1,MS3_00011133.2,MS3_00011157.1,MS3_00000515.1,MS3_00000665.1,MS3_00000699.1,MS3_00000730.1,MS3_00000970.1,MS3_00001072.1,MS3_00001…	Smp_191400.1,Smp_204840.1
MS3_00001125.1	MS3_00001332.1,MS3_00002256.1,MS3_00004721.1,MS3_00004722.1,MS3_00007227.1,MS3_00008895.1,MS3_00000323.1,MS3_00000404.1		EWB00_002232,EWB00_002379,EWB00_004262,EWB00_009421,EWB00_009571,EWB00_010075	DC041_0005179
MS3_00001126.1	MS3_00001126.2	Smp_142150.1,Smp_142150.2,Smp_142150.3	EWB00_007780	DC041_0012359
MS3_00001126.2	MS3_00001126.1	Smp_142150.1,Smp_142150.2,Smp_142150.3	EWB00_007780	DC041_0012359
MS3_00001128.1	MS3_00007570.1,MS3_00000895.1,MS3_00001239.1,MS3_00002413.1,MS3_00002414.1,MS3_00002911.2,MS3_00003286.2,MS3_00003457.1,MS3_00004004.1,MS3_00004701.1,MS3_00004931.1,MS3_00000248.1,MS3_00006030.1,MS3_00000626.1,MS3_00006673.1,MS3_00000630.1			DC041_0000016,DC041_0000467,DC041_0001072,DC041_0005420,DC041_0009825,DC041_0010142,DC041_0011243
MS3_00001130.1		Smp_304860.1	EWB00_008594	DC041_0010201
MS3_00001131.1	MS3_00008900.1,MS3_00005966.1,MS3_00001772.1,MS3_00000761.1,MS3_00008943.1,MS3_00006007.1,MS3_00002075.1,MS3_00000794.1,MS3_00009568.1,MS3_00006684.2,MS3_00002423.1,MS3_00000868.1,MS3_00009929.1,MS3_00006972.1,MS3_00000888.1,MS3_00001076.1,MS3_00001085.1,MS3_00002496.1,MS3_00001154.1,MS3_00007537.1,MS3_00003399.1,MS3_00001161.1,MS3_00008170.1,MS3_00004352.1,MS3_00001202.1,MS3_00008897.1,MS3_00004…	Smp_169310.1
MS3_00001134.1	MS3_00001375.1,MS3_00008510.1
MS3_00001135.1	MS3_00003959.1,MS3_00005998.1,MS3_00000274.1,MS3_00003857.1		EWB00_004921
MS3_00001136.1	MS3_00009235.1	Smp_053060.1	EWB00_001505.1,EWB00_001505.2,EWB00_001505.3,EWB00_001505.4	DC041_0010494
MS3_00001137.1	MS3_00007538.1,MS3_00000821.1,MS3_00001231.1,MS3_00001237.1,MS3_00001319.1,MS3_00001388.1,MS3_00001397.1,MS3_00001932.1,MS3_00002021.1,MS3_00003545.1,MS3_00004045.1,MS3_00000245.1,MS3_00004121.2,MS3_00000476.1,MS3_00005888.2,MS3_00000720.1	Smp_135200.1
MS3_00001138.1		Smp_128650.1	EWB00_003084.1,EWB00_003084.2,EWB00_003084.3,EWB00_003084.4,EWB00_003084.5,EWB00_003084.6,EWB00_003084.7	DC041_0004652
MS3_00001140.1	MS3_00000307.1,MS3_00000384.1,MS3_00000574.1,MS3_00000903.1,MS3_00000923.1,MS3_00001117.1,MS3_00006445.3,MS3_00000044.1,MS3_00000055.1,MS3_00000093.1		EWB00_006826	DC041_0003182
MS3_00001141.1	MS3_00002448.1,MS3_00004816.1,MS3_00004816.2,MS3_00004839.1,MS3_00004839.2,MS3_00004839.3,MS3_00010712.1,MS3_00006031.1,MS3_00010809.1,MS3_00006032.1,MS3_00010855.1,MS3_00008217.1,MS3_00011000.1,MS3_00011096.1,MS3_00011099.1,MS3_00011116.1,MS3_00011133.1,MS3_00011133.2,MS3_00011157.1,MS3_00000515.1,MS3_00000665.1,MS3_00000699.1,MS3_00000730.1,MS3_00000970.1,MS3_00001072.1,MS3_00001072.2,MS3_00001…	Smp_191400.1,Smp_204840.1
MS3_00001142.1	MS3_00003174.2	Smp_345320.1,Smp_345320.2		DC041_0005773
MS3_00001145.1		Smp_305050.1,Smp_305050.2,Smp_305060.1	EWB00_010375.1,EWB00_010375.2	DC041_0010539
MS3_00001146.1		Smp_162000.1,Smp_162000.2	EWB00_006976	DC041_0005782
MS3_00001148.1	MS3_00010472.1	Smp_151920.1	EWB00_006545	DC041_0000028
MS3_00001149.1	MS3_00003647.1	Smp_336340.1,Smp_336340.2,Smp_336340.3	EWB00_003737	DC041_0007821
MS3_00001151.1		Smp_165780.1	EWB00_009246.1,EWB00_009246.2,EWB00_009246.3,EWB00_009246.4,EWB00_009246.5,EWB00_009246.6	DC041_0005337
MS3_00001154.1	MS3_00008900.1,MS3_00005966.1,MS3_00001772.1,MS3_00000761.1,MS3_00008943.1,MS3_00006007.1,MS3_00002075.1,MS3_00000794.1,MS3_00009568.1,MS3_00006684.2,MS3_00002423.1,MS3_00000868.1,MS3_00009929.1,MS3_00006972.1,MS3_00000888.1,MS3_00001076.1,MS3_00001085.1,MS3_00001131.1,MS3_00002496.1,MS3_00007537.1,MS3_00003399.1,MS3_00001161.1,MS3_00008170.1,MS3_00004352.1,MS3_00001202.1,MS3_00008897.1,MS3_00004…	Smp_169310.1
MS3_00001155.1	MS3_00008062.1,MS3_00008922.1,MS3_00001197.1,MS3_00009571.1,MS3_00001457.1,MS3_00001461.1,MS3_00001605.1,MS3_00002721.1,MS3_00003296.1,MS3_00009882.1,MS3_00004563.2,MS3_00004959.1,MS3_00005418.1,MS3_00007522.1,MS3_00000206.1,MS3_00007533.1,MS3_00000614.1,MS3_00007805.1,MS3_00000814.1		EWB00_001556,EWB00_004401,EWB00_005028,EWB00_005505,EWB00_005808,EWB00_009466,EWB00_009724,EWB00_011235	DC041_0002611
MS3_00001156.1
MS3_00001157.1	MS3_00000488.1,MS3_00000554.1,MS3_00000580.1,MS3_00000700.1,MS3_00000729.1,MS3_00000788.1,MS3_00000826.1,MS3_00001185.1,MS3_00000831.1,MS3_00001228.1,MS3_00000852.1,MS3_00001280.1,MS3_00000950.1,MS3_00001297.1,MS3_00001504.2,MS3_00002087.4,MS3_00002255.1,MS3_00007445.1,MS3_00002461.1,MS3_00007741.1,MS3_00002895.1,MS3_00008442.1,MS3_00003871.1,MS3_00008662.1,MS3_00008817.1,MS3_00009125.1,MS3_00009…		EWB00_009940	DC041_0003712,DC041_0005574,DC041_0008032,DC041_0008564
MS3_00001158.1		Smp_079420.1,Smp_079420.2,Smp_079420.3		DC041_0005790
MS3_00001159.1	MS3_00000541.1,MS3_00000664.1,MS3_00000679.1,MS3_00000703.1,MS3_00000899.1,MS3_00000922.1,MS3_00000927.1,MS3_00003596.1,MS3_00000939.1,MS3_00003730.1,MS3_00000974.1,MS3_00003738.1,MS3_00001075.1,MS3_00004087.1,MS3_00004126.1,MS3_00004126.2,MS3_00004288.1,MS3_00004817.1,MS3_00004927.1,MS3_00005246.1,MS3_00000002.1,MS3_00000024.1,MS3_00000041.1,MS3_00000088.1,MS3_00000213.1,MS3_00000226.1,MS3_00000…	Smp_137100.1,Smp_201450.1
MS3_00001160.1	MS3_00000488.1,MS3_00000554.1,MS3_00000580.1,MS3_00000700.1,MS3_00000729.1,MS3_00000788.1,MS3_00000826.1,MS3_00001185.1,MS3_00000831.1,MS3_00001228.1,MS3_00000852.1,MS3_00001280.1,MS3_00000950.1,MS3_00001297.1,MS3_00001504.2,MS3_00002087.4,MS3_00002255.1,MS3_00007445.1,MS3_00002461.1,MS3_00007741.1,MS3_00002895.1,MS3_00008442.1,MS3_00003871.1,MS3_00008662.1,MS3_00008817.1,MS3_00009125.1,MS3_00009…		EWB00_009940	DC041_0003712,DC041_0005574,DC041_0008032,DC041_0008564
MS3_00001161.1	MS3_00008900.1,MS3_00005966.1,MS3_00001772.1,MS3_00000761.1,MS3_00008943.1,MS3_00006007.1,MS3_00002075.1,MS3_00000794.1,MS3_00009568.1,MS3_00006684.2,MS3_00002423.1,MS3_00000868.1,MS3_00009929.1,MS3_00006972.1,MS3_00000888.1,MS3_00001076.1,MS3_00001085.1,MS3_00001131.1,MS3_00002496.1,MS3_00001154.1,MS3_00007537.1,MS3_00003399.1,MS3_00008170.1,MS3_00004352.1,MS3_00001202.1,MS3_00008897.1,MS3_00004…	Smp_169310.1
MS3_00001163.1	MS3_00000555.1,MS3_00000775.1,MS3_00001121.1,MS3_00001738.1,MS3_00003504.1,MS3_00004017.1,MS3_00005513.1,MS3_00009475.1,MS3_00000214.1,MS3_00000290.1,MS3_00000450.1	Smp_320480.1	EWB00_002047,EWB00_005273,EWB00_008590,EWB00_008825,EWB00_008831	DC041_0002370,DC041_0002654,DC041_0005981,DC041_0006144,DC041_0010991,DC041_0012774
MS3_00001164.1		Smp_178760.1	EWB00_011072	DC041_0003391,DC041_0009008,DC041_0012416
MS3_00001166.1	MS3_00000604.1,MS3_00000620.1,MS3_00000656.1,MS3_00000828.1,MS3_00000864.1,MS3_00000918.1,MS3_00000931.1,MS3_00002138.1,MS3_00000946.1,MS3_00002379.1,MS3_00000957.1,MS3_00002471.1,MS3_00001030.1,MS3_00002486.1,MS3_00002854.1,MS3_00002953.1,MS3_00003093.1,MS3_00007302.1,MS3_00003138.1,MS3_00007446.1,MS3_00003278.1,MS3_00007546.1,MS3_00003570.1,MS3_00009236.1,MS3_00009519.1,MS3_00009589.1,MS3_00009…	Smp_037690.1,Smp_122020.1,Smp_327390.1
MS3_00001167.1	MS3_00000541.1,MS3_00000664.1,MS3_00000679.1,MS3_00000703.1,MS3_00000899.1,MS3_00000922.1,MS3_00000927.1,MS3_00003596.1,MS3_00000939.1,MS3_00003730.1,MS3_00000974.1,MS3_00003738.1,MS3_00001075.1,MS3_00004087.1,MS3_00004126.1,MS3_00004126.2,MS3_00004288.1,MS3_00004817.1,MS3_00004927.1,MS3_00005246.1,MS3_00000002.1,MS3_00000024.1,MS3_00000041.1,MS3_00000088.1,MS3_00000213.1,MS3_00000226.1,MS3_00000…	Smp_137100.1,Smp_201450.1
MS3_00001168.1		Smp_155500.1	EWB00_009437	DC041_0002937
MS3_00001169.1		Smp_017870.1	EWB00_003451	DC041_0006612
MS3_00001170.1		Smp_131940.1	EWB00_008955.1,EWB00_008955.2,EWB00_008955.3	DC041_0007656
MS3_00001171.1	MS3_00000602.1,MS3_00000603.1		EWB00_005576	DC041_0002092,DC041_0007631,DC041_0012202
MS3_00001173.1		Smp_157830.1	EWB00_000695	DC041_0007857
MS3_00001175.1
MS3_00001179.1	MS3_00000830.1,MS3_00000854.1,MS3_00000856.1,MS3_00001232.1,MS3_00001827.3,MS3_00001878.1,MS3_00001927.1,MS3_00001927.2,MS3_00004520.1,MS3_00004815.1,MS3_00000294.1,MS3_00006096.1,MS3_00000811.1,MS3_00000823.1	Smp_245810.1
MS3_00001180.1	MS3_00007063.1,MS3_00000660.1,MS3_00008227.1,MS3_00008973.1,MS3_00001256.1,MS3_00001492.1,MS3_00003409.1,MS3_00003554.1,MS3_00004356.4,MS3_00009239.2,MS3_00004970.1,MS3_00005986.2,MS3_00006069.1,MS3_00006173.1,MS3_00000081.1,MS3_00006485.2,MS3_00000142.1,MS3_00006520.1,MS3_00000190.1		EWB00_002568,EWB00_004008	DC041_0006098,DC041_0008636
MS3_00001181.1	MS3_00000488.1,MS3_00000554.1,MS3_00000580.1,MS3_00000700.1,MS3_00000729.1,MS3_00000788.1,MS3_00000826.1,MS3_00001185.1,MS3_00000831.1,MS3_00001228.1,MS3_00000852.1,MS3_00001280.1,MS3_00000950.1,MS3_00001297.1,MS3_00001504.2,MS3_00002087.4,MS3_00002255.1,MS3_00007445.1,MS3_00002461.1,MS3_00007741.1,MS3_00002895.1,MS3_00008442.1,MS3_00003871.1,MS3_00008662.1,MS3_00008817.1,MS3_00009125.1,MS3_00009…		EWB00_009940	DC041_0003712,DC041_0005574,DC041_0008032,DC041_0008564
MS3_00001182.1		Smp_135940.1		DC041_0006548
MS3_00001183.1		Smp_135920.1		DC041_0010308
MS3_00001184.1		Smp_135870.1	EWB00_004690.1,EWB00_004690.2,EWB00_004690.3	DC041_0002971
MS3_00001185.1	MS3_00000488.1,MS3_00000554.1,MS3_00000580.1,MS3_00000700.1,MS3_00000729.1,MS3_00000788.1,MS3_00000826.1,MS3_00000831.1,MS3_00001228.1,MS3_00000852.1,MS3_00001280.1,MS3_00000950.1,MS3_00001297.1,MS3_00001504.2,MS3_00002087.4,MS3_00002255.1,MS3_00007445.1,MS3_00002461.1,MS3_00007741.1,MS3_00002895.1,MS3_00008442.1,MS3_00003871.1,MS3_00008662.1,MS3_00008817.1,MS3_00009125.1,MS3_00009552.1,MS3_00000…		EWB00_009940	DC041_0003712,DC041_0005574,DC041_0008032,DC041_0008564
MS3_00001188.1		Smp_344830.1
MS3_00001189.1	MS3_00003798.2	Smp_344840.1,Smp_344840.2,Smp_344840.3	EWB00_003813,EWB00_004693	DC041_0001620
MS3_00001190.1		Smp_157220.1	EWB00_002690	DC041_0004397
MS3_00001191.1	MS3_00001265.1,MS3_00001722.2,MS3_00005767.1,MS3_00005921.2,MS3_00006274.1,MS3_00009246.1,MS3_00000485.1,MS3_00000975.1	Smp_118710.1,Smp_329770.1	EWB00_002474.1,EWB00_002474.2	DC041_0008181
MS3_00001192.1	MS3_00004627.1,MS3_00004627.2	Smp_076960.1	EWB00_001147.1,EWB00_001147.2	DC041_0008293
MS3_00001195.1	MS3_00001195.2	Smp_153540.1		DC041_0006528
MS3_00001195.2	MS3_00001195.1	Smp_153540.1		DC041_0006528
MS3_00001196.1	MS3_00001196.2,MS3_00010540.1	Smp_153520.1	EWB00_004116.1,EWB00_004116.2	DC041_0006530
MS3_00001196.2	MS3_00001196.1,MS3_00010540.1	Smp_153520.1	EWB00_004116.1,EWB00_004116.2	DC041_0006530
MS3_00001197.1	MS3_00008062.1,MS3_00001155.1,MS3_00008922.1,MS3_00009571.1,MS3_00001457.1,MS3_00001461.1,MS3_00001605.1,MS3_00002721.1,MS3_00003296.1,MS3_00009882.1,MS3_00004563.2,MS3_00004959.1,MS3_00005418.1,MS3_00007522.1,MS3_00000206.1,MS3_00007533.1,MS3_00000614.1,MS3_00007805.1,MS3_00000814.1		EWB00_001556,EWB00_004401,EWB00_005028,EWB00_005505,EWB00_005808,EWB00_009466,EWB00_009724,EWB00_011235	DC041_0002611
MS3_00001199.1	MS3_00000335.1,MS3_00001266.1
MS3_00001200.1	MS3_00000604.1,MS3_00000620.1,MS3_00000656.1,MS3_00000828.1,MS3_00000864.1,MS3_00000918.1,MS3_00000931.1,MS3_00002138.1,MS3_00000946.1,MS3_00002379.1,MS3_00000957.1,MS3_00002471.1,MS3_00001030.1,MS3_00002486.1,MS3_00002854.1,MS3_00002953.1,MS3_00003093.1,MS3_00007302.1,MS3_00003138.1,MS3_00007446.1,MS3_00003278.1,MS3_00007546.1,MS3_00003570.1,MS3_00009236.1,MS3_00009519.1,MS3_00009589.1,MS3_00009…	Smp_037690.1,Smp_122020.1,Smp_327390.1
MS3_00001202.1	MS3_00008900.1,MS3_00005966.1,MS3_00001772.1,MS3_00000761.1,MS3_00008943.1,MS3_00006007.1,MS3_00002075.1,MS3_00000794.1,MS3_00009568.1,MS3_00006684.2,MS3_00002423.1,MS3_00000868.1,MS3_00009929.1,MS3_00006972.1,MS3_00000888.1,MS3_00001076.1,MS3_00001085.1,MS3_00001131.1,MS3_00002496.1,MS3_00001154.1,MS3_00007537.1,MS3_00003399.1,MS3_00001161.1,MS3_00008170.1,MS3_00004352.1,MS3_00008897.1,MS3_00004…	Smp_169310.1
MS3_00001204.1				DC041_0005903
MS3_00001205.1	MS3_00000604.1,MS3_00000620.1,MS3_00000656.1,MS3_00000828.1,MS3_00000864.1,MS3_00000918.1,MS3_00000931.1,MS3_00002138.1,MS3_00000946.1,MS3_00002379.1,MS3_00000957.1,MS3_00002471.1,MS3_00001030.1,MS3_00002486.1,MS3_00002854.1,MS3_00002953.1,MS3_00003093.1,MS3_00007302.1,MS3_00003138.1,MS3_00007446.1,MS3_00003278.1,MS3_00007546.1,MS3_00003570.1,MS3_00009236.1,MS3_00009519.1,MS3_00009589.1,MS3_00009…	Smp_037690.1,Smp_122020.1,Smp_327390.1
MS3_00001206.1	MS3_00000848.1,MS3_00001462.1,MS3_00001695.1,MS3_00002423.2,MS3_00002871.1,MS3_00002871.2,MS3_00004740.2,MS3_00004848.1,MS3_00004848.2,MS3_00004848.3,MS3_00000203.1,MS3_00009241.1,MS3_00000263.1,MS3_00009705.1,MS3_00000383.1	Smp_026200.1,Smp_101840.1,Smp_109240.1,Smp_114870.1,Smp_120020.1,Smp_175190.1,Smp_197170.1,Smp_242960.1
MS3_00001207.1		Smp_176370.1	EWB00_009354	DC041_0000771
MS3_00001209.1	MS3_00001210.1	Smp_319300.1,Smp_323240.1,Smp_323270.3,Smp_323280.1,Smp_330980.1,Smp_330990.1,Smp_331000.1,Smp_331010.1,Smp_331020.1	EWB00_000593,EWB00_004174,EWB00_004175,EWB00_009031
MS3_00001210.1	MS3_00001209.1	Smp_319300.1,Smp_323240.1,Smp_323270.3,Smp_323280.1,Smp_330980.1,Smp_330990.1,Smp_331000.1,Smp_331010.1,Smp_331020.1	EWB00_000593,EWB00_004174,EWB00_004175,EWB00_009031
MS3_00001212.1	MS3_00000508.1		EWB00_000881	DC041_0004337,DC041_0009595,DC041_0011147
MS3_00001213.1		Smp_045950.1	EWB00_004167.1,EWB00_004167.2,EWB00_004167.3,EWB00_004167.4,EWB00_004167.5	DC041_0001723
MS3_00001214.1		Smp_146810.1	EWB00_002319	DC041_0002501
MS3_00001215.1	MS3_00000960.1,MS3_00001859.1,MS3_00005072.1,MS3_00008831.1,MS3_00008888.1,MS3_00000116.1,MS3_00000306.1,MS3_00000728.1
MS3_00001217.1	MS3_00001217.2	Smp_346610.1,Smp_346610.2,Smp_346610.3,Smp_346610.4	EWB00_002350	DC041_0011431
MS3_00001217.2	MS3_00001217.1	Smp_346610.1,Smp_346610.2,Smp_346610.3,Smp_346610.4	EWB00_002350	DC041_0011431
MS3_00001220.1	MS3_00001222.1,MS3_00001322.1,MS3_00001004.1,MS3_00001221.1
MS3_00001221.1	MS3_00001222.1,MS3_00001322.1,MS3_00001004.1,MS3_00001220.1
MS3_00001222.1	MS3_00001322.1,MS3_00001004.1,MS3_00001220.1,MS3_00001221.1
MS3_00001223.1	MS3_00001005.1,MS3_00001323.1
MS3_00001225.1				DC041_0000980
MS3_00001226.1	MS3_00001226.2,MS3_00001226.3	Smp_135280.1	EWB00_004801	DC041_0012111,DC041_0012514
MS3_00001226.2	MS3_00001226.1,MS3_00001226.3	Smp_135280.1	EWB00_004801	DC041_0012111,DC041_0012514
MS3_00001226.3	MS3_00001226.1,MS3_00001226.2	Smp_135280.1	EWB00_004801	DC041_0012111,DC041_0012514
MS3_00001227.1	MS3_00001227.2	Smp_176000.1	EWB00_008031	DC041_0009108
MS3_00001227.2	MS3_00001227.1	Smp_176000.1	EWB00_008031	DC041_0009108
MS3_00001228.1	MS3_00000488.1,MS3_00000554.1,MS3_00000580.1,MS3_00000700.1,MS3_00000729.1,MS3_00000788.1,MS3_00000826.1,MS3_00001185.1,MS3_00000831.1,MS3_00000852.1,MS3_00001280.1,MS3_00000950.1,MS3_00001297.1,MS3_00001504.2,MS3_00002087.4,MS3_00002255.1,MS3_00007445.1,MS3_00002461.1,MS3_00007741.1,MS3_00002895.1,MS3_00008442.1,MS3_00003871.1,MS3_00008662.1,MS3_00008817.1,MS3_00009125.1,MS3_00009552.1,MS3_00000…		EWB00_009940	DC041_0003712,DC041_0005574,DC041_0008032,DC041_0008564
MS3_00001229.1	MS3_00001767.1,MS3_00004037.1,MS3_00004230.2,MS3_00006782.1,MS3_00008452.2,MS3_00009173.2,MS3_00000233.1,MS3_00000905.1,MS3_00000919.1
MS3_00001230.1		Smp_151220.1	EWB00_004006,EWB00_010271,EWB00_010275	DC041_0012800
MS3_00001231.1	MS3_00007538.1,MS3_00000821.1,MS3_00001137.1,MS3_00001237.1,MS3_00001319.1,MS3_00001388.1,MS3_00001397.1,MS3_00001932.1,MS3_00002021.1,MS3_00003545.1,MS3_00004045.1,MS3_00000245.1,MS3_00004121.2,MS3_00000476.1,MS3_00005888.2,MS3_00000720.1	Smp_135200.1
MS3_00001232.1	MS3_00000830.1,MS3_00000854.1,MS3_00000856.1,MS3_00001179.1,MS3_00001827.3,MS3_00001878.1,MS3_00001927.1,MS3_00001927.2,MS3_00004520.1,MS3_00004815.1,MS3_00000294.1,MS3_00006096.1,MS3_00000811.1,MS3_00000823.1	Smp_245810.1
MS3_00001233.1		Smp_171460.1	EWB00_002463	DC041_0006224
MS3_00001235.1
MS3_00001236.1		Smp_196410.1	EWB00_005050	DC041_0011019
MS3_00001237.1	MS3_00007538.1,MS3_00000821.1,MS3_00001137.1,MS3_00001231.1,MS3_00001319.1,MS3_00001388.1,MS3_00001397.1,MS3_00001932.1,MS3_00002021.1,MS3_00003545.1,MS3_00004045.1,MS3_00000245.1,MS3_00004121.2,MS3_00000476.1,MS3_00005888.2,MS3_00000720.1	Smp_135200.1
MS3_00001238.1	MS3_00006526.1,MS3_00000846.1,MS3_00007135.2,MS3_00001119.1,MS3_00007490.2,MS3_00001279.1,MS3_00001571.2,MS3_00001779.1,MS3_00003152.3,MS3_00007543.2,MS3_00003469.1,MS3_00008308.2,MS3_00004229.2,MS3_00008710.2,MS3_00004284.2,MS3_00008929.1,MS3_00004990.1,MS3_00000259.1,MS3_00009870.2,MS3_00005340.1,MS3_00000429.1,MS3_00005343.1,MS3_00000550.1		EWB00_000526,EWB00_001588,EWB00_002046,EWB00_003662,EWB00_003821,EWB00_003953,EWB00_004691,EWB00_005256,EWB00_005553,EWB00_005852,EWB00_006666,EWB00_007114,EWB00_007607,EWB00_011224	DC041_0005854,DC041_0009769
MS3_00001239.1	MS3_00007570.1,MS3_00000895.1,MS3_00001128.1,MS3_00002413.1,MS3_00002414.1,MS3_00002911.2,MS3_00003286.2,MS3_00003457.1,MS3_00004004.1,MS3_00004701.1,MS3_00004931.1,MS3_00000248.1,MS3_00006030.1,MS3_00000626.1,MS3_00006673.1,MS3_00000630.1			DC041_0000016,DC041_0000467,DC041_0001072,DC041_0005420,DC041_0009825,DC041_0010142,DC041_0011243
MS3_00001241.1	MS3_00000269.1,MS3_00000904.1,MS3_00000962.1,MS3_00001784.1,MS3_00006122.1,MS3_00008165.1,MS3_00009472.1,MS3_00000058.1,MS3_00000145.1,MS3_00000255.1
MS3_00001242.1	MS3_00009372.1,MS3_00002043.1,MS3_00003207.1,MS3_00004555.1,MS3_00004735.1,MS3_00005211.1,MS3_00005721.1,MS3_00005726.1,MS3_00008064.1,MS3_00008120.1,MS3_00008652.1,MS3_00009358.1,MS3_00000288.1,MS3_00009359.1,MS3_00000315.1,MS3_00009365.1		EWB00_000131,EWB00_004988,EWB00_009922
MS3_00001243.1	MS3_00001244.1,MS3_00003891.1			DC041_0001867
MS3_00001244.1	MS3_00001243.1,MS3_00003891.1			DC041_0001867
MS3_00001245.1	MS3_00004212.2	Smp_084080.1	EWB00_006523.1,EWB00_006523.2,EWB00_006523.3	DC041_0007193
MS3_00001247.1		Smp_142320.1,Smp_142320.2	EWB00_006551	DC041_0000020
MS3_00001248.1	MS3_00000182.1,MS3_00000188.1,MS3_00000735.1,MS3_00000829.1,MS3_00003455.1,MS3_00003908.1,MS3_00004738.1,MS3_00006031.2,MS3_00008121.1,MS3_00009357.1,MS3_00000047.1,MS3_00009756.1,MS3_00000069.1,MS3_00000156.1		EWB00_000096,EWB00_000132,EWB00_005206,EWB00_008826,EWB00_009284	DC041_0001222,DC041_0001800,DC041_0002117,DC041_0004977,DC041_0005304,DC041_0005305,DC041_0009469
MS3_00001249.1	MS3_00000604.1,MS3_00000620.1,MS3_00000656.1,MS3_00000828.1,MS3_00000864.1,MS3_00000918.1,MS3_00000931.1,MS3_00002138.1,MS3_00000946.1,MS3_00002379.1,MS3_00000957.1,MS3_00002471.1,MS3_00001030.1,MS3_00002486.1,MS3_00002854.1,MS3_00002953.1,MS3_00003093.1,MS3_00007302.1,MS3_00003138.1,MS3_00007446.1,MS3_00003278.1,MS3_00007546.1,MS3_00003570.1,MS3_00009236.1,MS3_00009519.1,MS3_00009589.1,MS3_00009…	Smp_037690.1,Smp_122020.1,Smp_327390.1
MS3_00001250.1
MS3_00001251.1
MS3_00001252.1	MS3_00000817.1,MS3_00008925.1
MS3_00001256.1	MS3_00007063.1,MS3_00000660.1,MS3_00008227.1,MS3_00001180.1,MS3_00008973.1,MS3_00001492.1,MS3_00003409.1,MS3_00003554.1,MS3_00004356.4,MS3_00009239.2,MS3_00004970.1,MS3_00005986.2,MS3_00006069.1,MS3_00006173.1,MS3_00000081.1,MS3_00006485.2,MS3_00000142.1,MS3_00006520.1,MS3_00000190.1		EWB00_002568,EWB00_004008	DC041_0006098,DC041_0008636
MS3_00001258.1		Smp_329410.1
MS3_00001261.1		Smp_095580.1	EWB00_001050	DC041_0003680
MS3_00001264.1	MS3_00000604.1,MS3_00000620.1,MS3_00000656.1,MS3_00000828.1,MS3_00000864.1,MS3_00000918.1,MS3_00000931.1,MS3_00002138.1,MS3_00000946.1,MS3_00002379.1,MS3_00000957.1,MS3_00002471.1,MS3_00001030.1,MS3_00002486.1,MS3_00002854.1,MS3_00002953.1,MS3_00003093.1,MS3_00007302.1,MS3_00003138.1,MS3_00007446.1,MS3_00003278.1,MS3_00007546.1,MS3_00003570.1,MS3_00009236.1,MS3_00009519.1,MS3_00009589.1,MS3_00009…	Smp_037690.1,Smp_122020.1,Smp_327390.1
MS3_00001265.1	MS3_00001722.2,MS3_00005767.1,MS3_00005921.2,MS3_00006274.1,MS3_00009246.1,MS3_00000485.1,MS3_00000975.1,MS3_00001191.1	Smp_118710.1,Smp_329770.1	EWB00_002474.1,EWB00_002474.2	DC041_0008181
MS3_00001266.1	MS3_00000335.1,MS3_00001199.1
MS3_00001270.1		Smp_163170.1	EWB00_010364	DC041_0008716
MS3_00001271.1		Smp_243850.1	EWB00_003517	DC041_0008805
MS3_00001271.2	MS3_00001271.3	Smp_329800.1
MS3_00001271.3	MS3_00001271.2	Smp_329800.1
MS3_00001274.1
MS3_00001276.1	MS3_00001276.2	Smp_163790.1	EWB00_006130	DC041_0005222
MS3_00001276.2	MS3_00001276.1	Smp_163790.1	EWB00_006130	DC041_0005222
MS3_00001279.1	MS3_00006526.1,MS3_00000846.1,MS3_00007135.2,MS3_00001119.1,MS3_00007490.2,MS3_00001238.1,MS3_00001571.2,MS3_00001779.1,MS3_00003152.3,MS3_00007543.2,MS3_00003469.1,MS3_00008308.2,MS3_00004229.2,MS3_00008710.2,MS3_00004284.2,MS3_00008929.1,MS3_00004990.1,MS3_00000259.1,MS3_00009870.2,MS3_00005340.1,MS3_00000429.1,MS3_00005343.1,MS3_00000550.1		EWB00_000526,EWB00_001588,EWB00_002046,EWB00_003662,EWB00_003821,EWB00_003953,EWB00_004691,EWB00_005256,EWB00_005553,EWB00_005852,EWB00_006666,EWB00_007114,EWB00_007607,EWB00_011224	DC041_0005854,DC041_0009769
MS3_00001280.1	MS3_00000488.1,MS3_00000554.1,MS3_00000580.1,MS3_00000700.1,MS3_00000729.1,MS3_00000788.1,MS3_00000826.1,MS3_00001185.1,MS3_00000831.1,MS3_00001228.1,MS3_00000852.1,MS3_00000950.1,MS3_00001297.1,MS3_00001504.2,MS3_00002087.4,MS3_00002255.1,MS3_00007445.1,MS3_00002461.1,MS3_00007741.1,MS3_00002895.1,MS3_00008442.1,MS3_00003871.1,MS3_00008662.1,MS3_00008817.1,MS3_00009125.1,MS3_00009552.1,MS3_00000…		EWB00_009940	DC041_0003712,DC041_0005574,DC041_0008032,DC041_0008564
MS3_00001283.1		Smp_335770.1	EWB00_002486.1,EWB00_002486.2,EWB00_002486.3	DC041_0011787
MS3_00001284.1	MS3_00000849.1
MS3_00001285.1		Smp_073470.1	EWB00_002501.1,EWB00_002501.2	DC041_0004416,DC041_0004420
MS3_00001286.1	MS3_00004546.2	Smp_032370.1,Smp_306960.1,Smp_306970.1,Smp_309700.1		DC041_0000177,DC041_0000254,DC041_0003432,DC041_0007839
MS3_00001292.1	MS3_00008211.1,MS3_00001339.1,MS3_00008654.1,MS3_00001639.1,MS3_00009364.1,MS3_00002867.1,MS3_00003394.1,MS3_00003500.1,MS3_00003501.1,MS3_00004556.1,MS3_00009460.1,MS3_00005507.1,MS3_00005509.1,MS3_00005510.1,MS3_00005605.1,MS3_00000130.1,MS3_00005606.1,MS3_00001008.1,MS3_00007136.1			DC041_0013071
MS3_00001297.1	MS3_00000488.1,MS3_00000554.1,MS3_00000580.1,MS3_00000700.1,MS3_00000729.1,MS3_00000788.1,MS3_00000826.1,MS3_00001185.1,MS3_00000831.1,MS3_00001228.1,MS3_00000852.1,MS3_00001280.1,MS3_00000950.1,MS3_00001504.2,MS3_00002087.4,MS3_00002255.1,MS3_00007445.1,MS3_00002461.1,MS3_00007741.1,MS3_00002895.1,MS3_00008442.1,MS3_00003871.1,MS3_00008662.1,MS3_00008817.1,MS3_00009125.1,MS3_00009552.1,MS3_00000…		EWB00_009940	DC041_0003712,DC041_0005574,DC041_0008032,DC041_0008564
MS3_00001298.1	MS3_00000604.1,MS3_00000620.1,MS3_00000656.1,MS3_00000828.1,MS3_00000864.1,MS3_00000918.1,MS3_00000931.1,MS3_00002138.1,MS3_00000946.1,MS3_00002379.1,MS3_00000957.1,MS3_00002471.1,MS3_00001030.1,MS3_00002486.1,MS3_00002854.1,MS3_00002953.1,MS3_00003093.1,MS3_00007302.1,MS3_00003138.1,MS3_00007446.1,MS3_00003278.1,MS3_00007546.1,MS3_00003570.1,MS3_00009236.1,MS3_00009519.1,MS3_00009589.1,MS3_00009…	Smp_037690.1,Smp_122020.1,Smp_327390.1
MS3_00001299.1	MS3_00005010.1,MS3_00007174.2,MS3_00004078.1,MS3_00004351.1	Smp_051670.1		DC041_0004110
MS3_00001300.1	MS3_00001300.2,MS3_00001300.3	Smp_069380.1,Smp_069380.2,Smp_069380.3	EWB00_005001	DC041_0001786
MS3_00001300.2	MS3_00001300.1,MS3_00001300.3	Smp_069380.1,Smp_069380.2,Smp_069380.3	EWB00_005001	DC041_0001786
MS3_00001300.3	MS3_00001300.1,MS3_00001300.2	Smp_069380.1,Smp_069380.2,Smp_069380.3	EWB00_005001	DC041_0001786
MS3_00001301.1	MS3_00008900.1,MS3_00005966.1,MS3_00001772.1,MS3_00000761.1,MS3_00008943.1,MS3_00006007.1,MS3_00002075.1,MS3_00000794.1,MS3_00009568.1,MS3_00006684.2,MS3_00002423.1,MS3_00000868.1,MS3_00009929.1,MS3_00006972.1,MS3_00000888.1,MS3_00001076.1,MS3_00001085.1,MS3_00001131.1,MS3_00002496.1,MS3_00001154.1,MS3_00007537.1,MS3_00003399.1,MS3_00001161.1,MS3_00008170.1,MS3_00004352.1,MS3_00001202.1,MS3_00008…	Smp_169310.1
MS3_00001303.1		Smp_166080.1	EWB00_002429.1,EWB00_002429.2	DC041_0012091
MS3_00001304.1	MS3_00010004.1
MS3_00001305.1	MS3_00001306.1	Smp_162970.1	EWB00_009293.1,EWB00_009293.2	DC041_0004489,DC041_0004491
MS3_00001306.1	MS3_00001305.1	Smp_162970.1	EWB00_009293.1,EWB00_009293.2	DC041_0004489,DC041_0004491
MS3_00001307.1	MS3_00010520.1
MS3_00001308.1	MS3_00008881.1	Smp_158710.1,Smp_158940.1	EWB00_003501,EWB00_004604
MS3_00001309.1
MS3_00001312.1
MS3_00001316.1	MS3_00003816.1	Smp_046120.1	EWB00_002683	DC041_0008772
MS3_00001317.1	MS3_00008224.1,MS3_00011001.1
MS3_00001319.1	MS3_00007538.1,MS3_00000821.1,MS3_00001137.1,MS3_00001231.1,MS3_00001237.1,MS3_00001388.1,MS3_00001397.1,MS3_00001932.1,MS3_00002021.1,MS3_00003545.1,MS3_00004045.1,MS3_00000245.1,MS3_00004121.2,MS3_00000476.1,MS3_00005888.2,MS3_00000720.1	Smp_135200.1
MS3_00001322.1	MS3_00001222.1,MS3_00001004.1,MS3_00001220.1,MS3_00001221.1
MS3_00001323.1	MS3_00001005.1,MS3_00001223.1
MS3_00001326.1	MS3_00000490.1,MS3_00001327.1	Smp_148820.1,Smp_312580.1,Smp_332640.1		DC041_0001171,DC041_0001173
MS3_00001327.1	MS3_00000490.1,MS3_00001326.1	Smp_148820.1,Smp_312580.1,Smp_332640.1		DC041_0001171,DC041_0001173
MS3_00001331.1	MS3_00008240.1,MS3_00006048.1,MS3_00008239.1		EWB00_008408	DC041_0006881,DC041_0008534
MS3_00001332.1	MS3_00002256.1,MS3_00004721.1,MS3_00004722.1,MS3_00007227.1,MS3_00008895.1,MS3_00000323.1,MS3_00000404.1,MS3_00001125.1		EWB00_002232,EWB00_002379,EWB00_004262,EWB00_009421,EWB00_009571,EWB00_010075	DC041_0005179
MS3_00001334.1			EWB00_000023.1,EWB00_000023.2
MS3_00001336.1	MS3_00008243.1,MS3_00008892.1	Smp_187410.1,Smp_303010.1,Smp_314170.1,Smp_315690.1,Smp_315690.2,Smp_316790.1,Smp_317470.1,Smp_317470.2,Smp_317470.3,Smp_332150.1,Smp_335780.1,Smp_335930.1,Smp_335930.2,Smp_335930.3,Smp_348060.1	EWB00_000099	DC041_0006378,DC041_0006379,DC041_0013138
MS3_00001337.1	MS3_00010005.1,MS3_00010006.1,MS3_00000254.1,MS3_00000272.1	Smp_179960.1,Smp_333220.1,Smp_333870.1,Smp_333930.1,Smp_334070.1,Smp_334170.1,Smp_334170.2,Smp_334240.1,Smp_345790.1	EWB00_001521,EWB00_009717,EWB00_010027	DC041_0004979,DC041_0011546,DC041_0012425
MS3_00001339.1	MS3_00008211.1,MS3_00008654.1,MS3_00001639.1,MS3_00009364.1,MS3_00002867.1,MS3_00003394.1,MS3_00003500.1,MS3_00003501.1,MS3_00004556.1,MS3_00009460.1,MS3_00005507.1,MS3_00005509.1,MS3_00005510.1,MS3_00005605.1,MS3_00000130.1,MS3_00005606.1,MS3_00001008.1,MS3_00007136.1,MS3_00001292.1			DC041_0013071
MS3_00001343.1	MS3_00000649.1
MS3_00001344.1	MS3_00004589.1,MS3_00004589.2,MS3_00006975.1,MS3_00007137.1,MS3_00007138.1,MS3_00007138.2,MS3_00007243.1,MS3_00009133.1,MS3_00010340.1,MS3_00001107.1,MS3_00001463.1
MS3_00001345.1
MS3_00001348.1	MS3_00000354.1,MS3_00003842.1	Smp_058270.1	EWB00_002298	DC041_0006535
MS3_00001351.1				DC041_0012780
MS3_00001352.1	MS3_00010542.1,MS3_00002531.1,MS3_00002531.2	Smp_309950.1,Smp_309950.2,Smp_309960.1	EWB00_003191	DC041_0003241,DC041_0013083
MS3_00001355.1	MS3_00001355.2,MS3_00010857.1
MS3_00001355.2	MS3_00001355.1,MS3_00010857.1
MS3_00001356.1	MS3_00004761.1	Smp_331970.1
MS3_00001357.1	MS3_00006000.1,MS3_00011123.1,MS3_00000202.1,MS3_00001493.1	Smp_330520.1,Smp_330530.1,Smp_330540.1,Smp_332140.1	EWB00_009635,EWB00_010383	DC041_0000570,DC041_0000775,DC041_0004036,DC041_0005630,DC041_0006097,DC041_0006912,DC041_0007211,DC041_0011215,DC041_0012201,DC041_0012206,DC041_0012539,DC041_0012874
MS3_00001358.1	MS3_00001358.2	Smp_346460.1	EWB00_007563.1,EWB00_007563.2,EWB00_007563.3	DC041_0002660,DC041_0002663
MS3_00001358.2	MS3_00001358.1	Smp_346460.1	EWB00_007563.1,EWB00_007563.2,EWB00_007563.3	DC041_0002660,DC041_0002663
MS3_00001359.1		Smp_055390.1	EWB00_002863.3	DC041_0006054
MS3_00001360.1	MS3_00001360.2,MS3_00001360.3	Smp_052790.1	EWB00_001760.1,EWB00_001760.2	DC041_0005233
MS3_00001360.2	MS3_00001360.1,MS3_00001360.3	Smp_052790.1	EWB00_001760.1,EWB00_001760.2	DC041_0005233
MS3_00001360.3	MS3_00001360.1,MS3_00001360.2	Smp_052790.1	EWB00_001760.1,EWB00_001760.2	DC041_0005233
MS3_00001361.1	MS3_00001361.2	Smp_052800.1	EWB00_001761	DC041_0005232
MS3_00001361.2	MS3_00001361.1	Smp_052800.1	EWB00_001761	DC041_0005232
MS3_00001362.1	MS3_00001362.2	Smp_340850.1	EWB00_001762.1,EWB00_001762.2,EWB00_001762.3	DC041_0005231
MS3_00001362.2	MS3_00001362.1	Smp_340850.1	EWB00_001762.1,EWB00_001762.2,EWB00_001762.3	DC041_0005231
MS3_00001363.1	MS3_00001363.2	Smp_150420.1	EWB00_001764	DC041_0000785
MS3_00001363.2	MS3_00001363.1	Smp_150420.1	EWB00_001764	DC041_0000785
MS3_00001364.1		Smp_150430.1	EWB00_001765	DC041_0000786
MS3_00001365.1	MS3_00001365.2	Smp_344320.1	EWB00_001766	DC041_0000787,DC041_0007773
MS3_00001365.2	MS3_00001365.1	Smp_344320.1	EWB00_001766	DC041_0000787,DC041_0007773
MS3_00001366.1	MS3_00001366.3,MS3_00001366.4	Smp_196620.1	EWB00_001767.1,EWB00_001767.2,EWB00_001767.3,EWB00_001767.4,EWB00_001767.5	DC041_0000790
MS3_00001366.2				DC041_0002248,DC041_0007772
MS3_00001366.3	MS3_00001366.1,MS3_00001366.4	Smp_196620.1	EWB00_001767.1,EWB00_001767.2,EWB00_001767.3,EWB00_001767.4,EWB00_001767.5	DC041_0000790
MS3_00001366.4	MS3_00001366.1,MS3_00001366.3	Smp_196620.1	EWB00_001767.1,EWB00_001767.2,EWB00_001767.3,EWB00_001767.4,EWB00_001767.5	DC041_0000790
MS3_00001367.1	MS3_00001367.3	Smp_052710.1	EWB00_001768
MS3_00001367.3	MS3_00001367.1	Smp_052710.1	EWB00_001768
MS3_00001369.1	MS3_00003327.1,MS3_00004591.1,MS3_00004644.1,MS3_00004672.1,MS3_00004711.1,MS3_00004712.1,MS3_00004743.1,MS3_00006734.1,MS3_00004824.1,MS3_00006828.1,MS3_00005309.1,MS3_00007060.1,MS3_00005310.1,MS3_00007285.1,MS3_00007401.1,MS3_00007403.1,MS3_00007588.1,MS3_00008115.1,MS3_00008118.1,MS3_00008181.1,MS3_00000168.1,MS3_00000745.1,MS3_00001083.1,MS3_00001559.1,MS3_00001783.1,MS3_00001806.1,MS3_00002…
MS3_00001370.1		Smp_055400.1	EWB00_002864	DC041_0006051
MS3_00001371.1	MS3_00001371.2	Smp_305430.1,Smp_305430.2	EWB00_001773	DC041_0008355
MS3_00001371.2	MS3_00001371.1	Smp_305430.1,Smp_305430.2	EWB00_001773	DC041_0008355
MS3_00001371.3			EWB00_001774	DC041_0008353
MS3_00001373.1		Smp_052640.1	EWB00_001778	DC041_0005276
MS3_00001373.2	MS3_00001373.3		EWB00_001777
MS3_00001373.3	MS3_00001373.2		EWB00_001777
MS3_00001374.1	MS3_00001374.2	Smp_340670.1	EWB00_001779.1,EWB00_001779.2,EWB00_001779.3,EWB00_001779.4	DC041_0000565
MS3_00001374.2	MS3_00001374.1	Smp_340670.1	EWB00_001779.1,EWB00_001779.2,EWB00_001779.3,EWB00_001779.4	DC041_0000565
MS3_00001375.1	MS3_00001134.1,MS3_00008510.1
MS3_00001376.1		Smp_140290.1,Smp_140290.2	EWB00_001780,EWB00_001783,EWB00_001784	DC041_0000568
MS3_00001377.1	MS3_00001377.4	Smp_210170.1	EWB00_001781,EWB00_001782,EWB00_001785,EWB00_001789	DC041_0000567,DC041_0001385
MS3_00001377.2
MS3_00001377.3		Smp_033590.1		DC041_0000564,DC041_0000566,DC041_0001399
MS3_00001377.4	MS3_00001377.1	Smp_210170.1	EWB00_001781,EWB00_001782,EWB00_001785,EWB00_001789	DC041_0000567,DC041_0001385
MS3_00001378.1
MS3_00001378.2		Smp_033600.1	EWB00_001786	DC041_0000563
MS3_00001380.1	MS3_00001380.2	Smp_151650.1	EWB00_002865.1,EWB00_002865.2,EWB00_002865.3,EWB00_002865.4,EWB00_002865.5	DC041_0006055,DC041_0008752
MS3_00001380.2	MS3_00001380.1	Smp_151650.1	EWB00_002865.1,EWB00_002865.2,EWB00_002865.3,EWB00_002865.4,EWB00_002865.5	DC041_0006055,DC041_0008752
MS3_00001381.1
MS3_00001381.2		Smp_315700.1	EWB00_003429.1,EWB00_003429.2,EWB00_003429.3	DC041_0001384
MS3_00001382.1		Smp_140330.1	EWB00_003428.1,EWB00_003428.2,EWB00_003428.3	DC041_0001381
MS3_00001383.1	MS3_00001383.2	Smp_033660.1	EWB00_003427.1,EWB00_003427.3,EWB00_003427.5	DC041_0006840
MS3_00001383.2	MS3_00001383.1	Smp_033660.1	EWB00_003427.1,EWB00_003427.3,EWB00_003427.5	DC041_0006840
MS3_00001384.1	MS3_00001384.4,MS3_00001384.2,MS3_00001384.3	Smp_033670.1	EWB00_003426.1,EWB00_003426.2	DC041_0006834
MS3_00001384.2	MS3_00001384.4,MS3_00001384.1,MS3_00001384.3	Smp_033670.1	EWB00_003426.1,EWB00_003426.2	DC041_0006834
MS3_00001384.3	MS3_00001384.4,MS3_00001384.1,MS3_00001384.2	Smp_033670.1	EWB00_003426.1,EWB00_003426.2	DC041_0006834
MS3_00001384.4	MS3_00001384.1,MS3_00001384.2,MS3_00001384.3	Smp_033670.1	EWB00_003426.1,EWB00_003426.2	DC041_0006834
MS3_00001385.2		Smp_144720.3,Smp_144720.4,Smp_144720.5
MS3_00001386.1	MS3_00001386.2	Smp_083150.1	EWB00_005930.1,EWB00_005930.2	DC041_0005215
MS3_00001386.2	MS3_00001386.1	Smp_083150.1	EWB00_005930.1,EWB00_005930.2	DC041_0005215
MS3_00001387.1		Smp_167230.2
MS3_00001387.2	MS3_00001387.3	Smp_167230.1,Smp_167230.3,Smp_167230.4,Smp_167230.5	EWB00_005931.1,EWB00_005931.2,EWB00_005931.3	DC041_0005218
MS3_00001387.3	MS3_00001387.2	Smp_167230.1,Smp_167230.3,Smp_167230.4,Smp_167230.5	EWB00_005931.1,EWB00_005931.2,EWB00_005931.3	DC041_0005218
MS3_00001388.1	MS3_00007538.1,MS3_00000821.1,MS3_00001137.1,MS3_00001231.1,MS3_00001237.1,MS3_00001319.1,MS3_00001397.1,MS3_00001932.1,MS3_00002021.1,MS3_00003545.1,MS3_00004045.1,MS3_00000245.1,MS3_00004121.2,MS3_00000476.1,MS3_00005888.2,MS3_00000720.1	Smp_135200.1
MS3_00001389.1		Smp_083120.2
MS3_00001389.2		Smp_083120.3	EWB00_005933	DC041_0005217
MS3_00001390.1		Smp_167220.1,Smp_167220.2	EWB00_005934.1,EWB00_005934.2,EWB00_005934.3,EWB00_005934.4	DC041_0005214,DC041_0006843
MS3_00001391.1	MS3_00001391.2,MS3_00001391.3	Smp_055420.1,Smp_055420.2	EWB00_002866	DC041_0006056
MS3_00001391.2	MS3_00001391.1,MS3_00001391.3	Smp_055420.1,Smp_055420.2	EWB00_002866	DC041_0006056
MS3_00001391.3	MS3_00001391.1,MS3_00001391.2	Smp_055420.1,Smp_055420.2	EWB00_002866	DC041_0006056
MS3_00001392.1		Smp_200570.1	EWB00_005935.1,EWB00_005935.2,EWB00_005935.3	DC041_0003328
MS3_00001393.1	MS3_00001393.4,MS3_00001393.5,MS3_00001393.2,MS3_00001393.3	Smp_345710.1	EWB00_005936	DC041_0003327
MS3_00001393.2	MS3_00001393.4,MS3_00001393.5,MS3_00001393.1,MS3_00001393.3	Smp_345710.1	EWB00_005936	DC041_0003327
MS3_00001393.3	MS3_00001393.4,MS3_00001393.5,MS3_00001393.1,MS3_00001393.2	Smp_345710.1	EWB00_005936	DC041_0003327
MS3_00001393.4	MS3_00001393.5,MS3_00001393.1,MS3_00001393.2,MS3_00001393.3	Smp_345710.1	EWB00_005936	DC041_0003327
MS3_00001393.5	MS3_00001393.4,MS3_00001393.1,MS3_00001393.2,MS3_00001393.3	Smp_345710.1	EWB00_005936	DC041_0003327
MS3_00001394.2	MS3_00001394.3,MS3_00001394.4	Smp_083080.1	EWB00_005937.1,EWB00_005937.2,EWB00_005937.3,EWB00_005937.4,EWB00_005937.5	DC041_0003329
MS3_00001394.3	MS3_00001394.2,MS3_00001394.4	Smp_083080.1	EWB00_005937.1,EWB00_005937.2,EWB00_005937.3,EWB00_005937.4,EWB00_005937.5	DC041_0003329
MS3_00001394.4	MS3_00001394.2,MS3_00001394.3	Smp_083080.1	EWB00_005937.1,EWB00_005937.2,EWB00_005937.3,EWB00_005937.4,EWB00_005937.5	DC041_0003329
MS3_00001395.1		Smp_167200.1	EWB00_005938.2,EWB00_005938.3	DC041_0003330
MS3_00001395.2
MS3_00001396.1		Smp_167190.1	EWB00_007866	DC041_0001435
MS3_00001397.1	MS3_00007538.1,MS3_00000821.1,MS3_00001137.1,MS3_00001231.1,MS3_00001237.1,MS3_00001319.1,MS3_00001388.1,MS3_00001932.1,MS3_00002021.1,MS3_00003545.1,MS3_00004045.1,MS3_00000245.1,MS3_00004121.2,MS3_00000476.1,MS3_00005888.2,MS3_00000720.1	Smp_135200.1
MS3_00001398.1
MS3_00001398.2	MS3_00001398.3,MS3_00001398.4	Smp_083040.1,Smp_083040.2,Smp_083040.3,Smp_083040.4	EWB00_007865	DC041_0003034,DC041_0010903
MS3_00001398.3	MS3_00001398.2,MS3_00001398.4	Smp_083040.1,Smp_083040.2,Smp_083040.3,Smp_083040.4	EWB00_007865	DC041_0003034,DC041_0010903
MS3_00001398.4	MS3_00001398.2,MS3_00001398.3	Smp_083040.1,Smp_083040.2,Smp_083040.3,Smp_083040.4	EWB00_007865	DC041_0003034,DC041_0010903
MS3_00001399.1	MS3_00001399.2	Smp_083020.1,Smp_083020.3	EWB00_007863	DC041_0003030
MS3_00001399.2	MS3_00001399.1	Smp_083020.1,Smp_083020.3	EWB00_007863	DC041_0003030
MS3_00001400.1	MS3_00001400.2	Smp_083030.1	EWB00_007864.1,EWB00_007864.2,EWB00_007864.3,EWB00_007864.4	DC041_0003028
MS3_00001400.2	MS3_00001400.1	Smp_083030.1	EWB00_007864.1,EWB00_007864.2,EWB00_007864.3,EWB00_007864.4	DC041_0003028
MS3_00001401.1	MS3_00001401.2	Smp_167160.1,Smp_167160.2,Smp_167160.3	EWB00_007862	DC041_0003029
MS3_00001401.2	MS3_00001401.1	Smp_167160.1,Smp_167160.2,Smp_167160.3	EWB00_007862	DC041_0003029
MS3_00001401.3		Smp_167170.1	EWB00_007860	DC041_0003027
MS3_00001402.1		Smp_151670.1,Smp_151670.2	EWB00_002858.3	DC041_0006050
MS3_00001403.1		Smp_118220.1	EWB00_007861.1,EWB00_007861.2,EWB00_007861.3,EWB00_007861.4	DC041_0003033
MS3_00001404.1	MS3_00001404.3,MS3_00001607.1,MS3_00006044.1,MS3_00009635.1,MS3_00000449.1,MS3_00001404.2	Smp_059140.1,Smp_167670.1,Smp_167780.1,Smp_175400.1	EWB00_004447
MS3_00001404.2	MS3_00001404.3,MS3_00001607.1,MS3_00006044.1,MS3_00009635.1,MS3_00000449.1,MS3_00001404.1	Smp_059140.1,Smp_167670.1,Smp_167780.1,Smp_175400.1	EWB00_004447
MS3_00001404.3	MS3_00001607.1,MS3_00006044.1,MS3_00009635.1,MS3_00000449.1,MS3_00001404.1,MS3_00001404.2	Smp_059140.1,Smp_167670.1,Smp_167780.1,Smp_175400.1	EWB00_004447
MS3_00001405.1	MS3_00001405.2	Smp_336360.1	EWB00_007859	DC041_0000601,DC041_0003026
MS3_00001405.2	MS3_00001405.1	Smp_336360.1	EWB00_007859	DC041_0000601,DC041_0003026
MS3_00001406.1		Smp_341670.1	EWB00_007858	DC041_0010358
MS3_00001407.1		Smp_176420.1,Smp_176420.2,Smp_176420.3,Smp_176420.4	EWB00_007857	DC041_0010360
MS3_00001408.1
MS3_00001408.2		Smp_098760.1,Smp_098760.2	EWB00_003402	DC041_0010361
MS3_00001409.1	MS3_00001409.3	Smp_176410.1,Smp_176410.2	EWB00_003400	DC041_0010356
MS3_00001409.2
MS3_00001409.3	MS3_00001409.1	Smp_176410.1,Smp_176410.2	EWB00_003400	DC041_0010356
MS3_00001410.1	MS3_00001410.2,MS3_00001410.3	Smp_341660.1	EWB00_003399	DC041_0010362
MS3_00001410.2	MS3_00001410.1,MS3_00001410.3	Smp_341660.1	EWB00_003399	DC041_0010362
MS3_00001410.3	MS3_00001410.1,MS3_00001410.2	Smp_341660.1	EWB00_003399	DC041_0010362
MS3_00001411.1		Smp_337300.1		DC041_0007290
MS3_00001412.1		Smp_176390.1	EWB00_003398	DC041_0010353
MS3_00001413.1		Smp_055440.1	EWB00_002857.1,EWB00_002857.2	DC041_0006762
MS3_00001414.1	MS3_00001414.2	Smp_176380.1,Smp_176380.2	EWB00_003397.1,EWB00_003397.2,EWB00_003397.3	DC041_0010363
MS3_00001414.2	MS3_00001414.1	Smp_176380.1,Smp_176380.2	EWB00_003397.1,EWB00_003397.2,EWB00_003397.3	DC041_0010363
MS3_00001417.1	MS3_00001417.2	Smp_343470.1,Smp_343470.2,Smp_343470.3	EWB00_003394	DC041_0009521
MS3_00001417.2	MS3_00001417.1	Smp_343470.1,Smp_343470.2,Smp_343470.3	EWB00_003394	DC041_0009521
MS3_00001418.1		Smp_301800.1	EWB00_003393.1,EWB00_003393.2	DC041_0009523
MS3_00001419.1	MS3_00001419.4,MS3_00001419.2,MS3_00001419.3	Smp_092850.1,Smp_092850.2	EWB00_003391	DC041_0009518
MS3_00001419.2	MS3_00001419.4,MS3_00001419.1,MS3_00001419.3	Smp_092850.1,Smp_092850.2	EWB00_003391	DC041_0009518
MS3_00001419.3	MS3_00001419.4,MS3_00001419.1,MS3_00001419.2	Smp_092850.1,Smp_092850.2	EWB00_003391	DC041_0009518
MS3_00001419.4	MS3_00001419.1,MS3_00001419.2,MS3_00001419.3	Smp_092850.1,Smp_092850.2	EWB00_003391	DC041_0009518
MS3_00001421.1		Smp_180800.1	EWB00_003388.1,EWB00_003388.2,EWB00_003388.3,EWB00_003388.4	DC041_0009524
MS3_00001422.1		Smp_180810.1	EWB00_003387.1,EWB00_003387.2,EWB00_003387.3	DC041_0001496
MS3_00001423.1		Smp_105020.1	EWB00_003386	DC041_0000451,DC041_0001494
MS3_00001425.1	MS3_00001425.2	Smp_301790.1,Smp_301790.2,Smp_301790.3	EWB00_003385	DC041_0001499
MS3_00001425.2	MS3_00001425.1	Smp_301790.1,Smp_301790.2,Smp_301790.3	EWB00_003385	DC041_0001499
MS3_00001426.1		Smp_105040.1	EWB00_003384.1,EWB00_003384.2,EWB00_003384.3	DC041_0001497
MS3_00001427.1	MS3_00001427.2	Smp_315760.1,Smp_315760.2,Smp_315760.3	EWB00_003383.1,EWB00_003383.2	DC041_0001495
MS3_00001427.2	MS3_00001427.1	Smp_315760.1,Smp_315760.2,Smp_315760.3	EWB00_003383.1,EWB00_003383.2	DC041_0001495
MS3_00001428.1		Smp_347990.1,Smp_347990.3	EWB00_003380	DC041_0001498
MS3_00001429.1		Smp_105090.1,Smp_105090.2	EWB00_003379	DC041_0003988
MS3_00001429.2		Smp_105090.3		DC041_0003992
MS3_00001430.1	MS3_00001430.2	Smp_212230.1	EWB00_003377	DC041_0003991
MS3_00001430.2	MS3_00001430.1	Smp_212230.1	EWB00_003377	DC041_0003991
MS3_00001431.1		Smp_332490.1	EWB00_003376	DC041_0003989
MS3_00001433.1		Smp_031920.1,Smp_031920.2	EWB00_003373.1,EWB00_003373.2,EWB00_003373.3	DC041_0011509
MS3_00001434.1	MS3_00001434.2,MS3_00001434.3	Smp_139470.1,Smp_139470.2	EWB00_003372.1,EWB00_003372.2	DC041_0011510
MS3_00001434.2	MS3_00001434.1,MS3_00001434.3	Smp_139470.1,Smp_139470.2	EWB00_003372.1,EWB00_003372.2	DC041_0011510
MS3_00001434.3	MS3_00001434.1,MS3_00001434.2	Smp_139470.1,Smp_139470.2	EWB00_003372.1,EWB00_003372.2	DC041_0011510
MS3_00001435.1		Smp_245120.1	EWB00_002855	DC041_0010478
MS3_00001436.1	MS3_00001436.2,MS3_00001436.3	Smp_301780.1	EWB00_003371.1,EWB00_003371.2	DC041_0011513
MS3_00001436.2	MS3_00001436.1,MS3_00001436.3	Smp_301780.1	EWB00_003371.1,EWB00_003371.2	DC041_0011513
MS3_00001436.3	MS3_00001436.1,MS3_00001436.2	Smp_301780.1	EWB00_003371.1,EWB00_003371.2	DC041_0011513
MS3_00001437.1		Smp_031950.1	EWB00_008161.1,EWB00_008161.2,EWB00_008161.3,EWB00_008161.4,EWB00_008161.5,EWB00_008161.6,EWB00_008161.7	DC041_0002736
MS3_00001438.1		Smp_139480.1	EWB00_008163	DC041_0002741
MS3_00001439.1
MS3_00001439.2		Smp_031990.1	EWB00_008164.2,EWB00_008164.3	DC041_0002739
MS3_00001440.1		Smp_032000.1	EWB00_008167	DC041_0002737
MS3_00001441.1	MS3_00006684.1,MS3_00008096.1,MS3_00003064.1,MS3_00008993.1,MS3_00003084.1,MS3_00003110.1,MS3_00003437.2,MS3_00003964.2,MS3_00003998.1,MS3_00009258.1,MS3_00004277.1,MS3_00009607.1,MS3_00005322.1,MS3_00005324.2,MS3_00005453.1,MS3_00000026.1,MS3_00005697.2,MS3_00000434.1,MS3_00006241.1,MS3_00001092.1	Smp_246800.2	EWB00_002564,EWB00_003186,EWB00_003276,EWB00_005526,EWB00_009181,EWB00_010463	DC041_0012140,DC041_0013076
MS3_00001442.3		Smp_139520.1,Smp_139520.2	EWB00_008168	DC041_0002742
MS3_00001443.1		Smp_139530.1	EWB00_008170.3	DC041_0007572
MS3_00001445.1	MS3_00010033.1,MS3_00010034.1,MS3_00010265.1,MS3_00000880.1,MS3_00001456.1			DC041_0008084,DC041_0008085,DC041_0010474,DC041_0010476
MS3_00001447.1	MS3_00001447.2,MS3_00001447.5	Smp_212830.1,Smp_212830.2,Smp_212830.3	EWB00_008172.1,EWB00_008172.2,EWB00_008172.3,EWB00_008172.4	DC041_0001229,DC041_0001230
MS3_00001447.2	MS3_00001447.1,MS3_00001447.5	Smp_212830.1,Smp_212830.2,Smp_212830.3	EWB00_008172.1,EWB00_008172.2,EWB00_008172.3,EWB00_008172.4	DC041_0001229,DC041_0001230
MS3_00001447.3
MS3_00001447.4		Smp_032120.2		DC041_0001225
MS3_00001447.5	MS3_00001447.1,MS3_00001447.2	Smp_212830.1,Smp_212830.2,Smp_212830.3	EWB00_008172.1,EWB00_008172.2,EWB00_008172.3,EWB00_008172.4	DC041_0001229,DC041_0001230
MS3_00001448.1		Smp_316850.1		DC041_0001228
MS3_00001449.1		Smp_032150.1	EWB00_008174.1,EWB00_008174.2,EWB00_008174.3,EWB00_008174.4,EWB00_008174.5	DC041_0001226
MS3_00001450.1	MS3_00001450.2	Smp_139600.1	EWB00_008175.1,EWB00_008175.2,EWB00_008175.3,EWB00_008175.4	DC041_0001227
MS3_00001450.2	MS3_00001450.1	Smp_139600.1	EWB00_008175.1,EWB00_008175.2,EWB00_008175.3,EWB00_008175.4	DC041_0001227
MS3_00001451.1	MS3_00001451.2	Smp_078540.1,Smp_309610.1,Smp_309610.2,Smp_319390.1	EWB00_008176.1,EWB00_008176.2,EWB00_008358.1,EWB00_008358.2,EWB00_008358.3,EWB00_009727.1,EWB00_009727.2	DC041_0000585
MS3_00001451.2	MS3_00001451.1	Smp_078540.1,Smp_309610.1,Smp_309610.2,Smp_319390.1	EWB00_008176.1,EWB00_008176.2,EWB00_008358.1,EWB00_008358.2,EWB00_008358.3,EWB00_009727.1,EWB00_009727.2	DC041_0000585
MS3_00001452.1		Smp_032180.1		DC041_0005384
MS3_00001453.1	MS3_00001453.4	Smp_139620.1	EWB00_008359.1,EWB00_008359.2	DC041_0005385
MS3_00001453.2	MS3_00001453.3
MS3_00001453.3	MS3_00001453.2
MS3_00001453.4	MS3_00001453.1	Smp_139620.1	EWB00_008359.1,EWB00_008359.2	DC041_0005385
MS3_00001454.2		Smp_213170.1,Smp_213170.2	EWB00_008361
MS3_00001454.3		Smp_213160.1	EWB00_008360	DC041_0003371
MS3_00001455.1	MS3_00000834.1	Smp_032230.1,Smp_319370.1,Smp_319370.2,Smp_319370.3	EWB00_008362.1,EWB00_008362.2,EWB00_008362.3	DC041_0001146
MS3_00001456.1	MS3_00010033.1,MS3_00010034.1,MS3_00010265.1,MS3_00000880.1,MS3_00001445.1			DC041_0008084,DC041_0008085,DC041_0010474,DC041_0010476
MS3_00001457.1	MS3_00008062.1,MS3_00001155.1,MS3_00008922.1,MS3_00001197.1,MS3_00009571.1,MS3_00001461.1,MS3_00001605.1,MS3_00002721.1,MS3_00003296.1,MS3_00009882.1,MS3_00004563.2,MS3_00004959.1,MS3_00005418.1,MS3_00007522.1,MS3_00000206.1,MS3_00007533.1,MS3_00000614.1,MS3_00007805.1,MS3_00000814.1		EWB00_001556,EWB00_004401,EWB00_005028,EWB00_005505,EWB00_005808,EWB00_009466,EWB00_009724,EWB00_011235	DC041_0002611
MS3_00001458.1	MS3_00001458.2	Smp_032240.1	EWB00_008365.1,EWB00_008365.2,EWB00_008365.3,EWB00_008365.4	DC041_0001145,DC041_0003370
MS3_00001458.2	MS3_00001458.1	Smp_032240.1	EWB00_008365.1,EWB00_008365.2,EWB00_008365.3,EWB00_008365.4	DC041_0001145,DC041_0003370
MS3_00001459.1	MS3_00001459.2	Smp_032250.1	EWB00_008364.1,EWB00_008364.2,EWB00_008364.3,EWB00_008364.4,EWB00_008364.5	DC041_0001147
MS3_00001459.2	MS3_00001459.1	Smp_032250.1	EWB00_008364.1,EWB00_008364.2,EWB00_008364.3,EWB00_008364.4,EWB00_008364.5	DC041_0001147
MS3_00001459.3		Smp_032250.2
MS3_00001460.2		Smp_032260.1,Smp_032260.2	EWB00_008366	DC041_0000417
MS3_00001461.1	MS3_00008062.1,MS3_00001155.1,MS3_00008922.1,MS3_00001197.1,MS3_00009571.1,MS3_00001457.1,MS3_00001605.1,MS3_00002721.1,MS3_00003296.1,MS3_00009882.1,MS3_00004563.2,MS3_00004959.1,MS3_00005418.1,MS3_00007522.1,MS3_00000206.1,MS3_00007533.1,MS3_00000614.1,MS3_00007805.1,MS3_00000814.1		EWB00_001556,EWB00_004401,EWB00_005028,EWB00_005505,EWB00_005808,EWB00_009466,EWB00_009724,EWB00_011235	DC041_0002611
MS3_00001462.1	MS3_00000848.1,MS3_00001206.1,MS3_00001695.1,MS3_00002423.2,MS3_00002871.1,MS3_00002871.2,MS3_00004740.2,MS3_00004848.1,MS3_00004848.2,MS3_00004848.3,MS3_00000203.1,MS3_00009241.1,MS3_00000263.1,MS3_00009705.1,MS3_00000383.1	Smp_026200.1,Smp_101840.1,Smp_109240.1,Smp_114870.1,Smp_120020.1,Smp_175190.1,Smp_197170.1,Smp_242960.1
MS3_00001463.1	MS3_00004589.1,MS3_00004589.2,MS3_00006975.1,MS3_00007137.1,MS3_00007138.1,MS3_00007138.2,MS3_00007243.1,MS3_00009133.1,MS3_00010340.1,MS3_00001107.1,MS3_00001344.1
MS3_00001464.1	MS3_00001464.2	Smp_009650.1	EWB00_008367.1,EWB00_008367.2,EWB00_008367.3,EWB00_008367.4
MS3_00001464.2	MS3_00001464.1	Smp_009650.1	EWB00_008367.1,EWB00_008367.2,EWB00_008367.3,EWB00_008367.4
MS3_00001465.1		Smp_204580.1	EWB00_008368	DC041_0000413
MS3_00001466.1		Smp_099240.1	EWB00_007562	DC041_0002661
MS3_00001466.2	MS3_00001466.3	Smp_176620.1	EWB00_007561.1,EWB00_007561.2	DC041_0002662
MS3_00001466.3	MS3_00001466.2	Smp_176620.1	EWB00_007561.1,EWB00_007561.2	DC041_0002662
MS3_00001467.1				DC041_0008083
MS3_00001468.1		Smp_009630.1	EWB00_008369	DC041_0000415
MS3_00001469.1		Smp_127240.1,Smp_127240.2,Smp_127240.3	EWB00_008370	DC041_0000416
MS3_00001470.1	MS3_00001470.2	Smp_315890.1,Smp_315890.4	EWB00_008371.1,EWB00_008371.2	DC041_0000414
MS3_00001470.2	MS3_00001470.1	Smp_315890.1,Smp_315890.4	EWB00_008371.1,EWB00_008371.2	DC041_0000414
MS3_00001471.1		Smp_009600.1	EWB00_008372.1,EWB00_008372.2	DC041_0000623
MS3_00001472.1		Smp_127220.1		DC041_0000619
MS3_00001473.1		Smp_005000.1	EWB00_001466.1,EWB00_001466.2,EWB00_001466.3	DC041_0000622
MS3_00001474.1
MS3_00001474.2	MS3_00001474.3	Smp_004990.1	EWB00_001467.1,EWB00_001467.2,EWB00_001467.3	DC041_0000617
MS3_00001474.3	MS3_00001474.2	Smp_004990.1	EWB00_001467.1,EWB00_001467.2,EWB00_001467.3	DC041_0000617
MS3_00001475.1	MS3_00001475.5,MS3_00001475.2,MS3_00001475.4	Smp_213790.1,Smp_213790.2,Smp_213790.3	EWB00_001464	DC041_0000621
MS3_00001475.2	MS3_00001475.5,MS3_00001475.1,MS3_00001475.4	Smp_213790.1,Smp_213790.2,Smp_213790.3	EWB00_001464	DC041_0000621
MS3_00001475.3		Smp_004980.1	EWB00_001465
MS3_00001475.4	MS3_00001475.5,MS3_00001475.1,MS3_00001475.2	Smp_213790.1,Smp_213790.2,Smp_213790.3	EWB00_001464	DC041_0000621
MS3_00001475.5	MS3_00001475.1,MS3_00001475.2,MS3_00001475.4	Smp_213790.1,Smp_213790.2,Smp_213790.3	EWB00_001464	DC041_0000621
MS3_00001476.1
MS3_00001476.2
MS3_00001476.3		Smp_124820.1	EWB00_001463.1,EWB00_001463.2	DC041_0000616
MS3_00001477.1		Smp_004940.1	EWB00_004756.1,EWB00_004756.2	DC041_0007267
MS3_00001478.1	MS3_00001478.2		EWB00_001146	DC041_0009950
MS3_00001478.2	MS3_00001478.1		EWB00_001146	DC041_0009950
MS3_00001479.1		Smp_340120.1	EWB00_004755.1,EWB00_004755.2,EWB00_004755.3	DC041_0007269
MS3_00001480.1		Smp_005070.1,Smp_005070.2	EWB00_001468.1,EWB00_001468.2,EWB00_001468.3,EWB00_001468.4,EWB00_001468.5	DC041_0006167
MS3_00001482.1	MS3_00001482.4,MS3_00001482.5,MS3_00001482.6,MS3_00001482.2,MS3_00001482.3	Smp_124840.1	EWB00_000038,EWB00_001469	DC041_0006165
MS3_00001482.2	MS3_00001482.4,MS3_00001482.5,MS3_00001482.6,MS3_00001482.1,MS3_00001482.3	Smp_124840.1	EWB00_000038,EWB00_001469	DC041_0006165
MS3_00001482.3	MS3_00001482.4,MS3_00001482.5,MS3_00001482.6,MS3_00001482.1,MS3_00001482.2	Smp_124840.1	EWB00_000038,EWB00_001469	DC041_0006165
MS3_00001482.4	MS3_00001482.5,MS3_00001482.6,MS3_00001482.1,MS3_00001482.2,MS3_00001482.3	Smp_124840.1	EWB00_000038,EWB00_001469	DC041_0006165
MS3_00001482.5	MS3_00001482.4,MS3_00001482.6,MS3_00001482.1,MS3_00001482.2,MS3_00001482.3	Smp_124840.1	EWB00_000038,EWB00_001469	DC041_0006165
MS3_00001482.6	MS3_00001482.4,MS3_00001482.5,MS3_00001482.1,MS3_00001482.2,MS3_00001482.3	Smp_124840.1	EWB00_000038,EWB00_001469	DC041_0006165
MS3_00001484.1		Smp_124850.1	EWB00_001471.1,EWB00_001471.2,EWB00_001471.3	DC041_0006163
MS3_00001484.2
MS3_00001486.2	MS3_00001486.4	Smp_124860.1,Smp_124860.2	EWB00_001473.1,EWB00_001473.2,EWB00_001473.3	DC041_0006170
MS3_00001486.4	MS3_00001486.2	Smp_124860.1,Smp_124860.2	EWB00_001473.1,EWB00_001473.2,EWB00_001473.3	DC041_0006170
MS3_00001487.1		Smp_005160.1,Smp_005160.2	EWB00_001475.1,EWB00_001475.2,EWB00_001475.3	DC041_0006169
MS3_00001489.1	MS3_00001500.1	Smp_167830.1	EWB00_001144	DC041_0009951
MS3_00001490.1	MS3_00001976.1,MS3_00002907.1,MS3_00003880.1,MS3_00004116.1,MS3_00006698.1,MS3_00006905.1,MS3_00007300.1,MS3_00007585.1,MS3_00008398.1,MS3_00008681.1,MS3_00000320.1,MS3_00001759.1
MS3_00001492.1	MS3_00007063.1,MS3_00000660.1,MS3_00008227.1,MS3_00001180.1,MS3_00008973.1,MS3_00001256.1,MS3_00003409.1,MS3_00003554.1,MS3_00004356.4,MS3_00009239.2,MS3_00004970.1,MS3_00005986.2,MS3_00006069.1,MS3_00006173.1,MS3_00000081.1,MS3_00006485.2,MS3_00000142.1,MS3_00006520.1,MS3_00000190.1		EWB00_002568,EWB00_004008	DC041_0006098,DC041_0008636
MS3_00001493.1	MS3_00006000.1,MS3_00011123.1,MS3_00000202.1,MS3_00001357.1	Smp_330520.1,Smp_330530.1,Smp_330540.1,Smp_332140.1	EWB00_009635,EWB00_010383	DC041_0000570,DC041_0000775,DC041_0004036,DC041_0005630,DC041_0006097,DC041_0006912,DC041_0007211,DC041_0011215,DC041_0012201,DC041_0012206,DC041_0012539,DC041_0012874
MS3_00001494.1	MS3_00001494.3,MS3_00001494.4	Smp_005180.1	EWB00_001476.1,EWB00_001476.2,EWB00_001476.3	DC041_0006164,DC041_0009296
MS3_00001494.2				DC041_0009297
MS3_00001494.3	MS3_00001494.1,MS3_00001494.4	Smp_005180.1	EWB00_001476.1,EWB00_001476.2,EWB00_001476.3	DC041_0006164,DC041_0009296
MS3_00001494.4	MS3_00001494.1,MS3_00001494.3	Smp_005180.1	EWB00_001476.1,EWB00_001476.2,EWB00_001476.3	DC041_0006164,DC041_0009296
MS3_00001496.1	MS3_00001496.2,MS3_00001496.3	Smp_005210.1	EWB00_006829	DC041_0002814,DC041_0004450,DC041_0011371
MS3_00001496.2	MS3_00001496.1,MS3_00001496.3	Smp_005210.1	EWB00_006829	DC041_0002814,DC041_0004450,DC041_0011371
MS3_00001496.3	MS3_00001496.1,MS3_00001496.2	Smp_005210.1	EWB00_006829	DC041_0002814,DC041_0004450,DC041_0011371
MS3_00001497.1		Smp_093440.1	EWB00_006831	DC041_0004453
MS3_00001497.2
MS3_00001498.1		Smp_124890.1,Smp_173360.1,Smp_173360.2		DC041_0012127
MS3_00001499.1		Smp_342080.1,Smp_342080.2	EWB00_006832	DC041_0012128
MS3_00001499.2	MS3_00001499.3
MS3_00001499.3	MS3_00001499.2
MS3_00001499.4		Smp_005230.1		DC041_0012126
MS3_00001500.1	MS3_00001489.1	Smp_167830.1	EWB00_001144	DC041_0009951
MS3_00001501.1	MS3_00001501.2,MS3_00001501.3	Smp_124920.1	EWB00_006833	DC041_0009078,DC041_0009079,DC041_0012129
MS3_00001501.2	MS3_00001501.1,MS3_00001501.3	Smp_124920.1	EWB00_006833	DC041_0009078,DC041_0009079,DC041_0012129
MS3_00001501.3	MS3_00001501.1,MS3_00001501.2	Smp_124920.1	EWB00_006833	DC041_0009078,DC041_0009079,DC041_0012129
MS3_00001502.1	MS3_00001502.2,MS3_00001502.3	Smp_028170.1,Smp_028170.2		DC041_0003842
MS3_00001502.2	MS3_00001502.1,MS3_00001502.3	Smp_028170.1,Smp_028170.2		DC041_0003842
MS3_00001502.3	MS3_00001502.1,MS3_00001502.2	Smp_028170.1,Smp_028170.2		DC041_0003842
MS3_00001504.1		Smp_028140.1,Smp_028140.2	EWB00_006837	DC041_0000577,DC041_0003840
MS3_00001504.2	MS3_00000488.1,MS3_00000554.1,MS3_00000580.1,MS3_00000700.1,MS3_00000729.1,MS3_00000788.1,MS3_00000826.1,MS3_00001185.1,MS3_00000831.1,MS3_00001228.1,MS3_00000852.1,MS3_00001280.1,MS3_00000950.1,MS3_00001297.1,MS3_00002087.4,MS3_00002255.1,MS3_00007445.1,MS3_00002461.1,MS3_00007741.1,MS3_00002895.1,MS3_00008442.1,MS3_00003871.1,MS3_00008662.1,MS3_00008817.1,MS3_00009125.1,MS3_00009552.1,MS3_00000…		EWB00_009940	DC041_0003712,DC041_0005574,DC041_0008032,DC041_0008564
MS3_00001505.1		Smp_028130.1	EWB00_006838	DC041_0000580
MS3_00001506.1	MS3_00001506.3,MS3_00001506.4	Smp_028120.1	EWB00_006839	DC041_0000579
MS3_00001506.2
MS3_00001506.3	MS3_00001506.1,MS3_00001506.4	Smp_028120.1	EWB00_006839	DC041_0000579
MS3_00001506.4	MS3_00001506.1,MS3_00001506.3	Smp_028120.1	EWB00_006839	DC041_0000579
MS3_00001507.1		Smp_137410.1	EWB00_006840.1,EWB00_006840.2	DC041_0005460,DC041_0005461
MS3_00001508.1	MS3_00001508.2	Smp_028100.1	EWB00_006841.1,EWB00_006841.2	DC041_0001365
MS3_00001508.2	MS3_00001508.1	Smp_028100.1	EWB00_006841.1,EWB00_006841.2	DC041_0001365
MS3_00001509.1		Smp_137390.1	EWB00_006842	DC041_0001363
MS3_00001510.1	MS3_00001510.2	Smp_028080.1	EWB00_006843.3	DC041_0001361
MS3_00001510.2	MS3_00001510.1	Smp_028080.1	EWB00_006843.3	DC041_0001361
MS3_00001511.1	MS3_00000889.1,MS3_00002523.1		EWB00_001142	DC041_0000638
MS3_00001512.1	MS3_00001512.2	Smp_028070.1	EWB00_006844.2	DC041_0001368
MS3_00001512.2	MS3_00001512.1	Smp_028070.1	EWB00_006844.2	DC041_0001368
MS3_00001512.3	MS3_00001512.4	Smp_028060.1	EWB00_006845.1,EWB00_006845.2	DC041_0001359
MS3_00001512.4	MS3_00001512.3	Smp_028060.1	EWB00_006845.1,EWB00_006845.2	DC041_0001359
MS3_00001513.1		Smp_028050.1	EWB00_006846.1,EWB00_006846.2	DC041_0001364
MS3_00001514.1		Smp_028030.1,Smp_028030.2	EWB00_006847.1,EWB00_006847.2,EWB00_006847.3	DC041_0001366
MS3_00001514.2	MS3_00001514.3	Smp_333240.3
MS3_00001514.3	MS3_00001514.2	Smp_333240.3
MS3_00001515.1		Smp_137380.1	EWB00_006848.4	DC041_0001369
MS3_00001516.1	MS3_00001516.2	Smp_317370.1,Smp_317370.2,Smp_317370.3,Smp_317370.4	EWB00_006849	DC041_0001367
MS3_00001516.2	MS3_00001516.1	Smp_317370.1,Smp_317370.2,Smp_317370.3,Smp_317370.4	EWB00_006849	DC041_0001367
MS3_00001517.1		Smp_118040.1	EWB00_006850	DC041_0001362
MS3_00001518.1		Smp_137360.1	EWB00_006851	DC041_0005268
MS3_00001519.1	MS3_00001519.2	Smp_027990.1	EWB00_006852	DC041_0005254
MS3_00001519.2	MS3_00001519.1	Smp_027990.1	EWB00_006852	DC041_0005254
MS3_00001520.1		Smp_027970.2	EWB00_006853.1,EWB00_006853.2	DC041_0000179,DC041_0005266
MS3_00001521.1	MS3_00001521.2	Smp_137330.1	EWB00_006854	DC041_0005263
MS3_00001521.2	MS3_00001521.1	Smp_137330.1	EWB00_006854	DC041_0005263
MS3_00001523.1	MS3_00001523.2	Smp_137320.1	EWB00_006855	DC041_0005262
MS3_00001523.2	MS3_00001523.1	Smp_137320.1	EWB00_006855	DC041_0005262
MS3_00001524.1		Smp_137310.1	EWB00_006857
MS3_00001525.1		Smp_027940.1	EWB00_006856	DC041_0005256
MS3_00001526.1	MS3_00008900.1,MS3_00005966.1,MS3_00001772.1,MS3_00000761.1,MS3_00008943.1,MS3_00006007.1,MS3_00002075.1,MS3_00000794.1,MS3_00009568.1,MS3_00006684.2,MS3_00002423.1,MS3_00000868.1,MS3_00009929.1,MS3_00006972.1,MS3_00000888.1,MS3_00001076.1,MS3_00001085.1,MS3_00001131.1,MS3_00002496.1,MS3_00001154.1,MS3_00007537.1,MS3_00003399.1,MS3_00001161.1,MS3_00008170.1,MS3_00004352.1,MS3_00001202.1,MS3_00008…	Smp_169310.1
MS3_00001526.2	MS3_00000541.1,MS3_00000664.1,MS3_00000679.1,MS3_00000703.1,MS3_00000899.1,MS3_00000922.1,MS3_00000927.1,MS3_00003596.1,MS3_00000939.1,MS3_00003730.1,MS3_00000974.1,MS3_00003738.1,MS3_00001075.1,MS3_00004087.1,MS3_00004126.1,MS3_00004126.2,MS3_00004288.1,MS3_00004817.1,MS3_00004927.1,MS3_00005246.1,MS3_00000002.1,MS3_00000024.1,MS3_00000041.1,MS3_00000088.1,MS3_00000213.1,MS3_00000226.1,MS3_00000…	Smp_137100.1,Smp_201450.1
MS3_00001527.1		Smp_137300.1	EWB00_006858	DC041_0005269
MS3_00001528.1		Smp_319310.1,Smp_319310.2	EWB00_006859	DC041_0005273
MS3_00001529.1		Smp_178420.1	EWB00_006860	DC041_0005259
MS3_00001530.1	MS3_00001530.2	Smp_168080.1,Smp_168080.2,Smp_168080.3,Smp_168080.4	EWB00_006861.1,EWB00_006861.2	DC041_0005260
MS3_00001530.2	MS3_00001530.1	Smp_168080.1,Smp_168080.2,Smp_168080.3,Smp_168080.4	EWB00_006861.1,EWB00_006861.2	DC041_0005260
MS3_00001531.1		Smp_332480.3		DC041_0005264
MS3_00001531.2	MS3_00001531.3	Smp_332480.1,Smp_332480.2	EWB00_006862	DC041_0005251
MS3_00001531.3	MS3_00001531.2	Smp_332480.1,Smp_332480.2	EWB00_006862	DC041_0005251
MS3_00001532.1		Smp_331700.1	EWB00_001141	DC041_0000289,DC041_0000290,DC041_0000291,DC041_0000637
MS3_00001533.1	MS3_00001533.2,MS3_00001533.3	Smp_180150.1,Smp_180150.2	EWB00_006863	DC041_0005252
MS3_00001533.2	MS3_00001533.1,MS3_00001533.3	Smp_180150.1,Smp_180150.2	EWB00_006863	DC041_0005252
MS3_00001533.3	MS3_00001533.1,MS3_00001533.2	Smp_180150.1,Smp_180150.2	EWB00_006863	DC041_0005252
MS3_00001534.1
MS3_00001534.2		Smp_180160.1,Smp_180160.2	EWB00_006864.1,EWB00_006864.2	DC041_0000971
MS3_00001535.1		Smp_180170.1	EWB00_006865.1,EWB00_006865.2	DC041_0000975
MS3_00001536.1	MS3_00001536.2,MS3_00001536.3	Smp_175680.1,Smp_175680.2	EWB00_006866	DC041_0000968
MS3_00001536.2	MS3_00001536.1,MS3_00001536.3	Smp_175680.1,Smp_175680.2	EWB00_006866	DC041_0000968
MS3_00001536.3	MS3_00001536.1,MS3_00001536.2	Smp_175680.1,Smp_175680.2	EWB00_006866	DC041_0000968
MS3_00001537.2		Smp_213980.1,Smp_213980.2	EWB00_006867.1,EWB00_006867.2,EWB00_006867.3	DC041_0000970
MS3_00001538.2		Smp_097460.1	EWB00_004246	DC041_0000967
MS3_00001539.1		Smp_097490.1	EWB00_004248	DC041_0000976
MS3_00001540.1		Smp_097500.1	EWB00_004249	DC041_0000972
MS3_00001541.1	MS3_00001541.2	Smp_332470.1,Smp_332470.2	EWB00_004250	DC041_0000969
MS3_00001541.2	MS3_00001541.1	Smp_332470.1,Smp_332470.2	EWB00_004250	DC041_0000969
MS3_00001542.1		Smp_132830.1	EWB00_004251.1,EWB00_004251.2	DC041_0000966
MS3_00001543.1		Smp_196600.1,Smp_196600.2	EWB00_001140.1,EWB00_001140.2	DC041_0000639
MS3_00001545.1		Smp_132810.1	EWB00_004253	DC041_0001066,DC041_0010150
MS3_00001547.1		Smp_132790.1	EWB00_004256	DC041_0010148
MS3_00001548.1		Smp_332460.1	EWB00_004257	DC041_0010149
MS3_00001549.1		Smp_019430.1	EWB00_004260.1,EWB00_004260.2	DC041_0010147,DC041_0011872
MS3_00001550.1			EWB00_004263.1,EWB00_004263.2
MS3_00001550.2		Smp_301670.1	EWB00_004263.3	DC041_0009357
MS3_00001551.1		Smp_019380.1	EWB00_004267.2	DC041_0009353
MS3_00001552.1	MS3_00001553.1	Smp_132750.1	EWB00_004266	DC041_0009177,DC041_0009349
MS3_00001553.1	MS3_00001552.1	Smp_132750.1	EWB00_004266	DC041_0009177,DC041_0009349
MS3_00001554.1		Smp_152180.1	EWB00_001139.1,EWB00_001139.2,EWB00_001139.3,EWB00_001139.4	DC041_0000863,DC041_0000864
MS3_00001556.1		Smp_019350.1	EWB00_004264.1,EWB00_004264.2	DC041_0009347
MS3_00001557.1	MS3_00001557.2,MS3_00001557.3	Smp_019340.1	EWB00_004268.1,EWB00_004268.2,EWB00_004268.3,EWB00_004268.4,EWB00_004268.5,EWB00_004268.6,EWB00_004268.7	DC041_0009350
MS3_00001557.2	MS3_00001557.1,MS3_00001557.3	Smp_019340.1	EWB00_004268.1,EWB00_004268.2,EWB00_004268.3,EWB00_004268.4,EWB00_004268.5,EWB00_004268.6,EWB00_004268.7	DC041_0009350
MS3_00001557.3	MS3_00001557.1,MS3_00001557.2	Smp_019340.1	EWB00_004268.1,EWB00_004268.2,EWB00_004268.3,EWB00_004268.4,EWB00_004268.5,EWB00_004268.6,EWB00_004268.7	DC041_0009350
MS3_00001558.1	MS3_00001558.4,MS3_00001558.2,MS3_00001558.3	Smp_132740.1	EWB00_004270.1,EWB00_004270.2,EWB00_004270.3	DC041_0009348
MS3_00001558.2	MS3_00001558.4,MS3_00001558.1,MS3_00001558.3	Smp_132740.1	EWB00_004270.1,EWB00_004270.2,EWB00_004270.3	DC041_0009348
MS3_00001558.3	MS3_00001558.4,MS3_00001558.1,MS3_00001558.2	Smp_132740.1	EWB00_004270.1,EWB00_004270.2,EWB00_004270.3	DC041_0009348
MS3_00001558.4	MS3_00001558.1,MS3_00001558.2,MS3_00001558.3	Smp_132740.1	EWB00_004270.1,EWB00_004270.2,EWB00_004270.3	DC041_0009348
MS3_00001559.1	MS3_00003327.1,MS3_00004591.1,MS3_00004644.1,MS3_00004672.1,MS3_00004711.1,MS3_00004712.1,MS3_00004743.1,MS3_00006734.1,MS3_00004824.1,MS3_00006828.1,MS3_00005309.1,MS3_00007060.1,MS3_00005310.1,MS3_00007285.1,MS3_00007401.1,MS3_00007403.1,MS3_00007588.1,MS3_00008115.1,MS3_00008118.1,MS3_00008181.1,MS3_00000168.1,MS3_00000745.1,MS3_00001083.1,MS3_00001369.1,MS3_00001783.1,MS3_00001806.1,MS3_00002…
MS3_00001560.1		Smp_019310.1	EWB00_004271	DC041_0009351
MS3_00001562.1		Smp_132730.1	EWB00_004274	DC041_0009346
MS3_00001563.1		Smp_319250.1	EWB00_004275	DC041_0009355
MS3_00001564.1		Smp_019280.1	EWB00_004276	DC041_0009356
MS3_00001565.1		Smp_152190.1	EWB00_001138	DC041_0002071
MS3_00001566.1	MS3_00001566.2	Smp_019260.1	EWB00_004278.1,EWB00_004278.2,EWB00_004278.3	DC041_0009352
MS3_00001566.2	MS3_00001566.1	Smp_019260.1	EWB00_004278.1,EWB00_004278.2,EWB00_004278.3	DC041_0009352
MS3_00001568.1	MS3_00001568.2	Smp_132700.1,Smp_132700.2	EWB00_004279	DC041_0003659
MS3_00001568.2	MS3_00001568.1	Smp_132700.1,Smp_132700.2	EWB00_004279	DC041_0003659
MS3_00001569.1			EWB00_004280
MS3_00001570.1	MS3_00009182.1,MS3_00000916.1,MS3_00002194.1,MS3_00003414.1,MS3_00003440.1,MS3_00003788.1,MS3_00004819.1,MS3_00005503.1,MS3_00005528.1,MS3_00007288.1,MS3_00007900.1,MS3_00000146.1,MS3_00007903.1,MS3_00000410.1,MS3_00009143.1,MS3_00000678.1		EWB00_000088,EWB00_004748
MS3_00001571.1		Smp_019190.1	EWB00_004281.1,EWB00_004281.2	DC041_0003655,DC041_0003662
MS3_00001571.2	MS3_00006526.1,MS3_00000846.1,MS3_00007135.2,MS3_00001119.1,MS3_00007490.2,MS3_00001238.1,MS3_00001279.1,MS3_00001779.1,MS3_00003152.3,MS3_00007543.2,MS3_00003469.1,MS3_00008308.2,MS3_00004229.2,MS3_00008710.2,MS3_00004284.2,MS3_00008929.1,MS3_00004990.1,MS3_00000259.1,MS3_00009870.2,MS3_00005340.1,MS3_00000429.1,MS3_00005343.1,MS3_00000550.1		EWB00_000526,EWB00_001588,EWB00_002046,EWB00_003662,EWB00_003821,EWB00_003953,EWB00_004691,EWB00_005256,EWB00_005553,EWB00_005852,EWB00_006666,EWB00_007114,EWB00_007607,EWB00_011224	DC041_0005854,DC041_0009769
MS3_00001572.1	MS3_00001572.2
MS3_00001572.2	MS3_00001572.1
MS3_00001572.3	MS3_00001572.5	Smp_132690.1	EWB00_004282.1,EWB00_004282.2,EWB00_004282.3,EWB00_004282.4	DC041_0003665
MS3_00001572.5	MS3_00001572.3	Smp_132690.1	EWB00_004282.1,EWB00_004282.2,EWB00_004282.3,EWB00_004282.4	DC041_0003665
MS3_00001573.1	MS3_00001573.2	Smp_019170.1	EWB00_004283	DC041_0003654
MS3_00001573.2	MS3_00001573.1	Smp_019170.1	EWB00_004283	DC041_0003654
MS3_00001574.1	MS3_00001574.2	Smp_132670.1	EWB00_004284.1,EWB00_004284.2,EWB00_004284.3	DC041_0003663,DC041_0009057
MS3_00001574.2	MS3_00001574.1	Smp_132670.1	EWB00_004284.1,EWB00_004284.2,EWB00_004284.3	DC041_0003663,DC041_0009057
MS3_00001576.2		Smp_176630.1,Smp_176630.2	EWB00_007560.2,EWB00_007560.3	DC041_0005474
MS3_00001576.3		Smp_320840.1,Smp_320840.2	EWB00_007560.1	DC041_0005476
MS3_00001578.1	MS3_00001578.4,MS3_00001578.2,MS3_00001578.3	Smp_201130.1,Smp_201130.2	EWB00_004287	DC041_0003661
MS3_00001578.2	MS3_00001578.4,MS3_00001578.1,MS3_00001578.3	Smp_201130.1,Smp_201130.2	EWB00_004287	DC041_0003661
MS3_00001578.3	MS3_00001578.4,MS3_00001578.1,MS3_00001578.2	Smp_201130.1,Smp_201130.2	EWB00_004287	DC041_0003661
MS3_00001578.4	MS3_00001578.1,MS3_00001578.2,MS3_00001578.3	Smp_201130.1,Smp_201130.2	EWB00_004287	DC041_0003661
MS3_00001579.1		Smp_019130.1	EWB00_004288.2	DC041_0005868
MS3_00001579.2
MS3_00001580.1	MS3_00005104.1,MS3_00005934.1,MS3_00006778.1,MS3_00007864.1,MS3_00008893.1,MS3_00009278.1,MS3_00001807.1,MS3_00004095.1
MS3_00001581.1				DC041_0006649
MS3_00001581.2		Smp_301660.1	EWB00_004290	DC041_0005864
MS3_00001581.3
MS3_00001582.1		Smp_132620.1,Smp_132620.2	EWB00_004291.1,EWB00_004291.2,EWB00_004291.3	DC041_0006648,DC041_0007237
MS3_00001583.1		Smp_019100.1	EWB00_004292	DC041_0005859
MS3_00001584.1		Smp_132610.1,Smp_132610.2	EWB00_004293	DC041_0009944
MS3_00001585.1	MS3_00001585.2	Smp_000020.1	EWB00_004295	DC041_0009943
MS3_00001585.2	MS3_00001585.1	Smp_000020.1	EWB00_004295	DC041_0009943
MS3_00001586.1		Smp_000030.2	EWB00_004296.1,EWB00_004296.2,EWB00_004296.3	DC041_0009945
MS3_00001587.1	MS3_00001587.2	Smp_152210.1	EWB00_001136	DC041_0002076
MS3_00001587.2	MS3_00001587.1	Smp_152210.1	EWB00_001136	DC041_0002076
MS3_00001588.1	MS3_00001588.2	Smp_000040.1,Smp_000040.2	EWB00_004298.1,EWB00_004298.2,EWB00_004298.3	DC041_0009946
MS3_00001588.2	MS3_00001588.1	Smp_000040.1,Smp_000040.2	EWB00_004298.1,EWB00_004298.2,EWB00_004298.3	DC041_0009946
MS3_00001589.1
MS3_00001589.3		Smp_000050.1,Smp_000050.2	EWB00_004299	DC041_0009942
MS3_00001590.1		Smp_000070.1	EWB00_004300	DC041_0009948
MS3_00001591.1	MS3_00001591.2	Smp_000075.1	EWB00_004301	DC041_0004408
MS3_00001591.2	MS3_00001591.1	Smp_000075.1	EWB00_004301	DC041_0004408
MS3_00001592.1		Smp_000080.1,Smp_319230.1	EWB00_004302	DC041_0004407
MS3_00001593.1	MS3_00008900.1,MS3_00005966.1,MS3_00001772.1,MS3_00000761.1,MS3_00008943.1,MS3_00006007.1,MS3_00002075.1,MS3_00000794.1,MS3_00009568.1,MS3_00006684.2,MS3_00002423.1,MS3_00000868.1,MS3_00009929.1,MS3_00006972.1,MS3_00000888.1,MS3_00001076.1,MS3_00001085.1,MS3_00001131.1,MS3_00002496.1,MS3_00001154.1,MS3_00007537.1,MS3_00003399.1,MS3_00001161.1,MS3_00008170.1,MS3_00004352.1,MS3_00001202.1,MS3_00008…	Smp_169310.1
MS3_00001594.1	MS3_00001594.2	Smp_335570.1,Smp_335570.2,Smp_346820.1	EWB00_004303	DC041_0007330
MS3_00001594.2	MS3_00001594.1	Smp_335570.1,Smp_335570.2,Smp_346820.1	EWB00_004303	DC041_0007330
MS3_00001596.1	MS3_00008116.1,MS3_00000738.1,MS3_00002243.4	Smp_185180.1
MS3_00001597.1		Smp_319210.1	EWB00_004306	DC041_0002615
MS3_00001597.2		Smp_127580.1,Smp_127580.2,Smp_127580.3	EWB00_004305	DC041_0002620
MS3_00001598.1	MS3_00001598.2	Smp_152220.1	EWB00_001135.1,EWB00_001135.2	DC041_0002073
MS3_00001598.2	MS3_00001598.1	Smp_152220.1	EWB00_001135.1,EWB00_001135.2	DC041_0002073
MS3_00001599.1	MS3_00001599.2	Smp_248110.1,Smp_248110.2	EWB00_004307.1,EWB00_004307.2,EWB00_004307.3,EWB00_004307.4	DC041_0002621
MS3_00001599.2	MS3_00001599.1	Smp_248110.1,Smp_248110.2	EWB00_004307.1,EWB00_004307.2,EWB00_004307.3,EWB00_004307.4	DC041_0002621
MS3_00001600.2	MS3_00001600.3
MS3_00001600.3	MS3_00001600.2
MS3_00001601.1	MS3_00001601.2	Smp_127600.1,Smp_127600.2	EWB00_004309.1,EWB00_004309.2	DC041_0002614
MS3_00001601.2	MS3_00001601.1	Smp_127600.1,Smp_127600.2	EWB00_004309.1,EWB00_004309.2	DC041_0002614
MS3_00001603.1	MS3_00001603.2	Smp_010250.1	EWB00_004310.1,EWB00_004310.2,EWB00_004310.3	DC041_0002619
MS3_00001603.2	MS3_00001603.1	Smp_010250.1	EWB00_004310.1,EWB00_004310.2,EWB00_004310.3	DC041_0002619
MS3_00001604.1	MS3_00001604.3	Smp_248120.1		DC041_0002622
MS3_00001604.2		Smp_010260.1	EWB00_004311.1,EWB00_004311.2,EWB00_004311.3	DC041_0002617
MS3_00001604.3	MS3_00001604.1	Smp_248120.1		DC041_0002622
MS3_00001605.1	MS3_00008062.1,MS3_00001155.1,MS3_00008922.1,MS3_00001197.1,MS3_00009571.1,MS3_00001457.1,MS3_00001461.1,MS3_00002721.1,MS3_00003296.1,MS3_00009882.1,MS3_00004563.2,MS3_00004959.1,MS3_00005418.1,MS3_00007522.1,MS3_00000206.1,MS3_00007533.1,MS3_00000614.1,MS3_00007805.1,MS3_00000814.1		EWB00_001556,EWB00_004401,EWB00_005028,EWB00_005505,EWB00_005808,EWB00_009466,EWB00_009724,EWB00_011235	DC041_0002611
MS3_00001607.1	MS3_00001404.3,MS3_00006044.1,MS3_00009635.1,MS3_00000449.1,MS3_00001404.1,MS3_00001404.2	Smp_059140.1,Smp_167670.1,Smp_167780.1,Smp_175400.1	EWB00_004447
MS3_00001608.1	MS3_00000604.1,MS3_00000620.1,MS3_00000656.1,MS3_00000828.1,MS3_00000864.1,MS3_00000918.1,MS3_00000931.1,MS3_00002138.1,MS3_00000946.1,MS3_00002379.1,MS3_00000957.1,MS3_00002471.1,MS3_00001030.1,MS3_00002486.1,MS3_00002854.1,MS3_00002953.1,MS3_00003093.1,MS3_00007302.1,MS3_00003138.1,MS3_00007446.1,MS3_00003278.1,MS3_00007546.1,MS3_00003570.1,MS3_00009236.1,MS3_00009519.1,MS3_00009589.1,MS3_00009…	Smp_037690.1,Smp_122020.1,Smp_327390.1
MS3_00001609.1	MS3_00001609.2	Smp_056200.1	EWB00_001134.1,EWB00_001134.2	DC041_0002075
MS3_00001609.2	MS3_00001609.1	Smp_056200.1	EWB00_001134.1,EWB00_001134.2	DC041_0002075
MS3_00001610.1		Smp_127450.1	EWB00_004313	DC041_0000369
MS3_00001611.1		Smp_127440.3,Smp_127440.4	EWB00_004314.1,EWB00_004314.2,EWB00_004314.3,EWB00_004314.4,EWB00_004314.5	DC041_0000370
MS3_00001611.2	MS3_00001611.3	Smp_127440.1,Smp_127440.2
MS3_00001611.3	MS3_00001611.2	Smp_127440.1,Smp_127440.2
MS3_00001612.1		Smp_127430.1,Smp_127430.2	EWB00_004315.1,EWB00_004315.2,EWB00_004315.3,EWB00_004315.4,EWB00_004315.5	DC041_0008954
MS3_00001613.1		Smp_315790.1	EWB00_004316	DC041_0005757,DC041_0005760
MS3_00001614.1				DC041_0005756
MS3_00001615.1	MS3_00001615.2		EWB00_004317	DC041_0005759,DC041_0005761
MS3_00001615.2	MS3_00001615.1		EWB00_004317	DC041_0005759,DC041_0005761
MS3_00001616.1	MS3_00001616.2	Smp_127380.1,Smp_127380.2,Smp_127380.3	EWB00_004319.1,EWB00_004319.2,EWB00_004319.3	DC041_0005755
MS3_00001616.2	MS3_00001616.1	Smp_127380.1,Smp_127380.2,Smp_127380.3	EWB00_004319.1,EWB00_004319.2,EWB00_004319.3	DC041_0005755
MS3_00001617.1		Smp_009830.1	EWB00_004321.1,EWB00_004321.2,EWB00_004321.3	DC041_0011801
MS3_00001618.1	MS3_00001618.2	Smp_127370.1	EWB00_004322	DC041_0004526
MS3_00001618.2	MS3_00001618.1	Smp_127370.1	EWB00_004322	DC041_0004526
MS3_00001619.1	MS3_00010168.1	Smp_009810.1,Smp_009810.2,Smp_009810.3	EWB00_004323	DC041_0004527,DC041_0004528
MS3_00001620.1		Smp_152230.1	EWB00_001133.1,EWB00_001133.2,EWB00_001133.3	DC041_0002072
MS3_00001621.2		Smp_127360.1	EWB00_004324.1,EWB00_004324.2
MS3_00001622.1		Smp_009800.1,Smp_009800.2	EWB00_004325.1,EWB00_004325.2,EWB00_004325.3	DC041_0005255
MS3_00001626.1		Smp_127310.1	EWB00_004329	DC041_0005272,DC041_0011963
MS3_00001627.1	MS3_00008911.1,MS3_00004283.1,MS3_00000343.1,MS3_00008947.1,MS3_00004395.1,MS3_00000610.1,MS3_00009382.1,MS3_00006276.1,MS3_00001056.1,MS3_00009388.1,MS3_00001060.1,MS3_00001118.1,MS3_00001884.1,MS3_00006277.1,MS3_00002338.1,MS3_00009588.1,MS3_00006278.1,MS3_00002664.1,MS3_00006279.1,MS3_00003210.1,MS3_00007476.1,MS3_00003211.1,MS3_00000057.1,MS3_00008140.2,MS3_00003521.1,MS3_00000070.1,MS3_00008…	Smp_203830.1
MS3_00001628.1	MS3_00001628.2	Smp_121460.1	EWB00_004331	DC041_0007219
MS3_00001628.2	MS3_00001628.1	Smp_121460.1	EWB00_004331	DC041_0007219
MS3_00001629.1	MS3_00001629.2	Smp_341860.1	EWB00_004332.1,EWB00_004332.2	DC041_0007218
MS3_00001629.2	MS3_00001629.1	Smp_341860.1	EWB00_004332.1,EWB00_004332.2	DC041_0007218
MS3_00001630.1		Smp_121430.1	EWB00_004333.1,EWB00_004333.2,EWB00_004333.3,EWB00_004333.4,EWB00_004333.5	DC041_0007213,DC041_0007215
MS3_00001631.1		Smp_319730.1		DC041_0001648
MS3_00001632.1	MS3_00001632.2,MS3_00001632.3	Smp_121420.1	EWB00_004334	DC041_0007223
MS3_00001632.2	MS3_00001632.1,MS3_00001632.3	Smp_121420.1	EWB00_004334	DC041_0007223
MS3_00001632.3	MS3_00001632.1,MS3_00001632.2	Smp_121420.1	EWB00_004334	DC041_0007223
MS3_00001634.1	MS3_00001634.2	Smp_332450.1	EWB00_004336	DC041_0003790,DC041_0007220
MS3_00001634.2	MS3_00001634.1	Smp_332450.1	EWB00_004336	DC041_0003790,DC041_0007220
MS3_00001635.1	MS3_00000867.1,MS3_00000930.1,MS3_00000981.1,MS3_00002766.4,MS3_00003309.2,MS3_00004042.1,MS3_00004532.1,MS3_00005808.1,MS3_00006196.1,MS3_00008331.1,MS3_00000427.1,MS3_00000579.1,MS3_00000708.1
MS3_00001636.1	MS3_00001636.2			DC041_0003793
MS3_00001636.2	MS3_00001636.1			DC041_0003793
MS3_00001636.3		Smp_337200.1	EWB00_004337	DC041_0007221
MS3_00001637.1
MS3_00001637.2		Smp_173840.1,Smp_320620.1	EWB00_004340	DC041_0007214,DC041_0007222
MS3_00001638.1		Smp_094320.1	EWB00_004338.1,EWB00_004338.2,EWB00_004338.3,EWB00_004338.4	DC041_0007225
MS3_00001639.1	MS3_00008211.1,MS3_00001339.1,MS3_00008654.1,MS3_00009364.1,MS3_00002867.1,MS3_00003394.1,MS3_00003500.1,MS3_00003501.1,MS3_00004556.1,MS3_00009460.1,MS3_00005507.1,MS3_00005509.1,MS3_00005510.1,MS3_00005605.1,MS3_00000130.1,MS3_00005606.1,MS3_00001008.1,MS3_00007136.1,MS3_00001292.1			DC041_0013071
MS3_00001640.1		Smp_315830.1	EWB00_004341	DC041_0008686
MS3_00001641.1
MS3_00001641.2	MS3_00001641.3,MS3_00001643.2	Smp_102690.1	EWB00_004344	DC041_0008684
MS3_00001641.3	MS3_00001641.2,MS3_00001643.2	Smp_102690.1	EWB00_004344	DC041_0008684
MS3_00001642.1	MS3_00001642.2	Smp_056240.1	EWB00_006988.1,EWB00_006988.2	DC041_0000411
MS3_00001642.2	MS3_00001642.1	Smp_056240.1	EWB00_006988.1,EWB00_006988.2	DC041_0000411
MS3_00001643.1		Smp_179320.1,Smp_179320.2	EWB00_004346	DC041_0008689
MS3_00001643.2	MS3_00001641.2,MS3_00001641.3	Smp_102690.1	EWB00_004344	DC041_0008684
MS3_00001644.1		Smp_146460.1	EWB00_004347	DC041_0008677
MS3_00001645.1		Smp_045010.1	EWB00_004348.1,EWB00_004348.2,EWB00_004348.3	DC041_0008691
MS3_00001646.1		Smp_146470.1	EWB00_004349	DC041_0008679
MS3_00001647.1	MS3_00001647.2		EWB00_004350	DC041_0008676
MS3_00001647.2	MS3_00001647.1		EWB00_004350	DC041_0008676
MS3_00001648.1		Smp_045200.1,Smp_045200.2	EWB00_004351.1,EWB00_004351.2,EWB00_004351.3,EWB00_004351.4	DC041_0008690
MS3_00001649.1	MS3_00001649.2	Smp_337040.1	EWB00_004352.1,EWB00_004352.2,EWB00_004352.3,EWB00_004352.4,EWB00_004352.5	DC041_0008680
MS3_00001649.2	MS3_00001649.1	Smp_337040.1	EWB00_004352.1,EWB00_004352.2,EWB00_004352.3,EWB00_004352.4,EWB00_004352.5	DC041_0008680
MS3_00001650.1	MS3_00001650.2,MS3_00001650.3	Smp_319140.1	EWB00_004353	DC041_0008682
MS3_00001650.2	MS3_00001650.1,MS3_00001650.3	Smp_319140.1	EWB00_004353	DC041_0008682
MS3_00001650.3	MS3_00001650.1,MS3_00001650.2	Smp_319140.1	EWB00_004353	DC041_0008682
MS3_00001651.1	MS3_00001651.2,MS3_00001651.3	Smp_319120.1,Smp_319120.2	EWB00_004355.1,EWB00_004355.2	DC041_0008687
MS3_00001651.2	MS3_00001651.1,MS3_00001651.3	Smp_319120.1,Smp_319120.2	EWB00_004355.1,EWB00_004355.2	DC041_0008687
MS3_00001651.3	MS3_00001651.1,MS3_00001651.2	Smp_319120.1,Smp_319120.2	EWB00_004355.1,EWB00_004355.2	DC041_0008687
MS3_00001652.1		Smp_319100.1,Smp_319100.2	EWB00_004356.1,EWB00_004356.2	DC041_0008678
MS3_00001654.1		Smp_319090.1	EWB00_004358.1,EWB00_004358.2
MS3_00001655.1		Smp_319080.1,Smp_319080.2	EWB00_004359.1,EWB00_004359.2
MS3_00001655.2		Smp_319070.1,Smp_329870.1	EWB00_004360	DC041_0011968,DC041_0011969
MS3_00001656.1		Smp_319060.1,Smp_329860.1	EWB00_004361	DC041_0011967
MS3_00001657.1	MS3_00001657.2,MS3_00001657.3	Smp_008320.1		DC041_0008801
MS3_00001657.2	MS3_00001657.1,MS3_00001657.3	Smp_008320.1		DC041_0008801
MS3_00001657.3	MS3_00001657.1,MS3_00001657.2	Smp_008320.1		DC041_0008801
MS3_00001659.1		Smp_126640.1,Smp_126640.2	EWB00_004364.1,EWB00_004364.2	DC041_0011503
MS3_00001660.1	MS3_00001660.2,MS3_00001660.5	Smp_008290.1,Smp_008290.2,Smp_008290.3	EWB00_004366	DC041_0011504
MS3_00001660.2	MS3_00001660.1,MS3_00001660.5	Smp_008290.1,Smp_008290.2,Smp_008290.3	EWB00_004366	DC041_0011504
MS3_00001660.5	MS3_00001660.1,MS3_00001660.2	Smp_008290.1,Smp_008290.2,Smp_008290.3	EWB00_004366	DC041_0011504
MS3_00001661.1		Smp_342240.1,Smp_342240.2	EWB00_004367.2	DC041_0011500
MS3_00001662.1	MS3_00001662.2	Smp_008260.1	EWB00_004368	DC041_0003798,DC041_0011505
MS3_00001662.2	MS3_00001662.1	Smp_008260.1	EWB00_004368	DC041_0003798,DC041_0011505
MS3_00001663.1		Smp_126620.1	EWB00_005619.1,EWB00_005619.2	DC041_0000171
MS3_00001664.1		Smp_056260.1,Smp_056260.2	EWB00_006990.1,EWB00_006990.2,EWB00_006990.3,EWB00_006990.4,EWB00_006990.5	DC041_0009152
MS3_00001665.1		Smp_008230.1	EWB00_005618.1,EWB00_005618.2	DC041_0000161,DC041_0006454
MS3_00001666.1		Smp_008220.1,Smp_008220.2,Smp_008220.3	EWB00_005617	DC041_0000172
MS3_00001667.1	MS3_00002707.1,MS3_00002708.1,MS3_00002755.1,MS3_00005175.1,MS3_00006707.1,MS3_00006708.1,MS3_00007729.1,MS3_00008201.1,MS3_00001668.1,MS3_00002706.1
MS3_00001668.1	MS3_00002707.1,MS3_00002708.1,MS3_00002755.1,MS3_00005175.1,MS3_00006707.1,MS3_00006708.1,MS3_00007729.1,MS3_00008201.1,MS3_00001667.1,MS3_00002706.1
MS3_00001669.2		Smp_302040.5,Smp_302040.6,Smp_302040.7,Smp_302040.8	EWB00_005615	DC041_0000166,DC041_0009869
MS3_00001671.1	MS3_00001671.2	Smp_196230.1,Smp_196230.2,Smp_196230.3	EWB00_005613.1,EWB00_005613.2,EWB00_005613.3,EWB00_005613.4,EWB00_005613.5	DC041_0000165,DC041_0000168
MS3_00001671.2	MS3_00001671.1	Smp_196230.1,Smp_196230.2,Smp_196230.3	EWB00_005613.1,EWB00_005613.2,EWB00_005613.3,EWB00_005613.4,EWB00_005613.5	DC041_0000165,DC041_0000168
MS3_00001672.1	MS3_00001672.4,MS3_00001672.2,MS3_00001672.3	Smp_008140.1	EWB00_005612.1,EWB00_005612.2,EWB00_005612.3	DC041_0000164
MS3_00001672.2	MS3_00001672.4,MS3_00001672.1,MS3_00001672.3	Smp_008140.1	EWB00_005612.1,EWB00_005612.2,EWB00_005612.3	DC041_0000164
MS3_00001672.3	MS3_00001672.4,MS3_00001672.1,MS3_00001672.2	Smp_008140.1	EWB00_005612.1,EWB00_005612.2,EWB00_005612.3	DC041_0000164
MS3_00001672.4	MS3_00001672.1,MS3_00001672.2,MS3_00001672.3	Smp_008140.1	EWB00_005612.1,EWB00_005612.2,EWB00_005612.3	DC041_0000164
MS3_00001673.1		Smp_126560.1	EWB00_005611	DC041_0000169
MS3_00001674.1	MS3_00001674.2	Smp_008120.1	EWB00_005610	DC041_0000163
MS3_00001674.2	MS3_00001674.1	Smp_008120.1	EWB00_005610	DC041_0000163
MS3_00001676.1		Smp_126540.1,Smp_126540.2	EWB00_005609	DC041_0000173,DC041_0003273
MS3_00001677.1	MS3_00001677.2	Smp_126530.1	EWB00_005608	DC041_0003268,DC041_0005763
MS3_00001677.2	MS3_00001677.1	Smp_126530.1	EWB00_005608	DC041_0003268,DC041_0005763
MS3_00001678.1		Smp_141480.1	EWB00_005607
MS3_00001679.1	MS3_00001679.2	Smp_196510.1	EWB00_005606.1,EWB00_005606.2,EWB00_005606.3,EWB00_005606.4	DC041_0003269
MS3_00001679.2	MS3_00001679.1	Smp_196510.1	EWB00_005606.1,EWB00_005606.2,EWB00_005606.3,EWB00_005606.4	DC041_0003269
MS3_00001680.1	MS3_00001680.2	Smp_144470.1	EWB00_005605	DC041_0003272,DC041_0007503
MS3_00001680.2	MS3_00001680.1	Smp_144470.1	EWB00_005605	DC041_0003272,DC041_0007503
MS3_00001681.1	MS3_00001681.2,MS3_00001681.3	Smp_040960.1,Smp_040960.2		DC041_0003271
MS3_00001681.2	MS3_00001681.1,MS3_00001681.3	Smp_040960.1,Smp_040960.2		DC041_0003271
MS3_00001681.3	MS3_00001681.1,MS3_00001681.2	Smp_040960.1,Smp_040960.2		DC041_0003271
MS3_00001682.1		Smp_144490.1,Smp_144490.2,Smp_144490.3	EWB00_005602	DC041_0004684,DC041_0012457
MS3_00001682.2		Smp_040990.1	EWB00_005601	DC041_0004690
MS3_00001683.1		Smp_144500.1,Smp_144500.2
MS3_00001684.1		Smp_144510.1	EWB00_005600	DC041_0004688,DC041_0007545
MS3_00001685.1		Smp_144540.1	EWB00_001275	DC041_0004691,DC041_0004772
MS3_00001686.1	MS3_00001686.2	Smp_176640.1	EWB00_007559.1,EWB00_007559.2,EWB00_007559.3	DC041_0005475
MS3_00001686.2	MS3_00001686.1	Smp_176640.1	EWB00_007559.1,EWB00_007559.2,EWB00_007559.3	DC041_0005475
MS3_00001687.1		Smp_056280.1	EWB00_006992	DC041_0001716,DC041_0001717,DC041_0009154
MS3_00001688.1		Smp_144550.1	EWB00_001276	DC041_0004685
MS3_00001689.1	MS3_00001689.2	Smp_041050.1	EWB00_001277	DC041_0004561
MS3_00001689.2	MS3_00001689.1	Smp_041050.1	EWB00_001277	DC041_0004561
MS3_00001690.1		Smp_041060.1	EWB00_001278	DC041_0004559
MS3_00001692.1	MS3_00001692.2	Smp_144570.1,Smp_144570.2,Smp_144570.3	EWB00_001282.1,EWB00_001282.2,EWB00_001282.3,EWB00_001282.4	DC041_0004553
MS3_00001692.2	MS3_00001692.1	Smp_144570.1,Smp_144570.2,Smp_144570.3	EWB00_001282.1,EWB00_001282.2,EWB00_001282.3,EWB00_001282.4	DC041_0004553
MS3_00001693.1	MS3_00001693.2	Smp_041100.1	EWB00_001283.1,EWB00_001283.2,EWB00_001283.3,EWB00_001283.4	DC041_0004558
MS3_00001693.2	MS3_00001693.1	Smp_041100.1	EWB00_001283.1,EWB00_001283.2,EWB00_001283.3,EWB00_001283.4	DC041_0004558
MS3_00001694.1		Smp_144590.2,Smp_144590.3		DC041_0004560
MS3_00001695.1	MS3_00000848.1,MS3_00001206.1,MS3_00001462.1,MS3_00002423.2,MS3_00002871.1,MS3_00002871.2,MS3_00004740.2,MS3_00004848.1,MS3_00004848.2,MS3_00004848.3,MS3_00000203.1,MS3_00009241.1,MS3_00000263.1,MS3_00009705.1,MS3_00000383.1	Smp_026200.1,Smp_101840.1,Smp_109240.1,Smp_114870.1,Smp_120020.1,Smp_175190.1,Smp_197170.1,Smp_242960.1
MS3_00001696.1	MS3_00001696.3	Smp_144600.1,Smp_144600.2	EWB00_001285	DC041_0004557
MS3_00001696.2		Smp_144600.3
MS3_00001696.3	MS3_00001696.1	Smp_144600.1,Smp_144600.2	EWB00_001285	DC041_0004557
MS3_00001697.1		Smp_104890.1	EWB00_001287	DC041_0004563
MS3_00001699.1		Smp_180740.1	EWB00_001288	DC041_0003683
MS3_00001700.1	MS3_00001700.2	Smp_301990.1,Smp_301990.2	EWB00_001292	DC041_0012455
MS3_00001700.2	MS3_00001700.1	Smp_301990.1,Smp_301990.2	EWB00_001292	DC041_0012455
MS3_00001701.1		Smp_083800.1	EWB00_001294
MS3_00001702.1		Smp_083790.1	EWB00_001295.1,EWB00_001295.2,EWB00_001295.3,EWB00_001295.4	DC041_0012456
MS3_00001703.1
MS3_00001703.2		Smp_083780.1,Smp_083780.2,Smp_083780.3	EWB00_001296.1,EWB00_001296.2	DC041_0010324
MS3_00001704.1
MS3_00001704.2		Smp_083770.1	EWB00_001297.1,EWB00_001297.2	DC041_0010322
MS3_00001705.1
MS3_00001706.1	MS3_00001706.2	Smp_345740.1	EWB00_001299,EWB00_001300	DC041_0010319
MS3_00001706.2	MS3_00001706.1	Smp_345740.1	EWB00_001299,EWB00_001300	DC041_0010319
MS3_00001707.1	MS3_00001707.2,MS3_00001707.4	Smp_083740.1	EWB00_001301.1,EWB00_001301.3,EWB00_001301.5	DC041_0010321
MS3_00001707.2	MS3_00001707.1,MS3_00001707.4	Smp_083740.1	EWB00_001301.1,EWB00_001301.3,EWB00_001301.5	DC041_0010321
MS3_00001707.3
MS3_00001707.4	MS3_00001707.1,MS3_00001707.2	Smp_083740.1	EWB00_001301.1,EWB00_001301.3,EWB00_001301.5	DC041_0010321
MS3_00001708.1	MS3_00000604.1,MS3_00000620.1,MS3_00000656.1,MS3_00000828.1,MS3_00000864.1,MS3_00000918.1,MS3_00000931.1,MS3_00002138.1,MS3_00000946.1,MS3_00002379.1,MS3_00000957.1,MS3_00002471.1,MS3_00001030.1,MS3_00002486.1,MS3_00002854.1,MS3_00002953.1,MS3_00003093.1,MS3_00007302.1,MS3_00003138.1,MS3_00007446.1,MS3_00003278.1,MS3_00007546.1,MS3_00003570.1,MS3_00009236.1,MS3_00009519.1,MS3_00009589.1,MS3_00009…	Smp_037690.1,Smp_122020.1,Smp_327390.1
MS3_00001709.1		Smp_336630.1	EWB00_006994	DC041_0009817
MS3_00001710.1	MS3_00001710.2,MS3_00001710.3	Smp_083730.1	EWB00_001303.1,EWB00_001303.2,EWB00_001303.3	DC041_0010325
MS3_00001710.2	MS3_00001710.1,MS3_00001710.3	Smp_083730.1	EWB00_001303.1,EWB00_001303.2,EWB00_001303.3	DC041_0010325
MS3_00001710.3	MS3_00001710.1,MS3_00001710.2	Smp_083730.1	EWB00_001303.1,EWB00_001303.2,EWB00_001303.3	DC041_0010325
MS3_00001711.1		Smp_083720.1	EWB00_001305	DC041_0010323
MS3_00001713.1		Smp_083680.1	EWB00_001307.1,EWB00_001307.2	DC041_0006460
MS3_00001714.1	MS3_00001714.2	Smp_083650.1,Smp_083650.3	EWB00_001309	DC041_0006459
MS3_00001714.2	MS3_00001714.1	Smp_083650.1,Smp_083650.3	EWB00_001309	DC041_0006459
MS3_00001715.1		Smp_246990.1,Smp_246990.2	EWB00_001310.1,EWB00_001310.2,EWB00_001310.3	DC041_0000361
MS3_00001716.1		Smp_196840.1,Smp_196840.2,Smp_196840.3	EWB00_001311	DC041_0000359,DC041_0000360
MS3_00001716.2		Smp_103830.1,Smp_103830.2	EWB00_001312	DC041_0000362
MS3_00001717.1		Smp_180140.1	EWB00_001313	DC041_0000363
MS3_00001718.1	MS3_00001718.2,MS3_00001718.3	Smp_158520.1,Smp_158520.2	EWB00_009123.1,EWB00_009123.2	DC041_0002584,DC041_0002586
MS3_00001718.2	MS3_00001718.1,MS3_00001718.3	Smp_158520.1,Smp_158520.2	EWB00_009123.1,EWB00_009123.2	DC041_0002584,DC041_0002586
MS3_00001718.3	MS3_00001718.1,MS3_00001718.2	Smp_158520.1,Smp_158520.2	EWB00_009123.1,EWB00_009123.2	DC041_0002584,DC041_0002586
MS3_00001719.1		Smp_344950.1	EWB00_009124.1,EWB00_009124.2,EWB00_009124.3	DC041_0002583
MS3_00001720.1	MS3_00001720.2	Smp_200300.1,Smp_200300.2	EWB00_006995.1,EWB00_006995.2	DC041_0003313
MS3_00001720.2	MS3_00001720.1	Smp_200300.1,Smp_200300.2	EWB00_006995.1,EWB00_006995.2	DC041_0003313
MS3_00001721.1	MS3_00001721.2	Smp_210570.1	EWB00_009125
MS3_00001721.2	MS3_00001721.1	Smp_210570.1	EWB00_009125
MS3_00001722.1		Smp_212850.1		DC041_0001923
MS3_00001722.2	MS3_00001265.1,MS3_00005767.1,MS3_00005921.2,MS3_00006274.1,MS3_00009246.1,MS3_00000485.1,MS3_00000975.1,MS3_00001191.1	Smp_118710.1,Smp_329770.1	EWB00_002474.1,EWB00_002474.2	DC041_0008181
MS3_00001722.3		Smp_212840.1,Smp_212840.2	EWB00_009126	DC041_0007154
MS3_00001723.1	MS3_00007901.1,MS3_00003681.1,MS3_00005120.1	Smp_335350.1
MS3_00001724.1	MS3_00001724.2	Smp_158490.1	EWB00_009127	DC041_0007157
MS3_00001724.2	MS3_00001724.1	Smp_158490.1	EWB00_009127	DC041_0007157
MS3_00001725.1	MS3_00001725.2	Smp_158480.1	EWB00_009130	DC041_0007152
MS3_00001725.2	MS3_00001725.1	Smp_158480.1	EWB00_009130	DC041_0007152
MS3_00001726.1		Smp_158460.1,Smp_158460.2	EWB00_009131	DC041_0007162
MS3_00001727.1		Smp_067140.1	EWB00_007716.2,EWB00_007716.3	DC041_0007156
MS3_00001727.2
MS3_00001728.1	MS3_00001728.2	Smp_158450.1	EWB00_007715.1,EWB00_007715.2,EWB00_007715.3	DC041_0007158
MS3_00001728.2	MS3_00001728.1	Smp_158450.1	EWB00_007715.1,EWB00_007715.2,EWB00_007715.3	DC041_0007158
MS3_00001729.1	MS3_00001729.2,MS3_00001729.3	Smp_159070.1,Smp_159070.2,Smp_159070.3,Smp_159070.4	EWB00_007714.1,EWB00_007714.2	DC041_0007153
MS3_00001729.2	MS3_00001729.1,MS3_00001729.3	Smp_159070.1,Smp_159070.2,Smp_159070.3,Smp_159070.4	EWB00_007714.1,EWB00_007714.2	DC041_0007153
MS3_00001729.3	MS3_00001729.1,MS3_00001729.2	Smp_159070.1,Smp_159070.2,Smp_159070.3,Smp_159070.4	EWB00_007714.1,EWB00_007714.2	DC041_0007153
MS3_00001730.1
MS3_00001730.2	MS3_00001730.3	Smp_159060.1	EWB00_007713.1	DC041_0007155
MS3_00001730.3	MS3_00001730.2	Smp_159060.1	EWB00_007713.1	DC041_0007155
MS3_00001731.1		Smp_152300.1	EWB00_006997.1,EWB00_006997.2	DC041_0006670
MS3_00001732.1		Smp_159050.1	EWB00_007712.1,EWB00_007712.2	DC041_0007150
MS3_00001734.1	MS3_00001734.5	Smp_068120.1,Smp_068120.2	EWB00_007710	DC041_0007161
MS3_00001734.2	MS3_00002355.1,MS3_00002760.1,MS3_00003092.1,MS3_00003531.1,MS3_00005702.1,MS3_00006193.2,MS3_00006358.1,MS3_00009238.1,MS3_00000104.1,MS3_00000252.1,MS3_00001080.1		EWB00_007437,EWB00_010051
MS3_00001734.3	MS3_00001734.4	Smp_068120.3,Smp_068120.4
MS3_00001734.4	MS3_00001734.3	Smp_068120.3,Smp_068120.4
MS3_00001734.5	MS3_00001734.1	Smp_068120.1,Smp_068120.2	EWB00_007710	DC041_0007161
MS3_00001735.1
MS3_00001735.2	MS3_00001735.3	Smp_068110.1	EWB00_007709.1,EWB00_007709.2	DC041_0007159
MS3_00001735.3	MS3_00001735.2	Smp_068110.1	EWB00_007709.1,EWB00_007709.2	DC041_0007159
MS3_00001736.1	MS3_00001736.2	Smp_068100.1	EWB00_007708	DC041_0006411,DC041_0007146
MS3_00001736.2	MS3_00001736.1	Smp_068100.1	EWB00_007708	DC041_0006411,DC041_0007146
MS3_00001737.1	MS3_00001737.2	Smp_337420.1	EWB00_007707	DC041_0007151,DC041_0010510
MS3_00001737.2	MS3_00001737.1	Smp_337420.1	EWB00_007707	DC041_0007151,DC041_0010510
MS3_00001738.1	MS3_00000555.1,MS3_00000775.1,MS3_00001121.1,MS3_00001163.1,MS3_00003504.1,MS3_00004017.1,MS3_00005513.1,MS3_00009475.1,MS3_00000214.1,MS3_00000290.1,MS3_00000450.1	Smp_320480.1	EWB00_002047,EWB00_005273,EWB00_008590,EWB00_008825,EWB00_008831	DC041_0002370,DC041_0002654,DC041_0005981,DC041_0006144,DC041_0010991,DC041_0012774
MS3_00001739.1		Smp_068070.1,Smp_068070.2	EWB00_007706.1,EWB00_007706.2	DC041_0002511,DC041_0007160
MS3_00001740.1		Smp_068060.1	EWB00_007704	DC041_0006344,DC041_0007143
MS3_00001740.2				DC041_0002510
MS3_00001742.1		Smp_176440.1	EWB00_006998	DC041_0006669
MS3_00001743.1		Smp_210820.1		DC041_0007147
MS3_00001744.1		Smp_210810.1,Smp_210810.2	EWB00_007702	DC041_0007145
MS3_00001745.1	MS3_00001745.4,MS3_00001745.2,MS3_00001745.3	Smp_092770.1	EWB00_007698.2,EWB00_007698.3	DC041_0009272
MS3_00001745.2	MS3_00001745.4,MS3_00001745.1,MS3_00001745.3	Smp_092770.1	EWB00_007698.2,EWB00_007698.3	DC041_0009272
MS3_00001745.3	MS3_00001745.4,MS3_00001745.1,MS3_00001745.2	Smp_092770.1	EWB00_007698.2,EWB00_007698.3	DC041_0009272
MS3_00001745.4	MS3_00001745.1,MS3_00001745.2,MS3_00001745.3	Smp_092770.1	EWB00_007698.2,EWB00_007698.3	DC041_0009272
MS3_00001746.1	MS3_00001746.2	Smp_092780.1	EWB00_007699.1,EWB00_007699.2,EWB00_007699.3	DC041_0009275
MS3_00001746.2	MS3_00001746.1	Smp_092780.1	EWB00_007699.1,EWB00_007699.2,EWB00_007699.3	DC041_0009275
MS3_00001747.1	MS3_00001747.2,MS3_00001747.3	Smp_060480.1	EWB00_007700.1,EWB00_007700.2	DC041_0009271
MS3_00001747.2	MS3_00001747.1,MS3_00001747.3	Smp_060480.1	EWB00_007700.1,EWB00_007700.2	DC041_0009271
MS3_00001747.3	MS3_00001747.1,MS3_00001747.2	Smp_060480.1	EWB00_007700.1,EWB00_007700.2	DC041_0009271
MS3_00001748.1		Smp_060490.1	EWB00_007697	DC041_0009274
MS3_00001749.1		Smp_154620.1	EWB00_007696	DC041_0009273
MS3_00001750.1	MS3_00001750.2,MS3_00001750.3	Smp_154640.1,Smp_154640.2	EWB00_007695.2	DC041_0003822
MS3_00001750.2	MS3_00001750.1,MS3_00001750.3	Smp_154640.1,Smp_154640.2	EWB00_007695.2	DC041_0003822
MS3_00001750.3	MS3_00001750.1,MS3_00001750.2	Smp_154640.1,Smp_154640.2	EWB00_007695.2	DC041_0003822
MS3_00001751.1		Smp_154650.1,Smp_154650.2	EWB00_009683	DC041_0003819
MS3_00001752.1		Smp_332520.1,Smp_332520.2	EWB00_004928	DC041_0003821
MS3_00001753.1		Smp_176430.1	EWB00_006999	DC041_0006666
MS3_00001754.1	MS3_00001754.2	Smp_060570.1	EWB00_004927.1,EWB00_004927.2,EWB00_004927.3,EWB00_004927.4,EWB00_004927.5,EWB00_004927.6,EWB00_004927.7,EWB00_004927.8,EWB00_004927.9	DC041_0003823
MS3_00001754.2	MS3_00001754.1	Smp_060570.1	EWB00_004927.1,EWB00_004927.2,EWB00_004927.3,EWB00_004927.4,EWB00_004927.5,EWB00_004927.6,EWB00_004927.7,EWB00_004927.8,EWB00_004927.9	DC041_0003823
MS3_00001755.1		Smp_154670.1	EWB00_004926	DC041_0003820
MS3_00001756.1	MS3_00001758.1,MS3_00001762.1	Smp_154680.1,Smp_187360.1	EWB00_003164,EWB00_003167,EWB00_004924,EWB00_004925	DC041_0003818,DC041_0008889,DC041_0008892,DC041_0008897
MS3_00001758.1	MS3_00001756.1,MS3_00001762.1	Smp_154680.1,Smp_187360.1	EWB00_003164,EWB00_003167,EWB00_004924,EWB00_004925	DC041_0003818,DC041_0008889,DC041_0008892,DC041_0008897
MS3_00001759.1	MS3_00001976.1,MS3_00002907.1,MS3_00003880.1,MS3_00004116.1,MS3_00006698.1,MS3_00006905.1,MS3_00007300.1,MS3_00007585.1,MS3_00008398.1,MS3_00008681.1,MS3_00000320.1,MS3_00001490.1
MS3_00001761.1		Smp_332500.1	EWB00_003160.1,EWB00_003160.2	DC041_0008891
MS3_00001762.1	MS3_00001756.1,MS3_00001758.1	Smp_154680.1,Smp_187360.1	EWB00_003164,EWB00_003167,EWB00_004924,EWB00_004925	DC041_0003818,DC041_0008889,DC041_0008892,DC041_0008897
MS3_00001763.1	MS3_00001763.2	Smp_142550.1	EWB00_003158	DC041_0002437
MS3_00001763.2	MS3_00001763.1	Smp_142550.1	EWB00_003158	DC041_0002437
MS3_00001764.1		Smp_319890.1	EWB00_007000	DC041_0012042,DC041_0012043
MS3_00001765.1		Smp_037780.1	EWB00_003154	DC041_0002431
MS3_00001766.1		Smp_310870.1,Smp_310870.2	EWB00_003152	DC041_0002432,DC041_0002672,DC041_0002673
MS3_00001767.1	MS3_00001229.1,MS3_00004037.1,MS3_00004230.2,MS3_00006782.1,MS3_00008452.2,MS3_00009173.2,MS3_00000233.1,MS3_00000905.1,MS3_00000919.1
MS3_00001768.1			EWB00_003150	DC041_0002441
MS3_00001768.2
MS3_00001768.3		Smp_142620.1	EWB00_003148	DC041_0002436
MS3_00001769.1		Smp_241440.1	EWB00_003147	DC041_0002433
MS3_00001770.1	MS3_00001770.3			DC041_0002442,DC041_0012622
MS3_00001770.2		Smp_343540.3,Smp_343540.4	EWB00_003146	DC041_0002440
MS3_00001770.3	MS3_00001770.1			DC041_0002442,DC041_0012622
MS3_00001771.1	MS3_00001771.2	Smp_343540.2
MS3_00001771.2	MS3_00001771.1	Smp_343540.2
MS3_00001772.1	MS3_00008900.1,MS3_00005966.1,MS3_00000761.1,MS3_00008943.1,MS3_00006007.1,MS3_00002075.1,MS3_00000794.1,MS3_00009568.1,MS3_00006684.2,MS3_00002423.1,MS3_00000868.1,MS3_00009929.1,MS3_00006972.1,MS3_00000888.1,MS3_00001076.1,MS3_00001085.1,MS3_00001131.1,MS3_00002496.1,MS3_00001154.1,MS3_00007537.1,MS3_00003399.1,MS3_00001161.1,MS3_00008170.1,MS3_00004352.1,MS3_00001202.1,MS3_00008897.1,MS3_00004…	Smp_169310.1
MS3_00001772.2		Smp_142640.1,Smp_142640.2,Smp_142640.3	EWB00_003145.1,EWB00_003145.2,EWB00_003145.3,EWB00_003145.4	DC041_0002429
MS3_00001773.1	MS3_00001773.2	Smp_142650.1,Smp_142650.2	EWB00_003144.1,EWB00_003144.2	DC041_0002438
MS3_00001773.2	MS3_00001773.1	Smp_142650.1,Smp_142650.2	EWB00_003144.1,EWB00_003144.2	DC041_0002438
MS3_00001774.1	MS3_00001774.2	Smp_142670.1	EWB00_003143.1,EWB00_003143.2,EWB00_003143.3,EWB00_003143.4,EWB00_003143.5	DC041_0006437
MS3_00001774.2	MS3_00001774.1	Smp_142670.1	EWB00_003143.1,EWB00_003143.2,EWB00_003143.3,EWB00_003143.4,EWB00_003143.5	DC041_0006437
MS3_00001775.1	MS3_00001775.2	Smp_176460.1	EWB00_007002.1,EWB00_007002.2	DC041_0000643,DC041_0008136
MS3_00001775.2	MS3_00001775.1	Smp_176460.1	EWB00_007002.1,EWB00_007002.2	DC041_0000643,DC041_0008136
MS3_00001776.1		Smp_037900.1	EWB00_003142	DC041_0005694,DC041_0006442
MS3_00001777.1	MS3_00001777.2	Smp_037910.1	EWB00_003141.1,EWB00_003141.2,EWB00_003141.3	DC041_0006445
MS3_00001777.2	MS3_00001777.1	Smp_037910.1	EWB00_003141.1,EWB00_003141.2,EWB00_003141.3	DC041_0006445
MS3_00001778.1		Smp_084620.1	EWB00_003140.1,EWB00_003140.2,EWB00_003140.3	DC041_0005742,DC041_0006444
MS3_00001779.1	MS3_00006526.1,MS3_00000846.1,MS3_00007135.2,MS3_00001119.1,MS3_00007490.2,MS3_00001238.1,MS3_00001279.1,MS3_00001571.2,MS3_00003152.3,MS3_00007543.2,MS3_00003469.1,MS3_00008308.2,MS3_00004229.2,MS3_00008710.2,MS3_00004284.2,MS3_00008929.1,MS3_00004990.1,MS3_00000259.1,MS3_00009870.2,MS3_00005340.1,MS3_00000429.1,MS3_00005343.1,MS3_00000550.1		EWB00_000526,EWB00_001588,EWB00_002046,EWB00_003662,EWB00_003821,EWB00_003953,EWB00_004691,EWB00_005256,EWB00_005553,EWB00_005852,EWB00_006666,EWB00_007114,EWB00_007607,EWB00_011224	DC041_0005854,DC041_0009769
MS3_00001779.2		Smp_084610.1	EWB00_003139	DC041_0006446,DC041_0009696
MS3_00001780.1	MS3_00001780.2,MS3_00001780.3	Smp_084600.1	EWB00_003138.1,EWB00_003138.2,EWB00_003138.3	DC041_0000841
MS3_00001780.2	MS3_00001780.1,MS3_00001780.3	Smp_084600.1	EWB00_003138.1,EWB00_003138.2,EWB00_003138.3	DC041_0000841
MS3_00001780.3	MS3_00001780.1,MS3_00001780.2	Smp_084600.1	EWB00_003138.1,EWB00_003138.2,EWB00_003138.3	DC041_0000841
MS3_00001781.1	MS3_00001781.2	Smp_168000.1	EWB00_003137	DC041_0000840
MS3_00001781.2	MS3_00001781.1	Smp_168000.1	EWB00_003137	DC041_0000840
MS3_00001782.1
MS3_00001782.2		Smp_141630.1,Smp_141630.2	EWB00_004400.1,EWB00_004400.2,EWB00_004400.3	DC041_0004930
MS3_00001783.1	MS3_00003327.1,MS3_00004591.1,MS3_00004644.1,MS3_00004672.1,MS3_00004711.1,MS3_00004712.1,MS3_00004743.1,MS3_00006734.1,MS3_00004824.1,MS3_00006828.1,MS3_00005309.1,MS3_00007060.1,MS3_00005310.1,MS3_00007285.1,MS3_00007401.1,MS3_00007403.1,MS3_00007588.1,MS3_00008115.1,MS3_00008118.1,MS3_00008181.1,MS3_00000168.1,MS3_00000745.1,MS3_00001083.1,MS3_00001369.1,MS3_00001559.1,MS3_00001806.1,MS3_00002…
MS3_00001784.1	MS3_00000269.1,MS3_00000904.1,MS3_00000962.1,MS3_00001241.1,MS3_00006122.1,MS3_00008165.1,MS3_00009472.1,MS3_00000058.1,MS3_00000145.1,MS3_00000255.1
MS3_00001785.1		Smp_036180.3	EWB00_004395	DC041_0004928
MS3_00001785.2		Smp_036180.1,Smp_036180.2
MS3_00001786.1		Smp_098840.1	EWB00_001091.1,EWB00_001091.2,EWB00_001091.3,EWB00_001091.4,EWB00_001091.5,EWB00_001091.6	DC041_0000641
MS3_00001787.1		Smp_141650.1,Smp_141650.2,Smp_330930.1	EWB00_004394.1,EWB00_004394.2,EWB00_004394.3	DC041_0004929
MS3_00001788.1		Smp_141660.1,Smp_141660.2,Smp_141660.3,Smp_141660.4	EWB00_004393	DC041_0004934
MS3_00001789.1	MS3_00001789.2	Smp_343460.1	EWB00_004392	DC041_0004939
MS3_00001789.2	MS3_00001789.1	Smp_343460.1	EWB00_004392	DC041_0004939
MS3_00001790.1		Smp_036220.1,Smp_108390.1	EWB00_003729	DC041_0004933
MS3_00001791.1		Smp_141680.1	EWB00_004391.1,EWB00_004391.2	DC041_0004935
MS3_00001792.1		Smp_141690.1	EWB00_004390
MS3_00001793.1		Smp_036250.1	EWB00_004389.1,EWB00_004389.2	DC041_0004937
MS3_00001795.1			EWB00_004386	DC041_0004938
MS3_00001796.1	MS3_00001800.2			DC041_0003382
MS3_00001796.2	MS3_00001800.1,MS3_00001800.5	Smp_247080.1,Smp_332540.1,Smp_332540.2	EWB00_004381,EWB00_004382	DC041_0004932,DC041_0007748
MS3_00001797.1	MS3_00001797.2	Smp_176650.1	EWB00_007558	DC041_0011386
MS3_00001797.2	MS3_00001797.1	Smp_176650.1	EWB00_007558	DC041_0011386
MS3_00001798.1	MS3_00001798.2	Smp_098850.1,Smp_098850.2	EWB00_001090	DC041_0000642
MS3_00001798.2	MS3_00001798.1	Smp_098850.1,Smp_098850.2	EWB00_001090	DC041_0000642
MS3_00001799.1				DC041_0007750
MS3_00001800.1	MS3_00001796.2,MS3_00001800.5	Smp_247080.1,Smp_332540.1,Smp_332540.2	EWB00_004381,EWB00_004382	DC041_0004932,DC041_0007748
MS3_00001800.2	MS3_00001796.1			DC041_0003382
MS3_00001800.3	MS3_00001800.4	Smp_247070.1	EWB00_004380	DC041_0007746
MS3_00001800.4	MS3_00001800.3	Smp_247070.1	EWB00_004380	DC041_0007746
MS3_00001800.5	MS3_00001796.2,MS3_00001800.1	Smp_247080.1,Smp_332540.1,Smp_332540.2	EWB00_004381,EWB00_004382	DC041_0004932,DC041_0007748
MS3_00001801.1		Smp_319680.1	EWB00_004376	DC041_0007744
MS3_00001802.1	MS3_00006737.1,MS3_00008549.1,MS3_00009638.2,MS3_00000513.1,MS3_00006315.1		EWB00_003767,EWB00_004362,EWB00_005462,EWB00_010852
MS3_00001803.1		Smp_174510.1,Smp_174510.2	EWB00_004372	DC041_0005124,DC041_0007742
MS3_00001805.1	MS3_00001805.2	Smp_095470.1	EWB00_004370.1	DC041_0007749
MS3_00001805.2	MS3_00001805.1	Smp_095470.1	EWB00_004370.1	DC041_0007749
MS3_00001806.1	MS3_00003327.1,MS3_00004591.1,MS3_00004644.1,MS3_00004672.1,MS3_00004711.1,MS3_00004712.1,MS3_00004743.1,MS3_00006734.1,MS3_00004824.1,MS3_00006828.1,MS3_00005309.1,MS3_00007060.1,MS3_00005310.1,MS3_00007285.1,MS3_00007401.1,MS3_00007403.1,MS3_00007588.1,MS3_00008115.1,MS3_00008118.1,MS3_00008181.1,MS3_00000168.1,MS3_00000745.1,MS3_00001083.1,MS3_00001369.1,MS3_00001559.1,MS3_00001783.1,MS3_00002…
MS3_00001807.1	MS3_00005104.1,MS3_00005934.1,MS3_00006778.1,MS3_00007864.1,MS3_00008893.1,MS3_00009278.1,MS3_00001580.1,MS3_00004095.1
MS3_00001808.1
MS3_00001809.1		Smp_071150.1	EWB00_004369.2,EWB00_004369.3	DC041_0010713
MS3_00001809.2
MS3_00001810.1				DC041_0006423
MS3_00001810.2
MS3_00001810.3		Smp_071140.1	EWB00_005620.1,EWB00_005620.2	DC041_0009860
MS3_00001811.1		Smp_160780.1,Smp_160780.2	EWB00_005622	DC041_0009865,DC041_0010900
MS3_00001812.1	MS3_00001812.2,MS3_00001812.3	Smp_345230.1	EWB00_010145.5,EWB00_010145.6	DC041_0009859
MS3_00001812.2	MS3_00001812.1,MS3_00001812.3	Smp_345230.1	EWB00_010145.5,EWB00_010145.6	DC041_0009859
MS3_00001812.3	MS3_00001812.1,MS3_00001812.2	Smp_345230.1	EWB00_010145.5,EWB00_010145.6	DC041_0009859
MS3_00001813.1
MS3_00001813.2		Smp_160760.1,Smp_160760.2	EWB00_010144	DC041_0009856
MS3_00001814.1	MS3_00001814.2,MS3_00001814.3	Smp_302090.1	EWB00_010143	DC041_0009861
MS3_00001814.2	MS3_00001814.1,MS3_00001814.3	Smp_302090.1	EWB00_010143	DC041_0009861
MS3_00001814.3	MS3_00001814.1,MS3_00001814.2	Smp_302090.1	EWB00_010143	DC041_0009861
MS3_00001815.1		Smp_071050.1	EWB00_010141.1,EWB00_010141.2
MS3_00001816.1	MS3_00001816.2	Smp_160730.1,Smp_160730.2	EWB00_010140	DC041_0009858
MS3_00001816.2	MS3_00001816.1	Smp_160730.1,Smp_160730.2	EWB00_010140	DC041_0009858
MS3_00001817.1		Smp_071020.1	EWB00_009552.1,EWB00_009552.2	DC041_0009855
MS3_00001817.2
MS3_00001818.1		Smp_200610.1,Smp_327570.1
MS3_00001819.1		Smp_163240.1,Smp_163240.2,Smp_163240.3	EWB00_001087,EWB00_001088.1,EWB00_001088.2	DC041_0002377,DC041_0005736,DC041_0005745
MS3_00001820.1	MS3_00001820.2	Smp_160710.1	EWB00_009551.1,EWB00_009551.2,EWB00_009551.3,EWB00_009551.4,EWB00_009551.5	DC041_0004475,DC041_0004476,DC041_0008671,DC041_0008672
MS3_00001820.2	MS3_00001820.1	Smp_160710.1	EWB00_009551.1,EWB00_009551.2,EWB00_009551.3,EWB00_009551.4,EWB00_009551.5	DC041_0004475,DC041_0004476,DC041_0008671,DC041_0008672
MS3_00001821.1	MS3_00001821.2	Smp_143240.1	EWB00_009549	DC041_0008670
MS3_00001821.2	MS3_00001821.1	Smp_143240.1	EWB00_009549	DC041_0008670
MS3_00001822.1		Smp_165060.1	EWB00_009544	DC041_0004264
MS3_00001823.1		Smp_079640.1	EWB00_009543	DC041_0004268
MS3_00001824.1	MS3_00001824.3	Smp_079650.1	EWB00_009542.1	DC041_0004265
MS3_00001824.2
MS3_00001824.3	MS3_00001824.1	Smp_079650.1	EWB00_009542.1	DC041_0004265
MS3_00001825.1	MS3_00001825.2	Smp_165070.1	EWB00_009541	DC041_0004266
MS3_00001825.2	MS3_00001825.1	Smp_165070.1	EWB00_009541	DC041_0004266
MS3_00001827.1	MS3_00001827.2	Smp_345580.1	EWB00_009538	DC041_0004263
MS3_00001827.2	MS3_00001827.1	Smp_345580.1	EWB00_009538	DC041_0004263
MS3_00001827.3	MS3_00000830.1,MS3_00000854.1,MS3_00000856.1,MS3_00001179.1,MS3_00001232.1,MS3_00001878.1,MS3_00001927.1,MS3_00001927.2,MS3_00004520.1,MS3_00004815.1,MS3_00000294.1,MS3_00006096.1,MS3_00000811.1,MS3_00000823.1	Smp_245810.1
MS3_00001829.1	MS3_00001829.2	Smp_341320.1	EWB00_009536.1,EWB00_009536.2	DC041_0004883,DC041_0009750
MS3_00001829.2	MS3_00001829.1	Smp_341320.1	EWB00_009536.1,EWB00_009536.2	DC041_0004883,DC041_0009750
MS3_00001832.2		Smp_165030.1,Smp_165030.2,Smp_165030.3	EWB00_009533	DC041_0004884
MS3_00001833.1		Smp_054840.1,Smp_079560.1	EWB00_006218.1,EWB00_006218.2	DC041_0004886
MS3_00001834.1	MS3_00001834.4,MS3_00001834.5,MS3_00001834.6,MS3_00001834.2,MS3_00001834.3	Smp_151420.1,Smp_151420.2,Smp_151420.3	EWB00_006219	DC041_0004882,DC041_0004885
MS3_00001834.2	MS3_00001834.4,MS3_00001834.5,MS3_00001834.6,MS3_00001834.1,MS3_00001834.3	Smp_151420.1,Smp_151420.2,Smp_151420.3	EWB00_006219	DC041_0004882,DC041_0004885
MS3_00001834.3	MS3_00001834.4,MS3_00001834.5,MS3_00001834.6,MS3_00001834.1,MS3_00001834.2	Smp_151420.1,Smp_151420.2,Smp_151420.3	EWB00_006219	DC041_0004882,DC041_0004885
MS3_00001834.4	MS3_00001834.5,MS3_00001834.6,MS3_00001834.1,MS3_00001834.2,MS3_00001834.3	Smp_151420.1,Smp_151420.2,Smp_151420.3	EWB00_006219	DC041_0004882,DC041_0004885
MS3_00001834.5	MS3_00001834.4,MS3_00001834.6,MS3_00001834.1,MS3_00001834.2,MS3_00001834.3	Smp_151420.1,Smp_151420.2,Smp_151420.3	EWB00_006219	DC041_0004882,DC041_0004885
MS3_00001834.6	MS3_00001834.4,MS3_00001834.5,MS3_00001834.1,MS3_00001834.2,MS3_00001834.3	Smp_151420.1,Smp_151420.2,Smp_151420.3	EWB00_006219	DC041_0004882,DC041_0004885
MS3_00001835.1		Smp_054790.1	EWB00_006221,EWB00_009522	DC041_0004889,DC041_0008853
MS3_00001836.2	MS3_00002807.3		EWB00_010238,EWB00_010544,EWB00_010702
MS3_00001837.1		Smp_054810.1	EWB00_009524	DC041_0008851
MS3_00001838.1	MS3_00010858.1,MS3_00001839.1,MS3_00007130.1
MS3_00001839.1	MS3_00010858.1,MS3_00001838.1,MS3_00007130.1
MS3_00001840.1		Smp_054820.1,Smp_054820.3	EWB00_009525	DC041_0008178
MS3_00001842.1	MS3_00001842.4,MS3_00001842.2,MS3_00001842.3	Smp_340900.1		DC041_0008185
MS3_00001842.2	MS3_00001842.4,MS3_00001842.1,MS3_00001842.3	Smp_340900.1		DC041_0008185
MS3_00001842.3	MS3_00001842.4,MS3_00001842.1,MS3_00001842.2	Smp_340900.1		DC041_0008185
MS3_00001842.4	MS3_00001842.1,MS3_00001842.2,MS3_00001842.3	Smp_340900.1		DC041_0008185
MS3_00001843.1	MS3_00001843.2	Smp_054770.1,Smp_054770.3,Smp_054770.4,Smp_054770.6		DC041_0008179
MS3_00001843.2	MS3_00001843.1	Smp_054770.1,Smp_054770.3,Smp_054770.4,Smp_054770.6		DC041_0008179
MS3_00001844.2		Smp_054730.1,Smp_318730.1	EWB00_009526	DC041_0008176,DC041_0008180
MS3_00001845.1		Smp_151410.1,Smp_151410.2,Smp_318740.1	EWB00_009527.1,EWB00_009527.2	DC041_0008177
MS3_00001846.1		Smp_332550.1,Smp_332550.2	EWB00_009528	DC041_0008183
MS3_00001847.1	MS3_00001847.2	Smp_332570.1,Smp_332570.2,Smp_332570.3		DC041_0002925
MS3_00001847.2	MS3_00001847.1	Smp_332570.1,Smp_332570.2,Smp_332570.3		DC041_0002925
MS3_00001848.1		Smp_054620.1,Smp_054620.2,Smp_054620.3	EWB00_006216.1,EWB00_006216.2	DC041_0002926
MS3_00001849.2		Smp_054610.1,Smp_054610.2	EWB00_006215	DC041_0002927
MS3_00001850.1		Smp_054600.1	EWB00_006214.1,EWB00_006214.3,EWB00_006214.4,EWB00_006214.5	DC041_0000932
MS3_00001851.1	MS3_00001851.2	Smp_151360.1,Smp_151360.2	EWB00_006213	DC041_0000933
MS3_00001851.2	MS3_00001851.1	Smp_151360.1,Smp_151360.2	EWB00_006213	DC041_0000933
MS3_00001852.2		Smp_163210.1,Smp_163210.2,Smp_163210.3,Smp_318550.1	EWB00_001092.1,EWB00_001092.2,EWB00_001092.3	DC041_0010727
MS3_00001853.1	MS3_00001853.2	Smp_344380.4	EWB00_006212.1,EWB00_006212.2,EWB00_006212.3	DC041_0010757
MS3_00001853.2	MS3_00001853.1	Smp_344380.4	EWB00_006212.1,EWB00_006212.2,EWB00_006212.3	DC041_0010757
MS3_00001854.1		Smp_302140.1	EWB00_006211.1,EWB00_006211.2	DC041_0010758
MS3_00001855.1	MS3_00001855.2	Smp_088420.1,Smp_088420.2	EWB00_006210.1,EWB00_006210.2
MS3_00001855.2	MS3_00001855.1	Smp_088420.1,Smp_088420.2	EWB00_006210.1,EWB00_006210.2
MS3_00001856.1		Smp_170280.1	EWB00_006209.1,EWB00_006209.2	DC041_0010761
MS3_00001857.1		Smp_170290.1,Smp_170290.2	EWB00_006208	DC041_0010755
MS3_00001858.1		Smp_088460.1	EWB00_006207.1,EWB00_006207.2,EWB00_006207.3,EWB00_006207.4	DC041_0011334
MS3_00001858.2		Smp_170300.1	EWB00_006206.1,EWB00_006206.2,EWB00_006206.3,EWB00_006206.5	DC041_0005458,DC041_0005459,DC041_0011335
MS3_00001859.1	MS3_00000960.1,MS3_00001215.1,MS3_00005072.1,MS3_00008831.1,MS3_00008888.1,MS3_00000116.1,MS3_00000306.1,MS3_00000728.1
MS3_00001859.2		Smp_213880.1,Smp_213880.2	EWB00_006204	DC041_0011337
MS3_00001860.1	MS3_00001860.2	Smp_327480.1	EWB00_006203.1,EWB00_006203.2	DC041_0000174,DC041_0009436
MS3_00001860.2	MS3_00001860.1	Smp_327480.1	EWB00_006203.1,EWB00_006203.2	DC041_0000174,DC041_0009436
MS3_00001861.2		Smp_213900.1,Smp_213910.1	EWB00_006200.1,EWB00_006200.2,EWB00_006200.3,EWB00_006201	DC041_0009432
MS3_00001862.1		Smp_170320.1	EWB00_006202.1,EWB00_006202.2	DC041_0009433
MS3_00001863.1		Smp_068990.1	EWB00_001093	DC041_0005318
MS3_00001864.2		Smp_170350.1	EWB00_006198.1,EWB00_006198.2	DC041_0011884
MS3_00001865.1	MS3_00009889.1,MS3_00008651.1,MS3_00009890.1,MS3_00008722.1,MS3_00002515.1,MS3_00008723.1,MS3_00002516.1,MS3_00002652.2,MS3_00002653.1,MS3_00002799.1,MS3_00004402.1,MS3_00008724.1,MS3_00004429.1,MS3_00008732.1,MS3_00004554.1,MS3_00009426.1,MS3_00004907.1,MS3_00009566.1,MS3_00005940.1,MS3_00000132.1,MS3_00009682.1,MS3_00006104.1,MS3_00000920.1,MS3_00009683.1,MS3_00007284.1,MS3_00001089.1	Smp_129290.1
MS3_00001866.1		Smp_088550.1
MS3_00001866.2		Smp_088550.2,Smp_088550.3	EWB00_006197	DC041_0001453
MS3_00001867.1		Smp_196290.1,Smp_196290.2,Smp_196290.3	EWB00_006196.1,EWB00_006196.2,EWB00_006196.3	DC041_0001454
MS3_00001868.1		Smp_006780.1	EWB00_006195	DC041_0001455
MS3_00001869.1		Smp_125870.1,Smp_125870.2,Smp_125870.3	EWB00_006194	DC041_0001452
MS3_00001870.1	MS3_00001870.2,MS3_00001870.3	Smp_006810.1	EWB00_006193	DC041_0001458
MS3_00001870.2	MS3_00001870.1,MS3_00001870.3	Smp_006810.1	EWB00_006193	DC041_0001458
MS3_00001870.3	MS3_00001870.1,MS3_00001870.2	Smp_006810.1	EWB00_006193	DC041_0001458
MS3_00001871.1		Smp_125890.1,Smp_125890.2		DC041_0001461
MS3_00001872.1		Smp_006830.1	EWB00_006192.1,EWB00_006192.2,EWB00_006192.3	DC041_0001450
MS3_00001873.1	MS3_00001873.2	Smp_006850.1	EWB00_006191	DC041_0001456
MS3_00001873.2	MS3_00001873.1	Smp_006850.1	EWB00_006191	DC041_0001456
MS3_00001874.1		Smp_159550.1	EWB00_001095	DC041_0003516
MS3_00001875.1	MS3_00001875.2	Smp_006860.1,Smp_006860.2,Smp_006860.3	EWB00_006190.1,EWB00_006190.3	DC041_0001448
MS3_00001875.2	MS3_00001875.1	Smp_006860.1,Smp_006860.2,Smp_006860.3	EWB00_006190.1,EWB00_006190.3	DC041_0001448
MS3_00001876.1		Smp_125900.1	EWB00_006189.1	DC041_0001451
MS3_00001877.1		Smp_196300.1,Smp_196300.2	EWB00_006188	DC041_0001459
MS3_00001878.1	MS3_00000830.1,MS3_00000854.1,MS3_00000856.1,MS3_00001179.1,MS3_00001232.1,MS3_00001827.3,MS3_00001927.1,MS3_00001927.2,MS3_00004520.1,MS3_00004815.1,MS3_00000294.1,MS3_00006096.1,MS3_00000811.1,MS3_00000823.1	Smp_245810.1
MS3_00001879.1		Smp_086860.1	EWB00_006186	DC041_0007624
MS3_00001880.1		Smp_169380.1	EWB00_006185	DC041_0007623
MS3_00001881.1		Smp_086830.1	EWB00_006184	DC041_0003064
MS3_00001882.1	MS3_00001882.2	Smp_169360.1	EWB00_006182	DC041_0003394
MS3_00001882.2	MS3_00001882.1	Smp_169360.1	EWB00_006182	DC041_0003394
MS3_00001883.1		Smp_169350.1		DC041_0003396,DC041_0003397
MS3_00001884.1	MS3_00008911.1,MS3_00004283.1,MS3_00000343.1,MS3_00008947.1,MS3_00004395.1,MS3_00000610.1,MS3_00009382.1,MS3_00006276.1,MS3_00001056.1,MS3_00009388.1,MS3_00001060.1,MS3_00001118.1,MS3_00001627.1,MS3_00006277.1,MS3_00002338.1,MS3_00009588.1,MS3_00006278.1,MS3_00002664.1,MS3_00006279.1,MS3_00003210.1,MS3_00007476.1,MS3_00003211.1,MS3_00000057.1,MS3_00008140.2,MS3_00003521.1,MS3_00000070.1,MS3_00008…	Smp_203830.1
MS3_00001888.1	MS3_00001891.1,MS3_00001892.1,MS3_00010192.1,MS3_00010193.1,MS3_00001889.1,MS3_00001890.1	Smp_302170.1,Smp_302180.1,Smp_303390.1,Smp_303400.1,Smp_303410.1,Smp_303420.1,Smp_303550.1		DC041_0001036,DC041_0001037,DC041_0001038,DC041_0001039,DC041_0001040,DC041_0001041,DC041_0001042,DC041_0009612,DC041_0009618
MS3_00001889.1	MS3_00001891.1,MS3_00001892.1,MS3_00010192.1,MS3_00010193.1,MS3_00001888.1,MS3_00001890.1	Smp_302170.1,Smp_302180.1,Smp_303390.1,Smp_303400.1,Smp_303410.1,Smp_303420.1,Smp_303550.1		DC041_0001036,DC041_0001037,DC041_0001038,DC041_0001039,DC041_0001040,DC041_0001041,DC041_0001042,DC041_0009612,DC041_0009618
MS3_00001890.1	MS3_00001891.1,MS3_00001892.1,MS3_00010192.1,MS3_00010193.1,MS3_00001888.1,MS3_00001889.1	Smp_302170.1,Smp_302180.1,Smp_303390.1,Smp_303400.1,Smp_303410.1,Smp_303420.1,Smp_303550.1		DC041_0001036,DC041_0001037,DC041_0001038,DC041_0001039,DC041_0001040,DC041_0001041,DC041_0001042,DC041_0009612,DC041_0009618
MS3_00001891.1	MS3_00001892.1,MS3_00010192.1,MS3_00010193.1,MS3_00001888.1,MS3_00001889.1,MS3_00001890.1	Smp_302170.1,Smp_302180.1,Smp_303390.1,Smp_303400.1,Smp_303410.1,Smp_303420.1,Smp_303550.1		DC041_0001036,DC041_0001037,DC041_0001038,DC041_0001039,DC041_0001040,DC041_0001041,DC041_0001042,DC041_0009612,DC041_0009618
MS3_00001892.1	MS3_00001891.1,MS3_00010192.1,MS3_00010193.1,MS3_00001888.1,MS3_00001889.1,MS3_00001890.1	Smp_302170.1,Smp_302180.1,Smp_303390.1,Smp_303400.1,Smp_303410.1,Smp_303420.1,Smp_303550.1		DC041_0001036,DC041_0001037,DC041_0001038,DC041_0001039,DC041_0001040,DC041_0001041,DC041_0001042,DC041_0009612,DC041_0009618
MS3_00001893.1
MS3_00001893.2		Smp_090860.1,Smp_090860.2	EWB00_006179	DC041_0001356
MS3_00001894.1	MS3_00001894.2	Smp_247160.1,Smp_247160.2,Smp_247160.3	EWB00_006178.1,EWB00_006178.2,EWB00_006178.3	DC041_0001355,DC041_0008899
MS3_00001894.2	MS3_00001894.1	Smp_247160.1,Smp_247160.2,Smp_247160.3	EWB00_006178.1,EWB00_006178.2,EWB00_006178.3	DC041_0001355,DC041_0008899
MS3_00001895.1		Smp_247150.1,Smp_247150.2	EWB00_006177.1,EWB00_006177.2,EWB00_006177.3,EWB00_006177.4
MS3_00001895.2
MS3_00001896.1		Smp_159570.1	EWB00_001099	DC041_0012581
MS3_00001897.1	MS3_00001897.2	Smp_090890.1	EWB00_006175	DC041_0002822,DC041_0008900
MS3_00001897.2	MS3_00001897.1	Smp_090890.1	EWB00_006175	DC041_0002822,DC041_0008900
MS3_00001899.1	MS3_00001899.2,MS3_00001899.3
MS3_00001899.2	MS3_00001899.1,MS3_00001899.3
MS3_00001899.3	MS3_00001899.1,MS3_00001899.2
MS3_00001900.1	MS3_00001900.4,MS3_00001900.2,MS3_00001900.3	Smp_171820.1,Smp_171820.2	EWB00_006170,EWB00_009756	DC041_0002030
MS3_00001900.2	MS3_00001900.4,MS3_00001900.1,MS3_00001900.3	Smp_171820.1,Smp_171820.2	EWB00_006170,EWB00_009756	DC041_0002030
MS3_00001900.3	MS3_00001900.4,MS3_00001900.1,MS3_00001900.2	Smp_171820.1,Smp_171820.2	EWB00_006170,EWB00_009756	DC041_0002030
MS3_00001900.4	MS3_00001900.1,MS3_00001900.2,MS3_00001900.3	Smp_171820.1,Smp_171820.2	EWB00_006170,EWB00_009756	DC041_0002030
MS3_00001901.3	MS3_00001901.4	Smp_248190.1	EWB00_006169	DC041_0002031
MS3_00001901.4	MS3_00001901.3	Smp_248190.1	EWB00_006169	DC041_0002031
MS3_00001902.1		Smp_332580.1	EWB00_006168.1,EWB00_006168.2	DC041_0002024
MS3_00001903.1	MS3_00001903.3	Smp_090980.1,Smp_090980.3	EWB00_006165	DC041_0002032
MS3_00001903.2
MS3_00001903.3	MS3_00001903.1	Smp_090980.1,Smp_090980.3	EWB00_006165	DC041_0002032
MS3_00001905.1		Smp_344080.1,Smp_344080.2	EWB00_006163.2	DC041_0002025
MS3_00001906.1	MS3_00001910.2,MS3_00001906.2,MS3_00001910.1	Smp_148080.1,Smp_319790.1,Smp_319790.2	EWB00_006159.1,EWB00_006159.2,EWB00_006159.3,EWB00_006159.4,EWB00_006159.5,EWB00_006159.6,EWB00_006159.7,EWB00_006159.8	DC041_0010177
MS3_00001906.2	MS3_00001910.2,MS3_00001906.1,MS3_00001910.1	Smp_148080.1,Smp_319790.1,Smp_319790.2	EWB00_006159.1,EWB00_006159.2,EWB00_006159.3,EWB00_006159.4,EWB00_006159.5,EWB00_006159.6,EWB00_006159.7,EWB00_006159.8	DC041_0010177
MS3_00001907.1	MS3_00010554.1,MS3_00001907.2,MS3_00001907.3	Smp_346470.1	EWB00_007557	DC041_0011387
MS3_00001907.2	MS3_00010554.1,MS3_00001907.1,MS3_00001907.3	Smp_346470.1	EWB00_007557	DC041_0011387
MS3_00001907.3	MS3_00010554.1,MS3_00001907.1,MS3_00001907.2	Smp_346470.1	EWB00_007557	DC041_0011387
MS3_00001908.1		Smp_159590.1	EWB00_001100	DC041_0003318
MS3_00001910.1	MS3_00001910.2,MS3_00001906.1,MS3_00001906.2	Smp_148080.1,Smp_319790.1,Smp_319790.2	EWB00_006159.1,EWB00_006159.2,EWB00_006159.3,EWB00_006159.4,EWB00_006159.5,EWB00_006159.6,EWB00_006159.7,EWB00_006159.8	DC041_0010177
MS3_00001910.2	MS3_00001906.1,MS3_00001906.2,MS3_00001910.1	Smp_148080.1,Smp_319790.1,Smp_319790.2	EWB00_006159.1,EWB00_006159.2,EWB00_006159.3,EWB00_006159.4,EWB00_006159.5,EWB00_006159.6,EWB00_006159.7,EWB00_006159.8	DC041_0010177
MS3_00001911.1	MS3_00001911.2	Smp_048430.1,Smp_048430.2,Smp_048430.3	EWB00_006158.1,EWB00_006158.2,EWB00_006158.3,EWB00_006158.4,EWB00_006158.5,EWB00_006158.6,EWB00_006158.7,EWB00_006158.8,EWB00_006158.9	DC041_0010173
MS3_00001911.2	MS3_00001911.1	Smp_048430.1,Smp_048430.2,Smp_048430.3	EWB00_006158.1,EWB00_006158.2,EWB00_006158.3,EWB00_006158.4,EWB00_006158.5,EWB00_006158.6,EWB00_006158.7,EWB00_006158.8,EWB00_006158.9	DC041_0010173
MS3_00001912.1	MS3_00001912.2,MS3_00001912.3	Smp_048420.1	EWB00_006157.1,EWB00_006157.2
MS3_00001912.2	MS3_00001912.1,MS3_00001912.3	Smp_048420.1	EWB00_006157.1,EWB00_006157.2
MS3_00001912.3	MS3_00001912.1,MS3_00001912.2	Smp_048420.1	EWB00_006157.1,EWB00_006157.2
MS3_00001913.1		Smp_148070.2	EWB00_006156	DC041_0010174
MS3_00001913.2		Smp_148070.4
MS3_00001914.2			EWB00_006155	DC041_0010175
MS3_00001915.1	MS3_00001915.5	Smp_344060.1	EWB00_006154.1,EWB00_006154.2	DC041_0000445
MS3_00001915.2	MS3_00001915.3,MS3_00001915.4	Smp_344060.2
MS3_00001915.3	MS3_00001915.2,MS3_00001915.4	Smp_344060.2
MS3_00001915.4	MS3_00001915.2,MS3_00001915.3	Smp_344060.2
MS3_00001915.5	MS3_00001915.1	Smp_344060.1	EWB00_006154.1,EWB00_006154.2	DC041_0000445
MS3_00001916.1		Smp_048380.1	EWB00_006152.1,EWB00_006152.2	DC041_0002792
MS3_00001919.1	MS3_00001919.2	Smp_129610.1,Smp_129610.2	EWB00_001104.1,EWB00_001104.2	DC041_0012232
MS3_00001919.2	MS3_00001919.1	Smp_129610.1,Smp_129610.2	EWB00_001104.1,EWB00_001104.2	DC041_0012232
MS3_00001921.1	MS3_00000628.1		EWB00_006697
MS3_00001922.1		Smp_340820.1	EWB00_006148	DC041_0010557
MS3_00001922.3
MS3_00001924.3		Smp_302230.1	EWB00_006146	DC041_0000661
MS3_00001925.1	MS3_00001925.4,MS3_00001925.2,MS3_00001925.3	Smp_340810.1	EWB00_006145.1,EWB00_006145.2,EWB00_006145.3	DC041_0001491
MS3_00001925.2	MS3_00001925.4,MS3_00001925.1,MS3_00001925.3	Smp_340810.1	EWB00_006145.1,EWB00_006145.2,EWB00_006145.3	DC041_0001491
MS3_00001925.3	MS3_00001925.4,MS3_00001925.1,MS3_00001925.2	Smp_340810.1	EWB00_006145.1,EWB00_006145.2,EWB00_006145.3	DC041_0001491
MS3_00001925.4	MS3_00001925.1,MS3_00001925.2,MS3_00001925.3	Smp_340810.1	EWB00_006145.1,EWB00_006145.2,EWB00_006145.3	DC041_0001491
MS3_00001926.1	MS3_00001926.2,MS3_00001926.3	Smp_048260.1,Smp_048260.2	EWB00_006144	DC041_0001490
MS3_00001926.2	MS3_00001926.1,MS3_00001926.3	Smp_048260.1,Smp_048260.2	EWB00_006144	DC041_0001490
MS3_00001926.3	MS3_00001926.1,MS3_00001926.2	Smp_048260.1,Smp_048260.2	EWB00_006144	DC041_0001490
MS3_00001927.1	MS3_00000830.1,MS3_00000854.1,MS3_00000856.1,MS3_00001179.1,MS3_00001232.1,MS3_00001827.3,MS3_00001878.1,MS3_00001927.2,MS3_00004520.1,MS3_00004815.1,MS3_00000294.1,MS3_00006096.1,MS3_00000811.1,MS3_00000823.1	Smp_245810.1
MS3_00001927.2	MS3_00000830.1,MS3_00000854.1,MS3_00000856.1,MS3_00001179.1,MS3_00001232.1,MS3_00001827.3,MS3_00001878.1,MS3_00001927.1,MS3_00004520.1,MS3_00004815.1,MS3_00000294.1,MS3_00006096.1,MS3_00000811.1,MS3_00000823.1	Smp_245810.1
MS3_00001928.1	MS3_00001928.2	Smp_147990.1,Smp_147990.2,Smp_147990.3,Smp_147990.4	EWB00_006143.1,EWB00_006143.2	DC041_0011535
MS3_00001928.2	MS3_00001928.1	Smp_147990.1,Smp_147990.2,Smp_147990.3,Smp_147990.4	EWB00_006143.1,EWB00_006143.2	DC041_0011535
MS3_00001929.1	MS3_00000604.1,MS3_00000620.1,MS3_00000656.1,MS3_00000828.1,MS3_00000864.1,MS3_00000918.1,MS3_00000931.1,MS3_00002138.1,MS3_00000946.1,MS3_00002379.1,MS3_00000957.1,MS3_00002471.1,MS3_00001030.1,MS3_00002486.1,MS3_00002854.1,MS3_00002953.1,MS3_00003093.1,MS3_00007302.1,MS3_00003138.1,MS3_00007446.1,MS3_00003278.1,MS3_00007546.1,MS3_00003570.1,MS3_00009236.1,MS3_00009519.1,MS3_00009589.1,MS3_00009…	Smp_037690.1,Smp_122020.1,Smp_327390.1
MS3_00001930.1		Smp_342440.1	EWB00_001105.1,EWB00_001105.2,EWB00_001105.3	DC041_0012233
MS3_00001931.1	MS3_00001931.2,MS3_00001931.3	Smp_048240.1	EWB00_006142	DC041_0011523,DC041_0011533
MS3_00001931.2	MS3_00001931.1,MS3_00001931.3	Smp_048240.1	EWB00_006142	DC041_0011523,DC041_0011533
MS3_00001931.3	MS3_00001931.1,MS3_00001931.2	Smp_048240.1	EWB00_006142	DC041_0011523,DC041_0011533
MS3_00001932.1	MS3_00007538.1,MS3_00000821.1,MS3_00001137.1,MS3_00001231.1,MS3_00001237.1,MS3_00001319.1,MS3_00001388.1,MS3_00001397.1,MS3_00002021.1,MS3_00003545.1,MS3_00004045.1,MS3_00000245.1,MS3_00004121.2,MS3_00000476.1,MS3_00005888.2,MS3_00000720.1	Smp_135200.1
MS3_00001932.2		Smp_048230.1	EWB00_004590	DC041_0011534
MS3_00001933.1	MS3_00001933.2	Smp_147980.1,Smp_147980.2,Smp_147980.3		DC041_0011532
MS3_00001933.2	MS3_00001933.1	Smp_147980.1,Smp_147980.2,Smp_147980.3		DC041_0011532
MS3_00001934.1		Smp_147960.1	EWB00_004592.1,EWB00_004592.2,EWB00_004592.3,EWB00_004592.4,EWB00_004592.5,EWB00_004592.6,EWB00_004592.7,EWB00_004592.8,EWB00_004592.9	DC041_0010568
MS3_00001935.1	MS3_00001935.2	Smp_147970.1,Smp_147970.2,Smp_147970.3	EWB00_004593	DC041_0010559,DC041_0010561
MS3_00001935.2	MS3_00001935.1	Smp_147970.1,Smp_147970.2,Smp_147970.3	EWB00_004593	DC041_0010559,DC041_0010561
MS3_00001936.1
MS3_00001936.2		Smp_147950.2	EWB00_004595.1,EWB00_004595.2,EWB00_004595.3,EWB00_004595.4	DC041_0010563
MS3_00001937.1		Smp_344030.2	EWB00_004596.1	DC041_0010566
MS3_00001937.2	MS3_00001937.3	Smp_344030.1		DC041_0010560
MS3_00001937.3	MS3_00001937.2	Smp_344030.1		DC041_0010560
MS3_00001938.1		Smp_048160.1	EWB00_004597	DC041_0010558
MS3_00001939.1	MS3_00001939.2	Smp_147890.1,Smp_147890.2	EWB00_004599	DC041_0010182
MS3_00001939.2	MS3_00001939.1	Smp_147890.1,Smp_147890.2	EWB00_004599	DC041_0010182
MS3_00001939.3			EWB00_004600	DC041_0010190
MS3_00001940.1
MS3_00001940.2		Smp_213920.1,Smp_213930.1	EWB00_004601	DC041_0010184
MS3_00001941.1		Smp_129590.1,Smp_129590.2,Smp_158540.1	EWB00_001106	DC041_0012234
MS3_00001943.1		Smp_048080.1
MS3_00001943.2		Smp_048080.2,Smp_048080.3	EWB00_004607.1,EWB00_004607.2,EWB00_004607.3,EWB00_004607.4	DC041_0010183
MS3_00001944.2		Smp_147850.1	EWB00_004608.1,EWB00_004608.2	DC041_0010188
MS3_00001945.1		Smp_048050.1,Smp_048050.2,Smp_049230.1	EWB00_004609	DC041_0010186
MS3_00001946.1	MS3_00001946.3,MS3_00001947.1,MS3_00000501.1,MS3_00001946.2	Smp_185680.1,Smp_302270.1,Smp_302280.1,Smp_302290.1,Smp_302320.1,Smp_302340.1,Smp_302350.1,Smp_302350.2,Smp_303690.1,Smp_303690.2,Smp_303690.3	EWB00_009263	DC041_0011287,DC041_0011288
MS3_00001946.2	MS3_00001946.3,MS3_00001947.1,MS3_00000501.1,MS3_00001946.1	Smp_185680.1,Smp_302270.1,Smp_302280.1,Smp_302290.1,Smp_302320.1,Smp_302340.1,Smp_302350.1,Smp_302350.2,Smp_303690.1,Smp_303690.2,Smp_303690.3	EWB00_009263	DC041_0011287,DC041_0011288
MS3_00001946.3	MS3_00001947.1,MS3_00000501.1,MS3_00001946.1,MS3_00001946.2	Smp_185680.1,Smp_302270.1,Smp_302280.1,Smp_302290.1,Smp_302320.1,Smp_302340.1,Smp_302350.1,Smp_302350.2,Smp_303690.1,Smp_303690.2,Smp_303690.3	EWB00_009263	DC041_0011287,DC041_0011288
MS3_00001947.1	MS3_00001946.3,MS3_00000501.1,MS3_00001946.1,MS3_00001946.2	Smp_185680.1,Smp_302270.1,Smp_302280.1,Smp_302290.1,Smp_302320.1,Smp_302340.1,Smp_302350.1,Smp_302350.2,Smp_303690.1,Smp_303690.2,Smp_303690.3	EWB00_009263	DC041_0011287,DC041_0011288
MS3_00001948.1		Smp_247170.1	EWB00_009262	DC041_0007353
MS3_00001949.1	MS3_00002171.1	Smp_316360.1,Smp_334830.1	EWB00_007505
MS3_00001949.2		Smp_247180.1	EWB00_009261.2	DC041_0007355
MS3_00001950.1		Smp_049270.1	EWB00_009260.1	DC041_0007354
MS3_00001951.1	MS3_00001951.2	Smp_302300.1,Smp_302310.1,Smp_302310.2	EWB00_009259.1,EWB00_009259.2	DC041_0007351,DC041_0007356
MS3_00001951.2	MS3_00001951.1	Smp_302300.1,Smp_302310.1,Smp_302310.2	EWB00_009259.1,EWB00_009259.2	DC041_0007351,DC041_0007356
MS3_00001952.1	MS3_00001952.2,MS3_00001952.3	Smp_129550.1,Smp_129580.1	EWB00_001107.1,EWB00_001107.2,EWB00_001107.3	DC041_0005383,DC041_0010818
MS3_00001952.2	MS3_00001952.1,MS3_00001952.3	Smp_129550.1,Smp_129580.1	EWB00_001107.1,EWB00_001107.2,EWB00_001107.3	DC041_0005383,DC041_0010818
MS3_00001952.3	MS3_00001952.1,MS3_00001952.2	Smp_129550.1,Smp_129580.1	EWB00_001107.1,EWB00_001107.2,EWB00_001107.3	DC041_0005383,DC041_0010818
MS3_00001953.1
MS3_00001953.2		Smp_148540.1	EWB00_009258.2	DC041_0007350
MS3_00001954.1		Smp_302330.1,Smp_307210.1	EWB00_003956	DC041_0007352
MS3_00001955.1		Smp_049330.1,Smp_049330.2,Smp_049330.3,Smp_049330.4	EWB00_003955.1,EWB00_003955.2	DC041_0008988
MS3_00001956.1		Smp_200020.1	EWB00_003954.1	DC041_0008986
MS3_00001956.2			EWB00_003954.2
MS3_00001957.1		Smp_332590.1	EWB00_003952	DC041_0008987,DC041_0008997
MS3_00001958.1	MS3_00001958.2,MS3_00001958.3	Smp_302360.1	EWB00_003951.1,EWB00_003951.2	DC041_0008990,DC041_0009002
MS3_00001958.2	MS3_00001958.1,MS3_00001958.3	Smp_302360.1	EWB00_003951.1,EWB00_003951.2	DC041_0008990,DC041_0009002
MS3_00001958.3	MS3_00001958.1,MS3_00001958.2	Smp_302360.1	EWB00_003951.1,EWB00_003951.2	DC041_0008990,DC041_0009002
MS3_00001959.1		Smp_148590.1	EWB00_003950.1,EWB00_003950.2
MS3_00001960.1	MS3_00001960.2	Smp_049380.1	EWB00_003949.1	DC041_0009000
MS3_00001960.2	MS3_00001960.1	Smp_049380.1	EWB00_003949.1	DC041_0009000
MS3_00001961.1	MS3_00001961.2	Smp_049390.1,Smp_049390.2,Smp_049390.3	EWB00_003947.2,EWB00_003947.3,EWB00_003947.4,EWB00_003947.5,EWB00_003947.6,EWB00_003947.7	DC041_0008984
MS3_00001961.2	MS3_00001961.1	Smp_049390.1,Smp_049390.2,Smp_049390.3	EWB00_003947.2,EWB00_003947.3,EWB00_003947.4,EWB00_003947.5,EWB00_003947.6,EWB00_003947.7	DC041_0008984
MS3_00001961.3	MS3_00001961.6,MS3_00001961.4,MS3_00001961.5		EWB00_003947.1
MS3_00001961.4	MS3_00001961.6,MS3_00001961.3,MS3_00001961.5		EWB00_003947.1
MS3_00001961.5	MS3_00001961.6,MS3_00001961.3,MS3_00001961.4		EWB00_003947.1
MS3_00001961.6	MS3_00001961.3,MS3_00001961.4,MS3_00001961.5		EWB00_003947.1
MS3_00001963.1		Smp_129560.1,Smp_302870.1	EWB00_001108.1,EWB00_001108.2	DC041_0009649
MS3_00001964.1		Smp_344120.1	EWB00_003942
MS3_00001965.1		Smp_148650.1	EWB00_003941	DC041_0002300,DC041_0003779
MS3_00001966.1		Smp_302410.1		DC041_0002302,DC041_0003777
MS3_00001967.1	MS3_00001967.2,MS3_00001967.3	Smp_049500.1	EWB00_003940	DC041_0002291
MS3_00001967.2	MS3_00001967.1,MS3_00001967.3	Smp_049500.1	EWB00_003940	DC041_0002291
MS3_00001967.3	MS3_00001967.1,MS3_00001967.2	Smp_049500.1	EWB00_003940	DC041_0002291
MS3_00001968.2	MS3_00001968.3,MS3_00001968.4	Smp_049510.1,Smp_049510.2	EWB00_003939	DC041_0002290,DC041_0009745
MS3_00001968.3	MS3_00001968.2,MS3_00001968.4	Smp_049510.1,Smp_049510.2	EWB00_003939	DC041_0002290,DC041_0009745
MS3_00001968.4	MS3_00001968.2,MS3_00001968.3	Smp_049510.1,Smp_049510.2	EWB00_003939	DC041_0002290,DC041_0009745
MS3_00001969.1
MS3_00001969.2		Smp_049520.1,Smp_049520.3,Smp_049520.4	EWB00_003938	DC041_0002297
MS3_00001970.1	MS3_00003635.1,MS3_00004335.1,MS3_00004656.1,MS3_00005376.1,MS3_00005376.2,MS3_00005376.3,MS3_00009056.1,MS3_00000425.1,MS3_00001970.2	Smp_331740.1
MS3_00001970.2	MS3_00003635.1,MS3_00004335.1,MS3_00004656.1,MS3_00005376.1,MS3_00005376.2,MS3_00005376.3,MS3_00009056.1,MS3_00000425.1,MS3_00001970.1	Smp_331740.1
MS3_00001971.1		Smp_148660.1,Smp_148660.3
MS3_00001971.2		Smp_148660.2,Smp_148660.4	EWB00_003933	DC041_0002284
MS3_00001972.1		Smp_148670.1	EWB00_003934	DC041_0002293
MS3_00001973.1	MS3_00001973.2	Smp_013690.1	EWB00_001109.1,EWB00_001109.2,EWB00_001109.3,EWB00_001109.4	DC041_0009656
MS3_00001973.2	MS3_00001973.1	Smp_013690.1	EWB00_001109.1,EWB00_001109.2,EWB00_001109.3,EWB00_001109.4	DC041_0009656
MS3_00001974.1
MS3_00001974.2		Smp_049550.1	EWB00_003936	DC041_0002292
MS3_00001975.1	MS3_00001975.2,MS3_00001975.3	Smp_344130.1	EWB00_003937.1,EWB00_003937.2	DC041_0002296
MS3_00001975.2	MS3_00001975.1,MS3_00001975.3	Smp_344130.1	EWB00_003937.1,EWB00_003937.2	DC041_0002296
MS3_00001975.3	MS3_00001975.1,MS3_00001975.2	Smp_344130.1	EWB00_003937.1,EWB00_003937.2	DC041_0002296
MS3_00001976.1	MS3_00002907.1,MS3_00003880.1,MS3_00004116.1,MS3_00006698.1,MS3_00006905.1,MS3_00007300.1,MS3_00007585.1,MS3_00008398.1,MS3_00008681.1,MS3_00000320.1,MS3_00001490.1,MS3_00001759.1
MS3_00001977.1	MS3_00001977.2	Smp_337870.1,Smp_337870.2,Smp_337870.3	EWB00_003932	DC041_0002298
MS3_00001977.2	MS3_00001977.1	Smp_337870.1,Smp_337870.2,Smp_337870.3	EWB00_003932	DC041_0002298
MS3_00001978.1		Smp_049580.1	EWB00_003931	DC041_0002301
MS3_00001979.2	MS3_00001979.3	Smp_049600.1	EWB00_003930.1,EWB00_003930.2,EWB00_003930.3	DC041_0002283
MS3_00001979.3	MS3_00001979.2	Smp_049600.1	EWB00_003930.1,EWB00_003930.2,EWB00_003930.3	DC041_0002283
MS3_00001980.1	MS3_00001980.3	Smp_049610.1,Smp_049610.2	EWB00_007467.1,EWB00_007467.2,EWB00_007467.3,EWB00_007467.4	DC041_0002285
MS3_00001980.3	MS3_00001980.1	Smp_049610.1,Smp_049610.2	EWB00_007467.1,EWB00_007467.2,EWB00_007467.3,EWB00_007467.4	DC041_0002285
MS3_00001981.1	MS3_00008479.1	Smp_049630.1	EWB00_007466	DC041_0002289
MS3_00001982.1	MS3_00001982.3		EWB00_003928.1,EWB00_003928.2	DC041_0002295
MS3_00001982.2		Smp_148700.1,Smp_148700.2,Smp_148700.3
MS3_00001982.3	MS3_00001982.1		EWB00_003928.1,EWB00_003928.2	DC041_0002295
MS3_00001983.1	MS3_00001983.2	Smp_196260.1	EWB00_003929.1,EWB00_003929.2,EWB00_003929.3	DC041_0002294
MS3_00001983.2	MS3_00001983.1	Smp_196260.1	EWB00_003929.1,EWB00_003929.2,EWB00_003929.3	DC041_0002294
MS3_00001984.1	MS3_00001984.3	Smp_320230.1	EWB00_001110.1,EWB00_001110.2
MS3_00001984.3	MS3_00001984.1	Smp_320230.1	EWB00_001110.1,EWB00_001110.2
MS3_00001985.1	MS3_00001985.2	Smp_049680.1	EWB00_003927.1,EWB00_003927.2,EWB00_003927.3	DC041_0002286
MS3_00001985.2	MS3_00001985.1	Smp_049680.1	EWB00_003927.1,EWB00_003927.2,EWB00_003927.3	DC041_0002286
MS3_00001986.1	MS3_00001986.2	Smp_148720.1	EWB00_003926	DC041_0002288
MS3_00001986.2	MS3_00001986.1	Smp_148720.1	EWB00_003926	DC041_0002288
MS3_00001987.1	MS3_00001987.2	Smp_187800.1,Smp_187800.2	EWB00_003920	DC041_0003351
MS3_00001987.2	MS3_00001987.1	Smp_187800.1,Smp_187800.2	EWB00_003920	DC041_0003351
MS3_00001988.1	MS3_00001988.3	Smp_049730.2	EWB00_003919	DC041_0011328
MS3_00001988.2		Smp_049730.3,Smp_049730.4
MS3_00001988.3	MS3_00001988.1	Smp_049730.2	EWB00_003919	DC041_0011328
MS3_00001989.1	MS3_00001989.2	Smp_049740.1	EWB00_003918.1,EWB00_003918.2,EWB00_003918.3,EWB00_003918.4	DC041_0011327
MS3_00001989.2	MS3_00001989.1	Smp_049740.1	EWB00_003918.1,EWB00_003918.2,EWB00_003918.3,EWB00_003918.4	DC041_0011327
MS3_00001990.1	MS3_00001990.2	Smp_154340.1	EWB00_003917	DC041_0005901,DC041_0008016
MS3_00001990.2	MS3_00001990.1	Smp_154340.1	EWB00_003917	DC041_0005901,DC041_0008016
MS3_00001991.1	MS3_00001991.2	Smp_059820.1,Smp_059820.2	EWB00_003916	DC041_0005898,DC041_0008017
MS3_00001991.2	MS3_00001991.1	Smp_059820.1,Smp_059820.2	EWB00_003916	DC041_0005898,DC041_0008017
MS3_00001992.1		Smp_059810.1	EWB00_003915.1,EWB00_003915.2,EWB00_003915.3,EWB00_003915.5	DC041_0005900
MS3_00001992.2	MS3_00001992.3,MS3_00001992.4		EWB00_003915.4
MS3_00001992.3	MS3_00001992.2,MS3_00001992.4		EWB00_003915.4
MS3_00001992.4	MS3_00001992.2,MS3_00001992.3		EWB00_003915.4
MS3_00001992.5
MS3_00001993.1		Smp_302450.1,Smp_302480.1	EWB00_003914	DC041_0005899
MS3_00001994.1	MS3_00001994.2,MS3_00001994.3	Smp_059790.1,Smp_302460.1	EWB00_003909.1,EWB00_003909.2,EWB00_003909.3,EWB00_003909.4	DC041_0001051
MS3_00001994.2	MS3_00001994.1,MS3_00001994.3	Smp_059790.1,Smp_302460.1	EWB00_003909.1,EWB00_003909.2,EWB00_003909.3,EWB00_003909.4	DC041_0001051
MS3_00001994.3	MS3_00001994.1,MS3_00001994.2	Smp_059790.1,Smp_302460.1	EWB00_003909.1,EWB00_003909.2,EWB00_003909.3,EWB00_003909.4	DC041_0001051
MS3_00001995.1	MS3_00001995.2	Smp_332680.1	EWB00_001111	DC041_0000147
MS3_00001995.2	MS3_00001995.1	Smp_332680.1	EWB00_001111	DC041_0000147
MS3_00001996.1	MS3_00001996.2	Smp_059780.1	EWB00_003910.1,EWB00_003910.2	DC041_0001046
MS3_00001996.2	MS3_00001996.1	Smp_059780.1	EWB00_003910.1,EWB00_003910.2	DC041_0001046
MS3_00001997.1		Smp_093720.1		DC041_0001055
MS3_00001998.1
MS3_00001999.1		Smp_093710.1	EWB00_003911.1,EWB00_003911.2	DC041_0001047
MS3_00002000.1		Smp_319900.1	EWB00_003912	DC041_0001056
MS3_00002001.1		Smp_093700.1	EWB00_003913.2,EWB00_003913.3	DC041_0001048
MS3_00002002.1
MS3_00002002.2	MS3_00002002.3	Smp_093690.1,Smp_093690.2	EWB00_003908.1,EWB00_003908.2,EWB00_003908.3	DC041_0001049
MS3_00002002.3	MS3_00002002.2	Smp_093690.1,Smp_093690.2	EWB00_003908.1,EWB00_003908.2,EWB00_003908.3	DC041_0001049
MS3_00002003.1			EWB00_003907.2
MS3_00002003.2		Smp_173480.1	EWB00_003907.1
MS3_00002004.1		Smp_093670.1	EWB00_003905	DC041_0001054
MS3_00002004.2		Smp_334890.1,Smp_334890.2	EWB00_003906
MS3_00002005.1	MS3_00002005.2,MS3_00002005.3	Smp_213970.1	EWB00_003904	DC041_0011076
MS3_00002005.2	MS3_00002005.1,MS3_00002005.3	Smp_213970.1	EWB00_003904	DC041_0011076
MS3_00002005.3	MS3_00002005.1,MS3_00002005.2	Smp_213970.1	EWB00_003904	DC041_0011076
MS3_00002007.1		Smp_158560.2	EWB00_003900.1,EWB00_003900.2,EWB00_003900.3	DC041_0012966
MS3_00002007.2		Smp_158560.3,Smp_158560.4,Smp_158560.5
MS3_00002008.1	MS3_00002008.2	Smp_247270.1	EWB00_003899
MS3_00002008.2	MS3_00002008.1	Smp_247270.1	EWB00_003899
MS3_00002010.1		Smp_158550.1,Smp_158550.2	EWB00_002840.1,EWB00_002840.2,EWB00_002840.3	DC041_0006048
MS3_00002012.1	MS3_00002012.2	Smp_067250.1,Smp_067250.2	EWB00_002838.1,EWB00_002838.2,EWB00_007947	DC041_0012319
MS3_00002012.2	MS3_00002012.1	Smp_067250.1,Smp_067250.2	EWB00_002838.1,EWB00_002838.2,EWB00_007947	DC041_0012319
MS3_00002014.1			EWB00_002837.2,EWB00_002837.3
MS3_00002014.2		Smp_154730.2	EWB00_002837.1	DC041_0003443
MS3_00002015.1		Smp_060660.1	EWB00_002836	DC041_0008127
MS3_00002016.2		Smp_154740.1,Smp_154740.2,Smp_154740.3,Smp_154740.4	EWB00_002835.1,EWB00_002835.2,EWB00_002835.3,EWB00_002835.4
MS3_00002017.1		Smp_124350.1,Smp_124350.2,Smp_124350.3	EWB00_001113.1,EWB00_001113.2	DC041_0003415
MS3_00002018.1		Smp_210390.1		DC041_0006328
MS3_00002018.2		Smp_210380.1,Smp_210380.2	EWB00_002834.1,EWB00_002834.2	DC041_0006327
MS3_00002020.1		Smp_154760.1,Smp_154760.2,Smp_154760.3,Smp_154760.4,Smp_154760.5	EWB00_002832	DC041_0006325
MS3_00002021.1	MS3_00007538.1,MS3_00000821.1,MS3_00001137.1,MS3_00001231.1,MS3_00001237.1,MS3_00001319.1,MS3_00001388.1,MS3_00001397.1,MS3_00001932.1,MS3_00003545.1,MS3_00004045.1,MS3_00000245.1,MS3_00004121.2,MS3_00000476.1,MS3_00005888.2,MS3_00000720.1	Smp_135200.1
MS3_00002022.1	MS3_00002022.4	Smp_247240.1	EWB00_002831	DC041_0001004,DC041_0007664
MS3_00002022.4	MS3_00002022.1	Smp_247240.1	EWB00_002831	DC041_0001004,DC041_0007664
MS3_00002024.1		Smp_154780.2,Smp_154780.3
MS3_00002024.2		Smp_154780.1	EWB00_007816	DC041_0011938
MS3_00002025.1		Smp_060750.1	EWB00_007815	DC041_0011942
MS3_00002026.1		Smp_247210.1,Smp_247220.1	EWB00_007814.1,EWB00_007814.2	DC041_0011936,DC041_0011939,DC041_0011943
MS3_00002027.2		Smp_344660.1	EWB00_007813	DC041_0010531
MS3_00002028.1
MS3_00002028.2		Smp_004080.1	EWB00_001116.1,EWB00_001116.2	DC041_0006756
MS3_00002029.1		Smp_168270.1,Smp_168270.2,Smp_168270.3,Smp_168270.4	EWB00_007811	DC041_0002084
MS3_00002030.1		Smp_345780.2	EWB00_007809.1,EWB00_007809.2,EWB00_007809.3	DC041_0002083
MS3_00002031.1				DC041_0002081
MS3_00002031.2		Smp_168240.1	EWB00_007808.1,EWB00_007808.2	DC041_0002087
MS3_00002032.1		Smp_335600.1	EWB00_007807	DC041_0002085
MS3_00002034.1	MS3_00002034.2	Smp_247200.1,Smp_247200.2,Smp_247200.3	EWB00_007803.1,EWB00_007803.2	DC041_0002082,DC041_0002086
MS3_00002034.2	MS3_00002034.1	Smp_247200.1,Smp_247200.2,Smp_247200.3	EWB00_007803.1,EWB00_007803.2	DC041_0002082,DC041_0002086
MS3_00002035.1	MS3_00002036.1	Smp_306290.1,Smp_306300.1	EWB00_007802	DC041_0012383,DC041_0012384
MS3_00002036.1	MS3_00002035.1	Smp_306290.1,Smp_306300.1	EWB00_007802	DC041_0012383,DC041_0012384
MS3_00002036.2
MS3_00002037.1		Smp_172160.1	EWB00_007801	DC041_0007988
MS3_00002038.2		Smp_172150.1,Smp_172150.2	EWB00_007800
MS3_00002039.1	MS3_00002039.2,MS3_00002039.3	Smp_004070.1,Smp_004070.2,Smp_004070.3	EWB00_001117	DC041_0006754,DC041_0011042
MS3_00002039.2	MS3_00002039.1,MS3_00002039.3	Smp_004070.1,Smp_004070.2,Smp_004070.3	EWB00_001117	DC041_0006754,DC041_0011042
MS3_00002039.3	MS3_00002039.1,MS3_00002039.2	Smp_004070.1,Smp_004070.2,Smp_004070.3	EWB00_001117	DC041_0006754,DC041_0011042
MS3_00002039.4		Smp_004060.1	EWB00_001118.1,EWB00_001118.2,EWB00_001118.3	DC041_0011044
MS3_00002040.1		Smp_172140.1	EWB00_007974	DC041_0004992
MS3_00002041.1		Smp_172130.1	EWB00_007975.1,EWB00_007975.2	DC041_0003085
MS3_00002043.1	MS3_00009372.1,MS3_00003207.1,MS3_00004555.1,MS3_00004735.1,MS3_00005211.1,MS3_00005721.1,MS3_00005726.1,MS3_00008064.1,MS3_00008120.1,MS3_00008652.1,MS3_00009358.1,MS3_00000288.1,MS3_00009359.1,MS3_00000315.1,MS3_00009365.1,MS3_00001242.1		EWB00_000131,EWB00_004988,EWB00_009922
MS3_00002044.1		Smp_172120.1,Smp_172120.2	EWB00_007976.1,EWB00_007976.2,EWB00_007976.3,EWB00_007976.4	DC041_0003084
MS3_00002045.1	MS3_00002045.2	Smp_172110.1	EWB00_007977.1,EWB00_007977.2	DC041_0003086
MS3_00002045.2	MS3_00002045.1	Smp_172110.1	EWB00_007977.1,EWB00_007977.2	DC041_0003086
MS3_00002046.1		Smp_196040.1,Smp_196040.2,Smp_196040.3	EWB00_007978.1,EWB00_007978.2	DC041_0002868,DC041_0002870
MS3_00002047.1	MS3_00002047.2,MS3_00002047.3	Smp_091480.1	EWB00_007979	DC041_0002867
MS3_00002047.2	MS3_00002047.1,MS3_00002047.3	Smp_091480.1	EWB00_007979	DC041_0002867
MS3_00002047.3	MS3_00002047.1,MS3_00002047.2	Smp_091480.1	EWB00_007979	DC041_0002867
MS3_00002049.1	MS3_00004732.1,MS3_00006941.1,MS3_00007171.1,MS3_00008314.2,MS3_00000928.1,MS3_00004355.1
MS3_00002050.1	MS3_00000954.1,MS3_00002050.2	Smp_124340.1	EWB00_001119,EWB00_001120	DC041_0011043,DC041_0011045,DC041_0011046
MS3_00002050.2	MS3_00000954.1,MS3_00002050.1	Smp_124340.1	EWB00_001119,EWB00_001120	DC041_0011043,DC041_0011045,DC041_0011046
MS3_00002051.1		Smp_091460.1	EWB00_007982.1,EWB00_007982.2,EWB00_007982.3	DC041_0012184
MS3_00002052.1		Smp_332610.1		DC041_0012181
MS3_00002053.1	MS3_00002053.2	Smp_172070.1	EWB00_007983	DC041_0001874,DC041_0010158
MS3_00002053.2	MS3_00002053.1	Smp_172070.1	EWB00_007983	DC041_0001874,DC041_0010158
MS3_00002054.1	MS3_00002054.2,MS3_00002054.3	Smp_172060.1	EWB00_007984.1,EWB00_007984.2,EWB00_007984.3	DC041_0007928
MS3_00002054.2	MS3_00002054.1,MS3_00002054.3	Smp_172060.1	EWB00_007984.1,EWB00_007984.2,EWB00_007984.3	DC041_0007928
MS3_00002054.3	MS3_00002054.1,MS3_00002054.2	Smp_172060.1	EWB00_007984.1,EWB00_007984.2,EWB00_007984.3	DC041_0007928
MS3_00002055.1		Smp_091390.1,Smp_091390.2	EWB00_007985	DC041_0007932
MS3_00002055.2		Smp_091380.1	EWB00_007986	DC041_0007927
MS3_00002056.1		Smp_172050.1	EWB00_007987	DC041_0006291,DC041_0007930
MS3_00002057.1		Smp_091360.1	EWB00_007988.1,EWB00_007988.2,EWB00_007988.3,EWB00_007988.4	DC041_0007931
MS3_00002057.2
MS3_00002059.1		Smp_072180.1	EWB00_007991.1,EWB00_007991.2,EWB00_007991.3,EWB00_007991.4	DC041_0003947
MS3_00002060.1	MS3_00002060.2,MS3_00002060.3	Smp_161330.1	EWB00_007992	DC041_0003946
MS3_00002060.2	MS3_00002060.1,MS3_00002060.3	Smp_161330.1	EWB00_007992	DC041_0003946
MS3_00002060.3	MS3_00002060.1,MS3_00002060.2	Smp_161330.1	EWB00_007992	DC041_0003946
MS3_00002061.1		Smp_340100.5
MS3_00002061.2		Smp_340100.1,Smp_340100.2,Smp_340100.3,Smp_340100.4	EWB00_001122	DC041_0011232
MS3_00002062.1	MS3_00010215.1	Smp_072190.1,Smp_072190.2,Smp_334900.1	EWB00_002854,EWB00_007996	DC041_0012070,DC041_0012074
MS3_00002064.1	MS3_00002064.2	Smp_072210.1	EWB00_001577.1,EWB00_001577.2,EWB00_001577.3	DC041_0012075
MS3_00002064.2	MS3_00002064.1	Smp_072210.1	EWB00_001577.1,EWB00_001577.2,EWB00_001577.3	DC041_0012075
MS3_00002065.1	MS3_00004916.3,MS3_00005408.4,MS3_00005414.1,MS3_00000357.1,MS3_00000436.1,MS3_00000542.1		EWB00_003401,EWB00_011331	DC041_0000146,DC041_0004739
MS3_00002066.1
MS3_00002068.1	MS3_00002068.2	Smp_161370.1,Smp_161370.2	EWB00_001583.1,EWB00_001583.2,EWB00_001583.3	DC041_0006131
MS3_00002068.2	MS3_00002068.1	Smp_161370.1,Smp_161370.2	EWB00_001583.1,EWB00_001583.2,EWB00_001583.3	DC041_0006131
MS3_00002069.1		Smp_210430.1	EWB00_001585	DC041_0004405
MS3_00002070.1		Smp_210420.1	EWB00_001586.1,EWB00_001586.2,EWB00_001586.3	DC041_0004404
MS3_00002071.1	MS3_00002071.2,MS3_00002071.3	Smp_161380.1,Smp_161380.2	EWB00_001587	DC041_0004403
MS3_00002071.2	MS3_00002071.1,MS3_00002071.3	Smp_161380.1,Smp_161380.2	EWB00_001587	DC041_0004403
MS3_00002071.3	MS3_00002071.1,MS3_00002071.2	Smp_161380.1,Smp_161380.2	EWB00_001587	DC041_0004403
MS3_00002072.1	MS3_00002072.2,MS3_00002072.3	Smp_213680.1	EWB00_001123	DC041_0002172
MS3_00002072.2	MS3_00002072.1,MS3_00002072.3	Smp_213680.1	EWB00_001123	DC041_0002172
MS3_00002072.3	MS3_00002072.1,MS3_00002072.2	Smp_213680.1	EWB00_001123	DC041_0002172
MS3_00002073.1	MS3_00003496.1,MS3_00003575.1,MS3_00003575.3,MS3_00004221.1,MS3_00000447.1,MS3_00000502.1,MS3_00000518.1	Smp_106390.1,Smp_192040.1	EWB00_002744,EWB00_002745,EWB00_004986,EWB00_009767,EWB00_010126,EWB00_010264
MS3_00002074.1	MS3_00008223.1,MS3_00000913.1,MS3_00008220.1	Smp_072330.1	EWB00_011356	DC041_0007915
MS3_00002075.1	MS3_00008900.1,MS3_00005966.1,MS3_00001772.1,MS3_00000761.1,MS3_00008943.1,MS3_00006007.1,MS3_00000794.1,MS3_00009568.1,MS3_00006684.2,MS3_00002423.1,MS3_00000868.1,MS3_00009929.1,MS3_00006972.1,MS3_00000888.1,MS3_00001076.1,MS3_00001085.1,MS3_00001131.1,MS3_00002496.1,MS3_00001154.1,MS3_00007537.1,MS3_00003399.1,MS3_00001161.1,MS3_00008170.1,MS3_00004352.1,MS3_00001202.1,MS3_00008897.1,MS3_00004…	Smp_169310.1
MS3_00002076.1	MS3_00002076.4,MS3_00002076.2,MS3_00002076.3	Smp_072340.1	EWB00_010366	DC041_0006672
MS3_00002076.2	MS3_00002076.4,MS3_00002076.1,MS3_00002076.3	Smp_072340.1	EWB00_010366	DC041_0006672
MS3_00002076.3	MS3_00002076.4,MS3_00002076.1,MS3_00002076.2	Smp_072340.1	EWB00_010366	DC041_0006672
MS3_00002076.4	MS3_00002076.1,MS3_00002076.2,MS3_00002076.3	Smp_072340.1	EWB00_010366	DC041_0006672
MS3_00002077.1	MS3_00002077.2	Smp_072350.1	EWB00_004150.1,EWB00_004150.2	DC041_0006671
MS3_00002077.2	MS3_00002077.1	Smp_072350.1	EWB00_004150.1,EWB00_004150.2	DC041_0006671
MS3_00002078.1	MS3_00002078.2,MS3_00002078.3	Smp_072360.1,Smp_072360.2,Smp_072360.3	EWB00_004149	DC041_0012136
MS3_00002078.2	MS3_00002078.1,MS3_00002078.3	Smp_072360.1,Smp_072360.2,Smp_072360.3	EWB00_004149	DC041_0012136
MS3_00002078.3	MS3_00002078.1,MS3_00002078.2	Smp_072360.1,Smp_072360.2,Smp_072360.3	EWB00_004149	DC041_0012136
MS3_00002079.1	MS3_00000170.1,MS3_00004602.1		EWB00_002908,EWB00_002941,EWB00_002942,EWB00_003683,EWB00_003687,EWB00_010265	DC041_0011765
MS3_00002080.1		Smp_072370.1	EWB00_004148	DC041_0012135
MS3_00002081.1		Smp_072380.1,Smp_072380.2	EWB00_004147.1,EWB00_004147.2	DC041_0012138
MS3_00002082.1	MS3_00002082.2,MS3_00002082.3	Smp_161400.1	EWB00_004151.1,EWB00_004151.2	DC041_0003837
MS3_00002082.2	MS3_00002082.1,MS3_00002082.3	Smp_161400.1	EWB00_004151.1,EWB00_004151.2	DC041_0003837
MS3_00002082.3	MS3_00002082.1,MS3_00002082.2	Smp_161400.1	EWB00_004151.1,EWB00_004151.2	DC041_0003837
MS3_00002083.1		Smp_124320.1	EWB00_001124	DC041_0002171
MS3_00002084.1		Smp_072140.1	EWB00_007674.1,EWB00_007674.2,EWB00_007674.4	DC041_0003703
MS3_00002085.1	MS3_00002085.2	Smp_086470.1	EWB00_007673.1,EWB00_007673.2,EWB00_007673.3	DC041_0003702
MS3_00002085.2	MS3_00002085.1	Smp_086470.1	EWB00_007673.1,EWB00_007673.2,EWB00_007673.3	DC041_0003702
MS3_00002086.1	MS3_00002086.2	Smp_086480.1	EWB00_007672	DC041_0003701
MS3_00002086.2	MS3_00002086.1	Smp_086480.1	EWB00_007672	DC041_0003701
MS3_00002087.1	MS3_00002087.2,MS3_00002087.3	Smp_086530.1	EWB00_007669	DC041_0003697
MS3_00002087.2	MS3_00002087.1,MS3_00002087.3	Smp_086530.1	EWB00_007669	DC041_0003697
MS3_00002087.3	MS3_00002087.1,MS3_00002087.2	Smp_086530.1	EWB00_007669	DC041_0003697
MS3_00002087.4	MS3_00000488.1,MS3_00000554.1,MS3_00000580.1,MS3_00000700.1,MS3_00000729.1,MS3_00000788.1,MS3_00000826.1,MS3_00001185.1,MS3_00000831.1,MS3_00001228.1,MS3_00000852.1,MS3_00001280.1,MS3_00000950.1,MS3_00001297.1,MS3_00001504.2,MS3_00002255.1,MS3_00007445.1,MS3_00002461.1,MS3_00007741.1,MS3_00002895.1,MS3_00008442.1,MS3_00003871.1,MS3_00008662.1,MS3_00008817.1,MS3_00009125.1,MS3_00009552.1,MS3_00000…		EWB00_009940	DC041_0003712,DC041_0005574,DC041_0008032,DC041_0008564
MS3_00002088.1		Smp_169190.1	EWB00_007668	DC041_0003700
MS3_00002091.1		Smp_072630.1,Smp_337020.1,Smp_337030.1	EWB00_007664	DC041_0011824
MS3_00002091.2		Smp_195090.1	EWB00_007666	DC041_0011829
MS3_00002092.1		Smp_332620.1	EWB00_007663.1,EWB00_007663.2	DC041_0009600
[truncated: 12,702 more rows]

## Sheet: Orthogroups
S3 Table. Orthogroups for Schistosoma haematobium, S. mansoni, S. japonicum and S. bovis inferred using OrthoFinder
Orthogroup	S. haematobium orthologs	S. mansoni orthologs	S. japonicum orthologs	S. bovis orthologs
OG0000000	MS3_00000028.1, MS3_00000043.1, MS3_00000112.1, MS3_00000231.1, MS3_00000242.1, MS3_00000249.1, MS3_00000319.1, MS3_00000390.1, MS3_00000470.1, MS3_00000488.1, MS3_00000554.1, MS3_00000580.1, MS3_00000700.1, MS3_00000729.1, MS3_00000788.1, MS3_00000826.1, MS3_00000831.1, MS3_00000852.1, MS3_00000950.1, MS3_00000968.1, MS3_00000978.1, MS3_00000982.1, MS3_00001034.1, MS3_00001091.1, MS3_00001105.1,…		EWB00_009940	DC041_0003712, DC041_0005574, DC041_0008032, DC041_0008564
OG0000001	MS3_00000030.1, MS3_00000071.1, MS3_00000096.1, MS3_00000110.1, MS3_00000135.1, MS3_00000144.1, MS3_00000441.1, MS3_00000584.1, MS3_00000590.1, MS3_00000604.1, MS3_00000620.1, MS3_00000656.1, MS3_00000828.1, MS3_00000864.1, MS3_00000918.1, MS3_00000931.1, MS3_00000946.1, MS3_00000957.1, MS3_00001030.1, MS3_00001096.1, MS3_00001166.1, MS3_00001200.1, MS3_00001205.1, MS3_00001249.1, MS3_00001264.1,…	Smp_037690.1, Smp_122020.1, Smp_327390.1
OG0000002	MS3_00000002.1, MS3_00000024.1, MS3_00000041.1, MS3_00000088.1, MS3_00000213.1, MS3_00000226.1, MS3_00000260.1, MS3_00000308.1, MS3_00000414.1, MS3_00000541.1, MS3_00000664.1, MS3_00000679.1, MS3_00000703.1, MS3_00000899.1, MS3_00000922.1, MS3_00000927.1, MS3_00000939.1, MS3_00000974.1, MS3_00001075.1, MS3_00001081.1, MS3_00001109.1, MS3_00001159.1, MS3_00001167.1, MS3_00001526.2, MS3_00002113.1,…	Smp_137100.1, Smp_201450.1
OG0000003	MS3_00000515.1, MS3_00000665.1, MS3_00000699.1, MS3_00000730.1, MS3_00000970.1, MS3_00001072.1, MS3_00001072.2, MS3_00001114.1, MS3_00001124.1, MS3_00001141.1, MS3_00002448.1, MS3_00004816.1, MS3_00004816.2, MS3_00004839.1, MS3_00004839.2, MS3_00004839.3, MS3_00006031.1, MS3_00006032.1, MS3_00008217.1, MS3_00009625.1, MS3_00009625.2, MS3_00009755.1, MS3_00010001.1, MS3_00010002.1, MS3_00010250.1,…	Smp_191400.1, Smp_204840.1
OG0000004			EWB00_000527.1, EWB00_000527.2, EWB00_001695, EWB00_003169, EWB00_003170, EWB00_003171, EWB00_004868, EWB00_005105, EWB00_005207, EWB00_005208, EWB00_005491, EWB00_005492, EWB00_005577, EWB00_005578, EWB00_005598.1, EWB00_005598.2, EWB00_005744, EWB00_005745, EWB00_005746, EWB00_008778, EWB00_009332, EWB00_009333, EWB00_009334, EWB00_009506, EWB00_009515, EWB00_009612, EWB00_009619, EWB00_009954,…
OG0000005	MS3_00000259.1, MS3_00000429.1, MS3_00000550.1, MS3_00000846.1, MS3_00001119.1, MS3_00001238.1, MS3_00001279.1, MS3_00001571.2, MS3_00001779.1, MS3_00003152.3, MS3_00003469.1, MS3_00004229.2, MS3_00004284.2, MS3_00004990.1, MS3_00005340.1, MS3_00005343.1, MS3_00006526.1, MS3_00007135.2, MS3_00007490.2, MS3_00007543.2, MS3_00008308.2, MS3_00008710.2, MS3_00008929.1, MS3_00009870.2		EWB00_000526, EWB00_001588, EWB00_002046, EWB00_003662, EWB00_003821, EWB00_003953, EWB00_004691, EWB00_005256, EWB00_005553, EWB00_005852, EWB00_006666, EWB00_007114, EWB00_007607, EWB00_011224	DC041_0005854, DC041_0009769
OG0000006	MS3_00000341.1, MS3_00000503.1, MS3_00000658.1, MS3_00000761.1, MS3_00000794.1, MS3_00000868.1, MS3_00000888.1, MS3_00001076.1, MS3_00001085.1, MS3_00001131.1, MS3_00001154.1, MS3_00001161.1, MS3_00001202.1, MS3_00001301.1, MS3_00001526.1, MS3_00001593.1, MS3_00001772.1, MS3_00002075.1, MS3_00002423.1, MS3_00002496.1, MS3_00003399.1, MS3_00004352.1, MS3_00004674.1, MS3_00004726.1, MS3_00005166.4,…	Smp_169310.1
OG0000007	MS3_00000168.1, MS3_00000745.1, MS3_00001083.1, MS3_00001369.1, MS3_00001559.1, MS3_00001783.1, MS3_00001806.1, MS3_00002553.1, MS3_00003043.1, MS3_00003327.1, MS3_00004591.1, MS3_00004644.1, MS3_00004672.1, MS3_00004711.1, MS3_00004712.1, MS3_00004743.1, MS3_00004824.1, MS3_00005309.1, MS3_00005310.1, MS3_00005311.1, MS3_00005996.1, MS3_00006009.1, MS3_00006135.1, MS3_00006136.1, MS3_00006137.1,…
OG0000008	MS3_00000181.1, MS3_00000572.1, MS3_00000759.1, MS3_00000902.1, MS3_00002294.2, MS3_00002341.1, MS3_00002543.1, MS3_00003145.1, MS3_00003281.2, MS3_00003674.1, MS3_00003853.2, MS3_00004577.4, MS3_00005289.1, MS3_00005316.3, MS3_00005358.1, MS3_00005415.1, MS3_00005706.1, MS3_00005968.2, MS3_00006386.1, MS3_00006477.1, MS3_00006704.1, MS3_00006799.1, MS3_00006855.1, MS3_00007365.1, MS3_00007653.1,…			DC041_0008255, DC041_0011716
OG0000009	MS3_00003081.1, MS3_00003081.2, MS3_00003082.1, MS3_00003082.4, MS3_00003082.5, MS3_00003082.6, MS3_00003083.1, MS3_00003083.2, MS3_00003085.1	Smp_134980.1, Smp_134980.2, Smp_135010.1, Smp_245140.1, Smp_245140.2, Smp_245140.3, Smp_245160.1	EWB00_002049, EWB00_002051.1, EWB00_002051.2, EWB00_002051.3, EWB00_002052, EWB00_002053.1, EWB00_002053.2, EWB00_002053.3, EWB00_002053.4, EWB00_010822	DC041_0000725, DC041_0000728, DC041_0000730, DC041_0000732, DC041_0000735
OG0000010	MS3_00009644.1, MS3_00011190.1, MS3_00011191.1	Smp_166690.1, Smp_166690.2, Smp_166720.1, Smp_166730.1, Smp_318340.1, Smp_318340.2, Smp_318350.1, Smp_318370.1, Smp_332340.1, Smp_332340.2, Smp_337810.1, Smp_337820.1, Smp_337880.1, Smp_337890.1, Smp_337900.1, Smp_341850.1, Smp_341850.2, Smp_341850.3	EWB00_001456.1, EWB00_001456.2, EWB00_001456.3, EWB00_001456.4, EWB00_003350, EWB00_005939	DC041_0000007, DC041_0003357, DC041_0006890, DC041_0012175
OG0000011	MS3_00000057.1, MS3_00000070.1, MS3_00000324.1, MS3_00000343.1, MS3_00000610.1, MS3_00001056.1, MS3_00001060.1, MS3_00001118.1, MS3_00001627.1, MS3_00001884.1, MS3_00002338.1, MS3_00002664.1, MS3_00003210.1, MS3_00003211.1, MS3_00003521.1, MS3_00004061.1, MS3_00004283.1, MS3_00004395.1, MS3_00006276.1, MS3_00006277.1, MS3_00006278.1, MS3_00006279.1, MS3_00007476.1, MS3_00008140.2, MS3_00008242.1,…	Smp_203830.1
OG0000012	MS3_00004525.1, MS3_00004525.2, MS3_00008660.1, MS3_00008661.1, MS3_00008744.1, MS3_00008746.1	Smp_183710.1, Smp_202970.1, Smp_203130.1, Smp_306600.1, Smp_307010.1, Smp_307020.1	EWB00_002502.1, EWB00_002502.2, EWB00_002502.3, EWB00_002502.4, EWB00_004876, EWB00_004878, EWB00_007517	DC041_0004415, DC041_0004417, DC041_0004470, DC041_0004471, DC041_0007885, DC041_0008463, DC041_0009475, DC041_0009679, DC041_0011391, DC041_0012219, DC041_0012276
OG0000013	MS3_00000026.1, MS3_00000434.1, MS3_00001092.1, MS3_00001441.1, MS3_00003064.1, MS3_00003084.1, MS3_00003110.1, MS3_00003437.2, MS3_00003964.2, MS3_00003998.1, MS3_00004277.1, MS3_00005322.1, MS3_00005324.2, MS3_00005453.1, MS3_00005697.2, MS3_00006241.1, MS3_00006684.1, MS3_00008096.1, MS3_00008993.1, MS3_00009258.1, MS3_00009607.1	Smp_246800.2	EWB00_002564, EWB00_003186, EWB00_003276, EWB00_005526, EWB00_009181, EWB00_010463	DC041_0012140, DC041_0013076
OG0000014	MS3_00000523.1, MS3_00001063.1, MS3_00001064.1, MS3_00001065.1, MS3_00001066.1, MS3_00001068.1, MS3_00001069.1, MS3_00001070.1, MS3_00002694.1, MS3_00002695.1, MS3_00002696.2	Smp_137740.1, Smp_137740.2, Smp_137740.3, Smp_137740.4, Smp_142860.1, Smp_316450.1, Smp_332230.1, Smp_332230.2, Smp_336380.1	EWB00_003828, EWB00_008795, EWB00_009789, EWB00_009892	DC041_0004568, DC041_0004569, DC041_0004571, DC041_0006089, DC041_0011319
OG0000015	MS3_00000206.1, MS3_00000614.1, MS3_00000814.1, MS3_00001155.1, MS3_00001197.1, MS3_00001457.1, MS3_00001461.1, MS3_00001605.1, MS3_00002721.1, MS3_00003296.1, MS3_00004563.2, MS3_00004959.1, MS3_00005418.1, MS3_00007522.1, MS3_00007533.1, MS3_00007805.1, MS3_00008062.1, MS3_00008922.1, MS3_00009571.1, MS3_00009882.1		EWB00_001556, EWB00_004401, EWB00_005028, EWB00_005505, EWB00_005808, EWB00_009466, EWB00_009724, EWB00_011235	DC041_0002611
OG0000016	MS3_00000667.1, MS3_00003362.1	Smp_072670.1, Smp_122320.1, Smp_130720.1, Smp_131750.1, Smp_132110.1, Smp_132360.1, Smp_132960.1, Smp_147130.1, Smp_150000.1, Smp_160980.1, Smp_160990.1, Smp_161690.1, Smp_165450.1, Smp_170190.1, Smp_173310.1, Smp_174460.1, Smp_175080.1, Smp_175880.1, Smp_185870.1, Smp_190540.1, Smp_190710.1, Smp_192230.1, Smp_193940.1, Smp_337680.1, Smp_337690.1	EWB00_006525
OG0000017	MS3_00000132.1, MS3_00000920.1, MS3_00001089.1, MS3_00001865.1, MS3_00002515.1, MS3_00002516.1, MS3_00002652.2, MS3_00002653.1, MS3_00002799.1, MS3_00004402.1, MS3_00004429.1, MS3_00004554.1, MS3_00004907.1, MS3_00005940.1, MS3_00006104.1, MS3_00007284.1, MS3_00008651.1, MS3_00008722.1, MS3_00008723.1, MS3_00008724.1, MS3_00008732.1, MS3_00009426.1, MS3_00009566.1, MS3_00009682.1, MS3_00009683.1,…	Smp_129290.1
OG0000018	MS3_00000047.1, MS3_00000069.1, MS3_00000156.1, MS3_00000182.1, MS3_00000188.1, MS3_00000735.1, MS3_00000829.1, MS3_00001248.1, MS3_00003455.1, MS3_00003908.1, MS3_00004738.1, MS3_00006031.2, MS3_00008121.1, MS3_00009357.1, MS3_00009756.1		EWB00_000096, EWB00_000132, EWB00_005206, EWB00_008826, EWB00_009284	DC041_0001222, DC041_0001800, DC041_0002117, DC041_0004977, DC041_0005304, DC041_0005305, DC041_0009469
OG0000019	MS3_00002577.1, MS3_00004750.1, MS3_00004750.2, MS3_00010543.1, MS3_00010544.1, MS3_00010544.2	Smp_093620.1, Smp_307460.1, Smp_307470.1, Smp_324940.1, Smp_324940.2, Smp_324950.1, Smp_324960.1, Smp_324970.1, Smp_327220.1, Smp_327230.1, Smp_327240.1, Smp_328890.1, Smp_337700.1	EWB00_003193	DC041_0002138, DC041_0007963, DC041_0007964, DC041_0009134, DC041_0012256, DC041_0012688
OG0000020	MS3_00000295.1, MS3_00004760.1, MS3_00004760.2, MS3_00004760.3, MS3_00004760.4, MS3_00004760.5, MS3_00010545.1	Smp_168550.1, Smp_309980.1, Smp_312170.1, Smp_327270.1, Smp_327270.2, Smp_328790.1, Smp_331970.2, Smp_332040.1	EWB00_003199.1, EWB00_003199.2, EWB00_003199.3, EWB00_003199.4, EWB00_003199.5, EWB00_003199.6, EWB00_003200	DC041_0000237, DC041_0003578, DC041_0009100, DC041_0011918
OG0000021	MS3_00003450.1, MS3_00003523.1, MS3_00003523.2, MS3_00004759.1, MS3_00007224.1	Smp_030730.1, Smp_078040.1, Smp_079960.1, Smp_079970.1, Smp_313980.1, Smp_313990.1	EWB00_003338, EWB00_008460.1, EWB00_008460.2, EWB00_008461, EWB00_008462.1, EWB00_008462.2, EWB00_008462.3	DC041_0001908, DC041_0001912, DC041_0001917, DC041_0002587, DC041_0005344, DC041_0012970, DC041_0013110
OG0000022	MS3_00000203.1, MS3_00000263.1, MS3_00000383.1, MS3_00000848.1, MS3_00001206.1, MS3_00001462.1, MS3_00001695.1, MS3_00002423.2, MS3_00002871.1, MS3_00002871.2, MS3_00004740.2, MS3_00004848.1, MS3_00004848.2, MS3_00004848.3, MS3_00009241.1, MS3_00009705.1	Smp_026200.1, Smp_101840.1, Smp_109240.1, Smp_114870.1, Smp_120020.1, Smp_175190.1, Smp_197170.1, Smp_242960.1
OG0000023	MS3_00008886.1, MS3_00008886.2, MS3_00008886.3	Smp_201340.1, Smp_205300.1, Smp_205300.2, Smp_311250.1, Smp_316490.1, Smp_316490.2, Smp_318880.1, Smp_320890.1, Smp_321740.1, Smp_324430.1, Smp_324450.1, Smp_324460.1, Smp_329140.1, Smp_331120.1, Smp_331120.2, Smp_331120.3, Smp_334670.1, Smp_341290.1	EWB00_003894, EWB00_003895	DC041_0011488
OG0000024	MS3_00000214.1, MS3_00000290.1, MS3_00000450.1, MS3_00000555.1, MS3_00000775.1, MS3_00001121.1, MS3_00001163.1, MS3_00001738.1, MS3_00003504.1, MS3_00004017.1, MS3_00005513.1, MS3_00009475.1	Smp_320480.1	EWB00_002047, EWB00_005273, EWB00_008590, EWB00_008825, EWB00_008831	DC041_0002370, DC041_0002654, DC041_0005981, DC041_0006144, DC041_0010991, DC041_0012774
OG0000025	MS3_00000081.1, MS3_00000142.1, MS3_00000190.1, MS3_00000660.1, MS3_00001180.1, MS3_00001256.1, MS3_00001492.1, MS3_00003409.1, MS3_00003554.1, MS3_00004356.4, MS3_00004970.1, MS3_00005986.2, MS3_00006069.1, MS3_00006173.1, MS3_00006485.2, MS3_00006520.1, MS3_00007063.1, MS3_00008227.1, MS3_00008973.1, MS3_00009239.2		EWB00_002568, EWB00_004008	DC041_0006098, DC041_0008636
OG0000026	MS3_00000248.1, MS3_00000626.1, MS3_00000630.1, MS3_00000895.1, MS3_00001128.1, MS3_00001239.1, MS3_00002413.1, MS3_00002414.1, MS3_00002911.2, MS3_00003286.2, MS3_00003457.1, MS3_00004004.1, MS3_00004701.1, MS3_00004931.1, MS3_00006030.1, MS3_00006673.1, MS3_00007570.1			DC041_0000016, DC041_0000467, DC041_0001072, DC041_0005420, DC041_0009825, DC041_0010142, DC041_0011243
OG0000027	MS3_00001888.1, MS3_00001889.1, MS3_00001890.1, MS3_00001891.1, MS3_00001892.1, MS3_00010192.1, MS3_00010193.1	Smp_302170.1, Smp_302180.1, Smp_303390.1, Smp_303400.1, Smp_303410.1, Smp_303420.1, Smp_303550.1		DC041_0001036, DC041_0001037, DC041_0001038, DC041_0001039, DC041_0001040, DC041_0001041, DC041_0001042, DC041_0009612, DC041_0009618
OG0000028	MS3_00000202.1, MS3_00001357.1, MS3_00001493.1, MS3_00006000.1, MS3_00011123.1	Smp_330520.1, Smp_330530.1, Smp_330540.1, Smp_332140.1	EWB00_009635, EWB00_010383	DC041_0000570, DC041_0000775, DC041_0004036, DC041_0005630, DC041_0006097, DC041_0006912, DC041_0007211, DC041_0011215, DC041_0012201, DC041_0012206, DC041_0012539, DC041_0012874
OG0000029	MS3_00001336.1, MS3_00008243.1, MS3_00008892.1	Smp_187410.1, Smp_303010.1, Smp_314170.1, Smp_315690.1, Smp_315690.2, Smp_316790.1, Smp_317470.1, Smp_317470.2, Smp_317470.3, Smp_332150.1, Smp_335780.1, Smp_335930.1, Smp_335930.2, Smp_335930.3, Smp_348060.1	EWB00_000099	DC041_0006378, DC041_0006379, DC041_0013138
OG0000030	MS3_00010257.1	Smp_306680.1, Smp_317160.1, Smp_317170.1, Smp_317180.1, Smp_318020.1, Smp_318030.1, Smp_318040.1, Smp_318050.1, Smp_318060.1, Smp_318070.1, Smp_318080.1, Smp_318090.1, Smp_318100.1, Smp_330270.1, Smp_335540.1, Smp_336190.1, Smp_336200.1, Smp_337500.1		DC041_0002052, DC041_0002053, DC041_0003996
OG0000031	MS3_00005500.1, MS3_00005500.2, MS3_00005501.1, MS3_00005501.2, MS3_00005502.1, MS3_00005502.2	Smp_018800.1, Smp_132470.1, Smp_132480.1, Smp_132480.2, Smp_309540.1, Smp_335890.1, Smp_335890.2, Smp_335890.3, Smp_335900.1, Smp_335900.2, Smp_335900.3	EWB00_003642	DC041_0000273, DC041_0000275, DC041_0011559
OG0000032	MS3_00007619.1, MS3_00007621.1	Smp_043270.1, Smp_043300.1, Smp_043320.1, Smp_043340.1, Smp_134460.1, Smp_336140.1, Smp_348040.1	EWB00_004099, EWB00_010135, EWB00_010560	DC041_0001162, DC041_0001163, DC041_0001416, DC041_0006963, DC041_0006964, DC041_0006965, DC041_0006966, DC041_0011029, DC041_0011030
OG0000033	MS3_00006358.2, MS3_00007038.1, MS3_00010773.1	Smp_046690.2, Smp_089430.1, Smp_130170.1, Smp_335990.1	EWB00_002983.1, EWB00_002983.10, EWB00_002983.2, EWB00_002983.3, EWB00_002983.4, EWB00_002983.5, EWB00_002983.6, EWB00_002983.7, EWB00_002983.8, EWB00_002983.9, EWB00_002984, EWB00_006794.1, EWB00_006794.2, EWB00_007831
OG0000034	MS3_00000099.1, MS3_00003949.1	Smp_102000.1, Smp_182600.1	EWB00_000158, EWB00_000492, EWB00_000531, EWB00_002719, EWB00_002804, EWB00_003669, EWB00_005000, EWB00_007087	DC041_0000981, DC041_0002367, DC041_0002688, DC041_0004762, DC041_0004765, DC041_0006044, DC041_0006537, DC041_0010466, DC041_0013031
OG0000035	MS3_00000130.1, MS3_00001008.1, MS3_00001292.1, MS3_00001339.1, MS3_00001639.1, MS3_00002867.1, MS3_00003394.1, MS3_00003500.1, MS3_00003501.1, MS3_00004556.1, MS3_00005507.1, MS3_00005509.1, MS3_00005510.1, MS3_00005605.1, MS3_00005606.1, MS3_00007136.1, MS3_00008211.1, MS3_00008654.1, MS3_00009364.1, MS3_00009460.1			DC041_0013071
OG0000036	MS3_00000254.1, MS3_00000272.1, MS3_00001337.1, MS3_00010005.1, MS3_00010006.1	Smp_179960.1, Smp_333220.1, Smp_333870.1, Smp_333930.1, Smp_334070.1, Smp_334170.1, Smp_334170.2, Smp_334240.1, Smp_345790.1	EWB00_001521, EWB00_009717, EWB00_010027	DC041_0004979, DC041_0011546, DC041_0012425
OG0000037	MS3_00007202.1, MS3_00007202.2, MS3_00007202.3, MS3_00007203.1, MS3_00007203.2, MS3_00007204.1, MS3_00007207.1, MS3_00007207.2	Smp_198020.1, Smp_198020.2, Smp_312560.1, Smp_316120.1, Smp_316130.1	EWB00_010596.1, EWB00_010596.2, EWB00_010597	DC041_0007945, DC041_0010508, DC041_0011416, DC041_0011417
OG0000038	MS3_00006951.1, MS3_00006951.2, MS3_00006952.1, MS3_00006952.2, MS3_00006952.3	Smp_328600.1, Smp_328600.2, Smp_328600.3, Smp_328600.4, Smp_336700.1, Smp_336700.2, Smp_336700.3, Smp_336700.4	EWB00_000436.1, EWB00_000436.2, EWB00_000436.3, EWB00_000436.4, EWB00_000436.5, EWB00_000439	DC041_0002325
OG0000039	MS3_00000288.1, MS3_00000315.1, MS3_00001242.1, MS3_00002043.1, MS3_00003207.1, MS3_00004555.1, MS3_00004735.1, MS3_00005211.1, MS3_00005721.1, MS3_00005726.1, MS3_00008064.1, MS3_00008120.1, MS3_00008652.1, MS3_00009358.1, MS3_00009359.1, MS3_00009365.1, MS3_00009372.1		EWB00_000131, EWB00_004988, EWB00_009922
OG0000040	MS3_00005438.1, MS3_00005438.2, MS3_00008342.1, MS3_00008742.1	Smp_016780.1, Smp_027920.1, Smp_090120.1, Smp_103790.1	EWB00_007079, EWB00_008906, EWB00_009218.1, EWB00_009218.2, EWB00_009219	DC041_0002513, DC041_0005108, DC041_0005293, DC041_0007235, DC041_0009284, DC041_0010668
OG0000041	MS3_00003890.1, MS3_00010010.1, MS3_00010011.1	Smp_067060.1, Smp_103610.1, Smp_344940.1	EWB00_000536, EWB00_000538.1, EWB00_000538.2, EWB00_000540, EWB00_001523, EWB00_009716.1, EWB00_009716.2, EWB00_009716.3, EWB00_009718, EWB00_010026, EWB00_011071	DC041_0008300, DC041_0011763
OG0000042	MS3_00003301.2, MS3_00003301.4, MS3_00010092.1	Smp_080550.1, Smp_080550.2, Smp_173180.1	EWB00_006001.1, EWB00_006001.2, EWB00_006001.3, EWB00_006001.4, EWB00_006001.5, EWB00_006001.6, EWB00_008701.1, EWB00_008701.2, EWB00_008701.3, EWB00_008701.4	DC041_0009165, DC041_0012240, DC041_0012243
OG0000043	MS3_00000501.1, MS3_00001946.1, MS3_00001946.2, MS3_00001946.3, MS3_00001947.1	Smp_185680.1, Smp_302270.1, Smp_302280.1, Smp_302290.1, Smp_302320.1, Smp_302340.1, Smp_302350.1, Smp_302350.2, Smp_303690.1, Smp_303690.2, Smp_303690.3	EWB00_009263	DC041_0011287, DC041_0011288
OG0000044	MS3_00010766.1		EWB00_000087, EWB00_000591, EWB00_002438.1, EWB00_002438.2, EWB00_004990, EWB00_009500, EWB00_009501, EWB00_009502, EWB00_009743, EWB00_009744, EWB00_009770, EWB00_009955, EWB00_009962, EWB00_009967, EWB00_010369.1, EWB00_010369.2, EWB00_010370, EWB00_010909
OG0000045	MS3_00000146.1, MS3_00000410.1, MS3_00000678.1, MS3_00000916.1, MS3_00001570.1, MS3_00002194.1, MS3_00003414.1, MS3_00003440.1, MS3_00003788.1, MS3_00004819.1, MS3_00005503.1, MS3_00005528.1, MS3_00007288.1, MS3_00007900.1, MS3_00007903.1, MS3_00009143.1, MS3_00009182.1		EWB00_000088, EWB00_004748
OG0000046			EWB00_000964, EWB00_001164, EWB00_001280, EWB00_001281, EWB00_001640, EWB00_001829, EWB00_001830, EWB00_002140, EWB00_002141, EWB00_002316, EWB00_002570, EWB00_003548, EWB00_005912.1, EWB00_005912.2, EWB00_009063, EWB00_010892, EWB00_010952, EWB00_011097, EWB00_011098
OG0000047	MS3_00000133.1, MS3_00000134.1, MS3_00000945.1, MS3_00002552.1, MS3_00003456.2, MS3_00004024.1, MS3_00005635.1, MS3_00005635.2, MS3_00005711.1, MS3_00006532.1, MS3_00008571.1, MS3_00008741.1, MS3_00008868.1	Smp_002860.1, Smp_028860.1, Smp_138720.1, Smp_167840.1	EWB00_011427
OG0000048	MS3_00006639.1, MS3_00006639.10, MS3_00006639.11, MS3_00006639.2, MS3_00006639.3, MS3_00006639.4, MS3_00006639.5, MS3_00006639.6, MS3_00006639.7, MS3_00006639.8, MS3_00006639.9	Smp_014570.1	EWB00_006811.1, EWB00_006811.2, EWB00_006811.3, EWB00_006811.4, EWB00_006811.5	DC041_0001843
OG0000049	MS3_00000245.1, MS3_00000476.1, MS3_00000720.1, MS3_00000821.1, MS3_00001137.1, MS3_00001231.1, MS3_00001237.1, MS3_00001319.1, MS3_00001388.1, MS3_00001397.1, MS3_00001932.1, MS3_00002021.1, MS3_00003545.1, MS3_00004045.1, MS3_00004121.2, MS3_00005888.2, MS3_00007538.1	Smp_135200.1
OG0000050	MS3_00002576.1, MS3_00002576.2, MS3_00002577.2, MS3_00010106.1	Smp_015480.1, Smp_015480.2, Smp_304450.1, Smp_329760.1	EWB00_007446, EWB00_007447, EWB00_007449	DC041_0004495, DC041_0007443, DC041_0007445, DC041_0012255, DC041_0012257, DC041_0012889
OG0000051	MS3_00007011.1	Smp_021920.1	EWB00_007839.1, EWB00_007839.10, EWB00_007839.11, EWB00_007839.12, EWB00_007839.13, EWB00_007839.14, EWB00_007839.2, EWB00_007839.3, EWB00_007839.4, EWB00_007839.5, EWB00_007839.6, EWB00_007839.7, EWB00_007839.8, EWB00_007839.9	DC041_0005349
OG0000052	MS3_00007318.1, MS3_00007318.2, MS3_00007318.3, MS3_00007318.4, MS3_00007318.5, MS3_00007318.6, MS3_00007318.7, MS3_00007318.8	Smp_055220.1, Smp_055220.2, Smp_055220.3, Smp_055220.4	EWB00_001254.1, EWB00_001254.2, EWB00_001254.3	DC041_0009897, DC041_0011679
OG0000053	MS3_00003087.1	Smp_073720.1	EWB00_002870.1, EWB00_002870.2, EWB00_002872.1, EWB00_002872.2, EWB00_002872.3, EWB00_002872.4, EWB00_002872.5, EWB00_002872.6, EWB00_002872.7, EWB00_006981.1, EWB00_006981.2, EWB00_006981.3, EWB00_006981.4, EWB00_006981.5	DC041_0000459
OG0000054	MS3_00004574.1, MS3_00004574.2, MS3_00004692.1, MS3_00010524.1	Smp_078930.1, Smp_160360.1, Smp_160360.2, Smp_160360.3, Smp_244150.1, Smp_244150.2	EWB00_005757, EWB00_005760, EWB00_010315.1, EWB00_010315.2	DC041_0009253, DC041_0009254, DC041_0012209
OG0000055	MS3_00005529.1, MS3_00005529.2, MS3_00005532.1, MS3_00005532.2	Smp_134720.1, Smp_309500.1, Smp_309510.1, Smp_335880.1	EWB00_000904.1, EWB00_000904.2	DC041_0001614, DC041_0001615, DC041_0004360, DC041_0004361, DC041_0005817, DC041_0009265, DC041_0011522
OG0000056	MS3_00010934.1, MS3_00010935.1, MS3_00010936.1, MS3_00010938.1, MS3_00010939.1, MS3_00010941.1, MS3_00010942.1	Smp_137250.1, Smp_168430.1, Smp_316200.1, Smp_316230.1, Smp_340550.1	EWB00_000001, EWB00_000002, EWB00_000004, EWB00_009643	DC041_0010555
OG0000057	MS3_00010269.1, MS3_00010269.2, MS3_00010269.3, MS3_00010269.4, MS3_00010269.5, MS3_00010269.6, MS3_00010269.7, MS3_00010269.8, MS3_00010269.9	Smp_171720.1, Smp_171720.2	EWB00_010214.1, EWB00_010214.2, EWB00_010214.3, EWB00_010214.4, EWB00_010214.5	DC041_0012776
OG0000058	MS3_00000653.1, MS3_00000654.1, MS3_00000655.1, MS3_00000674.2, MS3_00001043.1, MS3_00002450.1, MS3_00008281.1, MS3_00008924.1, MS3_00008938.1, MS3_00009005.1, MS3_00011013.1, MS3_00011097.1	Smp_315650.1		DC041_0000332, DC041_0000739, DC041_0005512, DC041_0007961
OG0000059	MS3_00008702.1, MS3_00008702.2, MS3_00008702.3, MS3_00008702.4, MS3_00008702.5, MS3_00008702.6, MS3_00008702.7, MS3_00008702.8	Smp_315910.1, Smp_315910.2	EWB00_000727.1, EWB00_000727.2, EWB00_000727.3, EWB00_000727.4, EWB00_000727.5	DC041_0011021, DC041_0011022
OG0000060	MS3_00009702.1		EWB00_000982, EWB00_001546, EWB00_001616, EWB00_002555, EWB00_002700, EWB00_003343, EWB00_003476, EWB00_003661, EWB00_004142, EWB00_004432, EWB00_004711, EWB00_005083, EWB00_005110, EWB00_006353, EWB00_007720, EWB00_007923
OG0000061	MS3_00004754.1, MS3_00004754.2	Smp_030690.1	EWB00_011228.1, EWB00_011228.10, EWB00_011228.11, EWB00_011228.12, EWB00_011228.2, EWB00_011228.3, EWB00_011228.4, EWB00_011228.5, EWB00_011228.6, EWB00_011228.7, EWB00_011228.8, EWB00_011228.9	DC041_0000241
OG0000062	MS3_00002437.1, MS3_00002437.10, MS3_00002437.2, MS3_00002437.3, MS3_00002437.4, MS3_00002437.5, MS3_00002437.6, MS3_00002437.7, MS3_00002437.8, MS3_00002437.9	Smp_075800.1	EWB00_004885, EWB00_009722.1, EWB00_009722.2, EWB00_010025	DC041_0001131
OG0000063	MS3_00008994.1	Smp_086630.1, Smp_093070.1, Smp_102020.1, Smp_102020.2, Smp_154590.1, Smp_165590.1, Smp_173350.1, Smp_173350.2, Smp_179970.1, Smp_192050.1, Smp_194130.1, Smp_201330.1, Smp_202700.1, Smp_202700.2, Smp_340140.1
OG0000064	MS3_00007092.1, MS3_00007093.1, MS3_00007094.1, MS3_00007103.1	Smp_088720.1, Smp_312140.1, Smp_332410.1	EWB00_005144.1, EWB00_005144.2, EWB00_005145	DC041_0000560, DC041_0011970, DC041_0011972, DC041_0012912, DC041_0012914, DC041_0012915
OG0000065	MS3_00000447.1, MS3_00000502.1, MS3_00000518.1, MS3_00002073.1, MS3_00003496.1, MS3_00003575.1, MS3_00003575.3, MS3_00004221.1	Smp_106390.1, Smp_192040.1	EWB00_002744, EWB00_002745, EWB00_004986, EWB00_009767, EWB00_010126, EWB00_010264
OG0000066	MS3_00001906.1, MS3_00001906.2, MS3_00001910.1, MS3_00001910.2	Smp_148080.1, Smp_319790.1, Smp_319790.2	EWB00_006159.1, EWB00_006159.2, EWB00_006159.3, EWB00_006159.4, EWB00_006159.5, EWB00_006159.6, EWB00_006159.7, EWB00_006159.8	DC041_0010177
OG0000067	MS3_00007219.1, MS3_00010875.1, MS3_00010876.1	Smp_167070.1, Smp_167070.2, Smp_331850.1, Smp_336180.1, Smp_336180.2, Smp_336180.3, Smp_336180.4, Smp_336180.5, Smp_346020.1	EWB00_003349, EWB00_010566	DC041_0001358, DC041_0009336
OG0000068	MS3_00000294.1, MS3_00000811.1, MS3_00000823.1, MS3_00000830.1, MS3_00000854.1, MS3_00000856.1, MS3_00001179.1, MS3_00001232.1, MS3_00001827.3, MS3_00001878.1, MS3_00001927.1, MS3_00001927.2, MS3_00004520.1, MS3_00004815.1, MS3_00006096.1	Smp_245810.1
OG0000069	MS3_00003633.1, MS3_00003633.2	Smp_307260.1, Smp_307260.2, Smp_307260.3, Smp_307260.4	EWB00_004196.1, EWB00_004196.2, EWB00_004196.3, EWB00_004196.4, EWB00_004196.5, EWB00_004196.6, EWB00_004196.7, EWB00_004196.8	DC041_0009677, DC041_0009678
OG0000070	MS3_00008272.1, MS3_00008272.2, MS3_00008272.3, MS3_00008274.1, MS3_00008297.1, MS3_00008303.1	Smp_341270.1	EWB00_000380, EWB00_000381, EWB00_000448, EWB00_000449, EWB00_001690, EWB00_004966	DC041_0001474, DC041_0001475, DC041_0007629
OG0000071	MS3_00004780.1, MS3_00004780.2	Smp_345300.1, Smp_345300.2	EWB00_005942.1, EWB00_005942.10, EWB00_005942.2, EWB00_005942.3, EWB00_005942.4, EWB00_005942.5, EWB00_005942.6, EWB00_005942.7, EWB00_005942.8, EWB00_005942.9	DC041_0012717, DC041_0012719
OG0000072			EWB00_000930, EWB00_002573, EWB00_004446, EWB00_004914, EWB00_005836, EWB00_005940.1, EWB00_005940.2, EWB00_005940.3, EWB00_005940.4, EWB00_006166, EWB00_006524, EWB00_006728, EWB00_007346, EWB00_007899, EWB00_010714, EWB00_011061
OG0000073	MS3_00000323.1, MS3_00000404.1, MS3_00001125.1, MS3_00001332.1, MS3_00002256.1, MS3_00004721.1, MS3_00004722.1, MS3_00007227.1, MS3_00008895.1		EWB00_002232, EWB00_002379, EWB00_004262, EWB00_009421, EWB00_009571, EWB00_010075	DC041_0005179
OG0000074	MS3_00005783.1, MS3_00005784.1	Smp_000270.1, Smp_000280.1, Smp_326610.1	EWB00_009321, EWB00_009323, EWB00_009324, EWB00_009325, EWB00_009326, EWB00_009327, EWB00_009897, EWB00_009899	DC041_0008354, DC041_0011214
OG0000075	MS3_00001911.1, MS3_00001911.2	Smp_048430.1, Smp_048430.2, Smp_048430.3	EWB00_006158.1, EWB00_006158.2, EWB00_006158.3, EWB00_006158.4, EWB00_006158.5, EWB00_006158.6, EWB00_006158.7, EWB00_006158.8, EWB00_006158.9	DC041_0010173
OG0000076	MS3_00009759.1, MS3_00010488.1, MS3_00010488.2, MS3_00010488.3, MS3_00010488.4, MS3_00010488.5, MS3_00010488.6	Smp_062680.1, Smp_062680.2, Smp_062680.3	EWB00_001037.1, EWB00_001037.2, EWB00_001037.3	DC041_0007754, DC041_0012869
OG0000077	MS3_00003470.1, MS3_00003470.2, MS3_00003470.3, MS3_00003470.4	Smp_091790.1, Smp_091790.2, Smp_091790.3	EWB00_009673.1, EWB00_009673.2, EWB00_009673.3, EWB00_009673.4, EWB00_009673.5, EWB00_009673.6	DC041_0011074, DC041_0011075
OG0000078	MS3_00000597.1, MS3_00011047.1, MS3_00011049.1	Smp_141550.1, Smp_141560.1, Smp_160250.1, Smp_313710.1, Smp_316760.1, Smp_317910.1, Smp_317920.1, Smp_318590.1		DC041_0010750, DC041_0010753, DC041_0011594, DC041_0011595
OG0000079	MS3_00000997.1, MS3_00002498.1, MS3_00002499.1, MS3_00007913.1, MS3_00007914.1, MS3_00010258.1	Smp_149750.1, Smp_149750.2, Smp_149750.3, Smp_329270.1, Smp_329280.1, Smp_329280.2, Smp_336120.1	EWB00_000649	DC041_0003122
OG0000080	MS3_00009103.1, MS3_00009103.2	Smp_156910.1, Smp_156910.2, Smp_156910.3, Smp_156910.4, Smp_156910.5, Smp_156910.6	EWB00_002626.1, EWB00_002626.2, EWB00_002626.3, EWB00_002626.4	DC041_0001891, DC041_0005821, DC041_0010095
OG0000081	MS3_00003230.1	Smp_161970.1, Smp_161970.2, Smp_161970.3, Smp_161970.4	EWB00_001701, EWB00_004100, EWB00_004102.1, EWB00_004102.2, EWB00_004102.3, EWB00_004102.4, EWB00_004102.5, EWB00_004102.6, EWB00_004102.7	DC041_0005781
OG0000082	MS3_00000325.1, MS3_00000331.1, MS3_00000338.1, MS3_00001058.1, MS3_00007107.1, MS3_00007124.1, MS3_00007124.2, MS3_00007124.3, MS3_00009326.1, MS3_00009384.1, MS3_00010000.1, MS3_00010851.1, MS3_00010853.1, MS3_00010854.1	Smp_179390.1
OG0000083	MS3_00004268.1, MS3_00004268.2, MS3_00004268.3, MS3_00004268.4	Smp_266800.1, Smp_266800.2, Smp_266800.3, Smp_266800.4, Smp_266800.5, Smp_266800.6, Smp_311350.1, Smp_311350.2, Smp_311350.4		DC041_0008873, DC041_0011458
OG0000084	MS3_00001209.1, MS3_00001210.1	Smp_319300.1, Smp_323240.1, Smp_323270.3, Smp_323280.1, Smp_330980.1, Smp_330990.1, Smp_331000.1, Smp_331010.1, Smp_331020.1	EWB00_000593, EWB00_004174, EWB00_004175, EWB00_009031
OG0000085	MS3_00006480.1	Smp_322140.1, Smp_337480.1, Smp_337480.2	EWB00_008411.1, EWB00_008411.2, EWB00_008411.3, EWB00_008411.4	DC041_0000176, DC041_0000287, DC041_0003221, DC041_0007954, DC041_0007955, DC041_0009476, DC041_0009782
OG0000086		Smp_337320.2	EWB00_010236.1, EWB00_010236.10, EWB00_010236.11, EWB00_010236.12, EWB00_010236.13, EWB00_010236.14, EWB00_010236.2, EWB00_010236.3, EWB00_010236.4, EWB00_010236.5, EWB00_010236.6, EWB00_010236.7, EWB00_010236.8, EWB00_010236.9
OG0000087	MS3_00005799.1, MS3_00005799.2	Smp_000100.1, Smp_000100.2, Smp_000100.3, Smp_000100.4, Smp_000100.5, Smp_000100.6	EWB00_006234.1, EWB00_006234.2, EWB00_006234.3	DC041_0001043, DC041_0004512, DC041_0006336
OG0000088	MS3_00005304.1, MS3_00005304.2, MS3_00005304.3, MS3_00005304.4, MS3_00005304.5	Smp_010140.1, Smp_010140.2	EWB00_000400.1, EWB00_000400.2, EWB00_000400.3, EWB00_000400.4	DC041_0012106, DC041_0012107, DC041_0012109
OG0000089	MS3_00011167.1	Smp_010620.1, Smp_010620.2, Smp_010620.3, Smp_010620.4, Smp_010620.5, Smp_303640.1, Smp_303640.2, Smp_303640.3	EWB00_005880.1, EWB00_005880.2, EWB00_005880.3, EWB00_005880.4	DC041_0003905
OG0000090	MS3_00008483.1	Smp_025010.1	EWB00_001887.1, EWB00_001887.2, EWB00_001887.3, EWB00_001887.4, EWB00_001887.5, EWB00_001891.1, EWB00_001891.2, EWB00_001891.3, EWB00_001891.4, EWB00_001891.5, EWB00_001891.6	DC041_0002871
OG0000091	MS3_00005329.1, MS3_00005329.2	Smp_026390.1, Smp_026390.2	EWB00_007122.1, EWB00_007122.2, EWB00_007122.3, EWB00_007122.4, EWB00_007122.5, EWB00_007122.6, EWB00_007122.7, EWB00_007122.8, EWB00_007122.9	DC041_0003174
OG0000092	MS3_00005662.1, MS3_00005662.3, MS3_00005662.4	Smp_035260.1, Smp_035260.2, Smp_035260.3	EWB00_000091.1, EWB00_000091.2, EWB00_000091.3, EWB00_000091.4, EWB00_000091.5, EWB00_000091.6, EWB00_000091.7	DC041_0000939
OG0000093	MS3_00004080.1, MS3_00004081.1, MS3_00004082.1	Smp_038950.1, Smp_038960.1, Smp_038960.2	EWB00_003117, EWB00_003119, EWB00_010161.1, EWB00_010161.2, EWB00_010161.3, EWB00_010161.4	DC041_0007376, DC041_0007377
OG0000094	MS3_00010886.1, MS3_00010886.2, MS3_00010886.3, MS3_00010886.4, MS3_00010886.5, MS3_00010886.6	Smp_050520.1, Smp_050520.2, Smp_050520.3	EWB00_002278.1, EWB00_002278.2, EWB00_002278.3, EWB00_002278.4	DC041_0011323
OG0000095	MS3_00001451.1, MS3_00001451.2	Smp_078540.1, Smp_309610.1, Smp_309610.2, Smp_319390.1	EWB00_008176.1, EWB00_008176.2, EWB00_008358.1, EWB00_008358.2, EWB00_008358.3, EWB00_009727.1, EWB00_009727.2	DC041_0000585
OG0000096	MS3_00000485.1, MS3_00000975.1, MS3_00001191.1, MS3_00001265.1, MS3_00001722.2, MS3_00005767.1, MS3_00005921.2, MS3_00006274.1, MS3_00009246.1	Smp_118710.1, Smp_329770.1	EWB00_002474.1, EWB00_002474.2	DC041_0008181
OG0000097	MS3_00005690.1, MS3_00005690.2	Smp_120960.1, Smp_120960.2, Smp_321540.1, Smp_321540.2, Smp_321540.3, Smp_326430.1, Smp_326430.2, Smp_326430.3	EWB00_009799.1, EWB00_009799.2, EWB00_009799.3	DC041_0007469
OG0000098	MS3_00008266.1, MS3_00008266.2, MS3_00008266.3, MS3_00008266.4, MS3_00008333.1, MS3_00008333.2	Smp_131380.1, Smp_131380.2, Smp_164040.1, Smp_164040.2, Smp_317620.1	EWB00_002104	DC041_0003868, DC041_0007577
OG0000099	MS3_00005201.1, MS3_00005201.2, MS3_00005201.3	Smp_145910.1, Smp_305920.1, Smp_308350.1	EWB00_001156, EWB00_001157.1, EWB00_001157.2, EWB00_001157.3, EWB00_001157.4, EWB00_001157.5, EWB00_004027	DC041_0004381
OG0000100	MS3_00007325.1	Smp_151490.1, Smp_151490.2, Smp_151490.3, Smp_151490.4, Smp_151490.5	EWB00_001247.1, EWB00_001247.2, EWB00_001247.3, EWB00_001247.4, EWB00_001247.5, EWB00_001247.6, EWB00_001247.7	DC041_0002041
OG0000101	MS3_00007122.1, MS3_00007125.1, MS3_00010852.1	Smp_166440.1	EWB00_005154.1, EWB00_005154.2	DC041_0000561, DC041_0001485, DC041_0003760, DC041_0007943, DC041_0008562, DC041_0009648, DC041_0010832, DC041_0010844
OG0000102	MS3_00005801.1, MS3_00005801.2, MS3_00005801.3, MS3_00005801.4, MS3_00005801.5	Smp_167630.1, Smp_167630.2, Smp_167630.3	EWB00_006237.1, EWB00_006237.2, EWB00_006237.3, EWB00_006237.4	DC041_0006584, DC041_0006796
OG0000103	MS3_00008712.1, MS3_00008712.2	Smp_173060.1, Smp_173060.2, Smp_173060.3, Smp_173060.5	EWB00_005058.1, EWB00_005058.2, EWB00_005058.3, EWB00_005058.4, EWB00_005058.5, EWB00_005058.6	DC041_0004781, DC041_0004785
OG0000104	MS3_00009572.1, MS3_00009572.2, MS3_00009572.3	Smp_174240.1, Smp_174240.2, Smp_174240.3	EWB00_009684.1, EWB00_009684.2, EWB00_009684.3, EWB00_009684.4, EWB00_009684.5, EWB00_009684.6, EWB00_009684.7	DC041_0001777
OG0000105	MS3_00010735.1, MS3_00010735.2	Smp_194910.1	EWB00_002082.1, EWB00_002082.2, EWB00_002082.3, EWB00_002082.4, EWB00_002082.5, EWB00_002084.1, EWB00_002084.2, EWB00_002084.3, EWB00_002084.4, EWB00_002084.5, EWB00_002084.6
OG0000106	MS3_00008305.1, MS3_00008305.2	Smp_300380.1, Smp_300380.2, Smp_300390.1, Smp_300390.2, Smp_300390.3	EWB00_008570.1, EWB00_008570.2, EWB00_008570.3, EWB00_008570.4, EWB00_008570.5, EWB00_008570.6	DC041_0010330
OG0000107	MS3_00003481.1, MS3_00003481.2	Smp_305200.1, Smp_314650.1	EWB00_003713.1, EWB00_003713.2, EWB00_003713.3, EWB00_003713.4, EWB00_003713.5, EWB00_003713.6, EWB00_003713.7, EWB00_003713.8	DC041_0007434, DC041_0007547
OG0000108	MS3_00000155.1, MS3_00005897.1	Smp_309710.1, Smp_309710.2, Smp_309710.3, Smp_309710.4, Smp_309720.1, Smp_309720.2	EWB00_008558, EWB00_010036, EWB00_010037.1, EWB00_010037.2	DC041_0000365, DC041_0000366
OG0000109		Smp_316210.1, Smp_316220.1, Smp_316240.1, Smp_316250.1, Smp_327020.1, Smp_335940.1, Smp_337070.1, Smp_337070.2	EWB00_003434, EWB00_009226, EWB00_009640, EWB00_009641	DC041_0004631, DC041_0012117
OG0000110	MS3_00007208.1, MS3_00007208.2, MS3_00007208.3, MS3_00007208.4	Smp_334430.1, Smp_334430.2, Smp_334430.3	EWB00_010594.1, EWB00_010594.2, EWB00_010594.3, EWB00_010594.4, EWB00_010594.5	DC041_0010431, DC041_0012430
OG0000111	MS3_00004169.1, MS3_00004169.2	Smp_341180.1, Smp_341180.2	EWB00_000073.1, EWB00_000073.2, EWB00_000073.3, EWB00_000073.4, EWB00_000073.5, EWB00_000073.6, EWB00_000073.7, EWB00_000073.8, EWB00_000073.9	DC041_0006032
OG0000112	MS3_00000104.1, MS3_00000252.1, MS3_00001080.1, MS3_00001734.2, MS3_00002355.1, MS3_00002760.1, MS3_00003092.1, MS3_00003531.1, MS3_00005702.1, MS3_00006193.2, MS3_00006358.1, MS3_00009238.1		EWB00_007437, EWB00_010051
OG0000113	MS3_00000427.1, MS3_00000579.1, MS3_00000708.1, MS3_00000867.1, MS3_00000930.1, MS3_00000981.1, MS3_00001635.1, MS3_00002766.4, MS3_00003309.2, MS3_00004042.1, MS3_00004532.1, MS3_00005808.1, MS3_00006196.1, MS3_00008331.1
OG0000114	MS3_00010156.1, MS3_00010156.2, MS3_00010156.3	Smp_005190.1, Smp_005190.2, Smp_005190.3	EWB00_006828.1, EWB00_006828.2, EWB00_006828.3, EWB00_006828.4, EWB00_006828.5	DC041_0004451, DC041_0011373
OG0000115	MS3_00006626.1, MS3_00006626.2, MS3_00010802.1	Smp_014400.1, Smp_014400.2, Smp_328330.1, Smp_328330.2	EWB00_003538.1, EWB00_003538.2, EWB00_003538.3, EWB00_003538.4	DC041_0005011, DC041_0005020
OG0000116	MS3_00010160.1, MS3_00010160.2, MS3_00010160.3	Smp_019490.1	EWB00_004252.1, EWB00_004252.2, EWB00_004252.3, EWB00_004252.4, EWB00_004252.5, EWB00_004252.6, EWB00_004252.7, EWB00_004252.8	DC041_0000964
OG0000117	MS3_00006450.1, MS3_00006450.2, MS3_00006450.3	Smp_020070.1, Smp_020070.2	EWB00_007934.1, EWB00_007934.2, EWB00_007934.3, EWB00_007934.4, EWB00_007934.5, EWB00_007934.6, EWB00_007934.7	DC041_0009562
OG0000118	MS3_00001754.1, MS3_00001754.2	Smp_060570.1	EWB00_004927.1, EWB00_004927.2, EWB00_004927.3, EWB00_004927.4, EWB00_004927.5, EWB00_004927.6, EWB00_004927.7, EWB00_004927.8, EWB00_004927.9	DC041_0003823
OG0000119	MS3_00008361.1, MS3_00008733.1	Smp_067480.1, Smp_067480.2, Smp_136640.1	EWB00_006715.1, EWB00_006715.2, EWB00_007510.1, EWB00_007510.2, EWB00_007510.3, EWB00_007510.4	DC041_0005860, DC041_0010020
OG0000120	MS3_00007494.1, MS3_00007494.2	Smp_070110.1, Smp_070110.2, Smp_303590.1, Smp_303590.2	EWB00_007276.1, EWB00_007276.2, EWB00_007276.3, EWB00_007276.4, EWB00_007276.5, EWB00_007276.6	DC041_0003363
OG0000121	MS3_00008625.1, MS3_00008625.2, MS3_00010060.1	Smp_073790.1, Smp_087940.1, Smp_087940.2	EWB00_000296.1, EWB00_000296.2, EWB00_000296.3, EWB00_000296.4, EWB00_004458	DC041_0005807, DC041_0008044
OG0000122	MS3_00008771.1, MS3_00008805.1	Smp_089320.1, Smp_089370.1, Smp_170890.1, Smp_170890.2, Smp_312180.1, Smp_312180.2, Smp_315270.1, Smp_336300.1	EWB00_005277	DC041_0008213, DC041_0009963
OG0000123	MS3_00007042.1	Smp_089460.1, Smp_089460.2	EWB00_002967.1, EWB00_002967.2, EWB00_002967.3, EWB00_002967.4, EWB00_002967.5, EWB00_002967.6, EWB00_002967.7, EWB00_002967.8	DC041_0010583, DC041_0010584
OG0000124	MS3_00010028.1, MS3_00010028.2, MS3_00010028.3, MS3_00010028.4	Smp_089640.1	EWB00_007052.1, EWB00_007052.2, EWB00_007052.3, EWB00_007052.4, EWB00_007052.5, EWB00_007052.6, EWB00_007052.7	DC041_0007614
OG0000125	MS3_00007331.1, MS3_00007331.2, MS3_00007331.3	Smp_098320.1, Smp_098320.2, Smp_098320.3, Smp_098320.4, Smp_098320.5	EWB00_006009.1, EWB00_006009.2, EWB00_006009.3, EWB00_006009.4	DC041_0009287
OG0000126	MS3_00006984.1, MS3_00006984.2	Smp_104580.1, Smp_104580.2	EWB00_008385.1, EWB00_008385.2, EWB00_008385.3, EWB00_008385.4, EWB00_008385.5, EWB00_008385.6, EWB00_008385.7, EWB00_008385.8	DC041_0005739
OG0000127		Smp_112110.1, Smp_245390.1, Smp_334270.1, Smp_334350.1, Smp_334520.1, Smp_334590.1, Smp_334660.1, Smp_334690.1, Smp_335410.1, Smp_335420.1, Smp_335430.1, Smp_335440.1, Smp_335450.1
OG0000128	MS3_00003114.1, MS3_00003114.2, MS3_00003114.3, MS3_00003114.4, MS3_00003114.5, MS3_00003114.6, MS3_00003114.7, MS3_00003114.8	Smp_120380.1, Smp_120380.2, Smp_120380.3	EWB00_008459	DC041_0010206
OG0000129	MS3_00006459.1, MS3_00006459.2, MS3_00006459.3, MS3_00006459.4, MS3_00006459.5, MS3_00006459.6, MS3_00006459.7	Smp_123010.1, Smp_123010.2, Smp_123010.3	EWB00_004420.1, EWB00_004420.2	DC041_0008078
OG0000130	MS3_00002743.1, MS3_00002743.2	Smp_123920.1	EWB00_000261.1, EWB00_000261.10, EWB00_000261.2, EWB00_000261.3, EWB00_000261.4, EWB00_000261.5, EWB00_000261.6, EWB00_000261.7, EWB00_000261.8, EWB00_000261.9
OG0000131	MS3_00008913.1, MS3_00008913.2, MS3_00008915.1, MS3_00008915.2	Smp_133380.1, Smp_133380.2	EWB00_004931.1, EWB00_004931.2, EWB00_004931.3, EWB00_004931.4, EWB00_004931.5	DC041_0007760, DC041_0007763
OG0000132	MS3_00006081.1, MS3_00006081.2, MS3_00006081.3, MS3_00006081.4, MS3_00006081.5	Smp_133590.1, Smp_133590.2, Smp_133590.3	EWB00_002535.1, EWB00_002535.2, EWB00_002535.3, EWB00_009946	DC041_0007970
OG0000133	MS3_00009573.1, MS3_00009573.2	Smp_140420.1, Smp_140420.2	EWB00_003410.1, EWB00_003410.2, EWB00_003410.3, EWB00_003410.4, EWB00_003410.5, EWB00_003410.6, EWB00_003410.7, EWB00_003410.8	DC041_0004655
OG0000134	MS3_00008110.3	Smp_141010.1, Smp_141010.2, Smp_141010.3, Smp_141010.4, Smp_141010.5	EWB00_008139.5, EWB00_008139.6, EWB00_008139.7, EWB00_008139.8, EWB00_008139.9	DC041_0006699, DC041_0009992
OG0000135	MS3_00005408.1, MS3_00005408.2	Smp_141290.1, Smp_141290.2, Smp_141290.3, Smp_141290.4	EWB00_006965.1, EWB00_006965.2, EWB00_006965.3, EWB00_006965.4, EWB00_006965.5	DC041_0004351, DC041_0004354
OG0000136	MS3_00008209.1, MS3_00008209.2, MS3_00008209.3, MS3_00008209.4, MS3_00008209.5, MS3_00008209.6, MS3_00008209.7	Smp_150690.1	EWB00_003886	DC041_0001123, DC041_0011914, DC041_0011915, DC041_0011917
OG0000137	MS3_00001756.1, MS3_00001758.1, MS3_00001762.1	Smp_154680.1, Smp_187360.1	EWB00_003164, EWB00_003167, EWB00_004924, EWB00_004925	DC041_0003818, DC041_0008889, DC041_0008892, DC041_0008897
OG0000138	MS3_00006298.1	Smp_170490.1, Smp_327950.1, Smp_327950.2, Smp_327950.3, Smp_327960.1, Smp_333830.1, Smp_344860.1	EWB00_005747.1, EWB00_005747.2, EWB00_005747.3	DC041_0010374, DC041_0012173
OG0000139	MS3_00004678.1, MS3_00004678.2, MS3_00004678.3, MS3_00004678.4, MS3_00004678.5, MS3_00004678.6, MS3_00004678.7, MS3_00004678.9	Smp_176050.1, Smp_176050.2	EWB00_002437, EWB00_009745	DC041_0002314
OG0000140	MS3_00005733.1, MS3_00005733.2, MS3_00005733.3, MS3_00005733.4, MS3_00005733.5	Smp_179810.1, Smp_179810.2	EWB00_009854.1, EWB00_009854.2, EWB00_009854.3, EWB00_009854.4	DC041_0004333, DC041_0007300
OG0000141	MS3_00009410.1, MS3_00009410.2, MS3_00009410.3, MS3_00011163.1	Smp_190140.1, Smp_210740.1	EWB00_007425, EWB00_007426.1, EWB00_007426.2, EWB00_007426.3, EWB00_007426.4	DC041_0001668, DC041_0011655
OG0000142	MS3_00009377.1, MS3_00009377.2	Smp_212250.1, Smp_212250.2, Smp_212250.3	EWB00_006733.1, EWB00_006733.2, EWB00_006733.3, EWB00_006733.4, EWB00_006733.5, EWB00_006733.6, EWB00_006733.7	DC041_0002628
OG0000143	MS3_00008004.1, MS3_00008004.2	Smp_213490.1, Smp_213490.2, Smp_321050.1	EWB00_007367.1, EWB00_007367.2, EWB00_007367.3, EWB00_007367.4, EWB00_007367.5, EWB00_007367.6, EWB00_007367.7	DC041_0011775
OG0000144	MS3_00005490.1, MS3_00005490.2, MS3_00005490.3, MS3_00005490.4	Smp_214060.1, Smp_214060.2, Smp_307440.1	EWB00_009871.1, EWB00_009871.2, EWB00_009871.3, EWB00_009871.4	DC041_0011427, DC041_0012484
OG0000145	MS3_00010549.1, MS3_00010550.1	Smp_246790.1, Smp_246790.2, Smp_246790.3, Smp_246790.4, Smp_246790.5, Smp_246790.6, Smp_246790.7, Smp_325570.1	EWB00_008853	DC041_0009326, DC041_0010548
OG0000146	MS3_00000006.1, MS3_00000007.1, MS3_00000008.1, MS3_00000482.1, MS3_00002955.1, MS3_00004847.1, MS3_00004847.2, MS3_00004847.3, MS3_00004872.1, MS3_00004872.2, MS3_00006600.1	Smp_247320.1	EWB00_010090
OG0000147	MS3_00007194.1, MS3_00007196.1, MS3_00007196.2, MS3_00007201.1	Smp_302810.1, Smp_314020.1	EWB00_007483, EWB00_007500, EWB00_010377	DC041_0004074, DC041_0007697, DC041_0007698, DC041_0011419
OG0000148	MS3_00003861.1, MS3_00003861.2	Smp_305490.1, Smp_305490.2, Smp_305490.3, Smp_305490.4, Smp_305490.5, Smp_305490.6	EWB00_004161, EWB00_004162, EWB00_009746	DC041_0005886, DC041_0006578
OG0000149		Smp_323170.1, Smp_323180.1, Smp_323190.1, Smp_323200.1, Smp_323230.1, Smp_323250.1, Smp_323270.4, Smp_323290.1, Smp_323300.1, Smp_330940.1, Smp_330950.1, Smp_330960.1, Smp_337720.1
OG0000150	MS3_00006881.1	Smp_324830.1, Smp_328450.1, Smp_328470.1, Smp_328470.2, Smp_335360.1	EWB00_002166.1, EWB00_002166.2, EWB00_002167	DC041_0000233, DC041_0008027, DC041_0010446, DC041_0010447
OG0000151	MS3_00001016.1, MS3_00002518.1, MS3_00002519.1, MS3_00002520.1, MS3_00002521.1, MS3_00002524.1, MS3_00002524.2, MS3_00002525.1, MS3_00010035.1, MS3_00010264.1	Smp_331680.1, Smp_331690.1	EWB00_001143
OG0000152	MS3_00008249.1, MS3_00008249.3, MS3_00008249.4, MS3_00008249.5	Smp_332260.1	EWB00_009160.1, EWB00_009160.2, EWB00_009160.3, EWB00_009160.4, EWB00_009160.5, EWB00_009160.6	DC041_0003457, DC041_0011995
OG0000153		Smp_332600.1, Smp_332600.2, Smp_332600.3, Smp_332600.4, Smp_332600.5, Smp_332600.6, Smp_332600.7, Smp_332600.8, Smp_332600.9	EWB00_003944	DC041_0004698, DC041_0004699, DC041_0008998
OG0000154	MS3_00000366.1, MS3_00007218.1, MS3_00010871.1, MS3_00010873.1, MS3_00010874.1	Smp_334410.1	EWB00_010570, EWB00_010573.1, EWB00_010573.2, EWB00_010574.1, EWB00_010574.2	DC041_0001167, DC041_0002472
OG0000155	MS3_00002417.1, MS3_00002417.2, MS3_00002417.3, MS3_00002417.4, MS3_00002417.5, MS3_00002417.6, MS3_00002417.7, MS3_00002417.8, MS3_00008499.1	Smp_346900.1	EWB00_008280.1, EWB00_008280.2	DC041_0002732
OG0000156	MS3_00000044.1, MS3_00000055.1, MS3_00000093.1, MS3_00000307.1, MS3_00000384.1, MS3_00000574.1, MS3_00000903.1, MS3_00000923.1, MS3_00001117.1, MS3_00001140.1, MS3_00006445.3		EWB00_006826	DC041_0003182
OG0000157	MS3_00000320.1, MS3_00001490.1, MS3_00001759.1, MS3_00001976.1, MS3_00002907.1, MS3_00003880.1, MS3_00004116.1, MS3_00006698.1, MS3_00006905.1, MS3_00007300.1, MS3_00007585.1, MS3_00008398.1, MS3_00008681.1
OG0000158	MS3_00009704.1, MS3_00009708.1	Smp_005670.1, Smp_337130.1, Smp_337130.2, Smp_337130.3	EWB00_009985.1, EWB00_009985.2, EWB00_009985.3, EWB00_009987	DC041_0002012, DC041_0005158
OG0000159	MS3_00004440.1, MS3_00004440.2	Smp_017010.1, Smp_017010.2, Smp_017010.3	EWB00_005698.1, EWB00_005698.2, EWB00_005698.3, EWB00_005698.4, EWB00_005698.5, EWB00_005698.6	DC041_0000904
OG0000160	MS3_00005085.2	Smp_018250.2	EWB00_011315.1, EWB00_011315.2, EWB00_011315.3, EWB00_011315.4, EWB00_011315.5, EWB00_011315.6, EWB00_011315.7, EWB00_011315.8, EWB00_011315.9	DC041_0011838
OG0000161	MS3_00010586.1, MS3_00010586.2, MS3_00010586.3, MS3_00010586.4, MS3_00010586.5, MS3_00010586.6, MS3_00010586.7, MS3_00010586.8, MS3_00010586.9	Smp_018550.1	EWB00_011345	DC041_0008256
OG0000162	MS3_00001557.1, MS3_00001557.2, MS3_00001557.3	Smp_019340.1	EWB00_004268.1, EWB00_004268.2, EWB00_004268.3, EWB00_004268.4, EWB00_004268.5, EWB00_004268.6, EWB00_004268.7	DC041_0009350
OG0000163	MS3_00007693.1	Smp_024820.1	EWB00_001395.1, EWB00_001395.2, EWB00_001395.3, EWB00_001395.4, EWB00_001395.5, EWB00_001395.6, EWB00_001395.7, EWB00_001395.8, EWB00_001395.9	DC041_0012857
OG0000164	MS3_00011038.1	Smp_024870.1, Smp_024880.1	EWB00_001899.1, EWB00_001899.2, EWB00_001899.3, EWB00_001899.4, EWB00_001901	DC041_0002003, DC041_0012943, DC041_0012945, DC041_0012946
OG0000165	MS3_00006844.1, MS3_00006844.2, MS3_00006844.3, MS3_00006844.4	Smp_034660.1, Smp_034660.2, Smp_034660.4	EWB00_006060.1, EWB00_006060.2, EWB00_006060.3, EWB00_006060.4	DC041_0007085
OG0000166	MS3_00003615.1, MS3_00003615.2, MS3_00003615.3, MS3_00003615.4, MS3_00003615.5, MS3_00003615.6, MS3_00003615.7, MS3_00003615.8	Smp_038560.1, Smp_038560.2	EWB00_009389	DC041_0006500
OG0000167	MS3_00009593.2, MS3_00009593.3, MS3_00009593.4, MS3_00009593.5	Smp_041480.1, Smp_041480.2	EWB00_000576.1, EWB00_000576.2, EWB00_000576.3, EWB00_000576.4, EWB00_000576.5	DC041_0007872
OG0000168	MS3_00003315.1, MS3_00003315.2	Smp_043500.1	EWB00_008841.1, EWB00_008841.2, EWB00_008841.3, EWB00_008841.4, EWB00_008841.5, EWB00_008841.6, EWB00_008841.7, EWB00_008841.8	DC041_0000722
OG0000169	MS3_00001961.1, MS3_00001961.2	Smp_049390.1, Smp_049390.2, Smp_049390.3	EWB00_003947.2, EWB00_003947.3, EWB00_003947.4, EWB00_003947.5, EWB00_003947.6, EWB00_003947.7	DC041_0008984
OG0000170	MS3_00003581.1, MS3_00003592.1, MS3_00003603.1	Smp_053300.1, Smp_053390.1, Smp_194870.1	EWB00_003716, EWB00_003731	DC041_0005904, DC041_0007436, DC041_0007824, DC041_0007826
OG0000171	MS3_00000449.1, MS3_00001404.1, MS3_00001404.2, MS3_00001404.3, MS3_00001607.1, MS3_00006044.1, MS3_00009635.1	Smp_059140.1, Smp_167670.1, Smp_167780.1, Smp_175400.1	EWB00_004447
OG0000172	MS3_00008872.1	Smp_062070.1	EWB00_011368.1, EWB00_011368.2, EWB00_011368.3, EWB00_011368.4, EWB00_011368.5, EWB00_011368.6, EWB00_011368.7, EWB00_011368.8, EWB00_011368.9	DC041_0007628
OG0000173	MS3_00008882.1, MS3_00008882.2, MS3_00008882.3, MS3_00011087.1	Smp_062120.1, Smp_155560.1, Smp_305550.1, Smp_315070.1	EWB00_011370.1, EWB00_011370.2, EWB00_011370.3	DC041_0004922
OG0000174	MS3_00010769.1, MS3_00010769.2, MS3_00010769.3, MS3_00010769.4, MS3_00010769.5, MS3_00010769.6	Smp_065160.1, Smp_065160.2	EWB00_008740.1, EWB00_008740.2, EWB00_008740.3	DC041_0000142
OG0000175	MS3_00004962.1, MS3_00004962.2, MS3_00004962.3	Smp_069130.1, Smp_069130.2	EWB00_003851.1, EWB00_003851.2, EWB00_003851.3	DC041_0002827, DC041_0002829, DC041_0012262, DC041_0012263
OG0000176	MS3_00000348.1, MS3_00003871.2	Smp_076390.1, Smp_076390.2	EWB00_003695.1, EWB00_003695.2, EWB00_003695.3, EWB00_003695.4, EWB00_003695.5, EWB00_003695.6, EWB00_003695.7	DC041_0011109
OG0000177	MS3_00008600.1, MS3_00008600.2	Smp_087440.1, Smp_087440.2	EWB00_001985.1, EWB00_001985.2, EWB00_001985.3, EWB00_001985.4, EWB00_001985.5, EWB00_001985.6, EWB00_001985.7	DC041_0000658
OG0000178	MS3_00010225.1, MS3_00010225.2, MS3_00010225.3	Smp_088950.1, Smp_088950.2	EWB00_005735.1, EWB00_005735.2, EWB00_005735.3, EWB00_005735.4, EWB00_005735.5	DC041_0000982, DC041_0002282
OG0000179	MS3_00005601.1, MS3_00006285.1	Smp_089870.1, Smp_337740.1	EWB00_008080.1, EWB00_008080.2, EWB00_008082, EWB00_008083, EWB00_010470	DC041_0002681, DC041_0012235, DC041_0012236
OG0000180	MS3_00004958.1, MS3_00004958.2, MS3_00004959.2, MS3_00004959.3, MS3_00004960.1	Smp_102780.1, Smp_102780.2, Smp_331900.1, Smp_331900.2	EWB00_003196	DC041_0000181, DC041_0002474
OG0000181	MS3_00006992.1, MS3_00006992.2	Smp_105200.1, Smp_105200.2, Smp_105200.3	EWB00_008376.1, EWB00_008376.2, EWB00_008376.3, EWB00_008376.4, EWB00_008376.5	DC041_0005731, DC041_0005734
OG0000182	MS3_00006726.1, MS3_00006726.12, MS3_00006726.8	Smp_105420.1, Smp_105420.2	EWB00_010679.1, EWB00_010679.2, EWB00_010679.3, EWB00_010679.4, EWB00_010679.5, EWB00_010679.6	DC041_0005564
OG0000183	MS3_00003286.3, MS3_00003286.4, MS3_00003286.5	Smp_121140.1, Smp_121140.2, Smp_121140.3, Smp_121140.4	EWB00_004077, EWB00_004444, EWB00_005813	DC041_0000106, DC041_0004661
OG0000184	MS3_00010117.1, MS3_00010117.2	Smp_125810.1, Smp_125810.2, Smp_125810.3	EWB00_008156.1, EWB00_008156.2, EWB00_008156.3, EWB00_008156.4, EWB00_008156.5, EWB00_008156.6	DC041_0010071
OG0000185	MS3_00005316.1, MS3_00005316.2, MS3_00005316.4, MS3_00005316.5, MS3_00005316.6	Smp_127520.1, Smp_127520.2, Smp_127520.3, Smp_127520.4, Smp_316690.1	EWB00_009792	DC041_0011661
OG0000186	MS3_00006434.1, MS3_00006434.2	Smp_129630.1, Smp_129630.2	EWB00_005339.1, EWB00_005339.2, EWB00_005339.3, EWB00_005339.4, EWB00_005339.5, EWB00_005339.6, EWB00_005339.7	DC041_0000857
OG0000187	MS3_00006635.1, MS3_00006635.2, MS3_00006635.3	Smp_130070.1, Smp_130070.2, Smp_130070.3, Smp_130070.4, Smp_130070.5	EWB00_006815, EWB00_006816	DC041_0001849, DC041_0001862
OG0000188	MS3_00006640.1, MS3_00006640.10, MS3_00006640.11, MS3_00006640.2, MS3_00006640.3, MS3_00006640.4, MS3_00006640.5, MS3_00006640.6, MS3_00006640.7, MS3_00006640.8, MS3_00006640.9	Smp_130100.1
OG0000189	MS3_00004263.1, MS3_00004264.1, MS3_00004264.2, MS3_00004264.3, MS3_00004264.4, MS3_00004264.5, MS3_00004264.6	Smp_130410.1, Smp_306610.1	EWB00_005422, EWB00_005423	DC041_0009414
OG0000190	MS3_00004255.1, MS3_00004255.2, MS3_00004255.3, MS3_00004255.4	Smp_130480.1, Smp_130480.2, Smp_130480.3	EWB00_006451.1, EWB00_006451.2, EWB00_006451.3, EWB00_006451.4	DC041_0010841
OG0000191	MS3_00006508.1, MS3_00006508.2, MS3_00006508.3	Smp_134670.1, Smp_134670.2, Smp_134670.3	EWB00_010608.1, EWB00_010608.2, EWB00_010608.3, EWB00_010608.4, EWB00_010608.5	DC041_0010265
OG0000192	MS3_00003932.1, MS3_00003932.2, MS3_00003932.3, MS3_00003932.4	Smp_136550.1, Smp_136550.2	EWB00_009370.1, EWB00_009370.2, EWB00_009370.3, EWB00_009370.4, EWB00_009370.5	DC041_0008569
OG0000193	MS3_00010583.1, MS3_00010583.2, MS3_00010583.3, MS3_00010583.4	Smp_137870.1, Smp_137870.2, Smp_137870.3, Smp_137870.4, Smp_137870.5	EWB00_000234, EWB00_000823	DC041_0006746
OG0000194	MS3_00010562.1	Smp_138000.1, Smp_307800.2, Smp_307800.3, Smp_307810.4, Smp_307810.5, Smp_325610.1, Smp_325620.1, Smp_325630.1, Smp_333470.1, Smp_335800.1	EWB00_005192
OG0000195	MS3_00007593.2, MS3_00007596.2, MS3_00007596.3	Smp_138810.1, Smp_138810.2, Smp_138810.3, Smp_153890.1, Smp_153890.2	EWB00_007184	DC041_0005145, DC041_0005148, DC041_0007368
OG0000196	MS3_00008636.1, MS3_00008636.2	Smp_138890.1, Smp_138890.2, Smp_138890.3	EWB00_004469.1, EWB00_004469.2, EWB00_004469.3, EWB00_004469.4, EWB00_004469.5, EWB00_004469.6	DC041_0008048
OG0000197	MS3_00010754.1	Smp_143550.1	EWB00_010734.1, EWB00_010734.2, EWB00_010734.3, EWB00_010734.4, EWB00_010734.5, EWB00_010734.6, EWB00_010734.7, EWB00_010734.8	DC041_0010036, DC041_0010038
OG0000198	MS3_00007471.1, MS3_00007474.1, MS3_00007475.1, MS3_00007475.4	Smp_145290.1, Smp_307840.1, Smp_313560.1	EWB00_002017, EWB00_002018	DC041_0000295, DC041_0003648, DC041_0006388
OG0000199	MS3_00001934.1	Smp_147960.1	EWB00_004592.1, EWB00_004592.2, EWB00_004592.3, EWB00_004592.4, EWB00_004592.5, EWB00_004592.6, EWB00_004592.7, EWB00_004592.8, EWB00_004592.9	DC041_0010568
OG0000200	MS3_00001834.1, MS3_00001834.2, MS3_00001834.3, MS3_00001834.4, MS3_00001834.5, MS3_00001834.6	Smp_151420.1, Smp_151420.2, Smp_151420.3	EWB00_006219	DC041_0004882, DC041_0004885
OG0000201	MS3_00000493.1, MS3_00008401.2	Smp_154420.1	EWB00_007459.1, EWB00_007459.2, EWB00_007459.3, EWB00_007459.4, EWB00_007459.5	DC041_0003922, DC041_0005650, DC041_0005651, DC041_0009278
OG0000202		Smp_155110.1, Smp_320780.1, Smp_320790.1, Smp_320820.1, Smp_324300.1, Smp_324330.1, Smp_324340.1, Smp_324350.1, Smp_324360.1, Smp_324560.1, Smp_324560.2, Smp_331760.1
OG0000203	MS3_00003360.1, MS3_00003360.2, MS3_00008876.1, MS3_00008880.1	Smp_155520.1, Smp_155520.2, Smp_336270.1, Smp_342380.1	EWB00_003089	DC041_0001597, DC041_0003238, DC041_0005984
OG0000204	MS3_00003719.1, MS3_00003719.2	Smp_157780.1, Smp_157780.2, Smp_332220.1, Smp_332220.2	EWB00_000687.1, EWB00_000687.2, EWB00_000687.3, EWB00_000687.4, EWB00_000687.5	DC041_0010341
OG0000205	MS3_00001820.1, MS3_00001820.2	Smp_160710.1	EWB00_009551.1, EWB00_009551.2, EWB00_009551.3, EWB00_009551.4, EWB00_009551.5	DC041_0004475, DC041_0004476, DC041_0008671, DC041_0008672
OG0000206	MS3_00004342.1, MS3_00004342.2, MS3_00004342.3	Smp_161110.1, Smp_161110.2, Smp_161110.3, Smp_161110.4, Smp_161110.5, Smp_161110.6	EWB00_001058.1, EWB00_001058.2	DC041_0011757
OG0000207	MS3_00003241.1, MS3_00003241.2	Smp_161960.1	EWB00_004101.1, EWB00_004101.2, EWB00_004101.3, EWB00_004101.4, EWB00_004101.5, EWB00_004101.6	DC041_0005772, DC041_0012519, DC041_0012520
OG0000208	MS3_00004684.1, MS3_00004684.2, MS3_00004684.3	Smp_163580.1, Smp_163580.2	EWB00_010888.1, EWB00_010888.2, EWB00_010888.3, EWB00_010888.4, EWB00_010888.5, EWB00_010888.6	DC041_0004804
OG0000209	MS3_00007111.1, MS3_00007111.2	Smp_166390.1	EWB00_005164.1, EWB00_005164.2, EWB00_005164.3, EWB00_005164.4, EWB00_005164.5, EWB00_005164.6, EWB00_005164.7, EWB00_005164.8	DC041_0001239
OG0000210	MS3_00002802.1, MS3_00002802.2, MS3_00002802.3, MS3_00002802.4, MS3_00002802.5, MS3_00002802.6	Smp_168310.1, Smp_168310.2, Smp_168310.3, Smp_322160.1	EWB00_007575	DC041_0010395
OG0000211	MS3_00003075.1, MS3_00003075.2, MS3_00003075.3, MS3_00003075.4, MS3_00003075.5	Smp_172730.1	EWB00_002043.1, EWB00_002043.2, EWB00_002043.3, EWB00_002043.4, EWB00_002043.5	DC041_0002444
OG0000212	MS3_00001671.1, MS3_00001671.2	Smp_196230.1, Smp_196230.2, Smp_196230.3	EWB00_005613.1, EWB00_005613.2, EWB00_005613.3, EWB00_005613.4, EWB00_005613.5	DC041_0000165, DC041_0000168
OG0000213	MS3_00009022.1	Smp_210150.1	EWB00_004484.1, EWB00_004484.2, EWB00_004484.3, EWB00_004484.4, EWB00_004484.5, EWB00_004484.6, EWB00_004484.7, EWB00_004484.8, EWB00_009748	DC041_0004410
OG0000214	MS3_00007081.1, MS3_00007081.2	Smp_210250.1, Smp_210250.2, Smp_210250.3	EWB00_005134.1, EWB00_005134.2, EWB00_005134.3, EWB00_005134.4, EWB00_005134.5, EWB00_005134.6	DC041_0005479
OG0000215	MS3_00001447.1, MS3_00001447.2, MS3_00001447.5	Smp_212830.1, Smp_212830.2, Smp_212830.3	EWB00_008172.1, EWB00_008172.2, EWB00_008172.3, EWB00_008172.4	DC041_0001229, DC041_0001230
OG0000216	MS3_00003520.2	Smp_242440.1, Smp_242440.2	EWB00_008464.1, EWB00_008464.2, EWB00_008464.3, EWB00_008464.4	DC041_0001909, DC041_0012997, DC041_0012998, DC041_0012999, DC041_0013001
OG0000217	MS3_00002583.1, MS3_00002583.2, MS3_00011005.1	Smp_244810.1	EWB00_010229.1, EWB00_010229.2	DC041_0003796, DC041_0003797, DC041_0006112, DC041_0008962, DC041_0008963, DC041_0008964
OG0000218	MS3_00010025.1, MS3_00010025.2, MS3_00010025.3	Smp_245010.1, Smp_245010.2, Smp_245010.5, Smp_245010.6, Smp_245010.7	EWB00_007074	DC041_0005112, DC041_0011517, DC041_0011518
OG0000219	MS3_00006781.1, MS3_00006781.2, MS3_00006781.3, MS3_00006785.1, MS3_00006786.1	Smp_245890.1, Smp_311520.1, Smp_311520.2	EWB00_005371.1, EWB00_005371.2	DC041_0001590, DC041_0012120
OG0000220	MS3_00007784.1, MS3_00007784.2, MS3_00007784.3	Smp_246400.1, Smp_324910.1, Smp_324910.2	EWB00_006068.1, EWB00_006068.2, EWB00_006068.3, EWB00_006068.4, EWB00_006068.5	DC041_0003438
OG0000221	MS3_00009665.1, MS3_00011194.1, MS3_00011194.2, MS3_00011194.3	Smp_247020.1, Smp_247020.2, Smp_347870.1	EWB00_005837.1, EWB00_005837.2, EWB00_005837.3, EWB00_005837.4	DC041_0003359
OG0000222	MS3_00008701.1, MS3_00008701.2, MS3_00008701.3, MS3_00008701.4	Smp_247890.1, Smp_247890.2, Smp_247890.3	EWB00_009445.1, EWB00_009445.2, EWB00_009445.3, EWB00_009445.4	DC041_0011023
OG0000223	MS3_00008392.1, MS3_00008394.1, MS3_00008395.1	Smp_300200.1, Smp_300210.1, Smp_300220.1	EWB00_011409	DC041_0006931, DC041_0012185, DC041_0012187, DC041_0012188, DC041_0012189
OG0000224	MS3_00005991.1, MS3_00005991.2	Smp_303430.1, Smp_327400.1, Smp_327500.1, Smp_327500.2, Smp_331990.1	EWB00_003618.1, EWB00_003618.2, EWB00_003618.3, EWB00_003618.4	DC041_0000521
OG0000225	MS3_00002791.2	Smp_304090.1, Smp_304090.2, Smp_304090.3, Smp_304090.4, Smp_304090.5	EWB00_007589.1, EWB00_007589.2, EWB00_007589.3	DC041_0006129, DC041_0008167, DC041_0010178
OG0000226	MS3_00010501.1	Smp_307090.1, Smp_307090.2, Smp_307090.3, Smp_307090.4, Smp_307090.5, Smp_307090.6, Smp_307090.7	EWB00_006410, EWB00_006414	DC041_0000335, DC041_0000936
OG0000227	MS3_00006384.1, MS3_00006384.2	Smp_315850.1, Smp_315850.2, Smp_315850.3, Smp_315850.4	EWB00_007601	DC041_0000070, DC041_0000071, DC041_0000072, DC041_0007099, DC041_0012550
OG0000228	MS3_00000424.1, MS3_00000483.1, MS3_00004660.1, MS3_00004660.2, MS3_00010012.1, MS3_00010013.1, MS3_00010014.1	Smp_317970.1, Smp_317970.2, Smp_317980.1, Smp_317980.2, Smp_346710.1
OG0000229	MS3_00002295.1	Smp_320280.1, Smp_320280.2	EWB00_010164.1, EWB00_010164.2, EWB00_010164.3, EWB00_010164.4, EWB00_010164.5, EWB00_010164.6, EWB00_010164.7, EWB00_010164.8	DC041_0008071
OG0000230	MS3_00000721.1, MS3_00000722.1, MS3_00011008.1, MS3_00011009.1, MS3_00011010.1, MS3_00011146.1, MS3_00011147.1	Smp_330280.1		DC041_0002054, DC041_0002058, DC041_0002919, DC041_0003997
OG0000231	MS3_00004034.1, MS3_00004034.2, MS3_00004034.3, MS3_00004034.4, MS3_00004034.5	Smp_333210.1, Smp_333210.2	EWB00_005026.1, EWB00_005026.2, EWB00_005026.3, EWB00_005026.4	DC041_0005335
OG0000232	MS3_00010751.1	Smp_333780.1, Smp_333780.2	EWB00_010741, EWB00_010742, EWB00_010743	DC041_0004065, DC041_0004067, DC041_0012403, DC041_0013041, DC041_0013042, DC041_0013043
OG0000233	MS3_00009662.1, MS3_00009662.2	Smp_343380.1	EWB00_003421.1, EWB00_003421.2, EWB00_003421.3, EWB00_003421.4, EWB00_003421.5, EWB00_003421.6, EWB00_003421.7	DC041_0011469, DC041_0011470
OG0000234		Smp_900010.1		DC041_0000424, DC041_0000425, DC041_0000426, DC041_0000427, DC041_0002416, DC041_0003372, DC041_0005051, DC041_0005052, DC041_0005431, DC041_0007707, DC041_0013226
OG0000235	MS3_00001107.1, MS3_00001344.1, MS3_00001463.1, MS3_00004589.1, MS3_00004589.2, MS3_00006975.1, MS3_00007137.1, MS3_00007138.1, MS3_00007138.2, MS3_00007243.1, MS3_00009133.1, MS3_00010340.1
OG0000236	MS3_00000575.1, MS3_00011030.1, MS3_00011031.1	Smp_002630.1, Smp_078490.1, Smp_139450.1, Smp_159290.1, Smp_193680.1, Smp_345050.1	EWB00_000819	DC041_0006690
OG0000237	MS3_00002127.1, MS3_00002127.2, MS3_00002127.3, MS3_00002127.4, MS3_00002127.5	Smp_003980.1	EWB00_001128.1, EWB00_001128.2, EWB00_001128.3, EWB00_001128.4	DC041_0008317
OG0000238	MS3_00006421.1, MS3_00006421.2	Smp_014010.1	EWB00_005355.1, EWB00_005355.2, EWB00_005355.3, EWB00_005355.4, EWB00_005355.5, EWB00_005355.6, EWB00_005355.7	DC041_0000086
OG0000239	MS3_00002427.1, MS3_00002427.2	Smp_017470.1	EWB00_004894.1, EWB00_004894.2, EWB00_004894.3, EWB00_004894.4	DC041_0008236, DC041_0008237, DC041_0008238, DC041_0008239
OG0000240	MS3_00003920.1	Smp_018240.1, Smp_018240.2	EWB00_009351.1, EWB00_009351.2, EWB00_009351.3, EWB00_009351.4, EWB00_009351.5, EWB00_009351.6, EWB00_009351.7	DC041_0000765
OG0000241	MS3_00010088.1, MS3_00010088.2	Smp_019900.1	EWB00_009121.1, EWB00_009121.2, EWB00_009121.3, EWB00_009121.4, EWB00_009121.5, EWB00_009121.6, EWB00_009121.7	DC041_0009557
OG0000242		Smp_019950.1	EWB00_009150.1, EWB00_009150.10, EWB00_009150.2, EWB00_009150.3, EWB00_009150.4, EWB00_009150.5, EWB00_009150.6, EWB00_009150.7, EWB00_009150.8, EWB00_009150.9
OG0000243	MS3_00005511.1, MS3_00005511.2	Smp_027040.1, Smp_027040.2, Smp_027040.3, Smp_027040.4	EWB00_003649.1, EWB00_003649.2, EWB00_003649.3, EWB00_003649.4	DC041_0005622
OG0000244	MS3_00005658.1, MS3_00005658.2	Smp_029740.1, Smp_029740.2	EWB00_000476.1, EWB00_000476.2, EWB00_000476.3, EWB00_000476.4, EWB00_000476.5	DC041_0000988, DC041_0007830
OG0000245	MS3_00005308.1, MS3_00005308.2	Smp_035620.1	EWB00_006953.1, EWB00_006953.2, EWB00_006953.3, EWB00_006953.4, EWB00_006953.5, EWB00_006953.6, EWB00_006953.7	DC041_0002716
OG0000246	MS3_00006968.1, MS3_00006968.2, MS3_00006968.3	Smp_037640.1, Smp_037640.2	EWB00_003804.1, EWB00_003804.2, EWB00_003804.3, EWB00_003804.4, EWB00_003804.5	DC041_0009050
OG0000247	MS3_00009068.2, MS3_00009068.4	Smp_039160.1, Smp_039160.2, Smp_039160.3	EWB00_010178.1, EWB00_010178.2, EWB00_010179	DC041_0006222, DC041_0011234, DC041_0011235
OG0000248	MS3_00002227.1, MS3_00002230.1	Smp_040510.1, Smp_040510.2, Smp_102430.1	EWB00_002827, EWB00_006409.1, EWB00_006409.2	DC041_0000118, DC041_0000838, DC041_0008221
OG0000249	MS3_00003821.1, MS3_00003821.2, MS3_00003821.3, MS3_00003821.4	Smp_046030.1	EWB00_002677.1, EWB00_002677.2, EWB00_002677.3, EWB00_002677.4, EWB00_002677.5	DC041_0011053
OG0000250	MS3_00003641.1, MS3_00003641.2	Smp_047060.1	EWB00_009402.1, EWB00_009402.2, EWB00_009402.3, EWB00_009402.4, EWB00_009402.5, EWB00_009402.6, EWB00_009402.7, EWB00_009402.8
OG0000251	MS3_00004047.1	Smp_054300.1, Smp_321290.1	EWB00_010279.1, EWB00_010279.2, EWB00_010279.3, EWB00_010279.4, EWB00_010279.5	DC041_0012797, DC041_0012799, DC041_0012803
OG0000252	MS3_00004218.1, MS3_00004218.2	Smp_055880.1, Smp_055880.2	EWB00_006535.1, EWB00_006535.2, EWB00_006535.3, EWB00_006535.4, EWB00_006535.5, EWB00_006535.6, EWB00_006535.7
OG0000253	MS3_00009201.2, MS3_00009201.5	Smp_058140.1, Smp_058140.2, Smp_058140.3	EWB00_008794.1, EWB00_008794.2, EWB00_008794.3, EWB00_008794.4, EWB00_008794.5	DC041_0007340
OG0000254	MS3_00010915.1, MS3_00010915.2	Smp_059130.1, Smp_059130.2, Smp_059130.3, Smp_059130.4	EWB00_010950.1, EWB00_010950.2, EWB00_010950.3, EWB00_010950.4	DC041_0001639
OG0000255	MS3_00010179.1, MS3_00010179.2, MS3_00010179.3	Smp_060620.1, Smp_332510.1	EWB00_003163, EWB00_003165, EWB00_003166, EWB00_003168, EWB00_004922	DC041_0008895
OG0000256	MS3_00008550.1, MS3_00008550.3	Smp_063090.1	EWB00_004947.1, EWB00_004947.2, EWB00_004947.3, EWB00_004947.4, EWB00_004947.5, EWB00_004947.6, EWB00_004947.7	DC041_0007726
OG0000257	MS3_00010625.1, MS3_00010625.2, MS3_00010625.3, MS3_00010625.4	Smp_063390.1, Smp_063390.2, Smp_063390.3, Smp_063390.4	EWB00_008893.1, EWB00_008893.2	DC041_0007642
OG0000258	MS3_00006019.1, MS3_00006019.2, MS3_00006019.3, MS3_00006019.4	Smp_066260.1	EWB00_000172.1, EWB00_000172.2, EWB00_000172.3, EWB00_000172.4	DC041_0007920, DC041_0008862
OG0000259	MS3_00003666.1, MS3_00003666.2, MS3_00003666.4, MS3_00003666.5	Smp_066760.1	EWB00_008445.1, EWB00_008445.2	DC041_0002948, DC041_0009701, DC041_0009702, DC041_0009703
OG0000260	MS3_00007757.1, MS3_00007757.2, MS3_00007757.3, MS3_00007757.4	Smp_067000.1, Smp_067000.2, Smp_067000.3	EWB00_009133.1, EWB00_009133.2, EWB00_009133.3	DC041_0007388
OG0000261	MS3_00009347.1, MS3_00009347.2, MS3_00009347.3, MS3_00009347.4, MS3_00009347.5	Smp_067900.1	EWB00_006773.1, EWB00_006773.2, EWB00_006773.3	DC041_0010039, DC041_0012429
OG0000262	MS3_00020004.1	Smp_071550.1, Smp_071550.2, Smp_071550.3	EWB00_002873.1, EWB00_002873.2, EWB00_002873.3, EWB00_002873.4, EWB00_002873.5, EWB00_007946	DC041_0009872
OG0000263	MS3_00004182.1, MS3_00004182.2, MS3_00004182.3	Smp_074560.1, Smp_074560.2, Smp_074560.3	EWB00_000062.1, EWB00_000062.2, EWB00_000062.3, EWB00_000062.4	DC041_0006043
OG0000264	MS3_00003035.1, MS3_00006286.1, MS3_00010465.1	Smp_074610.1, Smp_082240.1, Smp_089860.1	EWB00_000068, EWB00_006291, EWB00_008081	DC041_0006034, DC041_0009248
OG0000265	MS3_00003864.1, MS3_00003864.2, MS3_00003864.3, MS3_00003864.4, MS3_00003864.5	Smp_076450.2, Smp_076450.3	EWB00_009418.1, EWB00_009418.2, EWB00_009418.3	DC041_0011108
OG0000266	MS3_00000094.1, MS3_00000313.1, MS3_00000419.1, MS3_00000428.1, MS3_00004925.1, MS3_00006973.1, MS3_00006974.1, MS3_00007243.2, MS3_00009642.1	Smp_076460.1, Smp_103430.1
OG0000267	MS3_00005778.1, MS3_00005779.1, MS3_00005780.1	Smp_077890.1, Smp_077890.2, Smp_112450.1		DC041_0006674, DC041_0006675, DC041_0006677, DC041_0006680, DC041_0011435
OG0000268	MS3_00010187.1, MS3_00010187.2, MS3_00010187.3, MS3_00010187.4	Smp_079700.1, Smp_079700.2	EWB00_009537.1, EWB00_009537.2	DC041_0004271, DC041_0011848, DC041_0011849
OG0000269	MS3_00004632.2	Smp_081450.1	EWB00_002420.1, EWB00_002420.2, EWB00_002420.3, EWB00_002420.4, EWB00_002420.5, EWB00_002420.6, EWB00_002420.7, EWB00_002420.8	DC041_0012094
OG0000270	MS3_00004628.1, MS3_00004628.2, MS3_00004628.3, MS3_00004628.4, MS3_00004628.5, MS3_00004628.6	Smp_081510.1, Smp_081510.2	EWB00_002425	DC041_0007365, DC041_0012093
OG0000271	MS3_00003483.1, MS3_00003483.2, MS3_00003483.3, MS3_00003483.4	Smp_084740.1	EWB00_000809.1, EWB00_000809.2, EWB00_000809.3, EWB00_000809.4	DC041_0000652, DC041_0012496
OG0000272		Smp_085410.1, Smp_085410.2, Smp_181720.1, Smp_317560.1, Smp_321120.1, Smp_325080.1, Smp_325080.2, Smp_327370.1, Smp_327430.1, Smp_327490.1, Smp_347490.1
OG0000273	MS3_00009924.1, MS3_00009924.2	Smp_092020.1, Smp_092020.2, Smp_092020.3	EWB00_001750.1, EWB00_001750.2, EWB00_001750.3, EWB00_001752	DC041_0011080, DC041_0011085
OG0000274	MS3_00010329.1, MS3_00010329.2, MS3_00010329.3	Smp_092530.1, Smp_092530.2	EWB00_006317.1, EWB00_006317.2, EWB00_006317.3, EWB00_006317.4, EWB00_006317.5	DC041_0007998
OG0000275	MS3_00007527.1, MS3_00007527.2	Smp_095650.1, Smp_095650.2	EWB00_011001.1, EWB00_011001.2, EWB00_011001.3, EWB00_011001.4, EWB00_011001.5, EWB00_011001.6	DC041_0001096
OG0000276	MS3_00002374.1, MS3_00002374.2, MS3_00002374.4	Smp_097180.1, Smp_097180.2	EWB00_009700.1, EWB00_009700.2, EWB00_009700.3, EWB00_009700.4	DC041_0006116, DC041_0011452
OG0000277	MS3_00002646.1, MS3_00002646.2, MS3_00002646.3, MS3_00010863.1	Smp_097830.1, Smp_097830.2, Smp_097830.3	EWB00_005656.1, EWB00_005656.2, EWB00_005656.3	DC041_0008653
OG0000278	MS3_00008372.1, MS3_00008375.1, MS3_00008376.1	Smp_098420.1, Smp_317590.1, Smp_327090.1, Smp_327110.1, Smp_327120.1		DC041_0008733, DC041_0009370, DC041_0010368
OG0000279	MS3_00010134.1, MS3_00010135.1	Smp_110280.1, Smp_110280.2	EWB00_002936, EWB00_002937, EWB00_002938	DC041_0008141, DC041_0011123, DC041_0011124, DC041_0011125
OG0000280	MS3_00004547.1, MS3_00004547.3, MS3_00010507.1	Smp_120070.1, Smp_120070.2, Smp_139680.1, Smp_203950.1		DC041_0002427, DC041_0002428, DC041_0009925, DC041_0009926
OG0000281	MS3_00006938.1, MS3_00006938.2, MS3_00006938.3	Smp_121600.1, Smp_121600.2, Smp_121600.3	EWB00_002209.1, EWB00_002209.2, EWB00_002209.3, EWB00_002209.4	DC041_0007679
OG0000282	MS3_00002197.1, MS3_00002197.2, MS3_00002197.3	Smp_122030.1	EWB00_002793.1, EWB00_002793.2, EWB00_002793.3, EWB00_002793.4, EWB00_002793.5, EWB00_002793.6	DC041_0012067
OG0000283	MS3_00006214.1, MS3_00006214.2, MS3_00006214.3, MS3_00006214.4	Smp_125520.2, Smp_125520.3	EWB00_010747.1, EWB00_010747.2, EWB00_010747.3, EWB00_010747.4	DC041_0008058
OG0000284	MS3_00009732.1, MS3_00009732.2, MS3_00009732.3	Smp_126520.1	EWB00_006645.1, EWB00_006645.2, EWB00_006645.3, EWB00_006645.4, EWB00_006645.5, EWB00_006645.6	DC041_0006348
OG0000285	MS3_00003246.1, MS3_00003246.2	Smp_127270.1, Smp_127270.2	EWB00_008600.1, EWB00_008600.2, EWB00_008600.3, EWB00_008600.4, EWB00_008600.5	DC041_0002455, DC041_0002456
OG0000286	MS3_00003249.1, MS3_00003249.2	Smp_127280.1, Smp_127280.2, Smp_127280.3, Smp_127280.4, Smp_127280.5	EWB00_008598.1, EWB00_008598.2, EWB00_008598.3	DC041_0002459
OG0000287	MS3_00009448.1, MS3_00009448.2, MS3_00009448.3, MS3_00009448.4, MS3_00009448.5, MS3_00009448.6, MS3_00009448.7	Smp_127660.1, Smp_127660.2	EWB00_008969	DC041_0009419
OG0000288	MS3_00009450.1, MS3_00009450.2	Smp_127680.1, Smp_127680.2	EWB00_008433.1, EWB00_008433.2, EWB00_008433.3, EWB00_008433.4, EWB00_008433.5	DC041_0009422, DC041_0009429
OG0000289	MS3_00003376.1, MS3_00003376.2, MS3_00003376.3	Smp_128370.1, Smp_128370.2, Smp_128370.3, Smp_128370.4	EWB00_000836, EWB00_003072	DC041_0012673, DC041_0012676
OG0000290	MS3_00006560.1, MS3_00006560.2, MS3_00006560.3	Smp_133020.1, Smp_133020.2	EWB00_009122.1, EWB00_009122.2, EWB00_009122.3, EWB00_009122.4, EWB00_009122.5	DC041_0009556
OG0000291	MS3_00002975.1, MS3_00002975.2, MS3_00002975.3	Smp_134360.1, Smp_134360.2, Smp_134360.3, Smp_134360.4	EWB00_009083.1, EWB00_009083.2, EWB00_009083.3	DC041_0009751
OG0000292	MS3_00007719.1, MS3_00007720.1, MS3_00007720.2	Smp_135470.1, Smp_345090.1	EWB00_007243.1, EWB00_007243.2, EWB00_008221.1, EWB00_008221.2	DC041_0004076, DC041_0004083
OG0000293	MS3_00007714.1, MS3_00007714.2, MS3_00007714.3, MS3_00007714.4	Smp_135490.1	EWB00_007247.1, EWB00_007247.2, EWB00_007247.3, EWB00_007247.4	DC041_0004079, DC041_0006415
OG0000294	MS3_00003750.1, MS3_00003750.2, MS3_00003750.3	Smp_135990.1, Smp_135990.2, Smp_135990.3	EWB00_009740.1, EWB00_009740.2	DC041_0005248, DC041_0006465, DC041_0008719
OG0000295	MS3_00007077.1, MS3_00007077.2	Smp_139900.1	EWB00_005130.1, EWB00_005130.2, EWB00_005130.3, EWB00_005130.4, EWB00_005130.5, EWB00_005130.6	DC041_0012538, DC041_0012545
OG0000296	MS3_00009408.2	Smp_140530.1, Smp_332200.1	EWB00_007846.1, EWB00_007846.2, EWB00_007846.3, EWB00_007846.4, EWB00_007846.5, EWB00_007846.6	DC041_0004308, DC041_0004312
OG0000297	MS3_00008411.1, MS3_00008411.2, MS3_00008411.3	Smp_141980.1, Smp_141980.2, Smp_334760.1, Smp_334760.2	EWB00_000338, EWB00_000339	DC041_0009704, DC041_0012604
OG0000298	MS3_00002712.1, MS3_00002712.2, MS3_00010296.1	Smp_142970.1, Smp_142970.2, Smp_142980.1	EWB00_004653, EWB00_004654.1, EWB00_004654.2, EWB00_004654.3	DC041_0006654
OG0000299	MS3_00002221.1, MS3_00002221.2	Smp_144200.1, Smp_144200.2	EWB00_002821.1, EWB00_002821.2, EWB00_002821.3, EWB00_002821.4, EWB00_002821.5, EWB00_002821.6	DC041_0009043
OG0000300	MS3_00007648.1, MS3_00007648.2	Smp_145410.1, Smp_145410.2, Smp_145410.3	EWB00_001176.1, EWB00_001176.2, EWB00_001176.3, EWB00_001176.4	DC041_0010863, DC041_0010864
OG0000301	MS3_00003314.1, MS3_00003314.2, MS3_00003314.3	Smp_145620.1, Smp_145620.2, Smp_145620.3	EWB00_008840.1, EWB00_008840.2, EWB00_008840.3, EWB00_008840.4	DC041_0000723
OG0000302	MS3_00010474.1, MS3_00010474.2, MS3_00010474.3, MS3_00010474.4, MS3_00010474.5	Smp_146430.1, Smp_146430.2, Smp_153110.1	EWB00_006559.1, EWB00_006559.2	DC041_0006483
OG0000303	MS3_00005371.1, MS3_00005371.2, MS3_00005371.3, MS3_00005371.4	Smp_150220.1, Smp_150220.2, Smp_150220.3	EWB00_009223, EWB00_009224	DC041_0001333, DC041_0001341
OG0000304	MS3_00004830.3, MS3_00004830.4	Smp_151780.1, Smp_151780.2	EWB00_005572.2, EWB00_005572.3, EWB00_005572.4, EWB00_005572.5, EWB00_005572.6	DC041_0000597, DC041_0009172
OG0000305	MS3_00010038.1, MS3_00010039.1	Smp_152280.1, Smp_152290.1, Smp_152290.2	EWB00_006989.1, EWB00_006989.2, EWB00_006989.3, EWB00_006991	DC041_0007040, DC041_0009153
OG0000306	MS3_00009090.1, MS3_00009090.2	Smp_156850.1, Smp_308910.1, Smp_321000.1, Smp_321010.1, Smp_327130.1, Smp_328860.1, Smp_328870.1		DC041_0003962, DC041_0008953
OG0000307	MS3_00007497.1, MS3_00007497.2, MS3_00007497.3	Smp_160170.1, Smp_160170.2, Smp_160170.3, Smp_160170.4	EWB00_007273.1, EWB00_007273.2, EWB00_007273.3	DC041_0004633
OG0000308	MS3_00010098.1, MS3_00010098.2, MS3_00010098.3	Smp_160880.1, Smp_160880.2, Smp_160880.3	EWB00_002111.1, EWB00_002111.2, EWB00_002112, EWB00_006081	DC041_0012819
OG0000309	MS3_00020006.1, MS3_00020006.2, MS3_00020006.3, MS3_00020006.4	Smp_162620.1, Smp_162620.2, Smp_162620.3, Smp_162620.4	EWB00_011137.1, EWB00_011137.2	DC041_0001271
OG0000310	MS3_00002444.2, MS3_00002444.3, MS3_00002444.4	Smp_163050.1, Smp_163050.2, Smp_163050.3	EWB00_009709.1, EWB00_009709.2, EWB00_009709.3, EWB00_009709.4	DC041_0012825
OG0000311	MS3_00006745.1, MS3_00006745.2	Smp_168370.2, Smp_168370.3, Smp_168370.4, Smp_168370.5, Smp_168370.6, Smp_168370.7	EWB00_007941.1, EWB00_007941.2	DC041_0004374
OG0000312	MS3_00008122.1, MS3_00008122.2, MS3_00008123.1, MS3_00008123.2	Smp_168450.1, Smp_336080.1, Smp_336080.2	EWB00_000972, EWB00_000973, EWB00_000974	DC041_0007305
OG0000313	MS3_00008614.1	Smp_169950.1	EWB00_009287.1, EWB00_009287.2, EWB00_009287.3, EWB00_009287.4, EWB00_009287.5, EWB00_009287.6, EWB00_009287.7	DC041_0011339, DC041_0011746
OG0000314	MS3_00010845.1, MS3_00010845.2, MS3_00010845.3, MS3_00010845.4	Smp_170940.1	EWB00_001066, EWB00_002969.1, EWB00_002969.2, EWB00_002969.3, EWB00_002969.4	DC041_0007408
OG0000315	MS3_00002874.1, MS3_00002874.2	Smp_171620.1, Smp_171620.2	EWB00_001639.1, EWB00_001639.2, EWB00_001639.3, EWB00_001639.4, EWB00_001639.5, EWB00_001639.6	DC041_0005631
OG0000316	MS3_00009918.1, MS3_00009918.2	Smp_172420.1, Smp_172420.2, Smp_172420.3	EWB00_001745.1, EWB00_001745.2, EWB00_001745.3, EWB00_001745.4, EWB00_001745.5	DC041_0008005
OG0000317	MS3_00008857.1, MS3_00008857.2	Smp_174670.1, Smp_174670.2, Smp_174670.3	EWB00_003022.1, EWB00_003022.2, EWB00_003022.3, EWB00_003022.4	DC041_0010315, DC041_0012018
OG0000318	MS3_00003133.1, MS3_00003133.2	Smp_174890.1, Smp_174890.2, Smp_174890.3, Smp_174890.4	EWB00_009242.1, EWB00_009242.2, EWB00_009242.3, EWB00_009242.4	DC041_0009303
OG0000319	MS3_00002731.1	Smp_180500.1, Smp_180500.2, Smp_180500.3, Smp_180500.4	EWB00_007199.1, EWB00_007199.2, EWB00_007199.3, EWB00_007199.4, EWB00_007199.5	DC041_0009985
OG0000320	MS3_00005271.1, MS3_00005271.2, MS3_00005271.3	Smp_181440.1, Smp_181440.2, Smp_181440.3, Smp_181440.4, Smp_181440.5	EWB00_009576.1, EWB00_009576.2	DC041_0000042
OG0000321	MS3_00002313.2	Smp_198940.1, Smp_198940.2, Smp_198940.3, Smp_198940.4, Smp_198940.5	EWB00_009252.1, EWB00_009252.2, EWB00_009252.3	DC041_0006586, DC041_0007359
OG0000322	MS3_00009254.2, MS3_00009254.3, MS3_00010539.1	Smp_213600.1, Smp_213610.1, Smp_213610.2, Smp_213610.3, Smp_330380.1	EWB00_003764, EWB00_003765	DC041_0005507
OG0000323	MS3_00008282.1, MS3_00008282.2, MS3_00008282.3, MS3_00008282.4	Smp_214260.1, Smp_214260.2	EWB00_004964	DC041_0000737, DC041_0000742, DC041_0000744, DC041_0005510
OG0000324		Smp_214320.1, Smp_214320.2, Smp_214320.3, Smp_313480.1, Smp_313480.2, Smp_348000.1, Smp_348010.1, Smp_348020.1, Smp_348030.1	EWB00_009994.1, EWB00_009994.2
OG0000325	MS3_00002676.1, MS3_00002676.3	Smp_241980.1, Smp_241980.2, Smp_241980.3	EWB00_007547.1, EWB00_007547.2, EWB00_007547.3, EWB00_007547.4	DC041_0004941, DC041_0010399
OG0000326	MS3_00007006.1	Smp_242230.1	EWB00_000889.1, EWB00_000889.2, EWB00_000889.3, EWB00_000889.4, EWB00_000889.5, EWB00_000889.6, EWB00_000889.7, EWB00_000889.8	DC041_0002358
OG0000327	MS3_00005288.1, MS3_00005288.3, MS3_00005288.4	Smp_246550.1, Smp_246550.2, Smp_246550.3, Smp_246550.5	EWB00_005902.1, EWB00_005902.2, EWB00_005902.3	DC041_0000432
OG0000328	MS3_00005204.1	Smp_246600.1, Smp_246600.2	EWB00_004024.1, EWB00_004024.2, EWB00_004024.3, EWB00_004024.4, EWB00_004024.5, EWB00_004024.6	DC041_0002639, DC041_0010279
OG0000329	MS3_00000416.2, MS3_00000417.1, MS3_00010691.1, MS3_00010912.1, MS3_00010913.1	Smp_303070.1, Smp_303760.1, Smp_303760.2	EWB00_001195, EWB00_010988	DC041_0009042
OG0000330	MS3_00009089.1	Smp_304140.1, Smp_314620.1, Smp_314620.2, Smp_320990.1, Smp_320990.2, Smp_328880.1, Smp_334550.1	EWB00_008278, EWB00_009447	DC041_0001583
OG0000331	MS3_00003468.1	Smp_304360.1, Smp_304360.2	EWB00_009187.1, EWB00_009187.2, EWB00_009187.3, EWB00_009187.4, EWB00_009187.5, EWB00_009187.6, EWB00_009187.7	DC041_0010127
OG0000332	MS3_00003571.1, MS3_00003571.2, MS3_00003571.3	Smp_305210.2, Smp_305210.5	EWB00_004674.1, EWB00_004674.2, EWB00_004674.3, EWB00_004674.4, EWB00_004674.5	DC041_0006948
OG0000333	MS3_00003564.1, MS3_00003564.2	Smp_305220.1, Smp_305220.2, Smp_305220.3, Smp_305220.4	EWB00_004666.1, EWB00_004666.2, EWB00_004666.3, EWB00_004666.4	DC041_0011946
OG0000334	MS3_00004358.1	Smp_306730.2, Smp_306740.1, Smp_306750.1, Smp_324080.1, Smp_324080.2	EWB00_001044.1, EWB00_001044.2, EWB00_001044.3, EWB00_001044.4	DC041_0005933
OG0000335	MS3_00006882.1	Smp_307450.1, Smp_307450.2, Smp_307450.3, Smp_311660.1, Smp_311660.2, Smp_311670.1, Smp_311670.2, Smp_337730.1	EWB00_002168	DC041_0001577
OG0000336	MS3_00010616.1	Smp_308680.1, Smp_308680.2, Smp_308690.1, Smp_308700.1, Smp_326220.1, Smp_326230.1	EWB00_007100.1, EWB00_007100.2	DC041_0001343, DC041_0008450
OG0000337	MS3_00007543.1	Smp_313450.1, Smp_313450.2, Smp_313450.3, Smp_313450.4	EWB00_010985.1, EWB00_010985.2, EWB00_010985.3, EWB00_010985.4	DC041_0002693, DC041_0002694
OG0000338	MS3_00009371.3, MS3_00009371.5, MS3_00009371.6	Smp_314210.1, Smp_345210.1	EWB00_006753.1, EWB00_006753.2, EWB00_006754, EWB00_010162, EWB00_010163	DC041_0010934
OG0000339	MS3_00008884.2	Smp_315060.1, Smp_315060.2, Smp_315060.3, Smp_315060.4, Smp_329040.1, Smp_337100.1, Smp_337100.2, Smp_337100.3, Smp_337100.4		DC041_0011489
OG0000340	MS3_00003324.1, MS3_00003324.2, MS3_00003324.3	Smp_322700.1, Smp_322700.2, Smp_322700.3, Smp_322710.1	EWB00_010851.1, EWB00_010851.2, EWB00_010851.3	DC041_0005652
OG0000341	MS3_00003996.1, MS3_00003996.2, MS3_00003996.3, MS3_00003996.4	Smp_323660.1	EWB00_002372.1, EWB00_002372.2, EWB00_002372.3, EWB00_002372.4, EWB00_002372.5	DC041_0003733
OG0000342	MS3_00010619.1	Smp_330900.1, Smp_330900.2, Smp_330910.1, Smp_335460.1, Smp_335470.1, Smp_335480.1, Smp_335490.1, Smp_335500.1, Smp_335510.1, Smp_344300.1
OG0000343	MS3_00000425.1, MS3_00001970.1, MS3_00001970.2, MS3_00003635.1, MS3_00004335.1, MS3_00004656.1, MS3_00005376.1, MS3_00005376.2, MS3_00005376.3, MS3_00009056.1	Smp_331740.1
OG0000344	MS3_00009574.1, MS3_00009574.2	Smp_332300.1	EWB00_009638.1, EWB00_009638.2, EWB00_009638.3, EWB00_009638.4, EWB00_009638.5, EWB00_009638.6	DC041_0000823, DC041_0007006
OG0000345	MS3_00010233.1, MS3_00010233.2, MS3_00010233.3	Smp_332660.1	EWB00_006375.1, EWB00_006375.2, EWB00_006375.3, EWB00_006375.4, EWB00_006375.5	DC041_0005553, DC041_0007912
OG0000346	MS3_00003172.1, MS3_00003172.2, MS3_00003172.3	Smp_332940.1, Smp_332940.2	EWB00_005494, EWB00_005497.1, EWB00_005497.2, EWB00_005497.3, EWB00_005497.4	DC041_0013074
OG0000347	MS3_00007655.1, MS3_00007655.2, MS3_00007655.3	Smp_334230.1, Smp_334230.2, Smp_334230.3, Smp_334230.4, Smp_334230.5	EWB00_001172.1, EWB00_001172.2	DC041_0010451
OG0000348	MS3_00003095.3	Smp_340710.1	EWB00_010835.1, EWB00_010835.10, EWB00_010835.2, EWB00_010835.3, EWB00_010835.4, EWB00_010835.6, EWB00_010835.7, EWB00_010835.8, EWB00_010835.9
OG0000349	MS3_00009237.1, MS3_00009237.2, MS3_00009237.3	Smp_340880.1, Smp_340880.2	EWB00_001508.1, EWB00_001508.2, EWB00_001508.3, EWB00_001508.4	DC041_0004254, DC041_0004257
OG0000350	MS3_00006249.1, MS3_00006249.2, MS3_00006251.2	Smp_341110.1, Smp_341120.1	EWB00_010705, EWB00_010706.1, EWB00_010706.2, EWB00_010706.3, EWB00_010706.4	DC041_0012561
OG0000351	MS3_00007545.1, MS3_00007545.2, MS3_00007545.4	Smp_341800.1	EWB00_010982.1, EWB00_010982.2, EWB00_010982.3, EWB00_010982.4, EWB00_010982.5, EWB00_010982.6	DC041_0002696
OG0000352	MS3_00003008.1, MS3_00003008.2	Smp_347010.1, Smp_347010.2, Smp_347010.3	EWB00_006333.1, EWB00_006333.2, EWB00_006333.3, EWB00_006333.4, EWB00_006333.5	DC041_0009227
OG0000353	MS3_00000001.1	Smp_347840.1	EWB00_003201, EWB00_003202.1, EWB00_003202.2, EWB00_003202.3	DC041_0007010, DC041_0007011, DC041_0007709, DC041_0011606, DC041_0011919
OG0000354			EWB00_001731, EWB00_001733, EWB00_001734, EWB00_001735, EWB00_001736, EWB00_001737, EWB00_001738, EWB00_001739, EWB00_001740, EWB00_001741, EWB00_001742
OG0000355			EWB00_002595, EWB00_002597, EWB00_002599, EWB00_002601, EWB00_002603, EWB00_002605, EWB00_002607, EWB00_002609, EWB00_002611, EWB00_002613, EWB00_002615
OG0000356	MS3_00000357.1, MS3_00000436.1, MS3_00000542.1, MS3_00002065.1, MS3_00004916.3, MS3_00005408.4, MS3_00005414.1		EWB00_003401, EWB00_011331	DC041_0000146, DC041_0004739
OG0000357	MS3_00000058.1, MS3_00000145.1, MS3_00000255.1, MS3_00000269.1, MS3_00000904.1, MS3_00000962.1, MS3_00001241.1, MS3_00001784.1, MS3_00006122.1, MS3_00008165.1, MS3_00009472.1
OG0000358	MS3_00000074.1, MS3_00000378.1, MS3_00000381.1, MS3_00000437.1, MS3_00000566.1, MS3_00000780.1, MS3_00000953.1, MS3_00002462.1, MS3_00002563.1, MS3_00005097.1, MS3_00009336.2
OG0000359	MS3_00000246.1, MS3_00000752.1, MS3_00002115.1, MS3_00003593.1, MS3_00003853.1, MS3_00003921.1, MS3_00005476.1, MS3_00007070.1, MS3_00007974.1, MS3_00008496.1			DC041_0003083
OG0000360	MS3_00001667.1, MS3_00001668.1, MS3_00002706.1, MS3_00002707.1, MS3_00002708.1, MS3_00002755.1, MS3_00005175.1, MS3_00006707.1, MS3_00006708.1, MS3_00007729.1, MS3_00008201.1
OG0000361		Smp_000480.1, Smp_000480.2	EWB00_005791.1, EWB00_005791.2, EWB00_005791.3, EWB00_005791.4, EWB00_005791.5, EWB00_005791.6, EWB00_005791.7	DC041_0009391
OG0000362	MS3_00009700.1, MS3_00009700.2, MS3_00009700.3	Smp_005640.1	EWB00_003755.1, EWB00_003755.2, EWB00_003755.3, EWB00_003755.4, EWB00_003755.5	DC041_0011880
OG0000363	MS3_00009086.1, MS3_00009086.2	Smp_006590.1, Smp_006590.2, Smp_006590.3	EWB00_010906.1, EWB00_010906.2, EWB00_010906.3, EWB00_010906.4	DC041_0010057
OG0000364	MS3_00010119.1, MS3_00010119.2, MS3_00010119.3, MS3_00010119.4, MS3_00010119.5	Smp_006730.1	EWB00_010109.1, EWB00_010109.2, EWB00_010109.3	DC041_0010088
OG0000365	MS3_00009230.1, MS3_00009230.2	Smp_006760.1, Smp_006760.2	EWB00_011219.1, EWB00_011219.2, EWB00_011219.3, EWB00_011219.4, EWB00_011219.5	DC041_0010064
OG0000366	MS3_00007761.1	Smp_008660.1, Smp_008660.2, Smp_329430.1	EWB00_009111.1, EWB00_009111.2, EWB00_009111.3, EWB00_009111.4	DC041_0007382, DC041_0007393
OG0000367	MS3_00010932.1	Smp_008900.1, Smp_008900.2, Smp_008900.3	EWB00_010932.1, EWB00_010932.2	DC041_0006451, DC041_0007806, DC041_0007807, DC041_0007808
OG0000368	MS3_00006179.1, MS3_00006179.4, MS3_00006179.5	Smp_011270.1, Smp_011270.2	EWB00_010812.1, EWB00_010812.2, EWB00_010812.4, EWB00_010812.5	DC041_0011892
OG0000369	MS3_00008061.1, MS3_00008061.2, MS3_00008061.3, MS3_00008061.4, MS3_00008061.5, MS3_00008061.6	Smp_012740.1, Smp_012740.2	EWB00_010111	DC041_0003504
OG0000370	MS3_00008028.1, MS3_00008028.2	Smp_012780.1	EWB00_002898.1, EWB00_002898.2, EWB00_002898.3, EWB00_002898.4, EWB00_002898.5, EWB00_002898.6	DC041_0002647
OG0000371	MS3_00002581.1, MS3_00002581.2, MS3_00002581.3	Smp_015530.1, Smp_015530.2	EWB00_010233.1, EWB00_010233.2, EWB00_010233.3, EWB00_010233.4	DC041_0010745
OG0000372	MS3_00010734.1	Smp_016490.1	EWB00_002080.1, EWB00_002080.2, EWB00_002080.3, EWB00_002080.4, EWB00_002080.5, EWB00_002080.6, EWB00_002080.7	DC041_0012422
OG0000373	MS3_00010161.1, MS3_00010162.1	Smp_019460.1, Smp_132800.1	EWB00_004254, EWB00_004255	DC041_0010145, DC041_0010146, DC041_0012835, DC041_0012836
OG0000374	MS3_00006139.1, MS3_00006139.2	Smp_020400.1, Smp_020400.2, Smp_020400.3	EWB00_003280.1, EWB00_003280.2, EWB00_003280.3, EWB00_003280.4	DC041_0000633
OG0000375	MS3_00005361.1, MS3_00005361.2, MS3_00010534.1	Smp_026250.1, Smp_026250.2	EWB00_007106.1, EWB00_007106.2	DC041_0000340, DC041_0007475, DC041_0007516
OG0000376	MS3_00005359.1, MS3_00005359.2, MS3_00005359.3, MS3_00007141.1, MS3_00007141.2	Smp_026280.1	EWB00_007109.1, EWB00_007109.2, EWB00_007109.3	DC041_0000338
OG0000377	MS3_00005521.1, MS3_00005521.2, MS3_00005521.3, MS3_00005521.4	Smp_026930.1	EWB00_003657.1, EWB00_003657.2, EWB00_003657.3, EWB00_003657.4	DC041_0009644
OG0000378	MS3_00007831.1, MS3_00007831.2	Smp_027480.1	EWB00_004543.1, EWB00_004543.2, EWB00_004543.3, EWB00_004543.4, EWB00_004543.5, EWB00_004543.6	DC041_0008789
OG0000379	MS3_00005444.1, MS3_00005444.2	Smp_027880.1	EWB00_008911.1, EWB00_008911.2, EWB00_008911.3, EWB00_008911.4, EWB00_008911.5, EWB00_008911.6	DC041_0012630
OG0000380	MS3_00005665.1, MS3_00005665.2, MS3_00005665.4	Smp_029800.1, Smp_029800.2, Smp_029800.3	EWB00_003999.1, EWB00_003999.2, EWB00_003999.3	DC041_0001386
OG0000381	MS3_00002469.1, MS3_00002469.2	Smp_031560.1, Smp_309870.1	EWB00_009906.1, EWB00_009906.2, EWB00_009906.3, EWB00_009906.4, EWB00_009906.5	DC041_0013094
OG0000382	MS3_00001437.1	Smp_031950.1	EWB00_008161.1, EWB00_008161.2, EWB00_008161.3, EWB00_008161.4, EWB00_008161.5, EWB00_008161.6, EWB00_008161.7	DC041_0002736
OG0000383	MS3_00000834.1, MS3_00001455.1	Smp_032230.1, Smp_319370.1, Smp_319370.2, Smp_319370.3	EWB00_008362.1, EWB00_008362.2, EWB00_008362.3	DC041_0001146
OG0000384	MS3_00004549.1, MS3_00004549.2, MS3_00004549.3	Smp_032310.1	EWB00_010341.1, EWB00_010341.2, EWB00_010341.3, EWB00_010341.4, EWB00_010341.5	DC041_0009924
OG0000385	MS3_00001286.1, MS3_00004546.2	Smp_032370.1, Smp_306960.1, Smp_306970.1, Smp_309700.1		DC041_0000177, DC041_0000254, DC041_0003432, DC041_0007839
OG0000386	MS3_00006889.1	Smp_034190.1, Smp_303610.1	EWB00_000741.1, EWB00_000741.2, EWB00_000741.3, EWB00_000741.4, EWB00_000741.5, EWB00_000741.6	DC041_0006903
OG0000387	MS3_00007078.1, MS3_00007090.1	Smp_034430.1	EWB00_006035.1, EWB00_006035.2, EWB00_006035.3, EWB00_006035.4, EWB00_006035.5, EWB00_006035.6	DC041_0005278
OG0000388	MS3_00005950.1, MS3_00005950.2, MS3_00005950.3, MS3_00005950.4	Smp_034940.1, Smp_034940.2	EWB00_003295.1, EWB00_003295.2, EWB00_003295.3	DC041_0012961
OG0000389	MS3_00005673.1, MS3_00005673.2	Smp_035220.1, Smp_035220.2, Smp_035220.3	EWB00_003320.1, EWB00_003320.2, EWB00_003320.3, EWB00_003320.4	DC041_0000937
OG0000390	MS3_00005575.1, MS3_00005575.2	Smp_035360.1, Smp_035360.2	EWB00_000095.1, EWB00_000095.2, EWB00_000095.3, EWB00_000095.4, EWB00_000095.5	DC041_0000946
OG0000391	MS3_00004563.1, MS3_00004563.3, MS3_00004563.4	Smp_039820.1, Smp_039820.2, Smp_039820.3, Smp_039820.4	EWB00_010326.1, EWB00_010326.2	DC041_0006893
OG0000392	MS3_00011112.1, MS3_00011112.2, MS3_00011112.3	Smp_040080.1, Smp_040080.2	EWB00_004495.1, EWB00_004495.2, EWB00_004495.3	DC041_0003973, DC041_0007175
OG0000393	MS3_00009575.1, MS3_00009575.2	Smp_041190.1, Smp_041190.2, Smp_041190.3	EWB00_000552, EWB00_000553	DC041_0000084, DC041_0007005, DC041_0007254
OG0000394	MS3_00007394.1	Smp_042160.1	EWB00_004573.1, EWB00_004573.2, EWB00_004573.3, EWB00_004573.4, EWB00_004573.6, EWB00_004573.7, EWB00_004573.8	DC041_0007049
OG0000395	MS3_00007681.2	Smp_042550.1, Smp_042550.2	EWB00_001382.1, EWB00_001382.2, EWB00_001382.3, EWB00_001382.4, EWB00_001382.5, EWB00_001382.6	DC041_0005058
OG0000396	MS3_00007652.2, MS3_00007652.3	Smp_042920.1, Smp_042920.2, Smp_042920.3	EWB00_001174.2, EWB00_001174.3, EWB00_001174.4, EWB00_001174.5	DC041_0010452
OG0000397	MS3_00007645.1	Smp_042990.1	EWB00_001182.1, EWB00_001182.2, EWB00_001182.3, EWB00_001182.4, EWB00_001182.5, EWB00_001182.6, EWB00_001182.7	DC041_0012393
OG0000398	MS3_00007824.1, MS3_00007824.3	Smp_050570.1, Smp_050570.2	EWB00_008108.1, EWB00_008108.3, EWB00_008108.4, EWB00_008108.5, EWB00_008108.7	DC041_0006195
OG0000399	MS3_00010885.1, MS3_00010885.4	Smp_050590.1, Smp_050590.2, Smp_307410.1	EWB00_002271.1, EWB00_002271.2, EWB00_002271.3, EWB00_002271.4	DC041_0011321
OG0000400	MS3_00002265.2	Smp_051530.1, Smp_051530.2, Smp_051530.3	EWB00_006372.1, EWB00_006372.2, EWB00_006372.3	DC041_0004032, DC041_0010807, DC041_0010808
OG0000401	MS3_00008142.1	Smp_053220.1, Smp_150700.1	EWB00_003887.1, EWB00_003887.2, EWB00_003887.3, EWB00_003887.4, EWB00_003887.5, EWB00_003887.6	DC041_0004427
OG0000402	MS3_00007603.1, MS3_00007603.2, MS3_00007603.3, MS3_00007603.4	Smp_053550.1, Smp_053550.2	EWB00_007162.1, EWB00_007162.2	DC041_0004163, DC041_0009053
OG0000403	MS3_00007316.1, MS3_00007317.1	Smp_055240.1, Smp_055240.2, Smp_055240.3, Smp_247480.1	EWB00_001255, EWB00_001258	DC041_0005887, DC041_0008584
OG0000404	MS3_00004813.1, MS3_00004831.1	Smp_055600.1	EWB00_010861.1, EWB00_010861.2, EWB00_010861.3	DC041_0003487, DC041_0007301, DC041_0007302, DC041_0011384
OG0000405	MS3_00001994.1, MS3_00001994.2, MS3_00001994.3	Smp_059790.1, Smp_302460.1	EWB00_003909.1, EWB00_003909.2, EWB00_003909.3, EWB00_003909.4	DC041_0001051
OG0000406	MS3_00009250.1, MS3_00009250.2	Smp_060420.1, Smp_060420.2, Smp_060420.3, Smp_330420.1	EWB00_009336.1, EWB00_009336.2, EWB00_009336.3	DC041_0005501
OG0000407	MS3_00004514.1, MS3_00004514.2	Smp_061210.1	EWB00_002488.1, EWB00_002488.2, EWB00_002488.3, EWB00_002488.4, EWB00_002488.5	DC041_0011790, DC041_0011792
OG0000408	MS3_00003893.1, MS3_00003893.2, MS3_00010422.1	Smp_061920.1	EWB00_003784.1, EWB00_003784.2, EWB00_003784.3, EWB00_004060, EWB00_009441	DC041_0005041
OG0000409	MS3_00006754.1, MS3_00006754.2, MS3_00009418.1, MS3_00009420.1	Smp_062300.1, Smp_082810.1, Smp_130230.1	EWB00_005403.1, EWB00_005403.2	DC041_0008842
OG0000410	MS3_00011122.1, MS3_00011122.2, MS3_00011122.3, MS3_00011122.4, MS3_00011122.5	Smp_064400.1	EWB00_002186.1, EWB00_002186.2, EWB00_002186.3	DC041_0013152
OG0000411	MS3_00006444.1, MS3_00006444.2, MS3_00006444.3, MS3_00006444.4, MS3_00006444.5	Smp_066670.1	EWB00_004436.1, EWB00_004436.2, EWB00_004436.3	DC041_0004436
OG0000412	MS3_00003507.1, MS3_00003507.2, MS3_00003507.3, MS3_00003507.4	Smp_068280.1	EWB00_009196.1, EWB00_009196.2, EWB00_009196.3, EWB00_009196.4	DC041_0007604
OG0000413	MS3_00008421.1, MS3_00009354.1	Smp_068510.1, Smp_158980.1, Smp_158990.1, Smp_321340.1	EWB00_003251, EWB00_006766.1, EWB00_006766.2	DC041_0003189
OG0000414	MS3_00007499.1, MS3_00007499.2	Smp_070030.1, Smp_303250.1	EWB00_007271.1, EWB00_007271.2, EWB00_007271.3, EWB00_007271.4, EWB00_007271.5	DC041_0004634
OG0000415	MS3_00007795.1, MS3_00007795.2	Smp_071540.1	EWB00_006067.1, EWB00_006067.2, EWB00_006067.3, EWB00_006067.4, EWB00_006067.5, EWB00_006067.6	DC041_0003439
OG0000416	MS3_00004349.1	Smp_071610.1	EWB00_001051.2, EWB00_001051.3, EWB00_001051.4, EWB00_001051.5, EWB00_001051.6, EWB00_001051.7, EWB00_001051.8	DC041_0003670
OG0000417	MS3_00004772.1, MS3_00004772.2	Smp_072900.1	EWB00_008859.1, EWB00_008859.2, EWB00_008859.3, EWB00_008859.4, EWB00_008859.5, EWB00_008859.6	DC041_0000300
OG0000418	MS3_00003109.1, MS3_00003109.2, MS3_00003109.4	Smp_073690.1	EWB00_006978.1, EWB00_006978.2	DC041_0005077, DC041_0005434, DC041_0005437, DC041_0005438
OG0000419	MS3_00004181.1	Smp_074570.1, Smp_074570.2	EWB00_000063.1, EWB00_000063.2, EWB00_000063.3, EWB00_000063.4, EWB00_000063.5, EWB00_000063.6	DC041_0006030
OG0000420	MS3_00004163.1, MS3_00004163.2	Smp_074700.1, Smp_074700.2	EWB00_000078.1, EWB00_000078.2, EWB00_009937.1, EWB00_009937.2	DC041_0001250, DC041_0008607
OG0000421	MS3_00005160.1, MS3_00005160.2, MS3_00005160.3	Smp_074950.1	EWB00_011140.1, EWB00_011140.2, EWB00_011140.3, EWB00_011140.4, EWB00_011140.5	DC041_0001269
OG0000422	MS3_00004411.1, MS3_00004411.2	Smp_076150.1, Smp_076150.2, Smp_076150.3	EWB00_008501.1, EWB00_008501.2, EWB00_008501.3, EWB00_008501.4	DC041_0008715
OG0000423	MS3_00011012.1	Smp_077670.1, Smp_077670.2, Smp_077670.3, Smp_077670.4	EWB00_000374.1, EWB00_000374.2, EWB00_000374.3, EWB00_000374.4	DC041_0003871
OG0000424	MS3_00003600.1, MS3_00003600.2	Smp_078310.1, Smp_078310.2	EWB00_011078.1, EWB00_011078.2, EWB00_011078.3, EWB00_011078.4, EWB00_011078.5	DC041_0006511
OG0000425	MS3_00001398.2, MS3_00001398.3, MS3_00001398.4	Smp_083040.1, Smp_083040.2, Smp_083040.3, Smp_083040.4	EWB00_007865	DC041_0003034, DC041_0010903
OG0000426	MS3_00001394.2, MS3_00001394.3, MS3_00001394.4	Smp_083080.1	EWB00_005937.1, EWB00_005937.2, EWB00_005937.3, EWB00_005937.4, EWB00_005937.5	DC041_0003329
OG0000427	MS3_00003913.1, MS3_00003913.2	Smp_085830.1, Smp_085830.2	EWB00_005045.1, EWB00_005045.2, EWB00_005045.3, EWB00_005045.4, EWB00_005045.5	DC041_0008079
OG0000428	MS3_00008710.1	Smp_086030.1	EWB00_005053.1, EWB00_005053.2, EWB00_005053.3, EWB00_005053.4, EWB00_005054.1, EWB00_005054.2	DC041_0008232, DC041_0008632
OG0000429	MS3_00008961.1, MS3_00008961.2	Smp_086760.1	EWB00_001336.1, EWB00_001336.2, EWB00_001336.3, EWB00_001336.4, EWB00_001336.5, EWB00_001336.6	DC041_0007659
OG0000430	MS3_00007948.1, MS3_00007948.2, MS3_00007948.3, MS3_00007948.4	Smp_089200.1, Smp_089200.2	EWB00_002746	DC041_0006311, DC041_0010232, DC041_0010233
OG0000431	MS3_00008750.1	Smp_091740.1, Smp_091740.2	EWB00_009273.1, EWB00_009273.2, EWB00_009273.3, EWB00_009273.4, EWB00_009273.5, EWB00_009273.6	DC041_0007880
OG0000432	MS3_00005366.1	Smp_092810.1	EWB00_007101.1, EWB00_007101.2, EWB00_007101.3, EWB00_007101.4, EWB00_007101.5, EWB00_007101.6, EWB00_007101.7	DC041_0008449
OG0000433	MS3_00006977.1, MS3_00006977.2, MS3_00006977.3, MS3_00006977.4	Smp_096520.1, Smp_096520.2, Smp_096520.3	EWB00_007841.1, EWB00_007841.2	DC041_0009334
OG0000434	MS3_00004745.1	Smp_096920.1, Smp_248140.1	EWB00_010882.1, EWB00_010882.2, EWB00_010882.3, EWB00_010882.4, EWB00_010882.5	DC041_0007108, DC041_0007109
OG0000435	MS3_00004680.1, MS3_00004680.2	Smp_098090.1	EWB00_008565.1, EWB00_008565.2, EWB00_008565.3, EWB00_008565.4, EWB00_008565.5, EWB00_008565.6	DC041_0002007
OG0000436	MS3_00008370.1, MS3_00008370.2, MS3_00008370.3	Smp_098450.1, Smp_098450.3	EWB00_006725.1, EWB00_006725.2, EWB00_006725.3, EWB00_006725.4	DC041_0003780
OG0000437	MS3_00007749.1, MS3_00007749.2, MS3_00007749.3, MS3_00007749.4	Smp_100380.1	EWB00_010941.1, EWB00_010941.2, EWB00_010941.3, EWB00_010941.4	DC041_0002398
OG0000438	MS3_00002762.1, MS3_00009281.1, MS3_00011144.1	Smp_101230.1, Smp_314360.1, Smp_316680.1, Smp_316680.2, Smp_332750.1	EWB00_000149	DC041_0001935
OG0000439	MS3_00002243.2, MS3_00002243.3, MS3_00002243.5	Smp_102920.1, Smp_102920.2, Smp_102920.3	EWB00_004640, EWB00_006397	DC041_0004107, DC041_0012476
OG0000440	MS3_00000251.1, MS3_00003850.1, MS3_00005652.1, MS3_00008778.1	Smp_112480.1, Smp_164700.1		DC041_0009435, DC041_0009437, DC041_0012791, DC041_0013030
OG0000441	MS3_00007477.1, MS3_00007477.2, MS3_00007477.3	Smp_113630.1	EWB00_002022.1, EWB00_002022.2, EWB00_002022.3, EWB00_002022.4, EWB00_002022.5	DC041_0006394
OG0000442	MS3_00010674.1, MS3_00010674.2, MS3_00010674.3, MS3_00010674.4	Smp_118830.1	EWB00_006236.1, EWB00_006236.2, EWB00_006236.3, EWB00_006236.4	DC041_0006585
OG0000443	MS3_00005573.1, MS3_00005573.2	Smp_123490.1	EWB00_010501.1, EWB00_010501.2, EWB00_010501.3, EWB00_010501.4, EWB00_010501.5, EWB00_010501.6	DC041_0003897
OG0000444		Smp_124150.1, Smp_128820.1, Smp_128830.1, Smp_141020.1, Smp_162070.1, Smp_165180.1, Smp_165300.1, Smp_167530.1, Smp_173920.1, Smp_186920.1
OG0000445	MS3_00001482.1, MS3_00001482.2, MS3_00001482.3, MS3_00001482.4, MS3_00001482.5, MS3_00001482.6	Smp_124840.1	EWB00_000038, EWB00_001469	DC041_0006165
OG0000446	MS3_00005349.1, MS3_00010708.1, MS3_00011208.1	Smp_127460.1, Smp_127460.2, Smp_127460.3, Smp_127460.4	EWB00_007139.1, EWB00_007139.2	DC041_0005973
OG0000447	MS3_00005321.1, MS3_00005321.2, MS3_00005321.3	Smp_127500.1, Smp_127500.2, Smp_127500.3	EWB00_003967.1, EWB00_003967.2	DC041_0005965, DC041_0011362
OG0000448	MS3_00009481.1	Smp_127840.1, Smp_127840.2, Smp_127840.3	EWB00_005869.1, EWB00_005869.2, EWB00_005869.3, EWB00_005869.4	DC041_0000010, DC041_0000203
OG0000449	MS3_00001138.1	Smp_128650.1	EWB00_003084.1, EWB00_003084.2, EWB00_003084.3, EWB00_003084.4, EWB00_003084.5, EWB00_003084.6, EWB00_003084.7	DC041_0004652
OG0000450	MS3_00003368.1, MS3_00003368.2, MS3_00003368.3	Smp_128690.1, Smp_128690.2, Smp_128690.3, Smp_128690.4, Smp_128690.5	EWB00_003081	DC041_0000006
OG0000451	MS3_00001952.1, MS3_00001952.2, MS3_00001952.3	Smp_129550.1, Smp_129580.1	EWB00_001107.1, EWB00_001107.2, EWB00_001107.3	DC041_0005383, DC041_0010818
OG0000452	MS3_00004250.2, MS3_00004250.5	Smp_130520.1, Smp_130520.2, Smp_130520.3, Smp_130520.4	EWB00_000597.1, EWB00_000597.2, EWB00_000597.3	DC041_0010850
OG0000453	MS3_00000529.1, MS3_00000529.2, MS3_00007132.2, MS3_00007132.3	Smp_130980.1	EWB00_007067.1, EWB00_007067.2, EWB00_007067.3, EWB00_007067.4	DC041_0009653
OG0000454	MS3_00002428.1, MS3_00002428.2	Smp_131770.1, Smp_131770.2	EWB00_004893.1, EWB00_004893.2, EWB00_004893.3, EWB00_004893.4	DC041_0003850, DC041_0003851
OG0000455	MS3_00003688.1, MS3_00003688.2	Smp_131990.1, Smp_131990.2	EWB00_003453.1, EWB00_003453.2, EWB00_003453.3, EWB00_003453.4, EWB00_003453.5	DC041_0006610
OG0000456	MS3_00006103.1, MS3_00006103.2	Smp_133700.1, Smp_133700.3	EWB00_002561, EWB00_002562	DC041_0003473, DC041_0004059, DC041_0011911, DC041_0011913
OG0000457	MS3_00010843.1, MS3_00010843.2, MS3_00010843.3	Smp_133940.1	EWB00_001202.1, EWB00_001202.2, EWB00_001202.3, EWB00_001202.4	DC041_0003986, DC041_0010860
OG0000458	MS3_00007013.1, MS3_00007013.2	Smp_134010.1	EWB00_000892.1, EWB00_000892.2, EWB00_000892.3, EWB00_000892.4, EWB00_000892.5, EWB00_000892.6	DC041_0005348
OG0000459	MS3_00002114.1, MS3_00002114.2	Smp_135320.1, Smp_303500.1, Smp_303500.2, Smp_308370.1	EWB00_004717.1, EWB00_004717.2	DC041_0007179, DC041_0007529
OG0000460	MS3_00003784.1, MS3_00003784.2	Smp_135790.1, Smp_135790.2, Smp_135790.3, Smp_135790.4, Smp_135790.5	EWB00_010004	DC041_0001706, DC041_0001709
OG0000461	MS3_00005063.1, MS3_00005063.2	Smp_137890.1, Smp_137890.2	EWB00_011304.1, EWB00_011304.2, EWB00_011304.3, EWB00_011304.4	DC041_0004960, DC041_0012434
OG0000462	MS3_00002923.1, MS3_00002923.2	Smp_139100.1, Smp_139100.2, Smp_139100.3, Smp_139100.4, Smp_139100.5, Smp_139100.6	EWB00_004833	DC041_0005143
OG0000463	MS3_00009651.1, MS3_00009651.2	Smp_140370.1, Smp_140370.2, Smp_140370.3, Smp_140370.4	EWB00_003420.1, EWB00_003420.2, EWB00_003420.3	DC041_0011467
OG0000464	MS3_00009285.1	Smp_140590.1, Smp_140590.2	EWB00_011216.1, EWB00_011216.2, EWB00_011216.3, EWB00_011216.4, EWB00_011216.5, EWB00_011216.6	DC041_0004313
OG0000465	MS3_00006790.1	Smp_140940.1, Smp_140940.2, Smp_140940.3, Smp_140940.4, Smp_140940.5, Smp_140940.7	EWB00_007945.1, EWB00_007945.2	DC041_0003215
OG0000466	MS3_00006779.1, MS3_00006779.2, MS3_00006779.3, MS3_00006779.4	Smp_140950.1, Smp_140950.2	EWB00_007944.1, EWB00_007944.2, EWB00_007944.3	DC041_0010987
OG0000467	MS3_00002340.1, MS3_00002340.2	Smp_142270.1, Smp_142270.2, Smp_142270.3, Smp_142270.5, Smp_142270.6, Smp_142270.7	EWB00_000029	DC041_0004456
OG0000468	MS3_00011105.1, MS3_00011105.2, MS3_00011105.3, MS3_00011105.4	Smp_143630.1, Smp_143630.2	EWB00_001335.1, EWB00_001335.2, EWB00_001335.3	DC041_0007657
OG0000469	MS3_00004577.1, MS3_00004577.2, MS3_00004577.3, MS3_00004577.5	Smp_143760.1	EWB00_010312.1, EWB00_010312.2, EWB00_010312.3, EWB00_010312.4	DC041_0008366
OG0000470	MS3_00009002.1, MS3_00009002.2	Smp_143960.1, Smp_143960.2, Smp_143960.3, Smp_143960.4	EWB00_004501.1, EWB00_004501.2, EWB00_004501.3	DC041_0001780
OG0000471	MS3_00001692.1, MS3_00001692.2	Smp_144570.1, Smp_144570.2, Smp_144570.3	EWB00_001282.1, EWB00_001282.2, EWB00_001282.3, EWB00_001282.4	DC041_0004553
OG0000472	MS3_00007380.1, MS3_00007380.2	Smp_144990.1, Smp_144990.2, Smp_144990.3, Smp_144990.4	EWB00_007379.1, EWB00_007379.2	DC041_0002355, DC041_0003636
OG0000473	MS3_00006674.1, MS3_00006674.2, MS3_00006674.3	Smp_148280.1	EWB00_010631.1, EWB00_010631.2, EWB00_010631.3, EWB00_010631.4, EWB00_010631.5	DC041_0010646
OG0000474	MS3_00001380.1, MS3_00001380.2	Smp_151650.1	EWB00_002865.1, EWB00_002865.2, EWB00_002865.3, EWB00_002865.4, EWB00_002865.5	DC041_0006055, DC041_0008752
OG0000475	MS3_00007528.1, MS3_00008225.1, MS3_00010021.1, MS3_00010036.1	Smp_152200.1	EWB00_001137	DC041_0002074, DC041_0009655, DC041_0010817, DC041_0010819
OG0000476	MS3_00002628.1, MS3_00002628.2, MS3_00002628.3, MS3_00002628.4	Smp_152370.1, Smp_152370.2, Smp_152370.3	EWB00_008004.1, EWB00_008004.2	DC041_0012159
OG0000477	MS3_00009209.1	Smp_153350.1	EWB00_003684.1, EWB00_003684.2, EWB00_003684.3, EWB00_003684.4, EWB00_003684.5, EWB00_003684.6, EWB00_003684.7	DC041_0007755
OG0000478	MS3_00007563.1, MS3_00007563.2, MS3_00007563.4	Smp_153990.1, Smp_153990.2, Smp_153990.3, Smp_153990.4, Smp_153990.5	EWB00_010960	DC041_0013051
OG0000479	MS3_00002411.1, MS3_00002411.2, MS3_00002412.1, MS3_00002415.1, MS3_00002415.2	Smp_154180.1, Smp_334190.1	EWB00_010796	DC041_0002728, DC041_0011920
OG0000480		Smp_154260.1, Smp_154290.1, Smp_176160.1, Smp_176170.1	EWB00_001933, EWB00_001934, EWB00_001935	DC041_0000409, DC041_0000410, DC041_0003468
OG0000481	MS3_00006585.2	Smp_154880.1, Smp_154880.2, Smp_154880.3	EWB00_006507.1, EWB00_006507.2, EWB00_006507.3, EWB00_006507.4, EWB00_006507.5	DC041_0011666
OG0000482	MS3_00006325.1	Smp_157320.1	EWB00_008738.1, EWB00_008738.2, EWB00_008738.3, EWB00_008738.4, EWB00_008738.5, EWB00_008738.6, EWB00_008738.7	DC041_0000134
OG0000483	MS3_00006303.1	Smp_157410.1, Smp_157410.2, Smp_157410.3, Smp_157410.4	EWB00_004754.1, EWB00_004754.2, EWB00_004754.3, EWB00_004754.4	DC041_0011298
OG0000484	MS3_00006443.1	Smp_158240.1, Smp_158240.2, Smp_158240.3	EWB00_004437.1, EWB00_004437.2, EWB00_004437.3, EWB00_004437.4	DC041_0004435, DC041_0004449
OG0000485	MS3_00003066.1	Smp_158720.1, Smp_158720.2, Smp_158720.3, Smp_158720.4	EWB00_006328.1, EWB00_006328.2, EWB00_006328.3, EWB00_006328.4	DC041_0005181
OG0000486	MS3_00007987.1, MS3_00007987.2	Smp_158860.1, Smp_158860.2	EWB00_007350.1, EWB00_007350.2, EWB00_007350.3, EWB00_007350.4, EWB00_007350.5	DC041_0005316
OG0000487	MS3_00001729.1, MS3_00001729.2, MS3_00001729.3	Smp_159070.1, Smp_159070.2, Smp_159070.3, Smp_159070.4	EWB00_007714.1, EWB00_007714.2	DC041_0007153
OG0000488	MS3_00011128.1, MS3_00011128.2, MS3_00011128.3	Smp_160090.1, Smp_160090.2, Smp_160090.3	EWB00_001667.1, EWB00_001667.2, EWB00_001667.3	DC041_0007168
OG0000489	MS3_00005100.1, MS3_00005100.2, MS3_00005100.3	Smp_160410.1, Smp_160410.2	EWB00_001535.1, EWB00_001535.2, EWB00_001535.3, EWB00_001535.4	DC041_0005796
OG0000490	MS3_00002293.1, MS3_00002293.2, MS3_00002293.3	Smp_161560.1, Smp_161560.2, Smp_161560.3, Smp_161560.4, Smp_161560.5	EWB00_009554	DC041_0012648
OG0000491	MS3_00003021.1, MS3_00003021.2, MS3_00003021.3	Smp_162060.1	EWB00_000297.1, EWB00_000297.2, EWB00_000297.3, EWB00_000297.4, EWB00_000297.5	DC041_0005808
OG0000492	MS3_00001819.1	Smp_163240.1, Smp_163240.2, Smp_163240.3	EWB00_001087, EWB00_001088.1, EWB00_001088.2	DC041_0002377, DC041_0005736, DC041_0005745
OG0000493	MS3_00004649.1, MS3_00004649.2	Smp_163600.1, Smp_163600.2, Smp_163600.3	EWB00_010891.1, EWB00_010891.2, EWB00_010891.3, EWB00_010891.4	DC041_0004803
OG0000494	MS3_00002361.1, MS3_00002361.2	Smp_165190.1, Smp_165190.2	EWB00_004896.1, EWB00_004896.2, EWB00_004896.3, EWB00_004896.4, EWB00_004896.5	DC041_0010976
OG0000495	MS3_00008689.1, MS3_00008689.2, MS3_00008689.3, MS3_00008689.4	Smp_165710.1, Smp_165710.2, Smp_165710.3	EWB00_000315.1, EWB00_000315.2	DC041_0011843
OG0000496	MS3_00008931.1	Smp_166220.1, Smp_166220.2	EWB00_009520.1, EWB00_009520.2, EWB00_009520.3, EWB00_009520.4, EWB00_009520.5, EWB00_009520.6	DC041_0010500
OG0000497	MS3_00006578.1, MS3_00006578.2, MS3_00006578.3	Smp_166980.1, Smp_166980.2	EWB00_006510.1, EWB00_006510.2, EWB00_006510.3, EWB00_006510.4	DC041_0005490
OG0000498	MS3_00001387.2, MS3_00001387.3	Smp_167230.1, Smp_167230.3, Smp_167230.4, Smp_167230.5	EWB00_005931.1, EWB00_005931.2, EWB00_005931.3	DC041_0005218
OG0000499	MS3_00007536.1, MS3_00007536.2, MS3_00007536.3, MS3_00007536.5	Smp_167890.1, Smp_167890.2	EWB00_010994.1, EWB00_010994.2, EWB00_010994.3	DC041_0006472
OG0000500	MS3_00005301.1, MS3_00005301.2, MS3_00005301.3, MS3_00005301.4, MS3_00005301.5	Smp_168340.1	EWB00_000397.1, EWB00_000397.2, EWB00_000397.3	DC041_0008981
OG0000501	MS3_00008620.1, MS3_00008620.2	Smp_169980.1, Smp_169980.2, Smp_169980.3	EWB00_004454.1, EWB00_004454.2, EWB00_004454.3, EWB00_004454.4	DC041_0012843
OG0000502	MS3_00005978.2	Smp_171540.1, Smp_171540.2	EWB00_004074.1, EWB00_004074.2, EWB00_004074.3, EWB00_004074.4, EWB00_004074.5	DC041_0009529, DC041_0009531
OG0000503	MS3_00002866.1, MS3_00002866.2, MS3_00010311.1	Smp_171640.1, Smp_171640.2	EWB00_000869.1, EWB00_000869.2, EWB00_000869.3	DC041_0011300, DC041_0012329
OG0000504	MS3_00003278.2, MS3_00003278.3, MS3_00003278.4, MS3_00003278.5, MS3_00003278.6	Smp_172660.1, Smp_172660.2	EWB00_004445.1, EWB00_004445.2	DC041_0006273
OG0000505	MS3_00006648.1, MS3_00006648.2	Smp_172780.1, Smp_172780.2, Smp_172780.3	EWB00_009148.1, EWB00_009148.2, EWB00_009148.3, EWB00_009148.4	DC041_0011569
OG0000506	MS3_00010446.1, MS3_00010446.2, MS3_00010446.3	Smp_173730.1, Smp_173730.2, Smp_173730.3	EWB00_003113.1, EWB00_003113.2, EWB00_003113.3	DC041_0001077
OG0000507	MS3_00005193.1, MS3_00005193.2, MS3_00005193.3	Smp_174850.1, Smp_174850.2	EWB00_001167.1, EWB00_001167.2, EWB00_001167.3, EWB00_001167.4	DC041_0006867
OG0000508	MS3_00010834.1, MS3_00010834.2, MS3_00010834.3	Smp_178850.1	EWB00_008388.1, EWB00_008388.2, EWB00_008388.3, EWB00_008388.4, EWB00_008388.5	DC041_0010236
OG0000509	MS3_00003984.1, MS3_00003984.2	Smp_179380.1	EWB00_002353.1, EWB00_002353.2, EWB00_002353.3, EWB00_002353.4, EWB00_002353.5, EWB00_002353.6	DC041_0002408
OG0000510	MS3_00007026.1, MS3_00007026.2, MS3_00007026.3, MS3_00007026.4	Smp_179650.1, Smp_179650.2	EWB00_005252.1, EWB00_005252.2, EWB00_005252.3	DC041_0010543
OG0000511	MS3_00002530.1	Smp_188430.1, Smp_188430.2	EWB00_004656.1, EWB00_004656.2, EWB00_004656.3, EWB00_004656.4, EWB00_004656.5, EWB00_004656.6	DC041_0001659
OG0000512	MS3_00004869.1, MS3_00004870.1, MS3_00004870.2	Smp_190770.1, Smp_325650.1, Smp_335640.1	EWB00_002237, EWB00_002238.1, EWB00_002238.2	DC041_0011217
OG0000513	MS3_00009367.1	Smp_192610.1, Smp_301920.1, Smp_314630.1, Smp_314630.2, Smp_314630.3, Smp_329980.1	EWB00_006758	DC041_0001794, DC041_0004088
OG0000514	MS3_00004465.1, MS3_00004465.2, MS3_00004465.3, MS3_00004465.4, MS3_00004465.5	Smp_194840.1	EWB00_006137.1, EWB00_006137.2, EWB00_006137.3	DC041_0001831
OG0000515	MS3_00001366.1, MS3_00001366.3, MS3_00001366.4	Smp_196620.1	EWB00_001767.1, EWB00_001767.2, EWB00_001767.3, EWB00_001767.4, EWB00_001767.5	DC041_0000790
OG0000516	MS3_00008512.1	Smp_196790.1, Smp_196790.2	EWB00_007469.1, EWB00_007469.2, EWB00_007469.3, EWB00_007469.4, EWB00_007469.5, EWB00_007469.6	DC041_0003929
OG0000517	MS3_00002925.2, MS3_00002925.3	Smp_198660.1, Smp_332910.1, Smp_332910.2	EWB00_004838.1, EWB00_004838.2, EWB00_004838.3	DC041_0000259, DC041_0009574
OG0000518	MS3_00004705.3	Smp_199340.1, Smp_199340.2, Smp_328940.1, Smp_341480.1, Smp_341480.2	EWB00_005748.1, EWB00_005748.2	DC041_0005159, DC041_0005453
OG0000519	MS3_00009482.1	Smp_203310.1, Smp_203310.2, Smp_203310.3	EWB00_005868.1, EWB00_005868.2	DC041_0000188, DC041_0006331, DC041_0007080, DC041_0007081
OG0000520	MS3_00006642.1, MS3_00006642.2, MS3_00006642.3, MS3_00006642.4	Smp_207080.1	EWB00_006808.1, EWB00_006808.2, EWB00_006808.3, EWB00_006808.4	DC041_0001847
OG0000521	MS3_00009869.1, MS3_00009869.2	Smp_210440.1, Smp_321040.1	EWB00_002923.1, EWB00_002923.2, EWB00_002923.3, EWB00_002923.4, EWB00_002923.5	DC041_0004760
OG0000522	MS3_00009802.2	Smp_210470.1	EWB00_005967.1, EWB00_005967.2, EWB00_005967.3, EWB00_005967.4, EWB00_005967.5, EWB00_005967.6, EWB00_005967.7	DC041_0007299
OG0000523	MS3_00005305.1, MS3_00005305.2, MS3_00005305.3	Smp_210480.1, Smp_210480.2, Smp_210480.3, Smp_210480.4	EWB00_000401.1, EWB00_000401.2	DC041_0012105
OG0000524	MS3_00004324.1, MS3_00004324.2	Smp_210520.1, Smp_210520.2, Smp_210530.1	EWB00_005480.1, EWB00_005480.2, EWB00_005480.3	DC041_0011738, DC041_0011739
OG0000525	MS3_00010582.1, MS3_00010582.2, MS3_00010582.3, MS3_00010582.4	Smp_211130.1, Smp_211130.2, Smp_211130.3	EWB00_011259.1, EWB00_011259.2	DC041_0002225
OG0000526	MS3_00009272.1	Smp_242830.1, Smp_242830.2, Smp_242830.3, Smp_242830.4	EWB00_000160.1, EWB00_000160.2, EWB00_000160.3, EWB00_000160.4	DC041_0012532
OG0000527	MS3_00004541.3, MS3_00004541.4	Smp_243960.1, Smp_243960.2	EWB00_002525.1, EWB00_002525.2, EWB00_002525.3, EWB00_002525.4, EWB00_002525.5	DC041_0003431
OG0000528	MS3_00000339.1, MS3_00010273.1, MS3_00010274.1, MS3_00010531.1, MS3_00010532.1, MS3_00010705.1	Smp_244820.1, Smp_244820.2	EWB00_010230	DC041_0010223
OG0000529	MS3_00003295.1, MS3_00003295.2	Smp_244920.1	EWB00_008707, EWB00_008708	DC041_0004098, DC041_0006060, DC041_0006062, DC041_0010545, DC041_0010547
OG0000530	MS3_00006815.1	Smp_245900.1, Smp_245900.2, Smp_245900.3, Smp_245900.4, Smp_245900.5, Smp_245900.6	EWB00_006501	DC041_0006707, DC041_0006711
OG0000531	MS3_00000474.2	Smp_246380.1, Smp_246380.2, Smp_246380.3	EWB00_004131.1, EWB00_004131.2, EWB00_004131.3	DC041_0007013, DC041_0008452, DC041_0012897
OG0000532	MS3_00001796.2, MS3_00001800.1, MS3_00001800.5	Smp_247080.1, Smp_332540.1, Smp_332540.2	EWB00_004381, EWB00_004382	DC041_0004932, DC041_0007748
OG0000533	MS3_00001894.1, MS3_00001894.2	Smp_247160.1, Smp_247160.2, Smp_247160.3	EWB00_006178.1, EWB00_006178.2, EWB00_006178.3	DC041_0001355, DC041_0008899
OG0000534	MS3_00004166.1, MS3_00004166.2, MS3_00004166.3, MS3_00004166.4, MS3_00004166.5	Smp_267140.1, Smp_267140.2	EWB00_000076	DC041_0003812, DC041_0003813
OG0000535	MS3_00008539.1, MS3_00008539.2	Smp_300070.1, Smp_300080.1	EWB00_000341.1, EWB00_000341.2, EWB00_000341.3, EWB00_000341.4, EWB00_000341.5, EWB00_000341.6
OG0000536	MS3_00003439.2	Smp_302920.1, Smp_302920.2	EWB00_000897.1, EWB00_000897.2, EWB00_000897.3, EWB00_000897.4, EWB00_000897.5, EWB00_000897.6	DC041_0001110
OG0000537	MS3_00010425.1, MS3_00010425.2	Smp_303350.1, Smp_323330.3, Smp_323330.4, Smp_323330.5, Smp_323350.1, Smp_323360.1	EWB00_004207	DC041_0000649
OG0000538	MS3_00006893.1, MS3_00006893.2	Smp_303600.1, Smp_303600.2, Smp_340680.1, Smp_340680.2	EWB00_000744.1, EWB00_000744.2, EWB00_000744.3	DC041_0002556
OG0000539	MS3_00002946.1, MS3_00002946.3	Smp_304320.1, Smp_304320.2, Smp_304320.3, Smp_304320.4, Smp_304320.5, Smp_304320.6	EWB00_004860	DC041_0006967
OG0000540	MS3_00004526.1	Smp_307000.1	EWB00_002503, EWB00_002504, EWB00_002505, EWB00_002506	DC041_0004418, DC041_0010709, DC041_0010710, DC041_0010711
OG0000541	MS3_00010552.1, MS3_00010553.1	Smp_307640.1, Smp_307650.1	EWB00_005944	DC041_0006360, DC041_0006784, DC041_0006786, DC041_0006787, DC041_0006790
OG0000542	MS3_00000457.1	Smp_307830.1, Smp_326990.1, Smp_336130.1		DC041_0004628, DC041_0004629, DC041_0004673, DC041_0007985, DC041_0011154, DC041_0012116
OG0000543	MS3_00008319.1, MS3_00008320.1, MS3_00008320.2, MS3_00008320.3	Smp_308930.1, Smp_308940.1, Smp_317640.1	EWB00_008585	DC041_0007576, DC041_0007578
OG0000544	MS3_00001352.1, MS3_00002531.1, MS3_00002531.2, MS3_00010542.1	Smp_309950.1, Smp_309950.2, Smp_309960.1	EWB00_003191	DC041_0003241, DC041_0013083
OG0000545	MS3_00005973.1, MS3_00010833.1	Smp_311780.1, Smp_311790.1	EWB00_007842.1, EWB00_007842.2, EWB00_007842.3, EWB00_007842.4	DC041_0010672, DC041_0011063
OG0000546	MS3_00006963.1	Smp_311860.1, Smp_311860.2	EWB00_003798, EWB00_003799	DC041_0002419, DC041_0008341, DC041_0008343, DC041_0008344, DC041_0008349
OG0000547	MS3_00004916.1, MS3_00004916.2	Smp_311920.1, Smp_311920.2, Smp_311920.3, Smp_346240.1	EWB00_011258.1, EWB00_011258.2	DC041_0009200, DC041_0012714
OG0000548	MS3_00007849.1	Smp_312920.1	EWB00_004524.1, EWB00_004524.2, EWB00_004524.3, EWB00_004524.4, EWB00_004524.5	DC041_0002334, DC041_0002343, DC041_0011432
OG0000549	MS3_00008818.1, MS3_00008818.2, MS3_00008818.3	Smp_315230.1, Smp_317430.1, Smp_331110.1, Smp_331230.1, Smp_331230.2, Smp_331240.1		DC041_0005121
OG0000550	MS3_00010478.1	Smp_315810.1	EWB00_005430.1, EWB00_005430.2, EWB00_005430.3, EWB00_005430.4, EWB00_005432.1, EWB00_005432.2	DC041_0000551, DC041_0007031
OG0000551	MS3_00007810.2	Smp_316180.1, Smp_316180.2, Smp_316180.3, Smp_316180.4	EWB00_000003.1, EWB00_000003.2, EWB00_000003.3, EWB00_000006	DC041_0008525
OG0000552	MS3_00007998.1, MS3_00007998.2	Smp_316340.1, Smp_316340.2, Smp_316340.3, Smp_316340.4	EWB00_007360.1, EWB00_007360.2, EWB00_007360.3	DC041_0000344
OG0000553	MS3_00008540.1, MS3_00008540.2, MS3_00008540.3, MS3_00008540.4	Smp_317540.1, Smp_320870.1	EWB00_005068.1, EWB00_005068.2, EWB00_005068.3	DC041_0005205
OG0000554	MS3_00008000.1, MS3_00008000.2, MS3_00008000.3	Smp_318790.1, Smp_341560.1, Smp_341560.2	EWB00_007364.1, EWB00_007364.2, EWB00_007364.3	DC041_0011774
OG0000555	MS3_00004070.1	Smp_323770.1	EWB00_003106.1, EWB00_003106.2, EWB00_003106.3, EWB00_003106.4, EWB00_003106.5, EWB00_003106.6, EWB00_003106.7	DC041_0001075
OG0000556	MS3_00005491.1, MS3_00005491.2, MS3_00005491.3, MS3_00005491.4	Smp_324610.1, Smp_342690.1	EWB00_009870.1, EWB00_009870.2, EWB00_009870.3	DC041_0012492
OG0000557		Smp_331920.1	EWB00_011108.1, EWB00_011108.2, EWB00_011108.3, EWB00_011108.4, EWB00_011108.5, EWB00_011108.6, EWB00_011108.7, EWB00_011108.8	DC041_0008282
OG0000558	MS3_00004636.1, MS3_00004636.3	Smp_333400.1, Smp_333400.2, Smp_333400.3	EWB00_002412.1, EWB00_002412.2, EWB00_002412.3, EWB00_002412.4	DC041_0005423
OG0000559	MS3_00005547.1, MS3_00005547.2, MS3_00005547.3, MS3_00005547.4	Smp_333660.1	EWB00_000920.1, EWB00_000920.2, EWB00_000920.3, EWB00_000920.4	DC041_0012065
OG0000560	MS3_00008137.2	Smp_334030.1, Smp_334030.2, Smp_334030.3	EWB00_007909, EWB00_007910, EWB00_007911	DC041_0003184, DC041_0003185, DC041_0003455
OG0000561	MS3_00008865.1, MS3_00008865.2, MS3_00008865.3	Smp_336280.1, Smp_336280.2	EWB00_011363.1, EWB00_011363.2, EWB00_011363.3, EWB00_011363.4	DC041_0011558
OG0000562	MS3_00010097.1	Smp_336350.1, Smp_336350.2	EWB00_005976.1, EWB00_005976.2, EWB00_005976.3, EWB00_005976.4, EWB00_005976.5	DC041_0003353, DC041_0009829
OG0000563	MS3_00003977.1, MS3_00003977.2	Smp_336650.1, Smp_336650.2, Smp_336650.3, Smp_336650.4	EWB00_002347, EWB00_002348	DC041_0008433, DC041_0012435
OG0000564	MS3_00005817.1, MS3_00005817.2	Smp_336790.1	EWB00_006256.1, EWB00_006256.2, EWB00_006256.3, EWB00_006256.4, EWB00_006256.5	DC041_0006764, DC041_0006765
OG0000565	MS3_00009785.1	Smp_340170.1, Smp_340170.2, Smp_340170.3, Smp_340170.4, Smp_340170.5, Smp_340170.6	EWB00_005916.1, EWB00_005916.2	DC041_0007715
OG0000566	MS3_00010396.1	Smp_340300.1, Smp_340300.2	EWB00_002194.1, EWB00_002194.2, EWB00_002194.3, EWB00_002194.4, EWB00_002194.5, EWB00_002194.6	DC041_0003955
OG0000567		Smp_340390.1	EWB00_009072.1, EWB00_009072.2, EWB00_009072.3, EWB00_009072.4, EWB00_009072.5, EWB00_009072.6, EWB00_009072.7, EWB00_009072.8	DC041_0009019
OG0000568	MS3_00002401.1	Smp_340760.3	EWB00_001008.1, EWB00_001008.2, EWB00_001008.3, EWB00_001008.4, EWB00_001008.5, EWB00_001008.6, EWB00_001008.7	DC041_0009487
OG0000569	MS3_00003800.1, MS3_00003800.3, MS3_00003800.4	Smp_341020.1	EWB00_003812, EWB00_009965, EWB00_010537.1, EWB00_010537.2	DC041_0012743, DC041_0012744
OG0000570	MS3_00008706.1	Smp_341300.1, Smp_341300.2	EWB00_000729, EWB00_000730.1, EWB00_000730.2, EWB00_000730.3, EWB00_000730.4, EWB00_000730.5	DC041_0006115
OG0000571	MS3_00010281.1	Smp_341650.1, Smp_341650.2, Smp_341650.3	EWB00_010249.1, EWB00_010249.2, EWB00_010249.3	DC041_0012045, DC041_0012303, DC041_0012304
OG0000572	MS3_00002732.1, MS3_00002732.2	Smp_341980.1	EWB00_000257.1, EWB00_000257.2, EWB00_000257.3, EWB00_000257.4, EWB00_000257.5, EWB00_000258	DC041_0010007
OG0000573	MS3_00006655.1, MS3_00006655.2, MS3_00006655.3	Smp_342480.1, Smp_342480.2	EWB00_006792.1, EWB00_006792.2	DC041_0003607, DC041_0006524, DC041_0006525
OG0000574	MS3_00002886.2	Smp_342880.1, Smp_342880.2	EWB00_009052, EWB00_009056	DC041_0007766, DC041_0009012, DC041_0009025, DC041_0011420, DC041_0011421
OG0000575	MS3_00007698.1, MS3_00007698.2, MS3_00007698.3	Smp_342970.1, Smp_342970.2, Smp_342970.3	EWB00_001403	DC041_0000958, DC041_0002063, DC041_0011876
OG0000576	MS3_00003936.1, MS3_00003936.2, MS3_00010429.1	Smp_345880.1, Smp_345880.2	EWB00_009373, EWB00_009374.1, EWB00_009374.2	DC041_0008575, DC041_0008579
OG0000577	MS3_00009884.1, MS3_00009884.2, MS3_00009884.3, MS3_00009884.4, MS3_00009884.5	Smp_346200.1, Smp_346200.2	EWB00_002907.1, EWB00_002907.2	DC041_0004024
OG0000578	MS3_00003333.2, MS3_00003333.3, MS3_00003333.4	Smp_346260.1, Smp_346260.2	EWB00_001509.1, EWB00_001509.2, EWB00_001509.3, EWB00_001509.4	DC041_0011401
OG0000579	MS3_00003294.1, MS3_00010357.1	Smp_346720.1, Smp_346720.2	EWB00_008709.1, EWB00_008709.2, EWB00_008709.3, EWB00_008709.4, EWB00_008709.5	DC041_0004099
OG0000580	MS3_00007770.1, MS3_00007770.2, MS3_00007770.3	Smp_347140.1, Smp_347140.4, Smp_347140.5	EWB00_011060.1, EWB00_011060.2, EWB00_011060.4	DC041_0008945
OG0000581	MS3_00002937.1, MS3_00002937.2, MS3_00002937.3	Smp_347700.4, Smp_347700.5, Smp_347700.6	EWB00_004848	DC041_0006974, DC041_0013105, DC041_0013107
OG0000582	MS3_00000657.1		EWB00_000126.1, EWB00_000126.2, EWB00_000151, EWB00_000387.1, EWB00_000387.2, EWB00_000387.3, EWB00_005736, EWB00_009775, EWB00_010121
OG0000583	MS3_00009276.2		EWB00_000154.1, EWB00_000154.2, EWB00_000154.3, EWB00_000154.4, EWB00_000154.6, EWB00_000154.7, EWB00_000154.8, EWB00_000154.9	DC041_0000452
OG0000584	MS3_00000170.1, MS3_00002079.1, MS3_00004602.1		EWB00_002908, EWB00_002941, EWB00_002942, EWB00_003683, EWB00_003687, EWB00_010265	DC041_0011765
OG0000585	MS3_00000513.1, MS3_00001802.1, MS3_00006315.1, MS3_00006737.1, MS3_00008549.1, MS3_00009638.2		EWB00_003767, EWB00_004362, EWB00_005462, EWB00_010852
OG0000586	MS3_00000233.1, MS3_00000905.1, MS3_00000919.1, MS3_00001229.1, MS3_00001767.1, MS3_00004037.1, MS3_00004230.2, MS3_00006782.1, MS3_00008452.2, MS3_00009173.2
OG0000587	MS3_00000880.1, MS3_00001445.1, MS3_00001456.1, MS3_00010033.1, MS3_00010034.1, MS3_00010265.1			DC041_0008084, DC041_0008085, DC041_0010474, DC041_0010476
OG0000588	MS3_00005791.1, MS3_00005791.2	Smp_000180.1	EWB00_006226.1, EWB00_006226.2, EWB00_006226.3, EWB00_006226.4	DC041_0000721, DC041_0003344
OG0000589	MS3_00005932.1, MS3_00005932.2	Smp_000870.1, Smp_000870.2, Smp_000870.3, Smp_000870.4	EWB00_010079, EWB00_010080	DC041_0006554
OG0000590	MS3_00006470.1	Smp_001560.1	EWB00_005220.1, EWB00_005220.2, EWB00_005220.3, EWB00_005220.4, EWB00_005220.5, EWB00_005220.6	DC041_0003231
OG0000591	MS3_00002810.3, MS3_00002810.4	Smp_003250.1, Smp_003250.2	EWB00_000266.1, EWB00_000266.2, EWB00_000266.3, EWB00_000266.4	DC041_0006641
OG0000592	MS3_00002381.1, MS3_00002381.2	Smp_003700.1	EWB00_004211.1, EWB00_004211.2, EWB00_004211.3, EWB00_004211.4	DC041_0003124, DC041_0009148
OG0000593	MS3_00002149.1, MS3_00002149.2, MS3_00002149.3, MS3_00002149.4	Smp_003970.1	EWB00_001129.1, EWB00_001129.2, EWB00_001129.3	DC041_0008318
OG0000594	MS3_00002094.1, MS3_00002094.2	Smp_004000.1, Smp_004000.2	EWB00_001126.1, EWB00_001126.2, EWB00_001126.3, EWB00_001126.4	DC041_0002173
OG0000595	MS3_00002039.1, MS3_00002039.2, MS3_00002039.3	Smp_004070.1, Smp_004070.2, Smp_004070.3	EWB00_001117	DC041_0006754, DC041_0011042
OG0000596	MS3_00006149.1, MS3_00006149.2	Smp_004600.1	EWB00_006888.1, EWB00_006888.2, EWB00_006888.3, EWB00_006888.4	DC041_0007518, DC041_0007521
OG0000597	MS3_00001480.1	Smp_005070.1, Smp_005070.2	EWB00_001468.1, EWB00_001468.2, EWB00_001468.3, EWB00_001468.4, EWB00_001468.5	DC041_0006167
OG0000598	MS3_00001494.1, MS3_00001494.3, MS3_00001494.4	Smp_005180.1	EWB00_001476.1, EWB00_001476.2, EWB00_001476.3	DC041_0006164, DC041_0009296
OG0000599	MS3_00002308.1	Smp_005500.1	EWB00_006082, EWB00_009497, EWB00_009582, EWB00_009583.1, EWB00_009583.2, EWB00_009583.3	DC041_0011754
OG0000600	MS3_00009654.1, MS3_00009654.2, MS3_00009654.3	Smp_006000.1	EWB00_005848.1, EWB00_005848.2, EWB00_005848.3, EWB00_005848.4	DC041_0006990
OG0000601	MS3_00009863.1, MS3_00009863.2, MS3_00009863.3	Smp_007290.1, Smp_007290.2, Smp_007290.3	EWB00_002929	DC041_0008145, DC041_0008148
OG0000602	MS3_00002957.2, MS3_00002957.3, MS3_00002957.4, MS3_00002957.5	Smp_007660.1, Smp_007660.2	EWB00_000115	DC041_0010784, DC041_0010786
OG0000603	MS3_00001672.1, MS3_00001672.2, MS3_00001672.3, MS3_00001672.4	Smp_008140.1	EWB00_005612.1, EWB00_005612.2, EWB00_005612.3	DC041_0000164
OG0000604	MS3_00008081.3, MS3_00008081.4	Smp_008610.1	EWB00_000953.1, EWB00_000953.2, EWB00_000953.3, EWB00_000953.4, EWB00_000953.5	DC041_0012264
OG0000605	MS3_00006521.1	Smp_009540.1, Smp_009540.2, Smp_009540.3	EWB00_006779	DC041_0000232, DC041_0001420, DC041_0003170, DC041_0012003
OG0000606	MS3_00005312.1	Smp_010090.1	EWB00_000405.1, EWB00_000405.2, EWB00_000405.3, EWB00_000405.4, EWB00_000405.5, EWB00_000405.6	DC041_0011662
OG0000607		Smp_010400.1	EWB00_008434.1, EWB00_008434.2, EWB00_008434.3, EWB00_008434.4, EWB00_008434.5, EWB00_008434.6, EWB00_008434.7	DC041_0009420
OG0000608	MS3_00009489.1, MS3_00009489.2	Smp_010800.1, Smp_010800.2, Smp_010800.3, Smp_010800.4, Smp_010800.5	EWB00_000787	DC041_0000476
OG0000609	MS3_00003383.1, MS3_00003383.3	Smp_011660.1, Smp_011660.2, Smp_011660.3	EWB00_003065.1, EWB00_003065.2, EWB00_003065.3	DC041_0012659
OG0000610	MS3_00003389.1	Smp_011720.1	EWB00_003056.1, EWB00_003056.2, EWB00_003056.3, EWB00_003056.4, EWB00_003056.5	DC041_0004179, DC041_0006480
OG0000611	MS3_00003341.1, MS3_00003341.2	Smp_011960.1, Smp_011960.2, Smp_011960.3	EWB00_009093.1, EWB00_009093.2, EWB00_009093.3	DC041_0011400
OG0000612	MS3_00005348.1, MS3_00005348.2, MS3_00005348.3, MS3_00009776.1	Smp_013040.1	EWB00_007138.1, EWB00_007138.2	DC041_0005959, DC041_0005960
OG0000613	MS3_00009405.1, MS3_00009412.2	Smp_015020.1, Smp_130300.1	EWB00_007419, EWB00_007429.1, EWB00_007429.2	DC041_0001669, DC041_0001672
OG0000614	MS3_00002593.1, MS3_00002593.2, MS3_00002593.3	Smp_015690.1, Smp_342520.1	EWB00_003586.1, EWB00_003586.2, EWB00_010220	DC041_0000901
OG0000615	MS3_00008332.1, MS3_00008332.2	Smp_016870.1, Smp_016870.2	EWB00_003181.1, EWB00_003181.2, EWB00_003181.3, EWB00_003181.4	DC041_0007580
OG0000616	MS3_00005093.1, MS3_00005093.2, MS3_00005093.3	Smp_018360.1, Smp_018360.2, Smp_018360.3	EWB00_011327.1, EWB00_011327.2	DC041_0001729
OG0000617	MS3_00006172.1	Smp_020340.1, Smp_133210.1	EWB00_003283, EWB00_003285	DC041_0000625, DC041_0000626, DC041_0007187, DC041_0010744
OG0000618	MS3_00004021.1, MS3_00004021.2, MS3_00004021.3	Smp_024360.1, Smp_024360.2	EWB00_004813.1, EWB00_004813.2, EWB00_004814	DC041_0002811
OG0000619	MS3_00004022.3, MS3_00004022.4	Smp_024370.1	EWB00_004815.1, EWB00_004815.2, EWB00_004815.3, EWB00_004815.4, EWB00_004815.5	DC041_0012104
OG0000620	MS3_00007353.1, MS3_00007353.2, MS3_00007353.3	Smp_024490.1	EWB00_006014.1, EWB00_006014.2, EWB00_006014.3	DC041_0002304, DC041_0009289
OG0000621	MS3_00003772.1, MS3_00003772.2	Smp_025160.1, Smp_025160.2, Smp_025160.3	EWB00_010013.1, EWB00_010013.2, EWB00_010013.3	DC041_0002973
OG0000622	MS3_00003740.1, MS3_00003740.2, MS3_00003740.3, MS3_00003740.4, MS3_00003740.5	Smp_025560.1, Smp_025560.2	EWB00_007688	DC041_0003118
OG0000623	MS3_00007834.1	Smp_027450.1, Smp_027450.2, Smp_027450.3	EWB00_004541.1, EWB00_004541.2, EWB00_004541.3, EWB00_004541.4, EWB00_004541.5
OG0000624	MS3_00002853.1, MS3_00002853.2	Smp_028200.1, Smp_028200.2, Smp_028200.3, Smp_028200.4	EWB00_001644.1, EWB00_001644.2	DC041_0010462
OG0000625	MS3_00002852.1, MS3_00002852.2, MS3_00002852.3	Smp_028210.1, Smp_028210.2	EWB00_001645.1, EWB00_001645.3	DC041_0001828, DC041_0010468
OG0000626	MS3_00002834.1	Smp_028440.1	EWB00_007333.1, EWB00_007333.2, EWB00_007333.3, EWB00_007333.4, EWB00_007333.5, EWB00_007333.6	DC041_0007062
OG0000627	MS3_00002916.1, MS3_00002916.2, MS3_00002916.3	Smp_031190.1, Smp_031190.2, Smp_031190.3, Smp_031190.4	EWB00_009015	DC041_0012727
OG0000628	MS3_00001458.1, MS3_00001458.2	Smp_032240.1	EWB00_008365.1, EWB00_008365.2, EWB00_008365.3, EWB00_008365.4	DC041_0001145, DC041_0003370
OG0000629	MS3_00001459.1, MS3_00001459.2	Smp_032250.1	EWB00_008364.1, EWB00_008364.2, EWB00_008364.3, EWB00_008364.4, EWB00_008364.5	DC041_0001147
OG0000630	MS3_00004548.2	Smp_032320.1, Smp_032320.2	EWB00_010342.1, EWB00_010342.2, EWB00_010342.3, EWB00_010342.4	DC041_0009923, DC041_0012336
OG0000631	MS3_00007075.1, MS3_00007075.2	Smp_032810.1	EWB00_005129.1, EWB00_005129.2, EWB00_005129.3, EWB00_005129.4, EWB00_005131	DC041_0012542
OG0000632	MS3_00009297.1, MS3_00009297.2, MS3_00009297.4	Smp_034120.1, Smp_034120.3	EWB00_011215.2, EWB00_011215.3, EWB00_011215.4	DC041_0004323
OG0000633	MS3_00005906.1	Smp_034980.1, Smp_034980.2, Smp_034980.3, Smp_034980.4, Smp_034980.5	EWB00_003299.1, EWB00_003299.2	DC041_0012965
OG0000634	MS3_00005717.1, MS3_00005717.2	Smp_035190.1, Smp_035190.2, Smp_035190.3	EWB00_003316.1, EWB00_003316.2, EWB00_003316.3	DC041_0003953
OG0000635	MS3_00005640.1	Smp_035280.1	EWB00_000093.1, EWB00_000093.2, EWB00_000093.3, EWB00_000093.4, EWB00_000093.5, EWB00_000093.6	DC041_0000945
OG0000636	MS3_00005475.1	Smp_035460.1, Smp_035460.2, Smp_035460.3, Smp_035460.4	EWB00_006974.1, EWB00_006974.2, EWB00_006974.4	DC041_0012793
OG0000637	MS3_00004083.1	Smp_038980.1	EWB00_003120.1, EWB00_003120.2, EWB00_003120.3, EWB00_003120.4, EWB00_003120.5, EWB00_003120.6	DC041_0006768
OG0000638	MS3_00007357.1, MS3_00007357.2, MS3_00007357.3	Smp_041730.1	EWB00_007401.1, EWB00_007401.2, EWB00_007401.3, EWB00_007401.4	DC041_0006721
OG0000639	MS3_00009178.1, MS3_00009179.1	Smp_043670.1, Smp_043670.2	EWB00_007019.1, EWB00_007019.2, EWB00_007019.3	DC041_0004587, DC041_0004588
OG0000640	MS3_00003157.1, MS3_00010336.1	Smp_044470.1, Smp_044470.2	EWB00_005495, EWB00_010152	DC041_0008324, DC041_0011100, DC041_0012649
OG0000641	MS3_00000280.1, MS3_00000280.2, MS3_00003118.1, MS3_00003118.2	Smp_044610.1, Smp_342180.1, Smp_342180.2	EWB00_008457	DC041_0003766
OG0000642	MS3_00006816.1, MS3_00006816.2, MS3_00006816.3	Smp_044810.1	EWB00_006502.1, EWB00_006502.2, EWB00_006502.3, EWB00_006502.4	DC041_0006708
OG0000643	MS3_00006807.1, MS3_00006807.2	Smp_044920.1, Smp_044920.2, Smp_044920.3, Smp_044920.4	EWB00_006494.1, EWB00_006494.2	DC041_0004619
OG0000644	MS3_00006603.5	Smp_045220.1	EWB00_002966.1, EWB00_002966.3, EWB00_002966.6, EWB00_002966.7, EWB00_002966.8, EWB00_002966.9	DC041_0012309
OG0000645	MS3_00006606.1, MS3_00006606.2, MS3_00006606.3	Smp_045260.1	EWB00_009341.1, EWB00_009341.2, EWB00_009341.3	DC041_0001790, DC041_0012313
OG0000646	MS3_00003954.1	Smp_045990.1, Smp_045990.2, Smp_045990.3	EWB00_004171.1, EWB00_004171.2, EWB00_004171.3	DC041_0008105, DC041_0008764
OG0000647	MS3_00006367.1, MS3_00006367.3	Smp_046790.2	EWB00_007622.1, EWB00_007622.2, EWB00_007622.3, EWB00_007622.4, EWB00_007622.5	DC041_0009716
OG0000648	MS3_00010775.1, MS3_00010775.2, MS3_00010775.3	Smp_046900.1, Smp_046900.2, Smp_046900.3	EWB00_007612.1, EWB00_007612.2	DC041_0010387
OG0000649	MS3_00003650.1, MS3_00003650.3	Smp_046980.1	EWB00_009411.1, EWB00_009411.2, EWB00_009411.3, EWB00_009411.4, EWB00_009411.6	DC041_0006149
OG0000650	MS3_00001980.1, MS3_00001980.3	Smp_049610.1, Smp_049610.2	EWB00_007467.1, EWB00_007467.2, EWB00_007467.3, EWB00_007467.4	DC041_0002285
OG0000651	MS3_00008557.1, MS3_00008557.2	Smp_050890.1, Smp_050890.2	EWB00_011378.1, EWB00_011378.2, EWB00_011378.3	DC041_0002480, DC041_0002482
OG0000652	MS3_00002267.1	Smp_051550.1, Smp_051550.2	EWB00_006368.1, EWB00_006368.2, EWB00_006368.3, EWB00_006368.4, EWB00_006368.5	DC041_0003689
OG0000653	MS3_00005374.1, MS3_00005374.2, MS3_00005374.3	Smp_052350.1, Smp_052350.2	EWB00_008863	DC041_0001330, DC041_0011135, DC041_0011136
OG0000654	MS3_00004060.1	Smp_054360.1, Smp_054360.2	EWB00_010290.1, EWB00_010290.2, EWB00_010292.1, EWB00_010292.2, EWB00_010292.3	DC041_0011927
OG0000655	MS3_00004063.1	Smp_054450.1, Smp_054450.2	EWB00_010294.1, EWB00_010294.2, EWB00_010294.3, EWB00_010294.4, EWB00_010294.5	DC041_0000446
OG0000656	MS3_00000395.1, MS3_00000395.2	Smp_055200.1, Smp_055200.2	EWB00_001252.1, EWB00_001252.2, EWB00_001252.3, EWB00_001252.4	DC041_0011676
OG0000657	MS3_00002258.1	Smp_056060.1	EWB00_006381	DC041_0001569, DC041_0001570, DC041_0001571, DC041_0001572, DC041_0001573, DC041_0006252
OG0000658	MS3_00001664.1	Smp_056260.1, Smp_056260.2	EWB00_006990.1, EWB00_006990.2, EWB00_006990.3, EWB00_006990.4, EWB00_006990.5	DC041_0009152
OG0000659	MS3_00009561.1, MS3_00009561.2	Smp_057530.1, Smp_057530.2, Smp_057530.3, Smp_057530.4	EWB00_011190	DC041_0006368, DC041_0006373
OG0000660	MS3_00003445.1, MS3_00003445.2	Smp_059340.2	EWB00_000205.1, EWB00_000205.2, EWB00_000205.3, EWB00_000205.4, EWB00_000205.5	DC041_0002204
OG0000661	MS3_00002619.1, MS3_00002619.2	Smp_061040.1, Smp_061040.2, Smp_061040.3	EWB00_005692.1, EWB00_005692.2, EWB00_005692.3	DC041_0008973
OG0000662	MS3_00007468.1, MS3_00007468.2	Smp_062630.1, Smp_062630.2	EWB00_002013.1, EWB00_002013.2, EWB00_002013.3	DC041_0001559, DC041_0003646
OG0000663	MS3_00006548.1, MS3_00006548.2	Smp_063670.1, Smp_063670.2	EWB00_007234.1, EWB00_007234.2, EWB00_007234.3	DC041_0003619, DC041_0011744
OG0000664	MS3_00009091.1, MS3_00009091.2, MS3_00009091.3	Smp_064320.1, Smp_064320.2, Smp_309930.1	EWB00_002177.1, EWB00_002177.2	DC041_0013147
OG0000665	MS3_00002133.1, MS3_00002133.2, MS3_00002133.3, MS3_00002133.4	Smp_065470.1, Smp_065470.2	EWB00_008393.1, EWB00_008393.2	DC041_0009471
OG0000666	MS3_00003737.1	Smp_065770.1, Smp_065770.2, Smp_065770.3	EWB00_007686.1, EWB00_007686.2, EWB00_007686.3, EWB00_007686.4	DC041_0008602
OG0000667	MS3_00010496.1, MS3_00010496.2, MS3_00010496.3	Smp_066200.1	EWB00_010348.1, EWB00_010348.2, EWB00_010348.3, EWB00_010348.4	DC041_0003021
OG0000668	MS3_00009127.1, MS3_00009127.2, MS3_00009127.3	Smp_069770.1, Smp_069770.2	EWB00_001664.1, EWB00_001664.2, EWB00_001664.3	DC041_0004577
OG0000669	MS3_00002062.1, MS3_00010215.1	Smp_072190.1, Smp_072190.2, Smp_334900.1	EWB00_002854, EWB00_007996	DC041_0012070, DC041_0012074
OG0000670	MS3_00008754.1	Smp_073140.1	EWB00_004612.1, EWB00_004612.2, EWB00_004612.3, EWB00_004612.4, EWB00_004612.5	DC041_0002553, DC041_0009206
OG0000671	MS3_00004304.1, MS3_00004304.2	Smp_075280.1, Smp_075280.2	EWB00_005456.1, EWB00_005456.2, EWB00_005456.3, EWB00_005456.4	DC041_0006812
OG0000672	MS3_00010417.1, MS3_00010417.2	Smp_076560.1, Smp_076560.2	EWB00_004156.1, EWB00_004156.2, EWB00_004156.3, EWB00_004156.4	DC041_0011649
OG0000673	MS3_00004605.1	Smp_076990.1, Smp_076990.2, Smp_076990.3, Smp_076990.4	EWB00_002851.1, EWB00_002851.2, EWB00_002851.3	DC041_0008297
OG0000674	MS3_00004528.1, MS3_00004551.1, MS3_00009770.1	Smp_077030.1	EWB00_002846.1, EWB00_002846.2	DC041_0001022, DC041_0001563, DC041_0003392
OG0000675	MS3_00008257.1, MS3_00008257.2, MS3_00008257.3	Smp_077720.1, Smp_077720.2	EWB00_000377.1, EWB00_000377.2, EWB00_000377.3	DC041_0003870
OG0000676	MS3_00003351.1	Smp_079400.1	EWB00_005115.1, EWB00_005115.2, EWB00_005115.3, EWB00_005115.4, EWB00_005115.5, EWB00_005115.6	DC041_0002364
OG0000677	MS3_00005633.1, MS3_00005633.2, MS3_00005633.3	Smp_079740.1	EWB00_010396.1, EWB00_010396.2	DC041_0008442, DC041_0008458, DC041_0011870
OG0000678	MS3_00004967.1, MS3_00004978.1	Smp_083410.1, Smp_325820.1	EWB00_001078.1, EWB00_001078.2, EWB00_001078.3, EWB00_001079	DC041_0007448
OG0000679	MS3_00005804.1, MS3_00005804.2	Smp_083870.1, Smp_083870.2, Smp_332190.1, Smp_332190.2	EWB00_006242.1, EWB00_006242.2	DC041_0012478
OG0000680	MS3_00005298.1	Smp_085080.1	EWB00_000393.1, EWB00_000393.2, EWB00_000393.3, EWB00_000393.4, EWB00_000393.5	DC041_0007774, DC041_0008979
OG0000681	MS3_00008126.1, MS3_00008126.2, MS3_00008126.3	Smp_085310.1	EWB00_008130.1, EWB00_008130.2, EWB00_008130.3	DC041_0007173, DC041_0012623
OG0000682	MS3_00006488.1, MS3_00006488.2, MS3_00006488.3	Smp_086220.1	EWB00_008421.1, EWB00_008421.2, EWB00_008421.3, EWB00_008421.4	DC041_0009791
OG0000683	MS3_00009809.1, MS3_00009809.2, MS3_00009809.3, MS3_00009809.4	Smp_089650.1, Smp_089650.2	EWB00_007051.1, EWB00_007051.2	DC041_0007619
OG0000684	MS3_00007217.2, MS3_00010872.1	Smp_090100.1, Smp_090110.1	EWB00_010576.1, EWB00_010576.2, EWB00_010579	DC041_0000288, DC041_0009540
OG0000685	MS3_00010194.1	Smp_090920.1	EWB00_006172.1, EWB00_006172.2, EWB00_006172.3, EWB00_006172.4, EWB00_006172.5	DC041_0002026, DC041_0004705
OG0000686	MS3_00003326.1	Smp_093930.1, Smp_093930.2	EWB00_010849.1, EWB00_010849.2, EWB00_010849.3, EWB00_010849.4, EWB00_010849.5	DC041_0011408
OG0000687	MS3_00007512.1, MS3_00007512.2	Smp_094920.1	EWB00_011018.1, EWB00_011018.2, EWB00_011018.3, EWB00_011018.4, EWB00_011018.5	DC041_0002831
OG0000688	MS3_00008859.1, MS3_00008859.2	Smp_095810.1	EWB00_003011.1, EWB00_003011.2, EWB00_003011.3, EWB00_003011.4, EWB00_003011.5	DC041_0012024
OG0000689	MS3_00004152.1, MS3_00004152.2, MS3_00004152.3, MS3_00004152.4	Smp_096640.1, Smp_096640.2	EWB00_007650.1, EWB00_007650.2	DC041_0012876
OG0000690	MS3_00010909.1	Smp_096780.1, Smp_096780.2	EWB00_007266.1, EWB00_007266.2, EWB00_007266.3, EWB00_007266.4	DC041_0004632, DC041_0004640
OG0000691	MS3_00006787.1, MS3_00006787.2	Smp_096900.1	EWB00_005370.1, EWB00_005370.2, EWB00_005370.3, EWB00_005370.4, EWB00_005370.5	DC041_0012121
OG0000692	MS3_00004823.1, MS3_00004823.2, MS3_00004823.3	Smp_097790.1, Smp_097790.2	EWB00_010873.1, EWB00_010873.2, EWB00_010873.3, EWB00_010873.4
OG0000693	MS3_00009265.1	Smp_098570.1, Smp_136310.1, Smp_136310.2, Smp_136310.3	EWB00_004407	DC041_0004748, DC041_0005987, DC041_0006715
OG0000694	MS3_00001786.1	Smp_098840.1	EWB00_001091.1, EWB00_001091.2, EWB00_001091.3, EWB00_001091.4, EWB00_001091.5, EWB00_001091.6	DC041_0000641
OG0000695	MS3_00008590.1, MS3_00008590.2	Smp_102960.1	EWB00_001971.1, EWB00_001971.2, EWB00_001971.3, EWB00_001971.4, EWB00_001971.5	DC041_0000910
OG0000696	MS3_00004924.1, MS3_00004924.3, MS3_00004924.4	Smp_103010.1, Smp_103010.2, Smp_103010.3	EWB00_000517	DC041_0000374, DC041_0006911
OG0000697	MS3_00002179.2, MS3_00002179.3, MS3_00002179.4	Smp_103950.1	EWB00_003234.1, EWB00_003234.2, EWB00_003234.3	DC041_0000827, DC041_0000829
OG0000698	MS3_00006985.1, MS3_00006985.2, MS3_00006985.3	Smp_104600.1	EWB00_008380.1, EWB00_008380.2, EWB00_008380.3, EWB00_008382	DC041_0005727
OG0000699	MS3_00002287.1	Smp_104680.1, Smp_104680.2, Smp_104680.3	EWB00_001800.1, EWB00_001800.2, EWB00_001800.3, EWB00_001800.4	DC041_0011447
OG0000700	MS3_00006723.4, MS3_00006723.5, MS3_00006723.6	Smp_105450.1, Smp_105450.2	EWB00_010676.1, EWB00_010676.2	DC041_0001798, DC041_0004025
OG0000701	MS3_00010604.1, MS3_00010604.2	Smp_106080.1, Smp_106080.2	EWB00_001153.1, EWB00_001153.2, EWB00_001153.3	DC041_0000039, DC041_0010799
OG0000702	MS3_00003287.1, MS3_00003287.2, MS3_00003287.3	Smp_121190.1, Smp_121190.2, Smp_121190.3, Smp_121190.4	EWB00_000426	DC041_0006073
OG0000703	MS3_00001630.1	Smp_121430.1	EWB00_004333.1, EWB00_004333.2, EWB00_004333.3, EWB00_004333.4, EWB00_004333.5	DC041_0007213, DC041_0007215
OG0000704	MS3_00006464.1, MS3_00006464.2	Smp_122960.1, Smp_122960.2, Smp_122960.3, Smp_122960.4, Smp_122960.5	EWB00_004415	DC041_0002188
OG0000705	MS3_00006449.1, MS3_00006449.2	Smp_123040.1, Smp_123040.2, Smp_123040.3	EWB00_004424.1, EWB00_004424.2, EWB00_004424.3	DC041_0004052
OG0000706	MS3_00008777.1, MS3_00008777.2, MS3_00008777.3	Smp_123060.1, Smp_123060.2	EWB00_008044.1, EWB00_008044.2, EWB00_008044.3	DC041_0003825
OG0000707	MS3_00008753.1	Smp_123320.1, Smp_123320.2, Smp_123320.3, Smp_123320.4, Smp_123320.5, Smp_123320.6	EWB00_006942	DC041_0003692
OG0000708	MS3_00010815.1	Smp_123340.1, Smp_123340.2	EWB00_006474.1, EWB00_006474.2, EWB00_006474.3, EWB00_006474.4, EWB00_006474.5	DC041_0004718
OG0000709	MS3_00006802.1, MS3_00006802.2, MS3_00006802.3	Smp_123410.1	EWB00_006487.1, EWB00_006487.2, EWB00_006487.3, EWB00_006487.4	DC041_0004618
OG0000710	MS3_00002555.2	Smp_124050.1, Smp_124050.2, Smp_124050.3	EWB00_004229.1, EWB00_004229.2, EWB00_004229.3	DC041_0008247, DC041_0011414
OG0000711	MS3_00002370.2, MS3_00002370.3, MS3_00002370.4	Smp_124160.1	EWB00_005228.1, EWB00_005228.2, EWB00_005228.3, EWB00_005228.4	DC041_0003125
OG0000712	MS3_00000985.1, MS3_00010050.1	Smp_124210.1, Smp_124210.2, Smp_124210.3, Smp_124210.4	EWB00_005238	DC041_0009299, DC041_0009301
OG0000713	MS3_00000954.1, MS3_00002050.1, MS3_00002050.2	Smp_124340.1	EWB00_001119, EWB00_001120	DC041_0011043, DC041_0011045, DC041_0011046
OG0000714	MS3_00002934.2	Smp_126170.1, Smp_126170.3	EWB00_004844.1, EWB00_004844.2, EWB00_004844.3, EWB00_004844.4, EWB00_004844.5	DC041_0013108
OG0000715	MS3_00009825.2	Smp_126720.1, Smp_126720.2, Smp_126720.3, Smp_126720.4	EWB00_002132.1, EWB00_002132.2, EWB00_002132.3	DC041_0008313
OG0000716	MS3_00007763.2	Smp_126800.1, Smp_126800.2, Smp_126800.3, Smp_126800.4	EWB00_009109.1, EWB00_009109.2, EWB00_009109.3	DC041_0007386
OG0000717	MS3_00007802.1, MS3_00007802.3, MS3_00007802.4	Smp_127030.1	EWB00_003447.1, EWB00_003447.2, EWB00_003447.3	DC041_0001693, DC041_0010389
OG0000718	MS3_00001616.1, MS3_00001616.2	Smp_127380.1, Smp_127380.2, Smp_127380.3	EWB00_004319.1, EWB00_004319.2, EWB00_004319.3	DC041_0005755
OG0000719	MS3_00001612.1	Smp_127430.1, Smp_127430.2	EWB00_004315.1, EWB00_004315.2, EWB00_004315.3, EWB00_004315.4, EWB00_004315.5	DC041_0008954
OG0000720	MS3_00001611.1	Smp_127440.3, Smp_127440.4	EWB00_004314.1, EWB00_004314.2, EWB00_004314.3, EWB00_004314.4, EWB00_004314.5	DC041_0000370
OG0000721	MS3_00003400.1, MS3_00003400.3, MS3_00003923.3	Smp_128480.1, Smp_241420.1	EWB00_009358.1, EWB00_009358.2	DC041_0002174, DC041_0012041
OG0000722	MS3_00010602.1	Smp_129420.1	EWB00_000545.1, EWB00_000545.2, EWB00_000545.3, EWB00_000545.4, EWB00_000545.5, EWB00_000545.6	DC041_0010964
OG0000723	MS3_00006422.1	Smp_129710.1, Smp_129710.2, Smp_129710.3	EWB00_005354.1, EWB00_005354.2, EWB00_005354.3	DC041_0000085, DC041_0011302
OG0000724	MS3_00009283.1	Smp_129970.1	EWB00_000153.1, EWB00_000153.2, EWB00_000153.3, EWB00_000153.4, EWB00_000153.5, EWB00_000153.6	DC041_0005229
OG0000725	MS3_00010026.1, MS3_00010026.2, MS3_00010026.3, MS3_00010026.4	Smp_130950.1	EWB00_007062.1, EWB00_007062.2, EWB00_007062.3	DC041_0005111
OG0000726	MS3_00006132.1, MS3_00006132.2, MS3_00006132.3	Smp_131070.1, Smp_131070.2, Smp_131070.3	EWB00_008560.1, EWB00_008560.2	DC041_0010193
OG0000727	MS3_00004438.1	Smp_131470.1, Smp_131470.2, Smp_131490.1, Smp_324250.1, Smp_345180.1, Smp_345180.2	EWB00_003534	DC041_0001892
OG0000728	MS3_00002424.1, MS3_00002424.2	Smp_131800.1, Smp_321710.1	EWB00_008286.1, EWB00_008286.2, EWB00_008286.3, EWB00_008286.4	DC041_0003408
OG0000729	MS3_00005096.1, MS3_00005096.2	Smp_132270.1, Smp_132270.2, Smp_132270.3	EWB00_011329.1, EWB00_011329.2, EWB00_011329.4	DC041_0008253
OG0000730	MS3_00001558.1, MS3_00001558.2, MS3_00001558.3, MS3_00001558.4	Smp_132740.1	EWB00_004270.1, EWB00_004270.2, EWB00_004270.3	DC041_0009348
OG0000731	MS3_00006083.1, MS3_00006083.2, MS3_00006083.3, MS3_00006083.4	Smp_133280.1	EWB00_001324.1, EWB00_001324.2	DC041_0003772, DC041_0003899
OG0000732	MS3_00011110.1	Smp_133490.1, Smp_347000.1	EWB00_004506, EWB00_004507	DC041_0005891, DC041_0006238, DC041_0009125, DC041_0011149
OG0000733	MS3_00002962.1, MS3_00002962.2, MS3_00002962.3, MS3_00002962.4	Smp_134440.1	EWB00_000109.1, EWB00_000109.2	DC041_0001085, DC041_0013047
OG0000734	MS3_00003079.1, MS3_00003079.2, MS3_00003079.3	Smp_135020.1, Smp_135020.2	EWB00_002048.1, EWB00_002048.2, EWB00_002048.3	DC041_0000734
OG0000735	MS3_00003992.1	Smp_135170.1, Smp_135170.2, Smp_306130.1, Smp_330920.1, Smp_330920.2	EWB00_002363	DC041_0003742, DC041_0005606
OG0000736	MS3_00007712.1, MS3_00007712.2, MS3_00007712.3	Smp_135510.1, Smp_135510.2, Smp_135510.3	EWB00_007252, EWB00_007253	DC041_0003249
OG0000737	MS3_00007702.2, MS3_00007702.3, MS3_00007702.4	Smp_135540.1, Smp_135540.2, Smp_135540.3	EWB00_008235, EWB00_008237	DC041_0003243
OG0000738	MS3_00003770.1	Smp_135860.1	EWB00_004692.1, EWB00_004692.2, EWB00_004692.3, EWB00_004692.4, EWB00_004692.5, EWB00_004692.6	DC041_0002967
OG0000739	MS3_00005357.1, MS3_00005357.2, MS3_00009771.1	Smp_136360.1	EWB00_007110.1, EWB00_007110.2, EWB00_007110.3, EWB00_007110.4	DC041_0000339
OG0000740	MS3_00003929.1, MS3_00003929.2	Smp_136580.1, Smp_136580.2, Smp_136580.3, Smp_136580.4	EWB00_009367.1, EWB00_009367.2	DC041_0008567
OG0000741	MS3_00007271.1	Smp_136970.1	EWB00_008181.1, EWB00_008181.2, EWB00_008181.3, EWB00_008181.4	DC041_0007477, DC041_0007478, DC041_0012198
OG0000742	MS3_00007268.1, MS3_00007268.2	Smp_137000.1	EWB00_008187.1, EWB00_008187.2, EWB00_008187.3, EWB00_008187.4, EWB00_008187.5	DC041_0007453
OG0000743	MS3_00001084.1, MS3_00002828.1, MS3_00002828.2	Smp_137580.1, Smp_322210.1	EWB00_007326	DC041_0007105, DC041_0010285, DC041_0012553
OG0000744	MS3_00002826.2, MS3_00002826.3, MS3_00002826.4, MS3_00002826.5	Smp_137590.1, Smp_196020.1	EWB00_007324	DC041_0010281, DC041_0010287
OG0000745	MS3_00010828.1, MS3_00010828.2, MS3_00010828.3, MS3_00010828.4, MS3_00010828.5, MS3_00010828.6	Smp_137720.1	EWB00_011178.1, EWB00_011178.2
OG0000746	MS3_00005068.2	Smp_137840.1, Smp_137840.2, Smp_137840.3, Smp_137840.4	EWB00_000229.1, EWB00_000229.2, EWB00_000229.3	DC041_0006744
OG0000747	MS3_00004899.1, MS3_00004899.2	Smp_138180.1	EWB00_005268.1, EWB00_005268.2, EWB00_005268.3, EWB00_005268.4, EWB00_005268.5	DC041_0003576
OG0000748	MS3_00007440.1, MS3_00007442.1	Smp_138690.1, Smp_138690.2, Smp_138690.3, Smp_138690.4	EWB00_001411	DC041_0001530, DC041_0001531
OG0000749	MS3_00004755.1, MS3_00004755.2, MS3_00004755.3	Smp_138760.1, Smp_138760.2, Smp_138760.3	EWB00_003221	DC041_0000239, DC041_0007255
OG0000750	MS3_00011198.1	Smp_139360.1, Smp_139360.2	EWB00_006652	DC041_0004723, DC041_0004918, DC041_0008001, DC041_0012473, DC041_0012474
OG0000751	MS3_00009534.1, MS3_00009534.2	Smp_140030.1	EWB00_008424.1, EWB00_008424.2, EWB00_008424.3, EWB00_008424.4, EWB00_008424.5	DC041_0010618
OG0000752	MS3_00009511.1	Smp_140200.1, Smp_140200.2, Smp_140200.3	EWB00_004775.1, EWB00_004775.2, EWB00_004775.3, EWB00_004775.4	DC041_0009102
[truncated: 9,161 more rows]
