# Supplementary material for: Chromosome-level genome of Schistosoma haematobium underpins genome-wide explorations of molecular variation
Source: PLoS Pathog. 2022 Feb 15;18(2):e1010288. doi: 10.1371/journal.ppat.1010288 (PMC8846543; doi:10.1371/journal.ppat.1010288)
Supplement: S4 Table — (XLSX) [file ppat.1010288.s009.xlsx]

## Sheet: TPM all libraries
S4 Table. Transcription levels for Schistosoma haematobium genes, determined using StringTie2. TPM (transcript per million) values for each library are shown.
Transcript identifier	Gene identifier	Heatmap cluster	Sporocyst	Cercariae	Schistosomula	Urine Egg 1	Urine Egg 2	Urine Egg 3	Egg (SRR6655493)	Female (SRR6655495)	Female 1	Female 2	Female 3	Female 4	Female 5	Female 6	Male (SRR6655497)	Male 1	Male 2	Male 3	Male 4	Male 5	Male 6	Adult 1	Adult 2	Adult 3
MS3_00000001.1	MS3_00000001	5	0	7.106881	38.171082	42.106873	40.381062	45.715767	26.929558	1.535876	5.430208	2.289927	1.875454	1.126929	2.72107	3.788337	8.339269	1.703658	6.303531	6.329501	5.17311	5.096891	4.331314	3.355238	4.177931	0.17986
MS3_00000002.1	MS3_00000002	5	0	0	9.713655	1.997915	1.423405	0	0.40358	6.609911	0	6.823812	0	11.698383	1.47939	0	4.97026	5.136744	2.764457	3.464931	3.851087	0	0.410758	3.798409	4.112794	0.496948
MS3_00000003.1	MS3_00000003	5	0	133.528351	344.970184	1.598094	9.989261	0	0	82.836121	8.608722	4.909197	83.060867	143.396332	599.442932	37.728161	1455.633911	1304.169556	509.565399	369.093231	1077.018677	306.156036	571.393921	346.860779	355.01004	254.277878
MS3_00000005.1	MS3_00000005	2	63.353165	0	0	104.63121	84.679771	79.434662	809.570068	1.551055	1.435648	3.559938	0	2.741205	0.136231	4.6241	0	0.573854	2.320049	0	0.785112	4.129193	1.030177	2.620683	1.348511	0.93752
MS3_00000006.1	MS3_00000006	1	0	0	0	0	2.938709	4.216918	0.634291	1.715557	0	16.562624	0.913952	10.251092	2.990089	0.435535	2.999341	0	0.387432	0	0	0	0	6.632685	6.07761	0.914064
MS3_00000007.1	MS3_00000007	7	0	0.428931	1.0518	0	0	3.210055	0.717846	2.289237	0	16.7631	0	20.340067	6.501248	0.62684	3.971799	0.157394	0.267205	0	0	0.149667	0	8.10963	9.364407	1.087319
MS3_00000008.1	MS3_00000008	7	0	0.443249	1.086892	0	0	1.402468	0.741797	2.590909	0	45.161228	0	29.5886	10.025305	0.647758	4.896026	0.162644	0.27612	0	0	0.154661	0	11.948827	12.022528	1.586352
MS3_00000009.1	MS3_00000009	1	0	0	0	4.29047	0	10.442411	0	1.681906	8.876037	9.540767	0	0.764039	0.594653	0	0.983685	0	0	0	0	0	0	1.178229	0.420101	0.25845
MS3_00000009.2	MS3_00000009	NA	0	0	0	0	0	0	0	0	0	0	0	3.023249	0	0	0	0	0	0	0	0	0	0.143962	0	0
MS3_00000012.1	MS3_00000012	2	5.776818	1.953817	4.407573	7.945443	8.185299	7.247717	37.810146	1.782261	5.672888	6.083135	3.259284	5.14741	11.234534	6.482093	6.096991	17.708189	25.664053	22.523697	22.402046	15.8231	20.730942	5.166474	7.411951	1.434151
MS3_00000013.1	MS3_00000013	2	0	0	5.269553	2.625971	0	0	11.635136	0.218207	0	0	0	0	1.258505	0	0.71868	0.883975	0.326446	0.569438	1.267873	1.887783	1.276771	1.109109	0.629413	0
MS3_00000016.1	MS3_00000016	1	62.707325	2.279181	4.558552	73.584625	90.383095	59.578316	60.438423	12.304512	29.807262	13.638697	23.228151	15.761223	4.116045	14.140924	4.79331	3.220163	4.048632	3.52865	1.9014	2.844978	3.650098	5.492397	6.426275	0.376102
MS3_00000019.1	MS3_00000019	5	36.04678	4.52809	25.426634	2.798437	2.982259	0.801379	2.733905	8.573452	8.234213	6.184147	3.04989	6.170143	1.176767	7.986395	3.888604	1.979348	2.109016	1.839075	2.209085	2.002668	1.997121	9.688029	8.647162	0.430073
MS3_00000020.1	MS3_00000020	5	0	16.82074	435.671326	22.468699	11.852702	31.169086	14.14803	0.522308	0	0	0	0	0	0	0.413105	0	0	0	0	0	0.242577	0	0	0
MS3_00000021.1	MS3_00000021	1	0	0	0	37.949425	5.957232	14.824926	0	0	0	0	0	0	0	0	0	0	0	0	0	0	0	0	0	0
MS3_00000022.1	MS3_00000022	1	0	0	0	46.193775	15.8269	15.512363	27.974707	0	0	0	0	0	0	0	0	0	0	0	0	0	0	0	0	0
MS3_00000022.2	MS3_00000022	1	0	0	0	44.704533	18.495829	37.808239	19.019321	0	0	0	0	0	0	0	0.153513	0	0.098337	0	0	0	0	0	0	0
MS3_00000023.1	MS3_00000023	2	5.473904	2.833334	0	3.241555	0	0	6.492076	0.732367	1.312987	3.259774	1.566779	2.202111	2.687335	3.254287	2.872568	2.455442	3.020968	3.66351	3.047357	3.926758	3.469873	1.794015	3.053223	0
MS3_00000024.1	MS3_00000024	5	44.837654	2.368748	32.825096	10.54062	2.406539	11.019703	0	0	0	0	0	0	0	0	0.314691	0	0.702611	0.359585	0	0	0	0	0	0
MS3_00000026.1	MS3_00000026	5	0	4.538853	55.915745	9.245276	9.530605	3.627175	0	0.316917	1.745234	0	0.083413	0	0.482185	0	0.618417	0	0.248003	0	0.478046	0	0	5.737491	5.276088	0
MS3_00000028.1	MS3_00000028	1	0	0	5.689949	18.531664	14.403538	32.045059	1.432275	0.239812	0.521186	0.597404	0.343883	0.203903	0.004991	0.289992	1.190344	0.045069	0	0	0	0.131724	0	0.093792	0.475576	0
MS3_00000029.1	MS3_00000029	2	0	0	0	2.230375	0	0	28.609247	0	0	0	0	1.348946	0.321119	0	1.22342	0.432465	0.854972	0	0.613757	2.358932	0	0.297472	0.198592	0
MS3_00000030.1	MS3_00000030	1	0	0	19.804956	16.602713	22.933086	13.012234	0.508407	0.121837	2.103419	0.1217	0.29061	0	0	0.500424	0.116204	0	0	0	0	0.030059	0	0.23022	0.25996	0
MS3_00000033.1	MS3_00000033	7	0	0	0	0	0	0.507992	0	1.639363	1.360976	0	0	2.264215	1.478942	1.118237	2.153721	0.944127	4.452658	0.430749	0	2.712464	0.584584	2.921567	2.460255	0.823635
MS3_00000039.1	MS3_00000039	2	0	16.81391	27.130148	4.257554	1.688451	0	33.265114	0	0	0	0	0.415408	0	0	0.424259	0	0	0	0	0	0	0	0	0
MS3_00000040.1	MS3_00000040	5	0	19.88875	86.894615	4.2542	1.687123	0	33.238922	0	0	0	0	0.41508	0	0	0.379712	0	0	0	0	0	0	0	0	0
MS3_00000041.1	MS3_00000041	5	0	45.342278	109.416634	4.261035	0	0	0	0.202484	0	0	0	0	0	0	0.666373	0	0.015514	0.015187	0	0	0	0	0	0
MS3_00000042.1	MS3_00000042	5	0	17.762848	102.386932	0	4.772282	7.884503	0.14883	0	0	0	0	0	0.11015900000000001	0	0.299323	0	0	0	0.122282	0	0	0.333994	0.167173	0
MS3_00000043.1	MS3_00000043	1	0	0	9.793279	20.563894	31.912474	2.651195	6.024232	0	0	0	0	0	0	0	0.34081	0	0	0	0	0	0.09773	0	0.1257	0
MS3_00000044.1	MS3_00000044	1	0.493358	0.089925	10.576459	238.63588	123.028664	223.594727	1.840941	0.458105	1.376865	0.325864	0.302475	2.078416	0.237739	1.568137	0.694425	0.274422	0.171903	0.009649	0.32696	0.339433	0.083912	0.290796	0.305052	0
MS3_00000047.1	MS3_00000047	7	0	0.569602	16.386122	49.383308	41.748245	36.537998	3.877496	18.57678	105.375702	89.717384	69.196342	46.430794	2.410521	101.495575	2.310913	0	0.002219	0	0	0.072311	0.1591	52.059582	27.361843	1.83172
MS3_00000049.1	MS3_00000049	4	0	45.078342	0	0	0	0	0	0.459423	0	0	58.761715	0.603435	0	0	0.990243	0	0	0.424211	0	0	2.078038	4.708072	12.518909	5.045022
MS3_00000051.1	MS3_00000051	5	21.653648	24.508234	37.967438	38.678902	33.69173	38.062435	32.43758	5.530118	16.354105	15.039132	10.601933	10.504932	5.745548	12.909241	10.777016	6.366132	7.651853	8.863089	8.305863	6.895164	7.842862	6.207451	7.412495	6.675327
MS3_00000051.2	MS3_00000051	5	0	0	5.404687	0	0	16.341309	0	0	0	0.120663	0	0.116476	0	0	0	0	0	0	0	0.417524	0	0	0.058519	0
MS3_00000051.3	MS3_00000051	1	0	0	0	2.117987	3.648741	11.889319	0	0.718177	0	0.66879	0	0	0	0	0	0	0	0	0	0	0	1.094821	0.710194	0
MS3_00000052.1	MS3_00000052	1	0	0	0	8.013493	1.711195	5.649788	0	0	0	0.508879	0	0.727238	0	0	0.909728	1.218971	3.893239	3.739152	0.749609	1.607644	1.07457	1.419749	1.844782	0
MS3_00000053.1	MS3_00000053	3	18.268166	0	0	8.358744	4.082595	0	0	0	0	0	0	0	0	0	0.321276	0.341859	0	0	0	0	0	0	0.376318	0
MS3_00000055.1	MS3_00000055	1	0	4.141733	50.331951	68.557533	34.296783	23.386553	17.854088	3.110912	7.145433	10.170282	3.078778	6.434855	0.910518	5.068682	3.746929	0.663456	0.469978	0.382391	1.394886	0.363667	1.367463	4.828402	4.116558	0.138397
MS3_00000056.1	MS3_00000056	NA	0	0	0	4.5477359999999996	0	0	0	1.384064	0	0	0	0	0.711259	0	0.853595	0.363554	0.632309	0	1.780767	0	0	0.584806	0.392914	0
MS3_00000057.1	MS3_00000057	2	0	0	0	0	15.227752	4.715222	11.314576	0	0	0	0	0	0	0	0.195394	0	0	0	0	0	0	0.250339	0	0
MS3_00000058.1	MS3_00000058	6	0	0	0	15.675069	0	0	0	0.212815	0	0	0	0	0.294173	0	0.175231	1.423351	2.030689	1.52337	0	0.123676	0	1.225846	0.573442	0
MS3_00000060.1	MS3_00000060	1	6.66047	8.898244	68.960075	41.818165	44.36272	54.480579	40.678696	4.944405	16.551327	9.930768	11.417933	8.436688	7.15817	13.533522	28.93721	10.382382	11.585048	15.068328	14.629504	11.236339	9.329696	12.818475	14.45647	1.26365
MS3_00000061.1	MS3_00000061	1	0	0	15.423064	10.881742	17.354053	24.276215	0	0.19393	0.909985	0	0	0	0	0	0.159681	0	0	0	0	0	0	0	0	0
MS3_00000062.1	MS3_00000062	7	0	0	0	0	0	0	0.127664	0.362724	0.991276	0.513802	0.898171	0.793249	0.175248	0.64756	0.270071	0.502887	2.284508	1.119008	0.907111	1.280516	0.850405	6.28044	5.959667	0
MS3_00000063.1	MS3_00000063	1	0	0	0	4.099672	0.891214	0	0	1.029843	0	2.060179	1.996878	0.413119	2.676456	1.456642	0.963994	2.283202	3.862966	2.848283	0.504495	1.898934	1.445746	0.917487	0.756013	0.366825
MS3_00000068.1	MS3_00000068	2	3.71454	0	0	16.300365	0	17.359503	95.231064	0	0	0	0	0	0	0	0	0	1.09255	0	0.543683	0	0.695299	0.100126	0	0
MS3_00000069.1	MS3_00000069	2	0	0	0	0	5.227906	0	48.466705	3.885234	5.503082	0	0	3.411705	4.031558	0	5.35527	0	0	0	1.152583	0	0	0	0	1.04413
MS3_00000070.1	MS3_00000070	1	0	5.048763	15.05132	10.104678	16.121344	19.051241	7.546303	1.495116	1.386043	0.958517	0	0.840754	3.606927	2.913662	61.6423	1.521513	5.803549	2.392069	1.019374	3.776629	4.896098	3.755121	4.51221	8.140265
MS3_00000071.1	MS3_00000071	1	0	0	13.885975	4.618907	10.369592	9.667216	0	0.122524	3.299506	1.42967	0.866672	0.33085	0	1.081125	0.391836	0.151458	0	0.186767	0.209827	0	0.323215	1.14995	0.476922	0.135459
MS3_00000074.1	MS3_00000074	6	0	0	0	0	0	0	0	0	0	0	0	0	0	0	0	1.96724	3.049346	3.130708	5.234891	1.281429	1.974478	2.084622	2.664154	0
MS3_00000079.1	MS3_00000079	5	0	0.949853	17.147635	0.745157	2.728237	0	0	0.498442	3.584619	1.056481	0.844244	0.724015	0	2.005965	0.369157	0.139588	0.058293	0.82726	0.364926	0.234736	0	1.912139	1.723901	0.02227
MS3_00000080.1	MS3_00000080	4	0	244.73912	48.042068	7.724436	0	0	0	2.380396	6.700452	0	0	0	3.210845	0	3.230386	1.526008	2.139635	1.621976	0	1.968101	2.874158	1.020127	0	0
MS3_00000081.1	MS3_00000081	5	4.958325	4.202586	37.115559	14.284533	18.902771	18.636101	1.034892	0.746176	3.661217	3.761081	1.98089	1.609527	0.658545	2.240731	3.886567	0.517913	0.751815	0.887477	0.660824	0.544306	0.605603	2.315419	3.191997	0.298849
MS3_00000082.1	MS3_00000082	5	27.729059	19.943804	90.538757	30.431612	38.394054	44.237919	13.942849	18.980154	7.839031	3.56681	3.068238	3.819234	0.305502	3.735801	5.064076	0.72043	4.476377	9.241401	0.361743	1.103529	0.85328	13.201582	7.710279	2.234295
MS3_00000082.2	MS3_00000082	1	0	17.890404	137.753754	335.21698	337.094055	164.751862	6.068118	13.0402	67.230637	55.654598	35.276955	34.933708	16.194345	59.4216	84.821213	12.470799	11.0083	2.182116	18.067102	16.065916	12.630038	52.241592	60.190163	0.500396
MS3_00000087.2	MS3_00000087	1	0	6.952658	69.952301	53.420246	46.340973	74.446907	0	2.883455	17.946447	13.303976	5.673665	5.265737	2.435478	6.886328	15.039867	2.786029	2.870784	5.035884	4.435328	4.437889	2.805734	16.148611	16.084366	0.581419
MS3_00000088.1	MS3_00000088	1	0	0	8.951025	11.932536	14.907478	0	0	0.429072	0	0	0	0	0	0	1.074824	1.981904	0	0	0	0.606983	1.304426	0.728396	2.052951	0
MS3_00000090.1	MS3_00000090	1	12.912803	6.933059	68.095947	107.045769	81.398674	88.351074	21.022665	13.698741	51.363388	45.63633	21.914478	13.234798	5.516548	21.662273	40.5028	5.2335	3.437878	5.932872	4.777253	5.277772	6.722749	15.493665	17.575184	0.977659
MS3_00000090.2	MS3_00000090	5	0	2.177849	4.687199	3.423595	5.402114	5.155805	1.494538	2.035321	7.188172	5.09583	1.137995	2.032412	1.897702	5.171441	3.845582	1.645241	7.090779	2.355163	5.233227	1.632351	1.651978	2.76083	3.872102	0.298317
MS3_00000091.1	MS3_00000091	5	0	8.774234	92.260963	7.537661	1.312395	11.392266	0.119394	2.330901	4.180882	4.260579	2.095349	2.903538	5.982771	1.699706	15.075995	4.294206	8.181972	7.809217	6.808863	5.266496	6.613898	2.161396	3.413683	0.479402
MS3_00000092.1	MS3_00000092	1	0	10.755265	10.118418	16.324417	36.551655	34.957699	0	4.297494	0	0	0	0	0	0	7.965921	0	3.242535	0.362765	0	1.858585	0	0.485393	0.150137	0.310997
MS3_00000093.1	MS3_00000093	5	0	0	27.026625	6.493639	2.520828	4.236541	0.396934	2.091218	2.411472	3.341112	1.390059	2.830907	1.23773	1.694851	1.828937	0.859109	1.681091	1.521007	1.097257	0.952713	1.308095	6.870648	4.825685	0.252546
MS3_00000094.1	MS3_00000094	3	38.201542	0	0	1.904241	0.902516	0	3.616318	3.2487	5.018361	5.454951	4.025698	3.12964	0.774319	3.553	3.513691	1.103568	0	0.525358	1.847525	0.546055	0.982829	2.444345	1.922523	0
MS3_00000096.1	MS3_00000096	2	0	0	1.444094	5.415333	2.265628	0.502668	8.270244	0.278622	0.153408	0.060503	0	0.391053	0.304763	0.678374	0.613788	0.242	0.43819	0.31695	0.77724	0.782777	0.54691	2.925547	2.757054	0
MS3_00000098.1	MS3_00000098	4	39.611118	39.446934	67.980431	29.851162	25.764383	0	27.240767	23.514732	33.645473	43.135376	42.484997	47.261665	53.193577	41.090149	30.051031	57.807739	42.041348	46.900116	57.821602	72.143929	52.147106	41.998169	37.775589	2.423151
MS3_00000099.1	MS3_00000099	5	13.62803	18.126797	68.105141	23.943758	20.839106	6.636373	46.187622	23.740734	61.10775	23.556143	43.65501	39.406765	37.277962	37.11385	3.692422	1.330365	1.050509	2.0062	0.717564	0.21873	2.875807	14.468872	10.375327	4.111474
MS3_00000101.1	MS3_00000101	1	10103.308594	4415.364258	3010.435303	4014.110596	9864.928711	8876.261719	537.079224	3171.706787	4279.327148	5099.088379	6495.281738	6685.79541	4605.453125	6604.470215	2052.04248	2009.610107	1692.11438	1933.988892	1742.02832	2263.366455	1932.886353	2619.350586	2167.821289	2051.522461
MS3_00000104.1	MS3_00000104	4	0	6.602978	17.333626	11.678677	3.614737	30.539282	0	0	0	0	0	0	0	0	0.384944	0	0	0	0	0	0	0	0	0
MS3_00000106.1	MS3_00000106	2	0	9.029333	0	0	0	0	55.046154	0	0	0	0	0	0	0	0.428273	0	0	0	0	0.855482	0	1.627396	0	0
MS3_00000107.1	MS3_00000107	1	0	3.497983	33.23637	53.203293	54.846535	67.509224	22.634624	0.121088	0.675398	0.630462	0.557733	0.565225	0.665289	0.852767	3.003412	1.857479	1.589353	3.410504	2.635786	1.360043	2.174719	0.916198	0.864813	0.077349
MS3_00000108.1	MS3_00000108	NA	0	0	0	0	0	0	0	0	0	0	0	0	0	0	0	0	0	0	0	0.35187	0	0	0	0
MS3_00000108.2	MS3_00000108	1	0	0	10.866346	21.412468	16.917091	23.848957	4.735525	1.054026	1.63011	0	0	1.081904	1.282759	0.7455	6.681427	1.155009	0.54825	1.406085	1.143101	0.374266	0.983875	0.28251	0.44432	0
MS3_00000109.1	MS3_00000109	1	0	0	0	15.702264	5.592628	0	0	0	0	0	0	0	0	0	0.643838	0	0.384309	0	0.434351	0.484423	0.640461	0	0	0
MS3_00000110.1	MS3_00000110	5	0	3.823259	16.128162	6.136394	6.106564	3.639307	0	0.333001	0.832207	0.661009	0.739949	0.291702	0	0.407465	0.368077	0.081671	0	0	0	0.062296	0.042945	3.936685	2.412984	0.090229
MS3_00000111.1	MS3_00000111	1	0	2.612201	11.059915	30.518887	23.984957	39.783108	0.572677	0.014692	0	0	0	0	0	0.241374	1.147724	0	0	0	0	0.247762	0	0.077493	0.202821	0
MS3_00000112.1	MS3_00000112	1	0	0	0	16.127134	0	12.395929	0	0.923326	1.683846	0	0	1.337812	0	0	2.07177	0	0.938928	0	0.465505	0	0.446671	0.401877	0.593743	0
MS3_00000113.1	MS3_00000113	5	0	0	15.183316	8.192095	14.055979	0	0	0	0	1.027437	0.998473	0	0	0	0	0	0	0	0	0	0	0	0	0
MS3_00000116.1	MS3_00000116	7	0	0	0.612422	0.616189	0.034057	1.811748	0	9.586728	23.597515	18.41877	11.138951	5.905182	1.829011	12.920222	0.700781	0.194571	0.154614	0	0	0.122785	0.076888	5.038557	4.337547	2.823864
MS3_00000118.1	MS3_00000118	3	79.900803	19.814472	32.061508	38.961708	30.462402	50.101192	28.864414	18.017967	13.195601	18.487225	12.541501	19.657234	20.055859	19.589987	46.705181	38.780491	44.475407	47.505131	45.862759	44.412891	46.083488	29.1623	33.321926	5.11727
MS3_00000119.1	MS3_00000119	5	0	2.923517	25.323881	11.729053	9.560699	3.746718	37.486855	1.011262	1.076499	1.426249	1.254313	1.975385	1.286564	1.961499	3.236865	1.606184	3.358337	1.176841	2.352555	1.588814	1.384114	2.677412	2.662634	0
MS3_00000127.1	MS3_00000127	5	0	1.648548	66.523865	8.100342	3.636742	1.798132	0.36622	1.789435	2.583586	3.960834	0.233051	1.908156	0.501509	2.680582	1.343619	0.167433	0.100339	0.244088	0.034913	0	0.118155	5.837879	3.222667	1.807099
MS3_00000130.1	MS3_00000130	3	40.460278	26.543634	39.177578	4.131855	0.995593	1.846775	4.079481	14.965612	7.073316	9.192087	8.059721	20.822437	9.948277	9.485327	11.734786	12.672242	12.634513	17.115704	12.912503	11.044513	8.079171	11.896941	15.251757	6.858644
MS3_00000131.1	MS3_00000131	1	0	0	0	18.364971	6.745385	84.456711	0	0	0	0	0	0	0	0	0	0	0	0	0	0	0	0	0	0
MS3_00000132.1	MS3_00000132	5	0.150284	3.241842	35.238789	2.694149	2.68728	4.828975	1.841079	20.017756	0.615907	16.006119	12.140835	0.933846	1.226452	12.499667	6.495366	0.415023	0.577879	0.385271	0.307407	0.453894	0.146343	0.905236	0.703161	0.95978
MS3_00000133.1	MS3_00000133	1	4.430877	1.443926	8.811159	8.031124	15.152062	6.976513	0.330502	0.874206	2.489116	0.831132	2.412791	0.779388	0.656282	1.782886	2.074073	0.484796	0.015806	0.118702	0.55483	0.309568	0.624497	1.321536	1.059722	1.081575
MS3_00000134.1	MS3_00000134	1	0	0	10.783001	8.522644	9.304995	6.499011	0.804094	1.870829	2.738079	0.77803	1.55149	1.34277	0.193195	0.824593	4.222913	0.376518	0.042961	0	0.414317	0.239354	0.040194	0.9334	0.975831	0.245585
MS3_00000135.1	MS3_00000135	1	0	2.557613	0.980258	4.838322	17.562105	3.859017	0	0.279242	0.777395	0.83828	0.87951	1.051238	0.053241	0.9595	0.015329	0	0	0	0.140599	0	0	0.367893	0.359314	0.019553
MS3_00000139.1	MS3_00000139	1	5.919132	2.349983	35.066116	55.532478	48.961788	32.428139	13.635764	48.890408	31.344215	34.125072	17.831894	13.551623	12.638504	20.951292	27.317356	13.551355	19.065001	15.733191	16.795595	11.884743	13.321939	31.682911	29.578506	10.397815
MS3_00000140.1	MS3_00000140	7	0	0	0	4.057681	0	0	0	0.495596	4.952483	7.115989	0	2.844533	0.425297	2.091439	0.081569	0	0	0	0	0	0	0.389521	0.089958	0.148768
MS3_00000141.1	MS3_00000141	NA	0	0	0	0	0	109.992722	0	0	0	0	0	0	0	0	0	0	0	0	0	0	0	0	0	0
MS3_00000142.1	MS3_00000142	5	0.504827	0	6.771338	4.658043	3.524113	5.453876	8.144217	0.683426	0.373269	1.179164	0.102778	0.064041	0.136005	0.581279	10.993604	1.811698	2.082707	0.657736	0.960011	1.579237	0.826494	2.852382	4.323684	0.879404
MS3_00000144.1	MS3_00000144	1	0	0	0	15.406901	30.834698	12.323953	0.260408	0	2.007346	1.111676	1.309532	0.437274	0	0.484487	0.414861	0	0	0	0	0	0	0	0	0
MS3_00000145.1	MS3_00000145	6	0	0	0	0	0	0	0	0	0.881238	0	0	0	0.674652	0.410193	0.081957	1.056853	2.055134	2.362032	0.338492	0.254297	1.760067	0.554845	1.081677	0
MS3_00000146.1	MS3_00000146	1	0	0	6.077405	16.138758	30.258678	0	0	0.156672	0	0.091406	0	0	0	0	0.046911	0.331121	0	0	0	0	0.008281	0	0.1268	0
MS3_00000147.1	MS3_00000147	5	0	0	51.696957	6.473386	0	2.344759	0	0	1.428501	0	0.89517	1.697739	0	1.672658	0	0	0	0.274971	0	0	0.134573	2.642739	3.289549	0
MS3_00000149.1	MS3_00000149	1	0	0	0	4.271958	8.18816	6.981968	0	0.711979	2.479385	0	0.380295	0	0	0	0.482787	1.066671	0.249018	1.403462	0.68242100000000006	0	0.10552	0.170702	1.422076	0
MS3_00000150.1	MS3_00000150	3	230.01947	0	0	0	0	0	0	0	0	0	0	0	0	0	0	0	0	0	0	0	0	0	0	0
MS3_00000151.1	MS3_00000151	1	111.539009	16.605963	81.041298	78.38604	121.06546	105.992851	108.159401	11.604517	1.976883	46.438229	47.571621	27.333288	15.045124	56.553291	31.449265	35.631668	66.224121	30.006079	51.096382	60.874916	55.188564	25.125994	24.760851	0
MS3_00000153.1	MS3_00000153	5	0	11.892373	64.675545	25.890553	25.901974	36.588181	6.200834	14.090429	18.041216	10.183142	12.989279	8.995785	6.374265	7.875269	2.196759	0.75238	2.05201	1.05379	0.858398	0.155811	1.877696	6.549695	5.241746	0
MS3_00000154.1	MS3_00000154	1	5.711185	12.417226	57.908352	121.313728	167.228699	187.878891	27.95639	0.594192	3.644071	2.1862	2.375511	2.923603	2.196576	5.446891	13.748486	1.163279	3.555772	4.365116	5.938387	3.970654	4.741916	0.671381	1.241574	0.343713
MS3_00000155.1	MS3_00000155	1	21.1362	16.178858	75.665695	109.025352	109.127251	147.86409	52.022148	23.537474	19.44548	18.755476	12.940703	12.901369	13.429828	17.743475	83.280312	20.010252	25.532755	23.413269	31.309135	22.713348	20.196686	38.493217	41.342697	3.941913
MS3_00000156.1	MS3_00000156	1	0	0	2.294377	10.684788	16.284304	9.96296	0.122076	1.156794	0	0.050194	0.084916	0	0	0	0.417513	0	0.042491	0	0.280345	0	0	0.254549	0.260095	0
MS3_00000157.1	MS3_00000157	1	22.557352	24.288204	176.596283	169.409958	155.053772	142.267395	53.414181	29.094627	61.931145	51.825806	28.016863	35.627831	39.943432	62.143826	69.34787	49.267338	51.992382	51.533588	58.20607	44.986645	53.993206	58.312439	60.528706	13.35985
MS3_00000157.2	MS3_00000157	5	0	1.330123	44.700439	7.960664	12.517963	15.573008	0	0.466168	5.720653	4.77904	1.815596	1.611779	0.24052	1.382464	0.222844	0.251464	0.119938	0.245161	0.144716	0.081878	0.113555	3.030193	2.775198	0.082368
MS3_00000158.1	MS3_00000158	4	29.253382	109.966148	62.516537	16.433992	14.984132	8.029387	22.986876	33.474411	60.186962	68.506035	43.588032	68.372421	66.115059	88.896713	19.595533	37.635353	48.428478	32.504581	48.768345	55.434357	50.473522	62.716553	44.247189	41.220264
MS3_00000167.1	MS3_00000167	1	3.547807	1.300357	11.70533	8.265208	9.246168	8.167897	0	0.525428	0.692159	0.959484	0.970625	0.564681	0.4788	1.066514	2.845655	1.282526	1.719791	1.811482	1.042082	1.486489	1.549664	1.888042	2.226832	0.143248
MS3_00000168.1	MS3_00000168	5	16.909117	5.674889	39.15966	4.433194	3.623179	1.689586	6.050314	1.904224	4.53653	5.98677	3.589958	2.83399	0.52439	2.528921	6.521417	0.620193	1.150844	0.518461	0.716382	0.298208	0.589111	8.339073	9.331734	0.171865
MS3_00000169.1	MS3_00000169	1	0	0	0	11.884377	9.010295	6.805883	4.006672	0	0	0	2.514672	0.7335	0	0	0.281762	0	0.592412	1.170341	0	0.232429	0.519419	0.157624	0	0
MS3_00000170.1	MS3_00000170	5	0	7.224556	36.600201	8.111986	30.136461	0	28.529295	106.505836	71.419441	28.129513	43.794403	16.509733	16.95266	26.58584	5.826534	0	2.224929	3.844353	0.436686	0	3.253706	24.162865	9.231721	0
MS3_00000172.1	MS3_00000172	5	5.053811	3.051597	40.432919	3.769144	5.997889	4.751515	2.613471	5.164454	2.050807	4.128911	2.322706	4.123765	3.644897	3.546705	6.26929	3.782522	5.52448	3.257294	3.324213	5.12534	3.0109	12.20659	11.524557	8.721632
MS3_00000173.1	MS3_00000173	7	0	0	4.314099	0	0	0	0	2.003225	22.133553	15.804866	4.512552	16.939194	3.784979	19.586344	0.295881	0	0.29783	0	0	0.378882	0	2.811565	2.061739	0.186121
MS3_00000177.1	MS3_00000177	3	23.051207	8.809411	15.570028	5.227199	11.900805	1.948673	13.707311	3.693663	7.191814	7.657642	6.341747	7.953103	4.849079	5.74175	12.142041	11.054564	12.149575	16.610876	11.23425	15.786449	13.854799	6.404062	6.573961	0.539581
MS3_00000178.1	MS3_00000178	1	25.823027	17.433046	36.149258	64.559052	66.654625	47.465199	13.697742	17.652296	42.150356	33.654423	17.913294	15.68331	12.773461	28.932503	48.216152	16.539326	22.286833	18.706482	18.311626	17.01927	19.002216	21.608685	21.532919	1.204713
MS3_00000181.1	MS3_00000181	2	0	0	0	0	0	0	7.944799	1.022105	0	0	0	0	0	0	0.420798	0	0	0	0	0	0	0	0	0
MS3_00000182.1	MS3_00000182	4	0	1.496459	2.469309	0.156056	0.08667	0	0.272841	1.125068	10.054974	0.537348	0.372414	0.209283	2.138349	0.328726	1.753738	0.180812	0.286361	0	0.044199	0.098995	0.0226	2.706665	4.152662	0.108993
MS3_00000187.1	MS3_00000187	2	13.348423	10.943067	0	9.509357	7.771842	0	22.765123	6.857421	0.929568	2.408664	5.8794129999999996	6.70729	6.768519	3.02093	6.362614	4.887105	8.194466	4.142728	5.616599	9.534939	10.992122	6.138738	6.45138	2.08571
MS3_00000188.1	MS3_00000188	3	0.966684	1.474398	1.30476	0	0	1.38091	0.348742	0.829958	14.518678	0.183041	0.299387	0.16066	2.231238	0.295205	1.345937	0.218737	0.348202	0.030296	0.034057	0.161176	0.198702	3.762902	6.070769	0.268933
MS3_00000190.1	MS3_00000190	6	0	0.210926	6.648593	2.255765	2.85446	1.892917	4.848627	1.089053	2.606837	5.093435	3.448553	3.98165	1.089932	2.166931	17.212656	11.425653	61.087124	19.178249	5.022137	27.928513	14.347943	15.464998	32.843861	0.382242
MS3_00000195.1	MS3_00000195	1	54.322926	2.713534	9.265477	11.162573	22.877956	15.84107	6.410415	0	0.793344	1.750502	0	0.449778	0	1.822919	0.562456	0	0	0	0.382466	0	0.397715	0.525212	0.372692	0
MS3_00000197.1	MS3_00000197	1	0	0	0	40.547829	3.452045	31.226414	5.229877	0.238605	0	0.168256	0.1413	0	0	0	1.054874	0	0	0	0	0	0	0	0	0
MS3_00000198.1	MS3_00000198	2	879.300598	0	0	61.386505	24.452385	56.120476	1038.44165	0	0	0	0	0	0	0	0	0	0	0	0	0	0	0	0	0
MS3_00000200.1	MS3_00000200	1	0	0	26.117189	28.707237	66.823296	50.9743	0	0	1.093636	0	0	0	0	0	0.157285	0	0	0	0	0	0	0.530114	0.861636	0
MS3_00000201.1	MS3_00000201	5	12.381252	4.633136	41.577023	11.451344	10.426597	10.434076	9.203582	0.600139	2.09422	2.506839	0.842278	2.327152	2.793611	2.597088	6.703426	3.985101	4.257122	5.208822	5.398523	4.591742	5.242288	2.931702	4.693451	0.216568
MS3_00000202.1	MS3_00000202	2	0	2.218199	4.838896	1.04555	2.523463	4.838445	18.144449	0.313526	1.295375	0	0	0	0.185309	0	0.086053	0	0.481073	0.217929	0	0.241792	0.177471	0.470439	0.805117	0
MS3_00000203.1	MS3_00000203	3	371.180511	7.24768	0	5.970243	11.521716	6.749457	0	10.119782	3.689031	7.124022	7.678674	4.58188	0.884187	4.531918	4.256311	1.216887	0.983484	1.535252	1.188238	2.634288	2.704077	4.127703	3.929863	2.182524
MS3_00000205.1	MS3_00000205	5	0	2.197448	55.204029	11.749954	11.283014	18.721996	8.517301	1.196708	1.379673	2.105977	0.933712	3.691174	1.113194	3.402409	20.436563	2.85358	0.813532	2.185996	2.245699	1.804897	0.79434	2.554113	3.403437	0.172572
MS3_00000206.1	MS3_00000206	5	17.16164	25.675575	136.856079	0.694153	0.198324	0.470796	1.898158	4.745936	0.184463	12.610607	8.101023	7.509698	3.615723	9.257838	7.409811	9.504233	9.283237	12.635032	9.781309	13.559728	4.248037	10.330156	16.052546	0.762366
MS3_00000213.1	MS3_00000213	7	0	0	0	0	0	0	0	2.963039	6.391773	0	3.371739	2.457294	1.139045	4.024518	0	0	0	0	0	0	0	0.943542	0	0
MS3_00000214.1	MS3_00000214	5	0	2.030506	4.253032	1.17801	1.790827	0.358629	0	0.398427	0.31593	0.445448	0	0	0.268082	0.897374	12.250493	0	0	0	0	0.069587	0	0.126302	0.120289	0
MS3_00000216.1	MS3_00000216	3	134.777039	0	0	0	12.135799	0	0	0	0	0	0	2.124061	0	0	0	0	17.232582	0	0	0	1.321585	0	0	0
MS3_00000217.1	MS3_00000217	3	52.879108	0	0	0	0	0	0	0	0	0	0	0	0	0	0	0.309542	5.233865	0	0	0	0	0	0	0
MS3_00000220.1	MS3_00000220	3	74.003761	0	0	0	0	0	0	0	3.076448	0	1.476531	0	0	0.767149	0	0	0	0	0	0	0	0	0	0
MS3_00000221.1	MS3_00000221	3	71.672913	0	0	0	0	0	0	0	3.076448	0	0.781694	0	0	0.638827	0	0	0	0	0	0	0	0	0	0
MS3_00000223.1	MS3_00000223	5	0.983323	2.000293	29.07559	12.654892	13.786959	8.82918	8.197422	0.489121	8.28807	5.644928	0	1.433052	0.303083	3.60554	1.739973	0.543103	0.933083	1.385164	2.473066	0.575513	0.720175	0.183799	0.864427	0.151135
MS3_00000224.1	MS3_00000224	5	2.942579	7.932168	119.140305	39.551617	29.822533	27.586802	11.683969	7.145072	13.463537	9.349987	7.631216	9.985254	2.479602	15.891642	36.158436	3.825672	4.642449	7.548023	7.429051	4.936278	4.053851	30.537052	22.584011	2.561152
MS3_00000224.2	MS3_00000224	5	0	0.562523	32.138924	11.585756	17.121384	13.48767	1.049704	0.373871	2.89284	2.595973	2.029451	0.478935	0.018284	1.296102	0.718367	0.027414	0	0.009449	0.074187	0.002254	0	4.20526	2.012204	0.113308
MS3_00000226.1	MS3_00000226	1	0	0	2.691802	30.517103	34.804268	47.57568	0.04927	0.355487	3.686785	1.192381	2.550916	0.319982	0	0.670144	0.161544	0	0	0.134009	0	0	0.008485	0.792624	0.453409	0
MS3_00000227.1	MS3_00000227	7	0	0	0	0	0	0	0	0	0	0.046975	0	4.197424	0.158341	0	4.766308	0	0	0.106474	0	2.760018	0.163769	0.681968	2.856814	0
MS3_00000227.2	MS3_00000227	2	20.011038	13.319977	14.822446	25.329666	19.24085	33.469448	35.055668	1.635734	2.299044	2.87741	1.713614	0.375125	4.847457	4.78406	7.552808	3.232487	4.191816	3.896341	3.39372	2.529563	5.17015	1.793598	1.174924	0.227516
MS3_00000227.3	MS3_00000227	NA	0	0	0	0	0	0	0	0.138101	0.333918	0	0	0	0.217017	0	0	0	0.712971	0	0.509635	0	0.300925	0	0	0
MS3_00000228.1	MS3_00000228	4	0	5.957242	0	0	0	0	0	0	0	0	0	0	0	0	1.43976	0	0.824479	0	0	0	0	0	0	0
MS3_00000229.1	MS3_00000229	1	8.166336	0	0	12.365591	20.065395	17.363358	0	7.496732	6.499206	6.91434	11.494891	6.697438	3.791248	16.065826	5.385955	2.519425	3.288783	4.355771	1.386523	4.258727	3.73126	6.957479	7.288155	0
MS3_00000231.1	MS3_00000231	7	0	3.316079	6.359077	0	0	0	0	4.687201	54.553677	56.638897	76.877129	35.825821	35.758049	40.220467	0	14.31415	11.465147	6.472811	9.233216	10.091249	9.085989	14.250155	12.532066	14.082187
MS3_00000233.1	MS3_00000233	5	0	13.791184	48.791458	0	0	0	0	9.344419	8.746178	8.459463	6.342769	9.925955	21.319715	12.261189	10.66999	27.182573	22.184797	12.951691	30.505108	26.418154	18.249178	16.939468	18.019611	39.518719
MS3_00000234.1	MS3_00000234	2	56.302689	0	6.455849	110.217957	90.791718	117.372993	108.871506	4.048029	21.715445	13.257839	10.299101	14.265048	5.264121	18.730209	7.575985	6.746007	4.647976	7.31112	3.404434	4.94592	5.686149	4.306806	4.789602	0.102951
MS3_00000236.1	MS3_00000236	NA	0	0	0	0	0	0	0	0	0	0	0	0	0.656603	0	0	0	0.905625	1.204407	1.003182	0	0	0.381682	1.825425	0
MS3_00000239.1	MS3_00000239	1	0	2.304102	0	3.8231290000000002	9.24861	6.293528	0	0	0	0.285669	0	0.821582	1.582789	0	3.177847	3.799211	5.38423	5.017582	5.625176	3.122171	4.236116	1.079022	1.725287	0
MS3_00000241.1	MS3_00000241	6	0	0	0	0	0	0	0	0	0	0	0	0	0	0	0	1.426741	1.458871	1.306796	0	0.403598	2.2768640000000002	0.439852	1.128254	0
MS3_00000242.1	MS3_00000242	5	0	0	5.890084	3.673474	3.690704	10.656434	1.026138	0	0.728317	0.140012	0.399096	0.299667	0.257506	0	0.391789	0	0.153542	0.289869	0.235413	0.054659	0.284422	0.191344	0.218125	0
MS3_00000244.1	MS3_00000244	1	0	2.13861	49.982327	77.602104	71.908791	69.846893	0	1.466425	10.769368	0	5.88895	5.521281	0.644835	10.879389	16.456139	0	0	0	2.991787	3.678781	2.234591	1.260315	1.61065	0
MS3_00000244.2	MS3_00000244	1	0	7.304801	12.559865	23.492212	8.075681	18.972574	4.64925	1.263837	5.264031	11.427662	0	0.938807	1.293819	1.978664	1.621807	2.489717	1.712668	3.383206	0	0	0	1.442701	2.035135	0
MS3_00000245.1	MS3_00000245	4	0	12.221878	16.016424	7.15873	13.579753	9.449441	5.463934	0.31795	0.504014	0.591432	0.781554	0.235835	0.021506	0.406818	0.46353	0.059103	0.131259	0.25036	0	0.119531	0.142527	0.138537	0.338868	0.068211
MS3_00000246.1	MS3_00000246	5	23.809256	15.52781	210.041794	8.980612	4.551653	3.755373	4.943058	20.247993	2.546555	20.150841	15.620005	16.343729	2.502585	1.883432	24.810318	2.595529	34.832802	57.109386	35.05373	25.952009	19.192766	30.915506	31.594976	11.126939
MS3_00000248.1	MS3_00000248	1	0	0	6.811722	14.750323	14.887391	3.935022	0	0.093013	3.730837	0	1.652451	0.265846	0	0	0.108496	0.110943	0	0	0	0	0	0.278753	0	0
MS3_00000249.1	MS3_00000249	2	0	0	0	0	0	0	4.921497	0.297849	1.012548	0	0	0	0.97839	0	31.231867	4.101943	3.681551	5.065757	5.421734	2.7679840000000002	3.606491	2.501305	5.44608	0.501723
MS3_00000251.1	MS3_00000251	4	18.048906	40.763256	23.170406	11.305456	21.127186	7.254947	4.10253	3.253517	5.211263	9.845749	6.218463	9.230243	3.047846	9.17037	2.129774	0.587678	0.758071	0.987091	0.235401	0.946789	0.605821	4.888417	3.740407	0.447581
MS3_00000252.1	MS3_00000252	5	0	3.730207	86.046089	6.539112	4.008042	9.745331	0.282796	1.157099	1.595067	0.143852	0.996984	1.227607	0.170451	2.388289	0.273904	0	0.445205	0.330525	0.100304	0.085943	0.09809	4.467411	3.234917	0.394141
MS3_00000253.1	MS3_00000253	7	0	0	0	6.869683	0	0	0	0.658052	1.106954	0	1.039192	0.673361	0.744425	0	0.903061	0.43384	2.515873	1.190322	0.912988	0.144311	0.68627	0.013147	1.202937	0
MS3_00000254.1	MS3_00000254	1	0	0	0	66.582581	43.1506	93.743889	13.560249	117.787292	0	0	0	0	0	0	21.410976	0	0	0	0	0	0	0	0	0
MS3_00000255.1	MS3_00000255	1	0	1.778257	9.364216	7.242373	10.05623	2.084639	0	0.318345	0.339669	0.26554	0	0	0.468501	0.262385	0.794333	1.326063	1.335088	2.209493	1.448081	1.874325	0.919935	1.799512	1.20458	0.492294
MS3_00000256.1	MS3_00000256	3	16.108446	14.926735	17.240524	13.997843	10.468507	19.269991	2.819052	0.439251	2.562508	1.267568	1.390406	2.213647	3.200636	2.846967	9.378651	6.838894	9.434495	6.573678	7.242899	8.0346	4.998492	1.716226	1.564948	0.229537
MS3_00000259.1	MS3_00000259	5	0	5.930048	37.536514	4.083304	6.158534	10.096045	0.183119	0.305882	2.8496	0.188644	0.712145	0.064765	0.486987	0.669814	0.239474	0.071155	0	0	0.170659	0.163644	0	1.462657	1.439416	0
MS3_00000260.1	MS3_00000260	3	25.529667	19.706617	14.538992	1.913083	6.552182	0.924719	5.480828	1.057847	3.807098	1.27349	1.514282	0.941951	0.521413	2.25088	1.640415	0	0.417366	0.508266	0.536686	0.412158	0	1.626934	1.753489	0
MS3_00000262.1	MS3_00000262	NA	0	0	0	0	0	0	0	0	0	0	0	0	0	0	0	0.924282	2.121427	0	0.861213	0	0	0	0	0
MS3_00000263.1	MS3_00000263	3	9.680955	0.328969	2.738539	0	0	0	0	1.446261	0.419098	0.605038	1.083803	0.178353	0.212654	1.184905	1.262694	0.203669	0.15796	0.106181	0.107159	0	0.116043	0.365686	0.415379	0
MS3_00000264.1	MS3_00000264	1	0	0	0	4.887988	5.082774	15.673218	7.060144	1.047519	0.999084	0.759427	0.479469	0.901909	0.887645	2.058565	0.768499	0.97399	2.232912	1.241263	3.312252	1.733541	0.747341	1.884143	1.596653	0.740304
MS3_00000269.1	MS3_00000269	1	2.104763	0	0	0	2.486396	13.319658	0	0	0	0	0	4.028905	1.442707	0	0.305793	1.103404	2.633754	0	0.447459	0.578249	2.884224	1.328935	0.69322	1.065819
MS3_00000272.1	MS3_00000272	1	0	0	0	65.832054	48.705612	68.422256	15.645788	121.982201	0	0	0	0	0	0	22.516142	0	0	0	0	0	0	0	0	0
MS3_00000274.1	MS3_00000274	5	0	0	27.873529	13.5486	20.8734	11.380673	0	0	1.022763	0	0.684875	0	0	0	0	0	0	0	0	0.191277	0	0.12826099999999999	0	0
MS3_00000278.1	MS3_00000278	1	10.398096	37.595482	138.697571	214.381088	151.075653	240.99054	67.662819	9.334611	41.233856	28.724417	14.103747	16.936295	10.903775	31.075756	86.619896	14.106809	21.019835	19.520218	19.393713	17.299881	17.096823	19.523907	26.697252	1.226536
MS3_00000279.1	MS3_00000279	5	0	2.765689	8.665205	6.623095	0.987826	5.394309	0	0.235315	2.773234	2.219445	1.291877	0.242263	0.638499	1.228454	1.453398	0.167489	0	0.125657	0	0	0	4.798138	0.546091	0
MS3_00000279.2	MS3_00000279	5	6.838048	12.902453	70.989845	26.137066	27.298725	32.763962	16.69245	2.977157	10.833673	10.222848	5.494368	6.294127	2.491822	8.438331	13.165058	4.390292	3.849627	5.714142	5.484555	4.045823	3.67206	2.669731	7.102627	0.222558
MS3_00000280.1	MS3_00000280	5	0	2.656334	32.235245	14.140896	9.4749389999999991	8.532548	8.985446	3.882934	2.476689	1.956145	3.018569	1.304191	1.468591	1.094202	15.646045	4.951876	5.34366	7.731795	6.152448	6.452371	6.318895	9.035741	9.777714	0.385628
MS3_00000280.2	MS3_00000280	1	0	0	3.748175	2.569469	16.439762	7.962574	0	3.254779	0.431871	1.237317	0	0	0	0.579425	0.444972	0	0	0.404794	0.655859	0	0.495666	0.678759	1.212939	0.096909
MS3_00000281.1	MS3_00000281	5	15.229319	27.028475	136.697037	35.470539	27.373611	33.306107	23.082191	6.297669	16.249466	10.475947	4.799078	9.20553	7.091847	14.258752	29.093464	10.349058	15.96095	14.098393	15.133698	15.512824	16.914341	16.480879	22.015339	1.769815
MS3_00000281.2	MS3_00000281	5	0	2.222369	27.081099	10.874046	4.515989	13.278608	0	0.212522	3.348943	2.136317	0	0.614225	0	1.302639	0	0	0	0.007065	0	0.089807	0.120414	2.511303	2.333131	0
MS3_00000284.1	MS3_00000284	5	0	0	6.383058	7.390701	8.153898	0	0	4.407176	10.188293	7.048645	4.898252	3.877173	0.520563	7.422924	0.2581	0	0	0	0	0	0	2.169799	1.885801	0
MS3_00000286.1	MS3_00000286	1	0	0	0	29.569281	7.119984	54.255604	0	0	0	0	0	0	0	0	0	0	0	0	0	1.032077	0	0	1.171267	0
MS3_00000288.1	MS3_00000288	5	35.678936	16.269667	81.405602	40.157688	43.533211	27.715261	19.540756	15.893847	12.371573	11.558572	11.811196	13.01762	9.368502	22.241804	28.705933	18.967051	25.165953	25.229769	16.804743	25.349752	13.557875	39.056503	35.695393	23.56012
MS3_00000290.1	MS3_00000290	1	0	0	62.739964	108.356575	102.198914	51.603622	17.778883	0.97197	3.498156	3.373937	6.331492	2.599168	0.347845	3.015938	1.750831	0.381342	0.052967	0.345471	0	0	0.41968	3.860335	3.251567	0.327002
MS3_00000294.1	MS3_00000294	1	0	0	0	28.975161	9.447449	37.864269	0	0.265128	0	0	0	0	0	0	0.218305	0	0	0	0	0.251465	0	0.279691	0	0
MS3_00000295.1	MS3_00000295	4	0	56.994923	59.798893	8.162628	11.751719	0	41.776859	105.978241	60.173225	25.518505	13.829062	30.929256	62.984753	68.31881	27.077284	36.786079	76.815033	28.845325	28.926514	30.472992	40.07695	37.066555	26.571135	8.258495
MS3_00000297.1	MS3_00000297	5	3.712087	0.315972	23.66431	20.399773	28.104286	22.94709	26.512163	9.283193	2.689809	1.348079	1.026195	3.568017	1.76217	1.359918	11.434923	5.139294	6.828961	2.020974	2.384389	3.743414	4.161175	9.286	8.672287	0.634322
MS3_00000298.1	MS3_00000298	3	66.096039	0	0	0	0	0	0	0	0	0	0	0	0	0.575233	0.467403	0	0.211944	0	0.822078	0	0	0	0	0
MS3_00000301.1	MS3_00000301	7	0	2.143704	0	1.162343	0	0	0	39.352627	44.313679	32.609131	17.111217	20.729862	40.723248	33.188854	27.552408	25.11566	32.67152	25.306622	38.448555	34.645775	30.506294	33.5284	30.501356	1.806734
MS3_00000303.1	MS3_00000303	5	9.546009	2.039333	38.942696	22.216579	12.664488	15.316685	34.141338	18.186487	11.601096	8.83151	6.860207	7.570537	5.395938	10.255952	15.143632	6.914289	6.525242	8.684694	7.08174	5.543772	7.840652	15.931056	15.691058	1.917726
MS3_00000306.1	MS3_00000306	5	0	0	5.807563	1.242186	0.673574	0	0	0.484829	5.588642	2.7433	9.151804	2.029618	0.1358	4.875535	0.216877	0	0	0	0	0	0	2.120441	1.310486	0.185721
MS3_00000307.1	MS3_00000307	1	0	0	0	3.891976	4.3592	0	0	0.506962	4.166096	2.469144	4.38792	1.2263	0.090365	2.203903	0.582421	0.694715	0.188606	0.231186	0.168655	0	0.084212	2.04687	1.532819	0
MS3_00000308.1	MS3_00000308	6	0	0	0	0	0	0	0	0.266939	0	0	0	0.603627	0.162864	1.623235	0.219797	1.49281	1.331176	1.40842	0.563423	0.800044	0.295631	0.39627	0.727735	0.406612
MS3_00000309.1	MS3_00000309	3	18.707888	3.893892	9.081586	3.652181	0	1.850601	20.105961	6.182347	9.021105	10.292495	11.731545	13.192787	17.566978	8.664688	7.32991	12.584313999999999	12.916057	12.505099	9.850289	12.065902	10.686297	15.893991	14.779621	2.556002
MS3_00000310.1	MS3_00000310	5	0	0	21.747368	0	0	0	0	5.16785	23.263325	6.226555	0	5.199047	14.62192	3.131134	6.873766	6.819761	4.037837	9.142955	2.019977	9.46494	15.786887	3.719165	6.905066	2.853462
MS3_00000313.1	MS3_00000313	3	22.412405	3.954259	1.772372	6.703289	0	3.815857	12.936817	5.86132	1.563562	1.76017	3.261909	2.858941	0.529392	1.409822	4.130866	0.27449	0.222708	0.736193	0.786177	0.653093	0.585773	1.983326	1.146252	1.02887
MS3_00000314.1	MS3_00000314	1	8.039815	13.946947	184.00798	206.732132	199.515961	123.696915	76.908539	21.132767	57.268677	40.161144	20.553701	21.81049	9.260146	35.679058	58.616074	9.048208	12.617562	15.841234	13.373326	12.070299	10.511078	34.508228	34.690319	2.301014
MS3_00000315.1	MS3_00000315	5	196.772949	70.074524	186.731018	6.745481	5.739785	6.625914	33.001778	18.354864	28.664673	14.750753	26.394062	31.316101	20.373068	22.972481	44.812943	23.463261	28.794285	30.355841	27.1359	23.891804	23.726572	31.059076	35.959087	4.587995
MS3_00000318.1	MS3_00000318	3	402.3526	230.715729	309.873291	94.667336	131.953125	142.117676	421.8508	396.456757	281.687042	350.655823	337.573822	354.538208	384.780548	311.056793	313.170624	338.187653	363.913269	349.011139	351.290253	368.577911	284.133087	297.111847	307.97995	247.673843
MS3_00000319.1	MS3_00000319	1	0	0	11.199887	6.456202	10.122458	8.168363	0.886125	0.151555	2.513758	0.380729	1.158925	0.667504	0	0.731943	0.236642	0	0	0.592905	0	0	0	0.408975	0.262217	0
MS3_00000320.1	MS3_00000320	1	0	0	0	37.773296	7.549093	25.796873	0	0	0	0	0	0	0	0	0	0	0	0	0	0	0	0.172419	0	0
MS3_00000321.1	MS3_00000321	7	0	0	0	5.57608	0	1.468844	0	0.982817	29.137468	23.782385	25.787155	17.99058	4.280128	21.63142	0.186711	0	0	0	0	0	0	5.123486	4.114214	0.216016
MS3_00000322.1	MS3_00000322	2	1021.371948	0	0	310.235138	538.36377	810.958435	1485.623291	0	0	0	0	0	0	0	0.711239	1.502096	3.466805	2.526246	1.200197	2.314965	1.416791	0.317601	0.913092	0
MS3_00000322.2	MS3_00000322	3	293.990356	0	0	0	45.263004	0	0	0	0	0	0	0	0	0	0	0	0	0	0	0	0	0	0	0
MS3_00000323.1	MS3_00000323	5	7.805916	7.392303	22.699074	2.382684	7.974484	1.03821	0.281076	8.03765	1.911243	2.344178	0.768905	1.636761	1.010465	2.348006	6.4724	1.138833	0.800423	1.096175	0.839751	0.809169	0.978482	3.492038	3.682295	12.242079
MS3_00000324.1	MS3_00000324	7	0	0	0	0.495214	0	0	0	4.214046	11.829914	1.933928	9.742679	7.611996	8.440801	13.810026	0.077049	0	0.065961	0	0	0	0.232605	1.49233	0.54858	0.674477
MS3_00000325.1	MS3_00000325	3	97.070786	0	0	23.477957	0	6.292698	38.223305	0	0	0	0	0	0	0	0	1.127116	5.934809	6.948831	5.831146	2.552076	0.598569	1.197448	1.810105	0
MS3_00000329.1	MS3_00000329	3	44.047684	9.273748	0	0	0	0	0.078947	0	0	0	0	0	1.815268	0	0	0.082505	0	0	0	0	0	0.068383	0	0
MS3_00000329.2	MS3_00000329	3	407.215759	0	0	25.743328	30.286522	19.230484	133.042908	0	0	0	1.914246	0	0	0	0	0.784725	0	0	0.644222	0.804475	1.923004	0.046337	0	0
MS3_00000331.1	MS3_00000331	3	114.195068	0	0	40.148197	29.321751	52.440262	34.291039	0	0	0	0	0	0	0	0	0	0	0	0	0.403739	0	0	0	0
MS3_00000333.1	MS3_00000333	5	0	0	17.454191	0	0	0	2.417261	9.167403	6.632397	4.994744	5.038753	5.547842	12.967609	8.529515	2.693678	13.56433	21.712748	22.278912	33.022869	22.806797	37.601658	17.434998	19.41337	54.837124
MS3_00000335.1	MS3_00000335	5	0.960014	2.905724	57.737274	2.138994	0.894964	0.699772	1.144737	1.575918	9.570049	5.392317	0.671016	3.245103	0.729773	5.847047	6.762537	0.753741	1.2241	1.080175	0.74281	1.680169	0.644368	9.138379	7.025865	0.601123
MS3_00000338.1	MS3_00000338	1	0	0	0	44.973679	42.005074	43.673271	31.228645	0	0	0	0	0	0	0	0.596242	0	0	0	0	0.067267	0	0	0	0
MS3_00000339.1	MS3_00000339	5	0	0	10.21487	0	0	0	0	0	0	4.544108	3.430965	3.361043	0	3.219463	0	0.545983	0.492389	0.721981	0	1.249884	0	1.628584	1.654463	0
MS3_00000340.1	MS3_00000340	1	4.946402	2.238632	20.772879	21.099466	19.366335	12.59459	14.367489	19.211477	9.005532	8.858794	5.278311	5.148165	3.245082	8.134127	13.557371	2.862438	3.86765	3.463701	3.459293	3.085997	3.651565	13.568697	12.815327	8.804954
MS3_00000341.1	MS3_00000341	1	0	7.072547	48.445797	150.118713	111.187141	132.798035	0.66887	6.254671	51.213505	26.714857	26.095224	10.656725	3.65414	20.734823	1.789004	0.287049	0.193132	0.46097900000000003	0.319498	0.578111	0.58265	20.560148	10.142831	4.746402
MS3_00000342.1	MS3_00000342	NA	0	0	0	0	0	0	0	0	0	2.237575	0	0	0	0	0	1.073095	0.628291	0	0	0.527895	0	0.230559	0.690154	0
MS3_00000343.1	MS3_00000343	5	3.157704	0	10.634175	1.141273	0	0.117565	2.417951	8.834031	9.64307	0.482227	30.974188	9.051122	2.905162	24.029787	1.309682	0.550929	0.385401	1.000966	0	0	1.829172	4.085903	2.453668	0.58664
MS3_00000345.1	MS3_00000345	7	10.150317	5.697725	0	0	0	0	4.28468	10.744583	24.319874	32.43433	10.637767	26.483791	12.323594	19.019932	6.207174	10.87064	9.470584	6.929753	13.778087	8.869522	10.212687	13.657801	8.566622	6.355152
MS3_00000348.1	MS3_00000348	7	0.693082	11.909024	0	11.972468	9.254364	44.769897	2.842088	37.444378	7.37601	26.501657	13.662791	16.284391	10.521278	18.591564	3.82319	0.166846	0.657645	0.306994	0.344901	0	0	0.875195	0	0
MS3_00000349.1	MS3_00000349	2	4.288785	0	6.914289	0	0	0	18.316008	0.380797	0	0	0	1.078769	0.89302	0	1.866248	0	1.851487	1.65546	0	2.436363	1.674608	1.086455	2.392306	0.310487
MS3_00000351.1	MS3_00000351	7	0	2.371102	2.225706	0	1.285429	8.176771	0	10.262985	6.449826	1.661297	6.103137	3.9605	5.70435	1.721106	8.122372	0.697294	1.165237	2.250452	0	0.836793	0.699101	3.635882	2.346849	0
MS3_00000352.1	MS3_00000352	1	0	2.085452	15.803608	26.747322	16.958895	37.587364	6.557432	1.416687	7.99043	7.630925	2.092801	2.916037	4.035508	6.378812	6.690212	3.590958	4.493051	4.980555	4.430202	3.728518	4.019381	1.891804	2.389412	0.505041
MS3_00000354.1	MS3_00000354	1	0	0	0	18.376839	13.04107	5.639009	0	0.411045	1.182498	2.066061	3.823939	1.189718	2.778382	2.299369	1.827513	0	0.190684	0	0.577006	0.84369	0.50548	0.256058	0.588636	0
MS3_00000357.1	MS3_00000357	3	6.927751	0	2.508841	2.158344	0	0	0.010226	1.02544	1.030688	0.157904	2.476357	0.635037	0.469571	1.040267	0.263997	1.386672	1.533714	0.824785	1.390397	1.545186	0.827819	2.256254	3.225196	0.251645
MS3_00000359.1	MS3_00000359	5	0	0	9.252158	6.410336	5.033418	2.162623	0.568194	1.977364	0.352486	9.41235	0.5644	0.115505	0.686597	0.645907	3.733796	0.178451	1.080238	0.685521	0.595813	0.271174	0.51679	1.340023	1.517528	0.212545
MS3_00000361.1	MS3_00000361	1	4.74375	0	3.685114	13.002903	5.279726	0	0	0.576391	3.080315	2.387375	2.09019	1.444933	4.508874	2.86862	3.656578	5.994887	7.942051	8.973814	5.979791	8.157012	7.222176	0.802447	1.124329	0.07279
MS3_00000362.1	MS3_00000362	1	3.713916	30.372543	206.774399	188.122971	155.877365	168.233612	22.53355	4.174948	26.383125	19.44939	13.341269	10.957155	2.611114	17.912922	34.095348	3.812265	6.305049	7.298505	6.132549	4.72125	4.507682	28.74004	32.017792	1.194288
MS3_00000363.1	MS3_00000363	1	0	0	9.76127	9.337092	25.502649	21.525217	0	0	0	0.736515	0	0.566285	0	0	0	0	0	0.497123	0	0	0	0.251163	0.430887	0
MS3_00000366.1	MS3_00000366	3	134.54129	0	0	0	0	0	0	0	0	0	0	0	0	0	0	0	0	0	0	0	0	0	0	0
MS3_00000371.1	MS3_00000371	4	53.120174	56.925682	56.456253	24.027157	25.408684	18.095322	45.641907	29.664677	36.140575	40.247555	40.134876	47.07053	60.812622	44.186302	46.231625	62.041901	62.605137	61.900997	65.465149	70.440636	56.768715	61.154621	60.757549	72.702415
MS3_00000372.1	MS3_00000372	1	0	0	6.643143	10.19986	22.108681	5.894372	0	0	0	0	0	0	0.531924	0	0.34894	0.671517	1.15284	0	0	1.051715	0.925627	0	0	0
MS3_00000374.1	MS3_00000374	7	0	0	3.978165	0	0	0	0	2.062819	6.3741390000000004	13.304888	5.930594	3.724108	3.947355	12.682207	2.683786	6.143538	6.987748	7.204733	5.515916	5.071385	6.518755	1.613605	0.783124	0.380358
MS3_00000378.1	MS3_00000378	6	0	0	0	0	0	0	0	0	1.525058	0	0	2.409798	2.252332	0	0.652441	3.971786	4.621307	6.441738	6.144961	3.516374	4.598485	3.065577	5.154707	0.813095
MS3_00000380.1	MS3_00000380	5	0	0	28.218451	16.441826	17.141663	26.70607	2.664349	0.334249	1.332164	2.822231	1.151656	1.858354	2.684237	2.609281	15.547043	2.662632	3.344964	6.19702	7.72902	4.68996	3.822597	1.182021	2.048999	0
MS3_00000381.1	MS3_00000381	5	0	0	34.634235	0	6.346509	0	0	0	0	0	0	0.952707	0	0	0.316013	0	0	0	0	0	0	0.463917	1.816217	0
MS3_00000382.1	MS3_00000382	2	0	0	4.903525	2.382387	2.773543	4.412423	37.392742	0.162685	0.869	0	0	1.62462	0	1.461558	0.32938	0	0.244943	0	0	2.392125	0	0.146268	0	0
MS3_00000383.1	MS3_00000383	2	0	0	0	0.942132	6.321086	0	10.891763	4.719679	0	0	0	1.439312	0.781433	0.767467	5.931744	0.156878	0.306228	0	0.045317	174.365784	0	0.139246	0.178258	0
MS3_00000384.1	MS3_00000384	1	0	0	8.656538	21.938234	13.80216	9.939002	3.136373	2.6673	5.64322	1.781813	0.619411	0	0.214813	0	0.520011	0	0	0	0	0.132415	0	0.928277	0.761608	0.057523
MS3_00000387.1	MS3_00000387	5	21.453121	7.288398	25.94606	15.02021	11.353218	17.10817	0	6.682771	7.655661	9.964809	11.968325	7.244165	13.078581	17.231823	6.129344	6.041997	8.338753	7.443225	11.799469	11.010242	7.928032	7.790623	6.337431	7.343372
MS3_00000387.2	MS3_00000387	4	0	27.903912	0	0	0	0	0	2.120322	4.176164	0.803859	2.502918	5.915132	2.129661	5.192294	0	2.756559	0	2.591504	0	0	1.942755	2.993039	2.337562	0
MS3_00000387.3	MS3_00000387	NA	0	0	0	0	0	0	0	0	0	0	0	0	0	0	0	0	0	0	0	0	0	0	0	0
MS3_00000389.1	MS3_00000389	NA	0	0	0	0	0	0	0	0	0	0	0	0	0	0	0	0	0	0	0.312043	0	0	0	0	0
MS3_00000390.1	MS3_00000390	1	0	0	4.806089	3.815752	5.799072	0	0	0.456362	2.428739	0	0	0	0	0.668699	0.868211	0	0.901564	0	0.498279	1.082534	0.238668	0.463195	0.572414	0
MS3_00000392.1	MS3_00000392	1	0	3.847624	13.04691	13.998522	20.699074	18.228247	0	0.560247	1.636328	1.511128	1.393407	0.820936	0.211893	1.099202	0.541532	0	0.354231	0	0.178748	0.178138	0.286444	0.776356	0.965668	0
MS3_00000395.1	MS3_00000395	2	135.277649	25.066656	59.113201	24.084774	31.794531	13.525244	172.169785	55.664295	105.230324	73.229401	79.622765	61.11998	44.932629	54.95998	24.664089	47.597942	33.684639	49.346905	42.822308	42.823986	74.398666	73.467781	71.319237	66.331451
MS3_00000395.2	MS3_00000395	7	13.054715	0	19.530647	2.256805	0	0	0	59.508141	19.557486	47.42403	10.425641	33.457291	35.611149	50.454903	37.616093	46.616065999999996	44.577007	24.078693	33.324955	27.033302	3.293638	56.577278	35.60994	47.231403
MS3_00000396.1	MS3_00000396	5	0	13.483116	85.948303	36.326939	17.902615	49.916046	62.259171	3.115812	8.482376	6.548537	4.236894	3.378525	2.504097	7.763026	20.482313	3.670061	6.638788	6.595036	7.980044	7.015412	5.659107	9.75649	13.011554	1.161116
MS3_00000396.2	MS3_00000396	5	0	2.103343	19.771591	21.14167	22.793556	25.62022	17.800655	0.488582	0.501988	0	0	0	0	0	0.965367	0	0.751332	0	0.543529	0.345718	0	1.414307	1.581332	0.565887
MS3_00000399.1	MS3_00000399	4	48.311012	109.585968	71.528015	33.663826	38.675983	31.196608	71.924751	51.708832	60.686306	56.350792	43.458076	61.132271	59.275314	58.100742	45.437901	55.12529	53.46558	56.238033	64.135796	56.966537	54.361309	63.335205	49.6749	51.376247
MS3_00000400.1	MS3_00000400	4	58.384407	133.755386	69.361916	59.439987	71.32943	62.866966	104.738747	71.77594	85.335007	77.220116	59.100086	85.542755	83.137329	79.042046	63.360359	79.52005	73.425064	78.253197	90.396492	80.729538	77.638756	87.454277	87.079689	87.89666
MS3_00000401.1	MS3_00000401	1	0.969052	0	1.137352	19.253563	17.977972	7.50775	15.40312	0.305425	0.155971	0.111236	0.365237	0.160027	0.070803	0.668084	0.276299	0.197359	0.117136	0.040102	0.160322	0.048814	0.060079	0.058999	0.074951	0
MS3_00000404.1	MS3_00000404	5	0	0	4.554245	2.0037	1.580472	2.679211	0.143334	0.435539	2.223897	2.638331	1.243557	0.91389	0.503333	1.777657	1.949271	1.278056	1.229229	1.383022	1.479439	1.016913	0.739606	3.394786	3.332744	0.397178
MS3_00000409.1	MS3_00000409	1	0	0	0	5.406203	3.169055	0	0	3.861916	1.385537	0	0	0	0	0	0.807793	0	0.828527	0	0	0	0	0.754961	0.554598	1.208612
MS3_00000410.1	MS3_00000410	6	0	0	0	0	0	0	0	0	0	0	0	0.961525	3.808775	2.136721	0	0	0.911835	0.988882	2.142023	1.905745	1.190443	0.523012	0	0
MS3_00000413.1	MS3_00000413	1	104.975761	27.110853	175.493011	334.835663	549.716492	565.546692	47.971481	17.582533	133.307404	104.620842	75.352257	78.056831	33.590111	101.121841	81.133316	35.283127	42.181431	41.740379	43.995365	31.166214	39.2598	36.505608	43.125912	15.590252
MS3_00000414.1	MS3_00000414	1	0	0	0	6.017892	0	17.650242	1.907073	2.002917	3.769735	1.959811	0	1.765164	0.390617	1.370014	0.636828	0.157085	0.449534	0.428714	0	0	0	0.447548	0.390552	0
MS3_00000416.2	MS3_00000416	2	0	0	0	12.242823	0	8.905185	42.498035	0	0.578193	2.17609	0	0	0	0	0	0	0	0	0.274582	0.887181	0.575572	0.060509	0	0.199106
MS3_00000417.1	MS3_00000417	1	0	0	0	35.507042	36.357777	40.173683	12.713897	0	0	0	0	0	0	0	0	0	0	0.931704	0	0	0.046999	0.130464	0	0
MS3_00000419.1	MS3_00000419	1	0	0	0	1.504091	2.121963	0	2.055665	0.818897	1.757467	0.477649	0.979619	1.322009	0.59379	0	3.259776	0.215182	3.280542	3.922945	1.213902	3.092409	1.068486	0.806274	1.638145	0
MS3_00000424.1	MS3_00000424	2	0	0	0	202.056564	231.518524	407.622406	948.273865	0	0	0	0	0	0	2.121858	0	0.030224	0.695305	0	0	0	0	0	0	0
MS3_00000425.1	MS3_00000425	3	65.628685	12.069294	0	12.248501	25.082026	14.244101	14.417207	10.084785	15.68896	13.425551	16.148922	16.766066	10.852615	20.21838	5.90401	3.154978	1.688337	6.054862	1.362561	3.473156	3.656679	8.004626	8.397596	1.049157
MS3_00000426.1	MS3_00000426	4	98.853691	166.307434	151.487717	76.262238	66.94883	51.552784	22.579107	109.882515	104.626076	93.037102	114.906425	127.123192	130.872849	122.111259	129.36145	83.77343	85.670265	79.189545	79.869835	92.541435	77.445847	83.78521	84.442261	113.825203
MS3_00000427.1	MS3_00000427	1	0	0	9.50137	16.746603	13.913171	13.084791	1.719023	0.161786	0.959391	2.127791	0.286097	0.810742	0.33449	1.640448	0.25394	0.357002	0.222063	0.28114	0.55114	0.220639	0.136715	0.596386	0.614845	0.172812
MS3_00000428.1	MS3_00000428	4	0	17.207008	11.265021	13.481909	49.117538	0	0	0	0	0	0	0	0	0	1.676159	0	0	0	0	0	0	0.39604	0	0
MS3_00000429.1	MS3_00000429	5	5.531176	7.642725	57.901333	12.719811	9.941897	22.834427	11.112073	5.680833	3.176837	5.82899	2.693334	3.356462	2.648273	2.539834	8.561795	2.926587	6.133817	5.298789	4.203044	4.940632	3.378268	8.952523	8.725401	0.843881
MS3_00000430.1	MS3_00000430	1	0	0	17.241667	20.060253	21.703257	43.135067	0	0	0	0	0	0	0	0	0	0	0	0	0	0	0	0.538139	0	0
MS3_00000433.1	MS3_00000433	5	21.101084	14.704688	52.659054	31.751062	22.466619	20.678001	24.183243	4.534086	17.802456	15.407433	6.889123	9.453392	7.406384	14.559983	17.572124	5.978571	8.193568	7.160024	7.141088	6.96856	8.12273	6.882456	8.724401	1.006868
MS3_00000433.2	MS3_00000433	4	0	4.780052	0	3.769642	0	0	0	0	0	1.942501	0	0	0	0	0	0	0	0	0	0.10644	0	0.488319	0.625554	0
MS3_00000433.3	MS3_00000433	1	0	0	0	3.971479	0.040432	8.49608	0	0	0.383912	0	0	0	0	0.124975	0.161791	3.14e-4	0	0	0	0	0.001274	0.266737	0.322436	0.003662
MS3_00000434.1	MS3_00000434	5	6.030759	3.481671	10.212744	8.179261	5.047409	5.995383	2.734166	0.468687	2.080198	1.210875	1.295514	1.938093	0.269988	2.540466	0.31108	0.409607	0.144947	0.309263	0.584526	1.132501	0.11384	1.305099	1.130998	0.492987
MS3_00000435.1	MS3_00000435	1	5.258852	12.927395	38.906063	49.850277	47.931129	90.053902	9.88625	2.448299	27.018814	16.99136	14.572133	9.372607	3.680005	21.447493	7.468463	4.950049	3.780386	5.797908	6.001358	3.013631	4.093666	8.236521	9.181931	0.24914
MS3_00000436.1	MS3_00000436	5	25.831324	14.21122	32.87582	8.254211	9.840207	17.621441	16.491171	11.379511	14.752914	17.297771	16.917633	14.254677	16.628222	13.402617	8.247453	11.282139	14.768454	14.539115	10.103846	15.337898	12.489259	14.279167	12.134789	23.189745
MS3_00000437.1	MS3_00000437	NA	0	0	0	0	12.821095	0	0	0	0	0	0	0	0	0	0.72439	0	0	0	0	0	0	0.961568	0.299602	0
MS3_00000438.1	MS3_00000438	1	0	0	2.473403	10.520155	3.522474	10.541255	4.177776	0	0	0	0	0	0	0	0	0	0	0	0	0	0	0	0	0
MS3_00000438.2	MS3_00000438	2	0	5.950819	13.672706	11.557489	9.492401	12.715137	30.432325	0.319601	0	0	0	0.446746	2.585635	1.545108	4.998119	0.771879	1.582755	1.743721	3.325413	1.694533	3.367803	0	0.29598	0.102601
MS3_00000439.1	MS3_00000439	1	0	11.652922	42.901321	70.987526	66.084435	70.478943	36.726456	5.344258	10.249314	9.872825	2.37884	4.022807	3.673006	5.049631	16.561335	4.709544	6.692327	4.043981	4.132254	3.027945	4.834822	3.934736	6.16106	0.095166
MS3_00000440.1	MS3_00000440	5	27.735729	7.907217	25.228518	25.538465	19.366098	20.682308	13.101611	4.426421	17.04851	17.870279	13.996042	11.434865	11.042211	11.767499	15.05146	10.47603	16.332899	13.454455	13.728415	11.912807	11.404329	8.761685	10.979435	1.026921
MS3_00000440.2	MS3_00000440	1	0	0	0	12.061217	6.116485	2.683081	0	0.085892	0.673009	1.504787	2.429275	0	0	0.864952	0.088959	0.003686	0.216893	9.09e-4	0.013433	0	0.013357	0.531265	0.598671	0.037455
MS3_00000441.1	MS3_00000441	5	0	0	20.783806	8.118758	8.167793	6.482239	0.795926	0.525188	1.107027	2.090811	0.69989	0.387213	0.4464	1.27152	0.507965	0	0.209241	0	0.347974	0.097997	0.06041	2.626665	2.151282	0.161201
MS3_00000442.1	MS3_00000442	7	0	0	11.195899	2.273459	2.868237	0	0	12.241378	20.89525	8.701295	6.834093	4.753976	12.100931	13.118695	24.939251	19.930452	12.385242	15.34764	17.713917	11.072276	21.317034	14.661103	16.834715	1.563693
MS3_00000443.1	MS3_00000443	2	0	0	0	3.363103	4.035789	0	5.005548	7.586575	9.063853	3.76185	1.781689	1.110609	4.671768	7.368936	7.914493	0.355243	1.566954	0	0.34209	0.420312	1.287677	4.962571	2.418761	0
MS3_00000447.1	MS3_00000447	3	48.533379	1.827553	11.918066	12.347822	17.959673	4.671277	2.282921	8.944786	9.031126	4.787761	7.505707	8.308372	4.024399	4.767057	6.998197	4.556983	3.250145	4.223845	0.768595	3.523495	3.946202	8.207447	6.654488	8.218536
MS3_00000449.1	MS3_00000449	3	63.112862	0	0	10.378736	11.348108	0	3.277039	3.714761	7.032642	9.463778	13.29014	10.289236	2.490723	5.649571	3.407569	0.201589	0	1.991541	1.248596	0	1.150892	6.327754	6.349298	0
MS3_00000450.1	MS3_00000450	5	1.141186	0.230674	4.312424	3.930199	3.066711	2.662308	0.736636	0.836993	2.428112	1.218019	0.90532	0.931682	0.223399	0.864188	21.705641	0.674418	0.425729	0.708804	0.973452	0.16959	0.495359	2.463384	2.485611	0.154092
MS3_00000453.1	MS3_00000453	1	0	0	0	6.351828	18.733942	0	9.428256	0.584107	0	0	0	1.475793	1.754027	0	4.899203	2.3325	1.079242	1.806851	1.322227	1.532866	3.339263	1.170911	1.815755	0
MS3_00000453.2	MS3_00000453	NA	0	0	0	0	0	0	0	0	0	0	0	0	0	0	0.497401	0	0	0	0	0	0.759181	0.476946	0.99516	0
MS3_00000454.1	MS3_00000454	1	7.539078	14.078731	111.77832	191.292664	217.528656	182.245529	70.515762	21.568085	55.471436	46.304905	22.862255	17.965609	9.672953	25.83359	55.342525	8.809874	11.971038	8.944463	11.124677	8.590075	9.584624	27.64185	26.801355	2.251161
MS3_00000455.1	MS3_00000455	2	0	0	0	3.900606	3.425894	3.980654	21.207228	0	0	0	0	1.101986	0	0.792577	0.754082	0	0	1.476967	1.081935	0.430547	1.310079	0.893391	1.039544	0
MS3_00000457.1	MS3_00000457	4	0	17.370913	0	0	0	0	0	0	0	0	0	0	0.925608	0	0	0	0	0	0	0	0	0	0	0
MS3_00000470.1	MS3_00000470	2	0	1.612566	0	2.947052	1.822281	0	14.938314	0.144168	0	0	0	0.599809	0	1.039595	0.793802	0.41745	0.289687	0.43988	0.283265	0.362933	0.165342	0	0.447734	0
MS3_00000472.1	MS3_00000472	5	11.556428	10.690818	35.814762	28.380657	13.354133	29.198942	35.818237	0	2.87438	1.016029	0.678729	2.025273	2.570894	2.634933	3.416723	5.476453	9.464417	6.669232	4.079782	5.589251	6.751992	0.812748	0.814995	0
MS3_00000472.2	MS3_00000472	1	0	0	0	34.855518000000004	44.10273	43.881283	0	0	0	0	0	0	0	0	0	0	0	1.780408	1.381405	0.318165	0.735308	0.873566	0.984302	0
MS3_00000474.2	MS3_00000474	1	0	0	0	84.097969	33.350266	37.861347	55.16074	0	0.989379	0	0	1.447322	0	0	1.190323	3.60237	6.232988	4.573463	1.608714	0.52423	5.633824	2.935557	1.486263	0
MS3_00000476.1	MS3_00000476	2	0	0	0	39.263565	0	0	22.383499	0	0	0	0	0	0	0	0.019621	0	0	0	0	0	0	0	0	0
MS3_00000478.1	MS3_00000478	5	4.95804	1.521023	55.287796	26.381521	16.196476	23.740484	1.850883	0.783466	4.345612	4.141204	1.52844	2.347774	0.401264	3.04416	2.200118	0.562789	0.517	0.697984	0.223987	0.180957	0.240745	8.250652	7.645895	0.125561
MS3_00000481.2	MS3_00000481	7	0	0	0	0	0	0	0	12.653297	14.051133	17.408049	5.98244	4.426456	2.213045	27.686579	1.773757	1.558847	0	3.820447	0.893485	1.004455	1.640845	1.984916	1.690436	0.607662
MS3_00000482.1	MS3_00000482	2	0	0	0	5.740161	0	0	10.378127	2.900241	2.006516	0	4.983443	2.764297	0.984545	9.304384	4.281011	0	6.703945	0.467032	1.061637	0	5.839014	0.610006	0.335854	0
MS3_00000483.1	MS3_00000483	2	0	0	0	6.837733	0	1.423081	10.243776	0	0	0.627997	0.032939	0	0	0	0	0.224214	0	0	0.234377	0	0.485876	0	0	0.0298
MS3_00000485.1	MS3_00000485	5	0	0	24.430662	3.917992	1.842261	7.185604	0.913479	0.20046	0.814033	0	0.738658	0	0	0	0.194694	0.499424	1.673274	0.467393	0	0.602265	0	0.4191	1.198332	0
MS3_00000487.1	MS3_00000487	1	0	0	40.508312	86.543388	95.92939	115.076698	14.585115	2.544003	15.274303	13.059511	4.511415	7.043417	14.735586	22.299448	13.928856	12.606174	13.240746	16.699152	17.066141	14.91621	11.887412	4.34808	7.273821	0
MS3_00000488.1	MS3_00000488	2	0	0	6.235562	7.210986	3.248493	6.823702	34.808498	0	0	0	0	0	0	0	0.286154	0.201288	0	0	0	0	0	0.280946	0.71981	0
MS3_00000489.1	MS3_00000489	3	484.322357	424.385773	202.679764	448.879486	370.417267	171.973694	209.852768	264.109467	286.383636	324.728821	421.918152	376.852844	356.115631	346.087341	281.478271	349.317932	345.189453	325.851227	411.098053	353.613739	325.138763	376.830994	392.423767	1096.338867
MS3_00000490.1	MS3_00000490	2	19.950024	0	0	17.323233	15.672276	13.021834	45.510567	0	0	0	0	0	0	0	0.662583	0	0	0	0	0	0	0	0	0
MS3_00000491.1	MS3_00000491	2	33.30331	0	0	13.639164	19.327284	4.0438	73.775566	1.306805	0	0	0	0	0	0	2.718476	0	0	0	0	0	0	0	0	0
MS3_00000492.1	MS3_00000492	2	28.608809	0	0	8.512815	15.510228	0	63.376026	1.079356	0	0	0	0	0	0	2.266347	0	0	0	0	0	0	0	0	0
MS3_00000493.1	MS3_00000493	5	0	3.619462	147.41478	79.364456	84.341774	114.056244	13.797851	66.653992	80.815094	151.581451	25.546837	32.253025	12.759956	51.026249	123.148331	25.859926	31.962036	22.894735	32.774502	16.67787	23.423935	131.903763	125.088974	5.537277
MS3_00000495.1	MS3_00000495	1	0	0	4.32795	10.429262	4.044906	12.296388	0.48538	0.99775	6.028485	4.436476	0	2.90305	6.256619	7.64816	11.428497	14.924338	18.371328	12.193959	13.024091	11.120736	11.348887	1.713468	2.339252	0.23481
MS3_00000497.1	MS3_00000497	1	0	0	0	11.364548	13.015797	0	0	0	0	2.867555	5.273316	2.149442	0	0	0.983703	0.69313	0	1.884242	0	0.094553	0	0.872968	0	0
MS3_00000497.2	MS3_00000497	1	0	0	0	3.984408	7.381195	2.490704	0	0.620356	10.207362	3.923097	0	2.415031	0	3.55796	1.685844	1.346741	1.123403	1.300556	0.968306	0.685764	1.09636	2.174256	3.125667	0
MS3_00000500.1	MS3_00000500	1	0	0	0	6.147656	5.985494	0	0	0	0	0	0	0	0	0	0.572702	0	0.806469	0.543922	2.41105	0	0.488121	0.273339	1.347716	0
MS3_00000501.1	MS3_00000501	1	130.120102	212.063843	144.718979	2685.706543	2023.144287	2672.136719	641.698792	175.451767	112.840294	154.033447	173.700394	167.364822	107.891731	135.891159	975.022827	103.670723	310.107635	334.053101	124.223259	120.292519	139.934021	211.841415	194.812347	243.080719
MS3_00000502.1	MS3_00000502	5	204.094452	45.157623	160.664337	13.310313	15.251192	6.972935	25.73811	14.116858	12.894484	14.265572	15.669679	22.038403	17.967094	14.336324	16.508144	21.02446	31.739933	20.790852	12.904633	17.675573	14.988047	25.282724	26.639011	11.352285
MS3_00000503.1	MS3_00000503	1	0	0	5.026057	3.714776	5.170365	11.727098	2.538454	0.791543	2.224774	0	0	0	0.865611	0	1.730219	0.318962	0.140142	0.857676	2.936713	1.354246	0.943636	1.47176	0.808404	0
MS3_00000505.1	MS3_00000505	5	0	4.67301	44.110561	16.726967	20.964806	19.029596	0	1.347751	1.857282	2.393343	1.91755	2.031113	1.725454	2.187531	2.2588	0	1.580497	0.694551	0.857439	1.766135	3.510195	3.674164	2.444646	0.811973
MS3_00000506.1	MS3_00000506	5	0	1.095656	29.920156	0	0.427791	0.457734	0.187267	4.764599	15.006834	5.911912	7.918859	2.344309	0.335097	6.341465	3.078396	0.002536	0	0.086019	0	0	0.041934	3.150516	2.582784	1.096961
MS3_00000508.1	MS3_00000508	5	2.187902	0.386148	20.170107	5.370942	12.855902	17.71957	29.862314	4.328224	1.467182	0	0	2.691467	0.240483	6.13508	2.386784	0.095211	0	0.100742	0.339176	0.536714	0.286867	2.143226	2.272719	0.516205
MS3_00000509.1	MS3_00000509	5	19.130644	0	19.775127	9.854269	8.487252	7.583755	0.372145	2.019024	13.036791	9.414256	3.427724	7.331079	3.804342	8.88969	4.032361	2.837291	5.259178	4.391709	4.990026	4.998	3.117311	5.668239	5.765196	0.154861
MS3_00000510.1	MS3_00000510	5	0	9.650623	63.000793	15.104268	0	0	0	0.668567	0	0	1.079463	1.538794	0	1.690184	5.294928	0	0	0	0	0	0	0	0	0
MS3_00000513.1	MS3_00000513	1	0.200094	0	1.069373	30.24367	85.722565	39.19207	10.951153	1.369106	0.912094	1.764453	1.261558	0	0.176603	0.129746	7.201962	1.050264	0.015562	0.44085	0.94083	3.532592	0.281026	0.609299	0.897575	0.547645
MS3_00000514.1	MS3_00000514	1	0	0	33.773689	81.855331	100.054794	159.439178	0	1.63016	25.888397	22.035774	4.287724	5.709925	5.165304	4.749904	4.212017	6.573695	3.106926	8.791038	6.470757	6.926781	5.90898	1.619462	1.981096	0
MS3_00000515.1	MS3_00000515	2	0	0	0	12.608454	0	0	122.461517	0	0	0	0	0	0.988121	0	1.362793	8.114446	0	7.281509	7.631858	15.172488	2.960793	0.926207	0.943545	0
MS3_00000518.1	MS3_00000518	4	0	47.708466	40.553242	0	0.969817	0	9.112659	8.704633	0.087963	34.880489	0	0	0	0.388977	24.210602	0.0535	0.025239	73.450523	62.273918	145.149582	78.828377	8.295043	16.374969	13.603576
MS3_00000521.1	MS3_00000521	2	38.677616	0	5.371801	24.995167	19.465282	17.788813	46.751621	0	0.966556	0	0	0.62062	0.262886	0	1.002831	0.248597	0.565951	0.362655	0.535848	0.506495	0.42916	0.115286	0.230146	0
MS3_00000522.1	MS3_00000522	3	156.455658	113.131104	91.403954	5.129916	0	0	145.811234	99.190872	65.433662	125.634964	47.529095	112.47966	91.45813	59.956219	67.445526	110.616592	117.495781	60.158798	104.316925	65.830101	77.783035	95.557907	88.036011	167.004578
MS3_00000523.1	MS3_00000523	1	16.41671	0	0	88.927376	112.132454	71.538857	63.862381	0.081087	0	0	0.607147	2.580673	0.904944	0.822702	0.14777	1.878755	0.864019	1.45004	0.375031	2.296981	1.712001	2.141586	1.746276	0
MS3_00000524.1	MS3_00000524	NA	0	0	0	0	0	0	0	0	1.048162	0	0	0	0	0	0	0	0	0	0	0	0	0	7.652255	0
MS3_00000524.2	MS3_00000524	4	0	191.621536	0	13.011458	8.494794	0	26.536518	17.882284	0	0	0	1.870834	6.774192	2.092943	21.661839	5.151862	6.835113	3.775337	5.248037	6.983136	13.799685	8.525867	1.130285	2.085895
MS3_00000526.1	MS3_00000526	4	6.011521	9.222933	11.448275	5.405259	0	7.238437	0.402162	1.463266	0.927403	0.467111	0	1.065799	1.835621	0	5.126051	1.820829	2.155002	0.965356	2.248064	3.401849	2.778615	1.8292	1.391524	0
MS3_00000528.1	MS3_00000528	5	0	5.757833	36.180283	8.283391	19.80863	27.12661	0	1.357415	1.5965530000000001	2.840504	0.731235	1.506881	2.081615	3.994115	11.190534	3.696898	5.630491	5.869743	2.86609	4.521496	6.240719	4.743169	6.217145	0
MS3_00000528.2	MS3_00000528	5	0	0	5.297441	0	0	0	0	0	0	0	0	0	0	0	3.709619	0	2.17836	0	1.988086	0.859234	0	0.619852	2.553949	0
MS3_00000529.1	MS3_00000529	5	3.337206	5.472095	18.068396	11.855463	7.350233	9.0782	8.765869	10.135655	12.042754	15.781805	5.862466	8.498474	7.781773	12.871444	14.530003	11.302585	10.687313	11.422169	10.415694	11.100395	12.04454	5.610473	6.775496	0.258323
MS3_00000529.2	MS3_00000529	5	0	2.374676	12.961438	1.538153	4.343463	8.461751	1.233843	1.485036	2.579662	4.273489	1.313992	1.34769	0.618799	1.350895	2.501168	1.055541	1.437132	0.33138	0.670176	0.66478	0.709828	2.727089	2.25266	0.081828
MS3_00000533.1	MS3_00000533	1	33.907883	8.797179	21.583336	28.166285	19.400082	32.396763	8.923189	22.081827	19.979992	13.487712	19.464359	25.181923	20.549404	14.247207	12.344611	16.702414	23.207468	24.741449	23.068195	18.531466000000002	20.492224	26.047258	22.322161	11.461466
MS3_00000536.1	MS3_00000536	1	0	0	0	3.915169	2.571373	0	5.545714	0.339871	0	0	0	0.427638	0.570894	0	1.880731	1.041042	1.777983	1.711711	2.185573	1.283094	2.80357	0.233051	0.660427	0
MS3_00000537.1	MS3_00000537	2	0	0	0	0	0	0	3.410286	0.258914	0	0	0	0	0	0	0.532974	2.57169	0.479219	2.66954	1.731285	0	0	0.138121	0	0
MS3_00000539.1	MS3_00000539	5	0	0	8.774073	0	0	0	0	0	0	0	1.5898	0	0	0	1.273954	0	0	0	0	0	0	0	0	0
MS3_00000540.1	MS3_00000540	1	1.793348	16.575094	30.582747	40.423763	58.5084	59.516491	26.715519	6.976312	17.500664	17.598156	29.100199	8.838671	3.21595	17.282618	5.497495	0.650962	0.960838	0.888824	0.523847	0	1.007118	3.294929	1.923998	0.121705
MS3_00000540.2	MS3_00000540	1	0	0.834977	7.487496	8.731519	32.828243	29.475439	0.578302	0	43.281651	25.694157	12.282887	20.68803	16.518328	12.912391	1.639878	0	0	0	0	0	0	1.158729	3.460929	0
MS3_00000541.1	MS3_00000541	1	0	0	0	21.746426	14.330870000000001	11.725075	1.333397	0	7.329784	0	0.911563	0	0	0	0.683053	0	0.615751	0	0	0	0	1.277879	1.655294	0
MS3_00000542.1	MS3_00000542	5	14.65352	10.879612	29.23654	7.790225	8.719398	3.755315	1.971034	2.806498	7.084075	4.482464	6.613571	2.763237	1.716501	4.657693	2.389946	1.191292	2.372151	1.773137	1.571694	2.439619	1.843097	11.205202	10.114304	0.908758
MS3_00000546.1	MS3_00000546	1	4.063871	4.036429	15.577685	15.731953	22.669991	23.971991	0	0	1.685375	1.072944	1.336782	1.42709	0.482742	1.593886	3.498073	0.571359	0.320578	0.994653	0.618686	0.403905	0.722914	0.119445	0.200963	0
MS3_00000547.1	MS3_00000547	4	0	8.009741	0	3.440515	0	0	0	1.697506	5.042031	0	0	2.757838	7.568807	2.805706	0	3.482547	2.263809	6.55034	6.294658	5.32517	2.803143	6.52781	5.067978	4.935907
MS3_00000550.1	MS3_00000550	5	0	0	34.187199	5.547272	3.283794	0	20.352495	0.215268	0.67173	1.649031	1.27074	1.036433	0	1.738504	0.338331	0	0.089757	0	0.191457	0	0.058147	1.821716	2.154221	1.170186
MS3_00000551.2	MS3_00000551	5	0	12.307553	138.996063	68.36467	48.471272	64.408295	16.185244	5.255048	18.887985	21.074198	16.363258	10.784851	1.84073	17.525883	23.409121	1.449703	1.710229	3.021091	2.024448	0	1.554845	30.018517	27.33456	0.896065
MS3_00000554.1	MS3_00000554	5	0	0	5.844144	2.254618	0	0	0	0.394919	0.646841	0.392735	0	0	0.311725	0.477399	0.325175	0	0.47625	0.526133	0.154487	0	0.853777	1.594846	2.048578	0.290167
MS3_00000555.1	MS3_00000555	4	0	1.554115	3.55349	1.076301	2.388905	1.854543	0.079344	0.439977	0.168804	0.10321	0.17868	0.041329	0.031396	0.191474	12.140186	0.102789	0.123175	0.086739	0.074334	0.172477	0.06181	0.363311	0.25882	0.074168
MS3_00000558.1	MS3_00000558	1	0	0	4.791866	29.685511	15.949621	20.322123	0	0	0	0	0	0	0	0	0.077331	0	0	0	0	0	0	0	0	0
MS3_00000561.1	MS3_00000561	NA	0	0	0	0	0	0	0	0	0	0	0	0	0	0	0	0	0	0	0	0	0	2.027355	3.004127	0
MS3_00000563.1	MS3_00000563	4	0	30.078236	0	0	0	0	2.639858	0	2.365794	0	0	0	1.231586	0	0.836953	1.005753	0.68936	0	1.955859	0.751875	1.0700210000000001	0	1.248458	1.2635
MS3_00000565.1	MS3_00000565	5	20.551542	3.13489	42.538403	26.130644	15.228951	41.865101	1.778984	6.379847	24.61734	22.134041	13.677989	10.104188	9.526299	16.186878	19.411772	8.413363	12.365368	13.91712	10.64203	10.968334	8.759675	14.329309	16.816038	0.653198
MS3_00000565.2	MS3_00000565	5	1.003946	9.282734	92.943016	60.193336	44.911118	37.4865	41.363525	1.366904	10.896389	12.304095	1.553566	5.222178	0.267408	7.758223	13.313894	2.111266	3.221164	0.609197	1.823932	0.608918	2.494545	5.952803	6.081853	0
MS3_00000566.1	MS3_00000566	1	0	0.086281	4.671833	4.407156	5.539876	5.353433	0.367431	0.357846	0.641072	0.194539	0.722651	1.112993	0.063599	1.005298	0.27951	0.060434	0.197532	0.076297	0.0781	0.098281	0.089675	1.134706	0.783826	0.155443
MS3_00000567.1	MS3_00000567	3	9.290281	0	0	0	0	0	0	0	0	3.649185	2.21884	3.5247830000000002	2.086223	1.320013	0	1.11672	0.930239	1.76484	0.779456	2.851366	3.569741	0.949241	0.460001	0.600574
MS3_00000567.2	MS3_00000567	5	4.638444	0	16.950663	8.186766	0	0	7.711823	1.422391	13.922647	8.969195	7.40726	5.15087	0.935927	8.898673	2.65945	2.163947	2.020869	3.526093	1.72952	1.083624	1.347655	1.633682	1.851298	0.030426
MS3_00000568.1	MS3_00000568	1	0	0	0	14.65199	52.425285	34.605701	0	1.012562	0	0	0	0	0	0	0	0	0	0	0	0	0	0	0.819725	0
MS3_00000569.1	MS3_00000569	6	0	0	0	0	0	0	0	0	0.623356	0	0	0	1.008727	3.892149	3.142415	2.300952	4.797381	1.949918	5.612935	3.378294	0	4.119885	0	0
MS3_00000569.2	MS3_00000569	5	0	0	15.300293	0	0	1.430805	0	0	2.284188	0	0	0.91741	3.121703	0.703145	1.924628	2.562276	0.196958	1.59611	2.854075	2.47705	8.38861	1.668796	4.343509	0
MS3_00000572.1	MS3_00000572	1	17.592346	0	7.717115	19.555124	14.802639	32.119041	10.128379	1.592337	0	0	1.151257	1.457715	1.676037	0	10.169403	1.383555	1.816476	0	1.401009	0	1.438231	0.56724	1.618191	0
MS3_00000574.1	MS3_00000574	1	0	2.388378	12.385997	15.423354	12.682422	8.930147	0.447256	1.664163	1.294731	0.423856	0.701865	0.61655	0.679939	1.307088	4.238928	0.685216	1.102181	0.923387	0.670552	0.417903	0.459123	1.643319	2.681282	0.568495
MS3_00000575.1	MS3_00000575	3	131.31218	0	0	0	0	0	0	0	0	0	0	1.1378219999999999	0	0	0	0.531143	0	0	0	0	0	0	1.186763	0
MS3_00000578.1	MS3_00000578	2	0	0	0	7.642533	0	0	22.67289	0	0	0	0	0	0	0	0	0	0	0	0	0	0	0	0	0
MS3_00000579.1	MS3_00000579	1	0	0	0	18.123713	12.703323	32.020229	2.34287	0	0	0	0	0	0	0	0	0	0	0	0	0	0	0	0	0
MS3_00000580.1	MS3_00000580	1	0	0.620546	0	13.931682	29.041836	17.613338	0.157655	0	0	0	0	0	0	0.305049	0.583526	0	0	0	0	0	0	0.065455	0	0
MS3_00000581.1	MS3_00000581	1	0	1.805223	4.540075	15.917411	10.403778	23.04941	0	0	2.45603	0.851125	0	0	0	0	0.717002	0	0	0	0	0	0	0	0	0
MS3_00000584.1	MS3_00000584	5	43.138767	8.456166	28.600748	25.837278	20.417904	33.150272	16.140797	6.557641	10.232389	6.976858	6.123976	10.145034	5.74199	8.186988	6.851204	4.441557	5.698732	7.569199	7.158226	7.503256	6.290459	12.2345	15.010309	0.536477
MS3_00000585.1	MS3_00000585	NA	0	0	0	0	3.415824	0	0	0	1.357934	0	0	0	0	0	0.544197	0	0	0	0	0.563317	0.494749	0.41504	0.387108	0
MS3_00000586.1	MS3_00000586	NA	0	0	0	0	0	129.792801	0	0	0	0	0	0	0	0	0	0	0	0	0	0	0	0	0	0
MS3_00000588.1	MS3_00000588	1	0	0	0	18.988623	9.696746	14.081224	1.463585	0	0	0	0	0	0	0	0	0	0	0	0	0	0	0	0	0
MS3_00000590.1	MS3_00000590	1	0	1.135738	17.497074	18.846067	24.500725	13.75502	8.275653	0.04799	0	0	0	0	0	0	0.054942	0	0	0	0	0	0	0	0.052978	0
MS3_00000591.1	MS3_00000591	3	314.05249	25.565008	0	0	0	0	0	2.630235	0	0	0	0	3.24293	0	2.165725	0	3.110958	0	0	4.114573	0	0	1.040725	0
MS3_00000592.1	MS3_00000592	7	44.151363	57.211666	94.286697	16.622679	15.993792	16.865025	27.815481	78.632896	80.794273	87.450951	60.977669	96.018402	100.410019	88.457863	69.046333	88.495712	86.83625	80.439674	89.089691	97.506981	85.306435	93.116737	87.65155	190.989365
MS3_00000593.1	MS3_00000593	1	4.574988	0	0	10.284118	9.784809	9.405758	0	2.212831	8.816903	2.293037	0.814932	3.464154	1.196604	5.701001	3.081438	0.900357	1.678113	2.22884	1.734239	2.355275	2.262191	0.955943	0.922218	0.049002
MS3_00000597.1	MS3_00000597	2	10.522038	0	0	59.588196	33.387386	20.397749	143.008163	0	0	0	0	0	0	0	0	0	0	0	0	0	0	0	0	0
MS3_00000599.1	MS3_00000599	5	0	1.123566	8.985852	0	0	0	0	0.229958	0	0	0	0.427987	0.770639	0.655268	6.896125	6.249248	8.6458	9.660371	11.184844	7.314182	7.735877	1.368945	2.080643	0.142207
MS3_00000602.1	MS3_00000602	1	0	0	0	5.616798	9.923899	15.750067	0	0.576897	0	0	0	0	0	0	0.229048	0	0.12946	0	0	0	0.226812	0.57539	0.422519	0
MS3_00000603.1	MS3_00000603	1	0	0	0	3.711952	0	3.203684	0	0	0	0	0	0	0	0	0.530837	0	1.470998	0	0	0	0	0.626864	0.681496	0
MS3_00000604.1	MS3_00000604	5	1.171926	0.766856	7.004971	7.686382	2.157692	3.166241	0.072475	0.483144	0.788034	0.246802	0.133511	0.908427	0.302268	0.622869	0.691356	0.267543	1.153508	0.834016	0.117968	0.271135	0.579264	1.8444	1.816046	0
MS3_00000605.1	MS3_00000605	7	5.621397	0	4.071401	2.811175	4.575801	18.863913	0	3.039671	46.695221	18.526394	11.796553	15.307291	15.427146	31.424721	19.542913	16.529148	20.130045	25.364462	13.828202	17.256784	16.474869	4.142159	5.583161	1.032602
MS3_00000606.1	MS3_00000606	1	0	0	0	57.63546	38.737747	55.565323	38.130405	0.648105	1.29611	0	0	0.658745	0.752522	0	0.62319	0.123291	0.566074	0	0.225065	0	0.309607	0.681902	0.957159	0
MS3_00000607.1	MS3_00000607	2	13.827014	19.071119	4.211107	4.256461	11.959181	0	31.744123	4.202032	4.301187	4.141585	3.200684	3.542703	3.393771	1.596215	4.705335	5.651259	7.619163	6.235197	8.359262	8.257851	10.808612	2.699339	5.420356	1.122347
MS3_00000607.2	MS3_00000607	7	0	0	1.869754	0	0	0	0	0	0	4.460705	0	9.96836	11.126519	14.481666	8.31782	6.322643	8.36254	8.676653	5.515637	10.831738	2.538174	6.260397	2.5480680000000002	0
MS3_00000608.1	MS3_00000608	1	0	0	0	5.85154	6.116463	10.489281	0	0.362836	0	0.538062	0	0.617951	0.891144	0	3.646675	0.28545	0.534908	1.786832	0	0.941672	1.166414	0.451076	0.15501499999999999	0
MS3_00000610.1	MS3_00000610	2	8.611936	3.446533	8.940391	8.889974	1.421198	9.597524	67.565239	1.800908	1.455624	0.201062	8.543993	3.3334259999999998	1.272663	4.343875	3.822452	5.532097	5.428029	1.095441	3.283543	2.067592	1.66085	3.715842	2.248674	0.88452
MS3_00000611.1	MS3_00000611	4	0	4.228798	1.668396	2.681634	5.72934	0	0	0	0	0.305149	0	0	0.339251	0	3.512644	0.287768	0.811744	0.299806	0	0.27573	0.389041	0.591802	0.225871	0
MS3_00000614.1	MS3_00000614	5	0	5.449695	40.704647	24.67708	12.383769	6.636082	0.972137	1.512845	0.279672	0.238244	0.142379	2.281983	0.290757	0.17749500000000001	5.005475	0.064252	3.946714	0.360166	0.20612	1.566843	0.164265	5.441551	3.956757	1.12397
MS3_00000616.1	MS3_00000616	1	0	0	0	19.121145	48.050518	26.627563	0	0	0	0	0	0	0	0	0	0	0	0	0	0	0	0	0	0
MS3_00000619.1	MS3_00000619	3	9.619708	0	0	0	0	52.379299	0	0	0	0	0	0	0	0	0	0	0	0	0	0	0	0	0	0
MS3_00000619.2	MS3_00000619	1	0	0	0	52.535721	69.893219	0	24.989952	0	2.630667	0	1.577194	0	0	0	0.630846	0.965327	0	0	0	0	0	0.398126	0	0
MS3_00000620.1	MS3_00000620	1	0	0	0	25.448868	20.302277	19.934038	6.953114	0.18076	0	0	0	0	0	0	0.148837	0	0	0	0	0	0	0	0	0
MS3_00000621.1	MS3_00000621	5	4.774648	5.087515	60.948341	33.558254	21.553423	17.674143	18.502789	3.313941	13.74489	8.043272	5.024422	4.725161	2.753482	8.462285	12.105015	3.833175	3.768187	5.898171	3.448875	2.461378	4.567148	5.34591	7.470675	0
MS3_00000622.1	MS3_00000622	1	40.19606	20.333319	23.637833	31.714771	18.384186	28.000385	11.771305	22.99049	17.274443	18.573029	6.197273	19.043367	17.615763	16.732132	38.68124	27.990276	34.058044	30.518095	25.208502	19.275946	32.80637	23.8062	36.772884	4.340194
MS3_00000622.2	MS3_00000622	7	0	0	0	0	0	0	0	10.613402	8.296538	12.839404	15.677415	0	8.721789	4.962356	0	1.761529	9.828203	8.132216	4.0238	17.840109000000002	17.840096	20.178436	14.75445	0
MS3_00000623.1	MS3_00000623	5	0	0	10.110363	6.993163	0	0	0	1.919375	7.513703	0	0	1.047698	0.166615	4.501663	0.202823	0	0.170027	0.409866	0	0	0	0.54092	0.68872	0
MS3_00000625.1	MS3_00000625	5	0	0.806154	3.263469	0.254634	0.271613	0	0.041482	1.347948	6.900981	3.070081	2.798891	1.814972	2.420696	2.586123	1.706345	2.344286	1.916547	1.399921	1.174629	1.46634	1.206766	1.590526	1.922457	0.586866
MS3_00000626.1	MS3_00000626	1	0	2.462873	1.170637	15.326941	16.02034	8.21161	6.247715	0.154734	0	0	0.24888	0	0.005463	0	2.052451	0	0	0	0	0.10557	0	0	0.07551	0
MS3_00000627.1	MS3_00000627	5	0	0	8.666109	18.32383	5.25831	5.474721	0	0.316546	0.770119	0.596619	0	1.199546	0.312589	1.258716	1.013858	0.800395	0.915417	0.916343	0.341104	0.180769	0.263952	2.372684	1.508798	0
MS3_00000628.1	MS3_00000628	1	0	0	27.753231	57.711746	39.145054	19.479692	0.709266	0.592417	6.156386	6.718454	2.340106	4.146679	0	5.790484	0.492142	0.156534	0	0.106268	0.839308	0	0	1.989177	2.224897	0.024501
MS3_00000629.1	MS3_00000629	1	36.555401	5.519663	12.031852	80.507439	96.690231	86.670227	39.185112	30.745617	21.625296	18.089558	23.546638	20.559299	19.659502	15.256333	48.685329	15.092031	15.635594	18.171968	25.417847	15.320121	19.359631	18.09111	17.856588	3.764696
MS3_00000630.1	MS3_00000630	NA	0	0	0	10.457943	0	0	0	0.720377	0	0	0	0	0	0	0	0	0	0	0	0	0	0	1.512474	0
MS3_00000632.1	MS3_00000632	6	0	0	0	0	0	0	0	216.542587	56.572662	96.874756	100.662971	174.279678	607.479919	142.940598	365.866882	649.391968	610.298767	830.030945	556.801086	711.299744	690.88324	467.773285	456.474792	240.116074
MS3_00000635.1	MS3_00000635	3	3547.404785	0	0	0	0	0	0	0	0	0	0	0	0	0	0	0	0	0	0	0	0	0	0	0
MS3_00000636.1	MS3_00000636	1	0	0	0	117.055817	31.305706	54.591976	55.118752	3.381858	0	0	0	0	0	0.38915	0	0	0	0	0	0.344387	0	0	0	0
MS3_00000636.2	MS3_00000636	2	0	0	0	9.732476	15.871115	0.023943	83.674179	0	0	0	0	0	0	0	0	0	0.45963	0	0	0	0	0	0.237051	0
MS3_00000637.1	MS3_00000637	1	0	0	0	102.145393	50.157097	49.974945	8.178934	4.760877	0	0	0	0	0	0	0.151103	0	0	0	0	0	0	0	0	0
MS3_00000637.2	MS3_00000637	2	0	0	0	58.417534	13.210007	0	89.939156	0.808917	0	0	0	0	0	0	0	0	0	0	0	0	0	0	0	0
MS3_00000638.1	MS3_00000638	2	0	0	0	33.469917	16.479296	0	86.298203	0.712194	0	0	0	0	0	0	0	0	0	0	0	0	0	0.430976	0	0
MS3_00000638.2	MS3_00000638	1	0	0	0	22.522949	8.298966	14.642093	6.441244	0.997401	0	0	0	0	0	0	0.095116	0	0	0	0	0	0	0	0	0
MS3_00000644.1	MS3_00000644	3	907.107666	0	0	2.692493	0	0	0	0	0	0	0	0	0	0	0	0	0	0	0	0	0	0	0	0
MS3_00000649.1	MS3_00000649	2	10.83471	3.680702	19.535326	13.40888	28.589394	38.450493	52.86248	20.816292	15.682008	16.439739	10.38155	20.140427	15.221318	13.723044	30.310448	19.266886	18.702814	24.355854	21.523033	18.756401	20.394171	16.042658	20.024326	1.141837
MS3_00000650.1	MS3_00000650	1	0	0	0	7.372498	0	3.317074	1.491977	2.244879	0	1.120991	0	0	1.055122	0	19.944557	3.82764	5.103452	4.641755	6.108933	4.800685	6.407761	1.71911	2.178573	0
MS3_00000651.1	MS3_00000651	5	0	1.459147	18.608559	7.759718	39.421532	6.879255	0	0.269821	0.655375	0	0.671623	0	0	0.062906	0	0	0.050265	0	0	0	0	1.003195	0.777478	7.081406
MS3_00000653.1	MS3_00000653	2	108.928734	0	0	0	0	0	690.56073	0	0	0	0	0	0	0	0	0	0	0	0	0	0	0	0	0
MS3_00000654.1	MS3_00000654	3	44.981564	0	0	0	0	0	36.350517	0	0	0	0	0	0	0	0	0	0	0	0	0	0.926712	0	0	0
MS3_00000655.1	MS3_00000655	NA	0	0	0	0	0	0	0	0	0	0	2.295263	0	0	0	3.448201	0	1.539093	2.205381	0	0	0	0.24408	0	0
MS3_00000656.1	MS3_00000656	1	0	0	0	10.06636	17.416973	31.112923	0	0	0	0	0	0	0	0	0	0	0	0	0	0	0	0	0	0
MS3_00000657.1	MS3_00000657	1	0	1.006486	10.410113	15.346992	42.05233	11.143318	0	0.843982	0	0.04322	2.680949	0	0	0	1.142879	0.237817	0.197042	0.672882	0.397705	0	0.157395	2.23144	2.094524	0
MS3_00000658.1	MS3_00000658	1	0	1.806504	5.162945	11.582764	4.474164	10.213262	0	2.698186	0	0	3.689735	0.108025	0	0	5.200309	1.533069	1.086111	1.830508	1.030963	0	0.677712	4.599917	4.109748	0.342087
MS3_00000660.1	MS3_00000660	1	0	0	0	7.279545	6.065875	6.409594	1.60022	0.597397	0.550629	1.196823	0.057795	0.44424	0.052898	0.133978	7.018715	0.029288	0.157491	0.059392	0	0.347329	0.004305	0.565889	0.654902	0
MS3_00000664.1	MS3_00000664	6	0	0	0	2.853102	0	0	0	6.173859	2.769531	3.361015	1.932594	3.358668	13.847503	4.935694	10.621665	8.328188	11.189746	21.008965	13.517212	22.408173	12.561937	4.164393	6.149212	9.712814
MS3_00000665.1	MS3_00000665	2	132.27449	0	16.036869	57.500854	37.242756	44.879143	854.445496	0.8718	5.961833	1.908332	0	0.993143	1.094432	2.723661	2.530421	0.919516	1.127562	1.746594	1.598239	2.140603	0.40564	1.356318	0.494577	0
MS3_00000666.1	MS3_00000666	1	30.193638	27.065668	249.264755	437.426239	334.39679	367.844238	117.101807	30.140612	145.25676	124.753975	37.556854	40.395168	16.964596	76.282951	69.516495	16.367632	24.115944	28.753584	25.513321	17.219556999999998	15.573772	75.225586	84.09845	2.768881
MS3_00000667.1	MS3_00000667	5	10.973312	1.1466	38.377037	20.051857	20.765474	15.650657	7.16489	1.581578	4.055954	2.966323	0.643106	1.465955	0.488779	2.036083	3.553581	0.375916	0.435445	0.163356	0.898623	0.497692	0.289298	3.279606	2.712548	0.076846
MS3_00000668.1	MS3_00000668	NA	0	0	0	0	0	0	0	0	0	0	0	0	0	0	0	0	0	0	0	0	0	0	0	0
MS3_00000669.1	MS3_00000669	1	10.401943	3.610744	58.533161	67.609344	63.019878	78.802734	6.137681	1.672489	30.164656	26.074354	16.213524	11.225626	1.882774	24.165775	6.166467	1.747975	2.5791	3.061405	2.002452	1.92371	1.923968	3.380361	3.09545	0.368473
MS3_00000671.1	MS3_00000671	5	2.00136	0.763103	22.670786	2.068682	3.560678	5.266547	0.243025	1.362545	10.118337	4.391038	5.946678	3.088475	0.469471	4.86712	1.816376	0.166865	0.40691	0.62664	0.225966	0.127911	0.083847	6.582932	6.560524	0.116477
MS3_00000673.1	MS3_00000673	5	0	0.812895	8.218968	1.73463	5.845182	1.319597	0	0.095901	2.131138	0.757878	0.79036	0.619683	0	0.34252	0.150357	0	0	0.139751	0	0.087804	0.069036	1.532762	0.987822	0.162572
MS3_00000674.2	MS3_00000674	2	44.427509	0	0	44.611877	21.801561	21.310438	83.24527	1.397152	0	1.324491	0	0	0	0	0	0.873352	1.331029	5.584039	1.683668	1.22787	0	2.555623	3.805212	1.075287
MS3_00000678.1	MS3_00000678	6	0	0	0.253944	0	0	0	0.099247	0.072843	0	0.613529	0	1.083569	0.208328	0.045231	0.395865	0.332254	3.241663	0.471155	1.47539	0.929724	1.05817	1.572165	1.365332	0
MS3_00000679.1	MS3_00000679	1	0	0	2.36209	4.146992	11.926913	11.151421	11.085337000000001	0.45158	0.668908	0.241354	0	0.654128	0.832428	1.188899	0.749046	0.668585	1.905493	1.195084	2.487353	0.660936	0.727735	1.373195	2.221833	0.120014
MS3_00000681.1	MS3_00000681	1	0	0	13.992342	10.16827	6.097993	26.57332	1.990392	0	4.358302	1.455394	2.677505	1.529793	1.086008	0	0.391426	0.902633	0.532302	0.555881	0	0.821727	0.796245	1.198983	2.074383	0
MS3_00000682.1	MS3_00000682	1	0	0	22.654198	32.577835	41.348598	22.918419	7.196983	2.101188	2.077757	1.045066	1.639864	3.721949	2.107059	3.911373	5.965312	2.734819	2.195828	6.737344	2.06357	3.304842	5.431729	4.260605	4.905414	0
MS3_00000683.1	MS3_00000683	2	5.950485	1.726319	0	6.546192	16.713079	0	19.069878	0	0	0	0	0	0	0	6.443347	1.980221	1.35153	1.168025	1.172301	2.7181670000000002	0.964461	0.697197	1.743019	2.205493
MS3_00000684.1	MS3_00000684	1	0	2.351691	47.715519	33.715954	37.32983	53.260292	17.28936	0.651938	0	0	1.029317	1.17316	3.883615	1.68273	6.698382	2.72477	2.588006	5.735948	7.25348	3.834392	3.894202	0.549188	0.785494	0
MS3_00000685.1	MS3_00000685	2	16.223551	7.510504	25.099127	21.920698	27.426342000000002	28.735811000000002	72.041687	17.552109	21.604996	29.383762	12.057957	21.033257	20.631268	29.969345	23.736649	25.209503	23.287001	24.176048	23.180777	23.516724	33.525234	20.717033	20.743954	5.981431
MS3_00000686.1	MS3_00000686	5	75.951385	13.638759	58.752892	0	7.310551	0	9.596639	11.946791	20.247955	10.166574	0	17.644184	15.752391	8.378112	30.442358	23.491627	29.330679	19.192341	26.4123	18.087055	24.070641	16.947849	14.196322	0
MS3_00000687.1	MS3_00000687	1	0	0	6.722766	8.877469	17.585684	41.664825	8.483555	9.274325	10.295186	0	3.021561	2.922554	5.522835	10.159421	25.075161	14.889708	16.089525	12.920555	14.584804	13.893715	16.048988	16.169718	13.15018	0
MS3_00000691.1	MS3_00000691	5	9.59938	0	17.867329	6.560023	21.001829	12.239991	0.706741	0.462578	0	0	0	0	0	1.398865	0.214248	0	0	0	0	0	0	0	0	0
MS3_00000694.1	MS3_00000694	3	510.988678	115.394951	280.756134	276.265503	175.547791	102.26413	207.068176	262.209961	234.705948	243.57869	252.288956	242.970673	145.795364	205.403183	201.152145	183.827103	183.600708	195.580688	178.294357	200.345459	174.722534	359.519043	351.021759	1592.270508
MS3_00000695.1	MS3_00000695	7	10.150349	5.697745	0	0	0	0	4.284686	10.744563	24.319921	32.43428	10.637709	25.120131	12.252867	19.019915	6.357298	11.945875	9.470625	6.929739	13.778102	8.869508	10.2127	14.91063	9.193683	6.355191
MS3_00000699.1	MS3_00000699	2	230.646103	27.857237	3.586296	39.583012	73.67717	26.064194	270.249878	4.773108	6.829966	0	7.448133	4.767893	11.496906	9.543446	6.185821	4.989238	10.995288	7.648511	3.526156	9.207813	7.996746	8.410953	5.247159	0
MS3_00000700.1	MS3_00000700	1	0	2.312085	9.294775	12.022262	21.276957	4.531922	0	0.092904	0	0	0.531836	0.320404	0	0	0.076497	0	0	0	0	0	0	0.111928	0.347381	0
MS3_00000701.1	MS3_00000701	5	279.750641	66.235573	164.414673	43.153324	37.358147	39.261372	173.217468	103.552391	75.004753	102.725563	42.202404	68.254387	66.020172	94.185051	51.620979	99.078629	116.199791	95.261017	103.939674	67.456627	98.887657	75.401192	76.702751	12.342637
MS3_00000703.1	MS3_00000703	3	31.822401	4.944968	11.924766	3.74715	4.875162	2.804442	1.021904	8.014326	1.106988	2.753233	1.585479	5.906785	2.370371	7.523015	2.340985	2.518738	1.99981	4.292754	1.967072	2.411316	2.187988	4.184552	3.936747	4.51545
MS3_00000704.1	MS3_00000704	2	0	0	0	0	25.044571	0	5.065489	16.824165	0	0.936652	0	0	0	2.96405	24.880993	1.557015	0	0	2.264254	0	2.237323	6.297229	2.843323	0
MS3_00000705.1	MS3_00000705	5	0	8.27029	63.00103	22.080584	12.810178	0	44.672672	17.571831	24.721745	19.63797	13.896555	15.804799	15.72095	15.267971	20.618708	19.496004	24.997566	10.728657	22.432844	22.174507	19.331676	12.891192	18.982666	0.872502
MS3_00000708.1	MS3_00000708	1	0	0	0	21.862244	13.629666	27.518608	0	0	0	0	0	0	0	0	0.13314	0	0	0	0	0	0	0	0.179463	0
MS3_00000709.1	MS3_00000709	3	28.345375	7.150974	0	0	0	0	0	0.3151	0	0	0	2.18138	2.413107	0	2.508036	5.093248	6.203778	8.015456	6.013047	3.895009	3.685495	1.095438	3.912392	0
MS3_00000710.1	MS3_00000710	1	0	2.813457	8.508697	24.28697	16.878513	27.418383	1.759648	0.646156	1.233529	1.013486	1.720464	1.148287	0.384042	1.530011	3.431463	1.974408	1.175589	2.592206	1.457487	2.025687	2.701143	1.802401	1.924526	0
MS3_00000712.1	MS3_00000712	1	25.897518	0	0	82.188393	176.531174	185.16452	30.058897	0	0	0	0	0	0	0	0	0.251662	0.404913	0.19488	0	0.330555	0	1.014489	0.3668	0
MS3_00000713.1	MS3_00000713	1	0	5.932917	51.794788	79.087814	56.307735	76.906906	19.049288	7.014129	22.89534	20.46435	7.075892	5.834505	6.283226	9.588419	34.557861	7.365741	8.111513	9.896164	9.743102	6.033847	8.222756	7.653477	9.411469	0.336309
MS3_00000716.1	MS3_00000716	3	340.992798	10.738555	0	0	0	0	0	0	0	0	0	0	0	0	0	0	0	0	0	0	0	0	0	0
MS3_00000717.1	MS3_00000717	3	285.838745	11.514764	0	0	0	0	0	0	0	0	0	0	0	0	0	0	0	0	0	0	0	0	0	0
MS3_00000718.1	MS3_00000718	3	316.492676	10.738595	0	0	0	0	0	0	0	0	0	0	0	0	0	0	0	0	0	0	0	0	0	0
MS3_00000720.1	MS3_00000720	5	0	1.300704	11.502191	15.251004	5.158099	3.690772	1.735467	0.211485	1.262773	1.015602	0.549076	0.883512	0.249433	0.753991	0.242586	0	0	0	0.051306	0.132305	0.094716	0.779245	0.858751	0
MS3_00000721.1	MS3_00000721	3	127.779655	1.307565	0	16.043236	13.012562	0	0	0	0	0	0	0	0	0	0	0	0	0	0	0	0	0	0	0
MS3_00000722.1	MS3_00000722	3	149.205124	1.287489	0	3.658507	5.660175	23.090576	0	0	0	0	0	0	0	0	0	0	0	0	0	0	0	0	0	0
MS3_00000726.1	MS3_00000726	1	0	0	0	7.298726	34.756443	19.863007	0	0	0	0	0	0	0	0	0	0	0	0	0	0	0	0	0	0
MS3_00000727.1	MS3_00000727	1	0	0	2.244343	24.672621	15.242943	21.524765	1.425278	0.05755	0	0	0.534596	0	0	0.286175	0.204885	0	0.003596	0	0	0	0	0.070758	0	0
MS3_00000728.1	MS3_00000728	1	0	0	0	22.639977	15.48232	16.998053	7.498986	0	0	0	0	0	0	0	0	0	0	0	0	0	0	0	0.084535	0
MS3_00000729.1	MS3_00000729	5	2.761513	0	5.886016	5.413029	3.835312	0	0.111622	0.283105	0.737793	0.37127	0	0.836928	0	2.861866	0.410757	0.653495	0.302084	0.146335	0.609383	0	0.234571	0.820168	0.380344	0
MS3_00000730.1	MS3_00000730	2	0	0	0	35.784721	21.356544	71.918152	436.564148	2.832683	9.190186	0	4.089139	2.168864	6.1932	0	0.764123	0	0.856628	0	0	0	1.729442	0.130987	0	0
MS3_00000731.1	MS3_00000731	4	0	167.354385	0	0	0	0	0	0	0	0	0	0	0	0	0	0	0	0	0	0	0	0	0	0
MS3_00000735.1	MS3_00000735	5	10.236374	0	19.398066	8.488114	3.334617	0	0	0.367134	4.689131	0	0	0.996991	7.114974	11.765922	0.805197	0	0	0	0	22.875166	0.685045	0.302777	0.477201	0
MS3_00000737.1	MS3_00000737	3	334.763855	0	0	11.923365	0	0	0	0	2.201709	0	0	0	0	0	0	0	0	0	0	0	0	0	0	0
MS3_00000737.2	MS3_00000737	3	102.91188	0	0	0	0	0	0	0	0	0	0	0	0	0	0	0	0	0	0	0	0	0	0	0
MS3_00000738.1	MS3_00000738	5	74.197006	16.714811	80.660751	12.656559	11.843328	7.790955	16.009745	11.607854	12.433402	10.563366	11.190952	11.876516	7.119113	10.527959	18.033264	10.047455	9.139582	8.791425	8.784558	7.936902	6.823779	19.119732	19.723366	0.76367
MS3_00000741.1	MS3_00000741	7	0	0	0	4.315351	0	0	0	0	7.828496	10.806296	13.511519	1.347501	0.632203	0	0	0	0	1.315363	0	0	0	1.788742	2.176662	0
MS3_00000742.1	MS3_00000742	4	0	4.206578	5.811391	4.428078	1.699807	1.800663	0	0.238544	3.374869	1.2782	1.035237	0.640214	0.245718	0	0.323806	0.681309	1.848155	0.971349	0.196196	0.609611	0	1.228236	1.086323	0.15605
MS3_00000745.1	MS3_00000745	3	60.625172	16.101334	39.023277	10.761849	18.346272	14.393595	5.918894	0.617139	4.057634	9.208511	2.640389	9.936387	1.883358	4.332073	1.831285	1.888902	0.823948	0	2.190573	1.83625	0.621397	0.861746	2.446656	0
MS3_00000747.1	MS3_00000747	2	58.105633	0	0	16.962568	21.802034	53.539074	163.317719	0	0	1.645591	0	0.786105	0.700114	0	2.689348	0	0	0	0.959939	0	1.093897	0	0.181847	0
MS3_00000748.1	MS3_00000748	5	0	0	23.269197	2.281813	2.606781	5.534653	0.819054	0.131951	1.969831	0.304687	0.700935	1.621579	0.046021	0.488075	0.172209	0.147407	0.202773	0	0.062445	0.070224	0.197517	0.393714	0.329303	0
MS3_00000752.1	MS3_00000752	5	4.500601	0	16.669416	4.025582	4.149231	0	0.175421	5.0449	4.224377	1.357957	2.012148	3.285713	0.350822	0.936937	11.695853	0.241983	1.438045	0.065638	0.691277	1.882456	0.912539	1.990712	2.958347	0.558645
MS3_00000753.1	MS3_00000753	1	0	0	4.543903	17.724274	13.63243	17.664032	1.893265	0.262043	0	0	0	0	0	0	0	0	0	0	0	0	0	0	0	0
MS3_00000755.1	MS3_00000755	7	1571.886719	790.972168	1647.949341	361.133087	265.335266	302.619781	249.203293	2676.318604	2120.224854	2865.012939	3868.554932	3189.797363	2311.984131	2812.293701	1458.716919	1675.534912	1513.853027	1730.231567	1572.466919	2052.627441	1728.042969	2246.875732	2294.299805	10410.499023
MS3_00000756.1	MS3_00000756	1	9.000695	9.445972	97.447121	224.618546	181.150604	252.47438	69.884087	10.417577	53.217224	40.620968	16.333286	19.080488	8.85463	36.412716	35.791428	9.19615	11.766863	12.558076	12.330911	7.636345	7.908665	13.921563	16.83996	0.854977
MS3_00000757.1	MS3_00000757	4	98.081505	131.402344	272.067413	15.297274	34.61623	27.701092	50.499924	157.273727	127.500565	169.918304	111.874046	158.533615	151.873611	144.937637	113.369652	200.505203	162.171051	222.979614	183.358994	202.57254	175.039841	234.478409	222.933228	301.362579
MS3_00000758.1	MS3_00000758	5	10.704234	4.1631	38.123466	26.103312	16.955606	23.223255	2.206557	1.013639	9.812008	5.662618	4.682124	4.720413	2.19973	9.223875	13.206743	1.833678	2.901916	4.669017	4.56084	4.169528	3.263484	5.525388	6.7802	0
MS3_00000758.2	MS3_00000758	5	0	0	21.100145	4.573031	2.56817	0	0	0.388794	0.643129	2.497582	0	0	0	2.206072	0.258752	0.700309	0.440243	1.320728	0.812313	1.079945	0.441986	2.260559	1.94551	1.082956
MS3_00000759.1	MS3_00000759	1	0	1.571818	21.179024	17.706335	10.770514	16.527212	0	1.043604	10.942719	4.174387	3.462325	3.786414	3.448817	3.984758	0.444992	1.623456	1.51242	1.482373	1.139014	0.894053	0.892143	4.642907	2.925731	0
MS3_00000760.1	MS3_00000760	4	0	7.603268	0	0	0	0	0	10.310384	16.31595	5.883587	0	9.154125	11.081095	6.373956	0	9.193518	11.541932	12.312917	12.965506	18.206032	2.548449	18.186705	14.608485	39.32021
MS3_00000761.1	MS3_00000761	NA	0	0	0	20.764353	0	0	0	0	0	0	2.208127	0	0	0	0	0	0	0	0	0	0	0	0	0
MS3_00000763.1	MS3_00000763	5	0	18.775133	269.592438	6.766329	12.740938	13.459014	1.553161	3.146682	13.057152	10.149353	4.974791	10.09205	10.622915	13.361948	38.468502	10.359481	16.443314	12.71525	17.112906	13.063813	13.265672	9.980755	15.588079	0.57621
MS3_00000763.2	MS3_00000763	5	0	2.609481	75.086555	0.920234	2.214461	0	0	0.158485	2.19976	1.522773	0.650149	1.082576	0.127312	1.297607	0.457714	0	0.18348	0	0	0.280964	0	4.250208	4.919346	0
MS3_00000765.1	MS3_00000765	5	14.76835	6.107355	33.490662	23.670666	20.814177	24.380993	6.866207	1.679356	4.819919	3.566962	2.787676	2.176624	2.467978	5.690474	14.33359	1.863765	3.033501	2.721224	3.088173	2.806675	2.768746	4.566641	5.733449	0.494626
MS3_00000766.1	MS3_00000766	1	26.650568	0	7.589531	43.180782	123.162376	160.602615	70.688507	49.931225	30.099972	27.540854	37.081627	29.506306	12.221624	30.301657	21.807884	9.796812	8.99229	11.880493	7.153905	8.737395	16.601164	33.12701	29.831749	1.889655
MS3_00000767.1	MS3_00000767	1	0	0	0	13.800931	10.790131	9.174236	9.123796	0	0	0	0	0.174984	2.007782	0	4.730464	3.20355	4.522354	8.29868	5.923607	3.40173	6.81875	1.074792	1.993072	0.742784
MS3_00000769.1	MS3_00000769	2	0	0	0	14.930443	0	0	65.547623	0	0	0	0	1.778521	0	0	0	0	0	0	0	0.708634	0	0	0	0
MS3_00000772.1	MS3_00000772	5	0.400187	3.804493	37.426662	1.845648	7.136858	13.578804	4.003277	4.221671	1.773736	1.159711	1.527322	1.68085	1.077987	1.184237	11.791166	3.26684	5.267303	4.311131	4.793156	3.966745	3.053725	4.867788	4.831108	0.17327
MS3_00000773.1	MS3_00000773	1	34.050819	0	3.841968	27.033651	41.041985	38.085522	3.053696	1.609395	2.349375	2.736354	1.022717	1.833986	0.423347	1.130358	0.97675	0.405057	1.514987	0.835402	0.989178	1.420704	0.837771	0.856862	0.734119	0
MS3_00000775.1	MS3_00000775	5	0	1.02399	11.747334	7.06789	2.925007	2.090007	0.181677	3.656441	1.307573	1.874225	0.760084	3.019084	0.720633	1.741465	1.888173	0.30905	0.213319	0.605912	0.148562	0.355446	0.652171	1.403199	1.19624	3.027387
MS3_00000776.1	MS3_00000776	5	14.224917	4.037313	143.983948	12.909856	14.325813	21.086016	1.55989	0.575826	9.302299	9.546249	2.344744	6.318004	11.539052	18.149906	36.190964	15.613249	22.488695	19.840448	23.313616	17.32917	21.253223	2.555751	3.228348	1.183657
MS3_00000777.1	MS3_00000777	2	0	0	0	13.471284	5.722516	14.009917	38.034389	0	0	0	0.687688	0.193304	0	0	0.082348	0	0	0	0	0	0	0	0	0
MS3_00000780.1	MS3_00000780	1	0	0	7.41016	10.184766	2.759412	12.248529	0	0.320504	1.82866	1.872722	0	0	0	0	0.790497	0.609808	0	0	0	0	0	0.437364	0.775478	0
MS3_00000788.1	MS3_00000788	1	0	1.049031	19.738705	24.362112	27.602842	18.359528	0.046639	0.544184	0	1.429173	0	0.524151	0	1.977248	0.124418	0.0485	0.147549	0	0	0	0	0.380174	0.994503	0
MS3_00000790.1	MS3_00000790	1	0	0	0	11.383792	26.968254	35.255302	0	0	0	0	0	0	0	0	0	0	0	0	0	0	0	0	0	0
MS3_00000792.2	MS3_00000792	2	109.387047	1.865262	0	21.171986	8.512825	27.569635	181.64679	0	0	0	0	0	0	0	0	0	0	0	0	0	0	0	0	0
MS3_00000794.1	MS3_00000794	4	10.039092	14.188692	23.552652	6.583312	3.365386	2.673044	0	19.564129	15.20464	16.224548	15.258419	15.977034	18.746849	17.966808	13.303329	11.900399	11.3037	12.607071	12.56569	14.256759	11.920202	15.810278	13.85566	45.583435
MS3_00000796.1	MS3_00000796	5	6.750173	5.437165	14.634646	8.764636	9.213396	12.980988	4.361062	4.177596	7.010307	6.655393	4.667995	5.722057	5.015564	7.875752	6.92564	4.625668	6.630526	6.635191	6.647681	5.599208	6.74773	6.292457	5.90944	0.989232
MS3_00000799.1	MS3_00000799	3	89.739845	0	0	10.288173	0	0	4.589572	0	0	0	0	0	0	0	0.524929	0	0	0	0	0	0	0	0	0
MS3_00000799.2	MS3_00000799	2	23.921495	0	0	15.444297	5.662585	9.814208	63.76918	0	0	0	0	0	0	0	0.502314	0	0	0	0	0	0	0	0	0
MS3_00000800.1	MS3_00000800	NA	0	0	0	0	0	0	0	1.311071	4.646988	0	0	0	2.424093	0	3.271204	0	0	0	0	0	0	0.830063	0.771764	1.820916
MS3_00000801.1	MS3_00000801	5	10.42762	7.860979	70.01403	54.152527	35.213055	44.387547	8.315398	3.680382	29.622795	16.414183	13.671895	13.042754	8.558878	18.47883	13.444265	12.388463	17.601198	16.9946	14.392595	11.368127	12.691483	8.984251	11.399193	1.055143
MS3_00000802.1	MS3_00000802	3	143.733795	0	0	0	16.728968	7.74509	57.566372	0	0	0	2.198406	0	0	0	6.174117	1.133733	0	3.738728	0.447618	0	0	0	0	0
MS3_00000803.1	MS3_00000803	2	14.167466	0	0	34.322422	27.581266	34.150223	420.294556	0	0	0	0	0	0	0	0	0	0	0	0	0	0	0	0	0
MS3_00000809.1	MS3_00000809	1	0	0	3.318554	12.490079	5.917925	12.127401	8.185209	0.962836	11.29822	7.643738	4.839556	3.943931	0.668612	6.120333	0.065695	0	0.028599	0	0	0	0	1.767247	1.381367	0.076082
MS3_00000811.1	MS3_00000811	1	0	0	2.52769	56.347057	37.166542	52.863319	45.083183	0	0	0	0	0	0	0	0	0	0	0	0	0	0	0	0	0
MS3_00000812.1	MS3_00000812	1	1.289113	3.753549	20.079584	30.747864	49.803551	15.279693	17.682564	1.785566	5.828082	1.259558	3.156569	1.366945	0.591228	2.181381	3.81051	0.170382	0.734031	0	0.201165	0.202313	0	2.434474	2.604895	0
MS3_00000814.1	MS3_00000814	1	0	0	0	22.738914	29.777407	28.387249	0	0.150372	0	0	0	0	0	0	0.39876	0	0	0	0	0	0	0	0	0
MS3_00000817.1	MS3_00000817	4	13.501509	37.101257	31.870333	33.739212	38.766445	26.067757	3.384299	21.862452	6.743114	5.993977	3.568074	4.099216	1.705924	6.005463	19.199806	1.131262	2.731075	2.744803	1.613105	2.776176	1.193435	3.009816	4.623078	1.639225
MS3_00000819.1	MS3_00000819	6	0	0	0	0	0	0	0	0	2.659467	0	0	1.587281	0	1.471353	0.559531	2.936322	1.667513	1.306144	1.419932	2.286782	1.528708	1.817978	2.968675	0
MS3_00000820.1	MS3_00000820	5	0	3.024462	36.391693	1.575729	1.615473	0	1.722428	1.136244	5.709341	1.499627	1.676522	4.041434	0.36131	2.54722	6.02955	1.474605	3.166946	2.699758	0.556212	2.091183	1.575348	13.857455	11.513141	0.46558
MS3_00000821.1	MS3_00000821	5	0	0	11.722716	7.735762	13.796943	12.930192	13.685115	0	0	0	0	0	0	0	0.105476	0	0	0	0	0	0	0	0.088953	0
MS3_00000823.1	MS3_00000823	5	0	0	5.116527	6.023613	2.336967	26.551281	8.913926	0.818147	2.967031	2.622365	2.295186	2.161814	0.305527	3.107107	1.744574	0.747252	2.04962	1.337863	1.499301	1.422756	0.412094	1.134685	2.076657	0
MS3_00000825.1	MS3_00000825	2	0	0	0	1.571685	3.539058	3.595202	27.2334	13.814487	2.050941	1.882429	2.921861	0.92562	1.287101	0.61087	16.006948	1.610277	1.674998	1.333678	1.881945	2.107605	1.583787	10.254678	8.809829	2.308146
MS3_00000826.1	MS3_00000826	1	0	0	0	18.999714	14.275172	5.416172	0	0.125357	2.728153	0	0	0.191617	0	0	0.328035	0	0	0	0	0	0	0.543258	0.649357	0
MS3_00000827.1	MS3_00000827	1	20.843727	4.942158	20.484215	26.751993	38.702618	29.444838	15.618993	2.651451	4.41909	5.15869	3.521628	2.978153	2.850341	3.815341	6.348725	1.2274	3.792444	2.147311	2.902377	2.806019	1.479583	6.734396	6.517177	0.21324
MS3_00000828.1	MS3_00000828	5	0	1.529313	23.322901	9.387608	6.171369	12.277826	1.456879	0.407451	1.074641	0.079513	0	0.247024	0	0.39516	0.143118	0.118739	0.107513	0.021195	0.07434	0.035259	0	0.39355	0.197812	0
MS3_00000829.1	MS3_00000829	1	0	0	1.734966	21.149641	31.866053	23.922562	0.146114	3.302052	0	0.416859	0.234366	0.687266	0.664602	1.179201	3.348886	0.08324	0.204167	0.009222	0.39599	0	0.121432	0.064974	0.455472	0
MS3_00000830.1	MS3_00000830	1	0	0	0	64.656799	49.070324	49.589462	0.797778	0	0.312477	0	0	0	0	0	0	0	0	0	0	0	0	0	0	0
MS3_00000831.1	MS3_00000831	2	0	0	0	0	10.443171	0	13.312193	0	0	2.751711	0	0	0	0	0	0	0	0	0	0	0	0	0	0
MS3_00000832.1	MS3_00000832	NA	0	0	0	0	0	0	0	0	0	0	1.552516	0	0	0	5.22326	0	0	0	0	0	0	0	0	0
MS3_00000834.1	MS3_00000834	5	18.251675	27.332106	75.434113	10.327161	11.046069	21.457024	8.899415	39.34399	29.094116	21.139799	21.64035	28.9405	33.297031	25.46776	35.051254	31.561405	34.550152	34.673302	32.930225	35.348602	35.550701	27.920547	28.936852	21.287586
MS3_00000835.1	MS3_00000835	3	124.718018	133.163849	52.236877	39.612797	77.076286	64.373177	9.642427	102.956978	24.726019	40.981861	48.664536	58.617069	66.261551	45.440174	92.193314	47.553921	43.661491	48.919662	52.416588	58.961613	55.794277	40.125198	44.900406	62.163563
MS3_00000836.1	MS3_00000836	5	35.062336	13.87826	32.02264	34.58334	46.867413	32.270748	29.681753	10.474978	10.775837	14.618468	11.04629	10.926947	11.829263	16.579943	10.970131	14.311149	16.384491	19.082233	12.571621	15.848657	14.996172	13.528348	13.490789	2.584409
MS3_00000837.1	MS3_00000837	1	0	2.666631	0	14.596284	23.037807	16.92964	0	0	0	0.115872	0	0	0	0	0.431722	0	0	0	0	0	0	0	0	0
MS3_00000844.1	MS3_00000844	1	0	0	0	26.784027	7.249486	47.151649	0	0	0	0	0	0	0	0	0	0	0	0	0	0	0	0	0	0
MS3_00000846.1	MS3_00000846	5	0.509732	0.859193	18.979506	5.446794	6.532523	2.490878	0.121652	0.490982	1.93633	1.752793	0.619801	0.285975	0.054525	0.225529	0.911566	0.110357	0.315422	0.049238	0.056277	0.116631	0.043978	2.62522	1.391624	0.14825
MS3_00000848.1	MS3_00000848	3	62.560772	74.128349	66.876175	5.629365	4.040396	12.415115	25.424534	19.448248	16.552727	18.4867	13.741015	52.717869	40.603642	10.642749	24.276876	37.095329	32.295521	42.857281	30.730822	22.307732	28.514088	29.002979	31.993048	25.826113
MS3_00000849.1	MS3_00000849	4	0	3.998084	6.617196	5.943303	3.772275	6.190059	0.045282	0.579251	4.144408	4.104294	3.236605	1.160148	0	2.549561	0.250856	0.030793	0	0	0	0	0	3.191171	1.305012	0.118979
MS3_00000852.1	MS3_00000852	5	0	0	10.488993	22.982637	5.206715	3.415684	0	0.799544	0	0	0	0	0	0	0.868018	0	0	0	0	0	0	0	0	0
MS3_00000854.1	MS3_00000854	1	0	0	2.866203	4.695205	3.252865	5.379544	0.567172	0.364882	1.053511	0.404197	1.222819	0.295306	0.168025	0.985012	2.833804	0.543385	0.232608	0.527231	0.3098	0.228366	0.533796	0.667577	1.060994	0
MS3_00000855.1	MS3_00000855	5	15.499094	4.388591	27.527414	8.098283	8.296417	0	3.827706	0.70964	0	1.300553	0	3.845955	4.192018	4.872695	11.58358	7.603903	10.508999	10.805283	10.361408	7.927001	12.229409	2.701059	3.846615	0
MS3_00000856.1	MS3_00000856	5	4.884774	0	12.779222	4.679251	1.809993	5.057471	0.095903	0.322188	0.481753	1.22846	0.878619	1.225118	0.368573	0.479961	0.147382	0.093164	0.102993	0	0.007619	0.177423	0	1.514465	0.806538	0.211743
MS3_00000859.1	MS3_00000859	7	0	0	0	6.572251	2.954372	0	4.882683	10.132729	54.983433	51.299526	30.343992	30.132793	8.534491	28.108541	2.674363	18.791185	20.328243	11.911835	4.12897	24.890528	13.970312	5.445972	5.67983	1.624867
MS3_00000859.2	MS3_00000859	7	5.650794	0	0	6.628646	2.172133	0	0	0.33391	14.574643	14.249474	12.103439	17.274294	2.649505	8.026107	1.454416	3.270677	5.972354	0.741	2.177284	3.782351	4.272813	2.866476	5.02557	0
MS3_00000861.1	MS3_00000861	1	0	8.47657	105.485123	128.553116	95.987015	109.675201	6.483117	10.972367	20.936083	21.413885	12.856606	13.055031	5.799461	16.184107	32.959919	7.52821	8.810956	7.640452	8.704364	6.336344	7.154534	16.492855	17.61969	0.964186
MS3_00000864.1	MS3_00000864	5	32.452278	5.209142	53.1926	18.985437	9.782302	20.985586	13.420818	1.105841	1.492516	2.176765	0	0.438356	0.525467	1.674363	0.908927	0.86497	2.106011	2.947431	0.99439	0.826561	0.957052	2.764552	3.020567	0.119792
MS3_00000867.1	MS3_00000867	1	5.403238	2.92715	14.451446	20.798861	28.339079	22.462139	4.855291	0.937506	3.06587	1.627132	1.113245	1.793414	0.548537	4.349994	0.928335	0.448019	0.796205	1.511428	1.051862	0.939188	1.48512	1.398888	1.779535	1.401302
MS3_00000868.1	MS3_00000868	5	55.448654	3.600835	46.097023	35.684361	31.261503	31.608753	9.954913	2.654875	3.453282	5.014458	3.301651	3.067657	1.080676	3.288049	4.050321	12.466882	1.986213	2.185062	1.924615	6.053302	1.347827	5.524708	6.757514	1.096014
MS3_00000869.1	MS3_00000869	3	137.16922	30.256763	0	0	0	14.431561	0	0	0	0	0	2.112644	0	0	0	0	0	0	0	0	0.935011	1.02873	0	0
MS3_00000871.1	MS3_00000871	5	0	0	17.937355	8.489314	8.411981	6.420678	2.929857	0	0	0	0.605176	1.112599	3.570516	1.879337	2.195193	1.095597	1.6207	2.520504	4.563253	2.812919	2.881424	0.246104	0.410865	0
MS3_00000872.1	MS3_00000872	5	0	17.255272	300.921265	57.383636	40.020786	60.048763	8.671622	4.148449	11.46412	8.082698	3.414501	4.732383	7.64265	11.209547	29.035894	16.992903	21.508011	26.134724	21.010656	18.094252	20.895891	8.961975	16.042488	0.96634
MS3_00000874.1	MS3_00000874	NA	0	0	0	0	0	0	0	0	0	0	0	0	0	0	0	1.060013	2.130268	0	0	0	0	0	0	0
MS3_00000876.1	MS3_00000876	1	0	0	0	8.323355	3.429494	0	0	1.199692	0	0	0	0	0	0	5.424129	0	0.453611	1.289952	0.583135	0	0.538397	0	0	0
MS3_00000880.1	MS3_00000880	1	0	0	0	202.609863	103.866325	463.211426	5.217405	10.839647	0	0	0	0	0	0	0	0	0	0	0	0	0	0	0	0
MS3_00000885.1	MS3_00000885	1	12.766271	22.500088	109.445305	118.611771	111.523438	108.570282	19.70512	19.328213	42.299587	32.241306	21.034992	20.540703	9.861873	26.402769	34.522667	12.112865	14.79198	15.181783	14.276634	12.255278	12.353768	39.991917	44.943634	2.895181
MS3_00000888.1	MS3_00000888	5	7.797776	9.962823	43.357796	12.473075	6.439189	8.73825	1.656207	3.727632	1.20348	2.854136	2.136261	1.367458	1.283889	1.940473	3.316535	1.349645	15.029791	12.481913	7.545719	5.373571	0.857769	5.969019	7.745774	2.91335
MS3_00000889.1	MS3_00000889	1	0	0	0	144.838943	53.107132	135.76535	123.500755	4.427103	1.910651	0	1.844913	2.095021	1.154623	4.30998	0.781275	0	0	0	0	0	0	0.278207	0.220503	0
MS3_00000891.1	MS3_00000891	1	23.761763	22.698483	71.416893	82.565811	91.498665	126.048538	11.483711	3.744464	45.609848	32.192905	25.656839	18.41901	9.937696	27.644526	16.292282	10.015062	15.887566	11.723303	9.777267	10.211243	8.551092	10.882213	14.056748	0.67583
MS3_00000891.2	MS3_00000891	1	0	0	4.732235	33.721603	2.157649	4.49157	0.52569	0	0.305473	0.249198	0.65419	0	0.075581	0.90544	0.05228	0	0.109101	0	0	0	0.065695	1.460293	1.476786	0
MS3_00000892.1	MS3_00000892	1	6.926123	1.558881	1.344692	25.649559	20.880116	38.185616	16.226364	0	0	0.379692	0	0.183017	0	0	0.275655	0	0	0.205829	0.158047	0	0.059235	0	0	0
MS3_00000894.1	MS3_00000894	1	6.637901	6.737175	92.193542	86.138977	99.368179	92.806892	53.980198	7.411808	16.05131	9.878225	4.557795	5.457582	5.375561	11.32951	30.388081	5.716956	9.197811	8.523258	9.749054	8.076608	10.084948	6.076054	7.482385	0.913962
MS3_00000895.1	MS3_00000895	1	0	0	1.862124	11.915701	13.385222	28.473351	21.615835	0	0.613487	0.882048	0	0	0	0	0	0	0	0	0	0	0	0	0	0
MS3_00000899.1	MS3_00000899	1	15.847359	0	1.300613	11.716518	6.279604	6.682209	0	4.1543	5.534884	2.654247	1.841758	1.000751	0.18981	2.154747	1.596303	0.790404	0.294178	0	0.418569	0.548463	0.935925	5.859777	5.296601	1.061045
MS3_00000901.1	MS3_00000901	5	3.19522	3.748059	16.297831	8.154009	11.484102	5.671535	8.30814	4.7992	4.589748	3.98417	3.644319	3.483296	3.525918	5.087926	6.493659	3.467482	3.691653	4.339019	3.457478	3.315805	4.245924	4.814043	4.789989	0.934227
MS3_00000902.1	MS3_00000902	5	0	0.612603	14.086295	4.933875	6.905398	3.704969	5.13757	6.629581	4.099854	2.220824	1.788105	1.05859	1.507743	1.697365	8.609571	1.797389	1.104689	1.271733	2.277804	1.492435	2.064484	6.836882	7.256213	1.217974
MS3_00000903.1	MS3_00000903	1	10.383233	4.072321	46.452766	34.78212	17.538942	34.482887	14.87427	5.169077	15.774308	10.669686	7.195375	9.856834	4.066206	14.603452	6.094021	2.077794	3.262646	2.062301	1.212892	1.784154	1.275317	10.949744	8.649518	1.031253
MS3_00000904.1	MS3_00000904	7	0	0	0	0.788252	0.488803	2.654802	0.370271	1.984753	7.819405	19.792984	12.010903	5.338392	0.596881	11.997035	0.247568	0	0	0	0.347959	0	0	0.572738	0.21438	0
MS3_00000905.1	MS3_00000905	1	0	0	11.886748	15.768827	12.464461	49.443996	0.423822	0	0	0	0	0	0	0	0.289805	0	0	0	0.077103	0	0	0	0	0.239959
MS3_00000913.1	MS3_00000913	5	114.333527	5.381475	572.005859	452.920593	569.50824	717.705322	498.790558	294.607483	373.916412	531.340515	362.744812	347.358215	172.816422	464.643524	1181.929443	178.368607	202.638351	228.782516	198.874466	189.272659	229.827469	320.373779	311.270691	24.783997
MS3_00000915.1	MS3_00000915	3	81.297699	0	0	10.096834	0	11.255922	0	0	0	0	0	0	0	0	0	0	0	0	0	1.586257	0	0	0	0
MS3_00000916.1	MS3_00000916	1	24.122372	0	5.125992	27.560497	12.86037	16.750122	0	0	1.30969	0.342584	1.042376	0.44527	0	1.69656	0.714735	0	0	0	0	0	0	0	0.12608	0
MS3_00000917.1	MS3_00000917	1	50.982841	0	0	28.599541	17.791176	25.686699	6.922775	0.24337	1.421047	0	0	0	0	0	0.572839	0	0	0	0	0	0	0	0	0
MS3_00000918.1	MS3_00000918	1	0	13.515623	0	5.194527	11.838561	17.946815	0	0	0	0	0.368522	0.714259	0	0.952537	0.365995	0	0	0	0	0	0	0.159856	0	0
MS3_00000919.1	MS3_00000919	5	0	0	7.033497	3.224253	0	7.490993	0	0.318817	2.615652	2.35465	0	0	0	0	0.370394	0	0	0	1.034319	0	0	0.34875	0.289511	0
MS3_00000920.1	MS3_00000920	5	5.401452	12.950836	35.774803	4.076076	5.132312	1.061615	28.086227	24.449774	21.499683	26.909412	4.18881	27.861601	17.613504	5.458532	27.891699	9.12344	12.793441	65.961472	16.512825	12.394575	8.243599	19.894508	34.823509	22.899303
MS3_00000921.1	MS3_00000921	1	18.118906	16.962145	107.464249	88.688683	71.908318	98.031364	19.426577	4.450941	49.235905	42.488701	14.386395	17.221296	10.717896	30.960854	25.913879	10.00981	13.716612	15.490023	13.161942	11.157108	13.055027	15.221521	18.879688	1.123153
MS3_00000922.1	MS3_00000922	2	5.557972	1.866156	3.58837	6.506642	2.965042	13.380201	10.840995	2.33733	2.948226	2.860733	1.802552	0.499389	5.345955	5.856616	2.840552	1.094473	8.590864	1.00408	0.414729	2.763098	6.569579	3.785503	3.704945	0.256468
MS3_00000923.1	MS3_00000923	1	4.466236	2.98439	54.164936	37.495682	26.886993	26.92664	25.020361	7.974073	4.252576	4.133291	2.287012	2.331041	0.559321	3.237408	13.811166	0.833732	0.812549	0.826339	0.976143	0.511245	0.448286	3.605843	3.100363	1.13813
MS3_00000925.1	MS3_00000925	6	144.257614	148.62825	212.032761	24.372726	14.462032	30.756548	281.728485	280.756409	240.987595	202.698212	133.979767	223.139435	392.965118	267.064819	280.880432	475.546906	483.338501	501.642303	488.786713	474.867493	505.193878	418.548706	446.750824	38.706627
MS3_00000927.1	MS3_00000927	5	0	5.867496	17.871716	7.885375	2.856324	6.740104	0.297943	2.317014	2.06778	0	2.597902	0.802949	0.982837	0.965554	1.785716	1.154833	1.0655	0.85714	0.475671	1.180462	2.06208	1.803882	0.734677	0
MS3_00000928.1	MS3_00000928	5	4.656362	12.123226	136.344696	5.558099	4.501901	5.352633	20.078854	20.660654	5.880862	3.335109	10.03178	2.33803	3.299487	10.89027	18.879923	35.181232	74.394196	8.246255	41.913853	4.944215	2.963041	10.719898	22.74135	12.431529
MS3_00000929.1	MS3_00000929	2	0	11.625648	9.396756	11.332545	4.487877	0.867493	21.227827	0	0	0	0	0	0	0	0.17535800000000001	0	0	0	0	0	0	0	0.189601	0
MS3_00000930.1	MS3_00000930	1	0	0	0	7.680099	37.359528	13.484674	0	0.133592	0.063082	0	0	0	0	0	0.109999	0	0	0	0	0	0	0	0	0
MS3_00000931.1	MS3_00000931	5	0	0	39.040291	4.267542	21.481258	0	0	0.124717	1.590011	6.323689	0	0	0	0	0.205381	0	0	0	0	0	0	2.700853	2.229508	0
MS3_00000934.2	MS3_00000934	1	0	5.463089	27.064535	38.844067	47.578438	57.708965	16.618338	1.174352	6.206467	2.551468	5.314873	3.86918	1.313472	5.879333	4.595421	1.016025	0.934116	2.328382	0.974516	0.661756	0.488597	6.966437	5.360168	0
MS3_00000934.3	MS3_00000934	1	0	0	7.514321	21.438763	19.818636	0	0	0	0	0.723558	0	0	0.071285	0	0	0	0	0	0	0	0	2.424299	1.771607	0
MS3_00000935.1	MS3_00000935	1	16.531275	1.103788	9.321254	75.478081	76.636108	86.083427	37.513271	3.773962	18.405819	15.677711	11.253617	8.296782	0.998171	18.731825	9.735931	1.40759	0.691185	2.507404	1.138586	1.78908	2.951374	1.282759	1.716412	0.064167
MS3_00000939.1	MS3_00000939	2	0	0	0	10.342159	14.150662	28.812893	54.923882	0	0	0	0	0	0	0	0	0	0	0	0	0	0	0	0	0
MS3_00000941.1	MS3_00000941	1	4.324324	13.034089	31.352926	39.788597	29.151453	54.957615	51.748371	2.22905	9.311974	5.91823	4.946105	10.069643	1.753218	8.514009	55.778702	1.733414	2.452454	3.898417	2.391639	2.140772	1.677412	23.960995	27.940037	7.871466
MS3_00000942.1	MS3_00000942	2	17.99691	0	0	6.993768	7.144367	9.468163	38.643776	0	0	0	0	0	0	0	2.080523	0	0	0	0	0	0	0	0.39204	0
MS3_00000943.2	MS3_00000943	1	16.367102	0	0	99.25042	92.750854	144.4599	55.572159	2.599361	6.994578	3.313676	2.340482	5.053771	1.049097	4.872904	2.734469	1.103251	0.990162	2.529949	0.789051	2.799395	1.672192	3.325079	5.384003	0
MS3_00000944.1	MS3_00000944	1	12.778163	7.239151	22.382627	34.489357	40.427174	68.871452	3.329431	0.64484	13.747267	6.423878	5.458798	6.002758	1.654056	9.732908	5.905149	2.024593	1.004503	2.519313	2.138968	4.282414	5.312886	4.183439	4.141604	0.348934
MS3_00000944.2	MS3_00000944	1	0	5.152111	49.70435	64.41658	21.755732	50.635933	21.176846	6.941137	2.56835	10.048985	0	0.786429	4.228542	2.363526	15.908444	4.832869	8.176764	6.921804	7.034451	0.799074	1.199694	3.01282	4.329521	0
MS3_00000944.3	MS3_00000944	1	0	2.877001	0	5.030319	12.778177	0	0	0	1.394209	2.887207	0	0	0	0	0	0	0	0	0	0	0	1.056852	0.790429	0
MS3_00000945.1	MS3_00000945	1	1.609809	0	6.140519	13.532753	8.038485	16.880896	2.649422	0.885079	8.648894	2.872028	2.643	3.919859	2.068895	7.602732	2.695616	2.819418	2.930345	3.265762	2.135694	2.832438	3.141569	4.162744	4.248053	0.762611
MS3_00000946.1	MS3_00000946	1	0	0	0	6.37155	7.010644	2.812661	0.393077	0.370339	2.291223	0	0	0	0.297428	0	0.305308	0.21468	0.435877	0	0	0	0	1.417565	1.461903	0
MS3_00000949.1	MS3_00000949	1	0	0	33.840393	24.949917	24.299658	51.020557	1.702109	2.373017	6.798184	6.402557	2.709288	2.453161	1.842877	3.256109	10.607069	4.262245	3.418608	5.357415	4.030965	3.72572	2.826056	7.97503	7.436392	0
MS3_00000950.1	MS3_00000950	1	2.615731	6.610881	13.117229	19.889231	12.17034	21.835478	11.444794	2.184762	2.225682	0.340639	0.60259	0.631743	0.213637	0.546532	4.045076	0.49574	0.351654	1.211985	0.37435	0.321824	0.333093	0.355412	0.751868	0.124819
MS3_00000953.1	MS3_00000953	7	0	0	0	0	0	0	0	0	3.663071	0	2.68013	0	0	1.317704	0	0	0	0	0	0	0	0.800322	0.99274	0
MS3_00000954.1	MS3_00000954	5	7.457092	0	10.358298	1.556442	2.092244	0	6.333116	2.255852	3.56625	2.321203	1.66262	0.948673	0.600512	2.058638	1.671182	1.030671	1.027647	2.366065	1.217759	1.347277	1.500652	1.640956	3.188685	0.590792
MS3_00000955.1	MS3_00000955	5	17.115383	4.074635	36.29686	32.566689	28.72694	41.415585	31.593321	24.650063	12.67944	6.499306	10.116148	7.699115	12.072317	11.297828	23.489273	14.358416	24.05603	20.251348	23.153391	20.121552	21.803999	29.630682	32.471508	3.266932
MS3_00000955.2	MS3_00000955	5	0	0	34.730259	21.927036	14.876357	6.330068	2.917774	0.791682	0.566453	2.61915	0	0.80938	0.29527	1.770162	3.622772	0.430506	0.841059	0.622115	0.877061	1.717011	2.566728	11.517408	11.345202	0.749515
MS3_00000955.3	MS3_00000955	5	0	0	6.991279	4.006104	6.545218	0	0	0.341523	0	0	0	0.964438	0	0	0.432931	0.095381	0.161866	0	0.415699	0	0	5.853239	3.82807	0.109333
MS3_00000956.1	MS3_00000956	6	0	0	0	0	0	0	0	0	0	0	0	0.930032	1.824428	2.303174	0	0.632919	2.991487	4.091144	1.332365	3.824012	2.737528	0	0	0
MS3_00000957.1	MS3_00000957	7	0	0	0	0	1.846172	0	0	1.021509	11.320011	14.337952	0	1.161416	0	3.213433	0.261167	0	0	0	0	0	0	0.481664	1.060994	0
MS3_00000958.1	MS3_00000958	1	2.319824	1.870008	31.747028	28.239588	27.170906	35.562046	3.059663	0.182224	0	0	0	2.000441	1.090349	1.947488	6.045527	2.229894	2.472745	2.998395	4.676193	2.581512	1.89617	0.83483	1.565507	0
MS3_00000959.1	MS3_00000959	1	0	0	30.27898	35.855045	48.633286	56.828144	17.471638	0.427476	1.477717	0.896317	0	0.49475	0.472228	1.245481	8.46067	0	0.179215	0	1.149139	0	0.840065	0.926112	0.550303	0
MS3_00000959.2	MS3_00000959	1	0	0	0	0	5.720137	15.235122	0	0	0	0	0	0	0	0	0	0	0	0	0	0	0	0	0	0
MS3_00000959.3	MS3_00000959	NA	0	0	0	15.884877	0	0	0	0	0	0	0	0	0	0	0	0	0	0	0	0	0	0	0.728435	0
MS3_00000960.1	MS3_00000960	7	0	0.629968	0.844194	0.76456	0.245098	2.066921	0.529214	4.640149	13.188648	12.934394	14.176351	9.706645	1.097528	13.154565	0.479598	0.030079	0	0	0.013467	0	0.047377	3.545042	2.955256	1.034662
MS3_00000962.1	MS3_00000962	1	0	0	0	9.656402	6.357479	5.598716	0	0.614764	0	0	0	0	0.052746	0	5.833953	1.896741	0.715332	0	1.20351	3.527728	1.482724	1.2589920000000001	0.891505	1.918175
MS3_00000963.1	MS3_00000963	1	0	0	0	5.098104	6.418855	0	0	0	0	0	0	0	0	0	2.845289	0	0	0	0	0	0	0	0	0
MS3_00000964.1	MS3_00000964	1	0	0	0	13.754291	34.003784	42.107487	0	0.536323	1.258314	0	0	0	0	1.668732	1.842047	0	1.216402	0	1.724582	0.355788	0	0	0.226801	0
MS3_00000966.1	MS3_00000966	2	75.507996	0	0	52.285599	35.979683	38.428719	310.738342	0.32137	0	0	1.604993	1.370193	0.305139	2.486337	1.150533	0.248672	0.392023	0.83474	1.69901	1.432082	0.618103	1.06908	0.627912	0.325691
MS3_00000968.1	MS3_00000968	5	0	0	29.680197	12.744288	2.358019	13.569771	3.699152	0.116343	0.672957	0	0	0	0	0	0.517033	0	0	0	0	0	0	0	0	0
MS3_00000970.1	MS3_00000970	2	9.42452	0	0	22.189503	13.204928	21.591694	23.335854	1.226486	2.794209	0.640166	0.6754	1.98337	4.590334	4.141379	9.157022	7.83071	5.367022	10.977289	7.356678	11.410408	5.711893	2.320185	3.800168	1.675998
MS3_00000972.1	MS3_00000972	7	0	0	0	0	0	0	0	0	1.307979	0.99625	0	0.799852	0.770581	0.3653	2.300183	0.937374	3.842523	1.141421	1.025399	1.124686	1.728669	1.751423	2.23029	0
MS3_00000974.1	MS3_00000974	5	1.048037	3.591939	38.991268	1.255804	1.109411	1.076744	0.132851	1.197915	1.884301	1.275101	2.905382	1.902527	1.086424	3.174345	1.187388	0.976175	1.704399	0.660637	0.309139	0.444707	0.177855	2.454605	2.454859	0.390683
MS3_00000975.1	MS3_00000975	5	0	6.098032	55.676132	20.912851	24.800299	15.034774	0	0.307966	0.654363	0.496826	0	1.660602	0.302987	0.863508	2.636715	0.30018	0.265481	0.447781	0.211988	0.471751	0.090722	2.129354	1.523735	0.157172
MS3_00000976.1	MS3_00000976	4	0	37.184372	59.921532	17.746542	0	0	29.265881	0	0	0.476356	0	0	0.092921	0	0	0	1.088321	0	0	0.342008	0	0	0	0
MS3_00000978.1	MS3_00000978	7	0	0	0	0	0	0	0	0.105602	1.474096	0.893351	0.324846	0.221119	0	0.352508	0.080252	0	0.075954	0	0	0	0.073095	2.087684	1.830457	0
MS3_00000980.1	MS3_00000980	5	10.765324	8.687287	71.259636	42.865433	38.776142	41.296146	17.921518	1.952335	25.678724	22.327229	8.192504	9.492277	5.814558	16.473444	29.723347	6.189625	10.557863	7.60852	7.680971	7.778293	6.195155	4.883725	6.085769	0.567114
MS3_00000981.1	MS3_00000981	2	35.829792	26.155045	30.617626	9.049554	28.126623	15.958097	80.404739	20.718695	19.951077	25.896885	18.058504	24.383169	31.622149	28.675962	17.395479	33.226032	39.702553	40.834885	36.462246	39.868744	37.541649	40.071548	40.463066	49.968269
MS3_00000982.1	MS3_00000982	1	0	2.746626	0	9.650819	3.715913	8.162574	0	0.354518	1.668766	0	1.221769	0.487048	0	0.740242	0	0	0.20654	0	0	0	0	0	0.452913	0
MS3_00000985.1	MS3_00000985	3	5.980464	1.924984	0	3.515889	0.14014	0	0.045811	0.546286	1.978313	1.701524	1.253504	0.891777	0.595358	4.966986	0.028161	0.012461	0	0.062561	0.137003	0	0.046715	0.789254	0.859464	0
MS3_00000994.1	MS3_00000994	3	1558.966064	0.957091	0	0	0	0	0	0	0	0	0	0	0	0	0	0	0	0	0	0	0	0	0	0
MS3_00000995.1	MS3_00000995	3	69.078102	0	0	0	0	0	0	0	0	0	0	0	0	0	0	0	0	0	0	0	0	0	0	0
MS3_00000996.1	MS3_00000996	3	67.391022	0	0	0	0	0	0	0	0	0	0	0	0	0	0	0	0	0	0	0	0	0	0	0
MS3_00000997.1	MS3_00000997	5	1.19497	2.649106	6.112949	5.901875	13.476799	6.638526	7.890843	5.314804	5.577152	7.38992	0.453216	0.143272	0.82392	4.427783	15.738463	3.054132	0.545426	2.619822	2.265289	2.735687	3.273098	3.053974	2.863744	0.714457
MS3_00000998.1	MS3_00000998	1	6.654846	5.83223	0	100.860931	65.071014	134.059052	27.937246	0	0	0	0	0	0.997828	0	1.678126	1.011736	0.350669	7.965924	3.326502	0	7.610988	0.939251	0.210695	0.471643
MS3_00000999.1	MS3_00000999	3	2787.922363	0	0	0	0	0	0	0	0	0	0	0	0	0	0	0	0	0	0	0	0	0	0	0
MS3_00001004.1	MS3_00001004	1	0	6.124989	17.806688	38.891354	25.813097	22.270258	0	0	7.175576	5.858034	3.024292	1.875667	0.123838	5.396833	1.527844	0	0.377242	0	0.337188	0	0.401035	3.023959	2.834059	0.15789
MS3_00001005.1	MS3_00001005	5	0	2.395904	25.896158	15.539456	6.5897	10.335844	0	0	5.718846	1.976822	2.110065	0.162041	0	2.79293	0.412166	0	0	0	0.377925	0	0.397877	2.259038	1.238135	0.205993
MS3_00001007.1	MS3_00001007	2	0.505588	0.517307	17.684608	13.193244	12.882492	27.228317	30.119335	3.147482	11.970654	14.715477	10.450189	3.655603	0	8.163681	0.74209	0	0.055352	0	0	0	0.309184	8.903912	6.71895	0.08367
MS3_00001008.1	MS3_00001008	5	81.181908	11.767777	192.053406	6.4852	4.01312	6.490748	19.160593	15.74051	21.477915	17.849874	13.204613	16.958448	10.14332	17.379519	30.874617	40.102314	28.019905	22.375238	7.273849	19.238075	14.89181	70.524818	73.891563	32.050014
MS3_00001011.1	MS3_00001011	1	0	0	7.076592	15.252585	6.343059	6.05562	2.878291	5.272809	1.519907	0.611029	0	0.408741	0.415935	4.990136	2.295681	0.23177	1.661926	3.937127	0	1.407907	0.786489	4.056575	5.899487	0
MS3_00001013.1	MS3_00001013	1	0	0	27.759718	17.469704	21.303055	35.844757	2.27341	3.502417	5.959306	3.822131	1.168261	1.163461	0.915214	3.3682	8.565544	1.471008	2.748176	3.098264	2.737527	2.335284	2.372254	6.665255	5.870253	0.193924
MS3_00001014.1	MS3_00001014	3	2565.626465	0	0	0	0	0	0	0	0	0	0	0	0	0	0	0	0	0	0	0	0	0	0	0
MS3_00001016.1	MS3_00001016	7	0	0	0	0	0	0	0	147.969543	93.276794	56.9506	26.45429	58.946995	31.208382	87.563187	9.351271	1.287126	0.144895	0.669556	1.009443	0.21776	0	15.19945	5.326589	18.692688
MS3_00001019.1	MS3_00001019	3	119.801369	105.836716	125.313522	16.428579	44.952976	5.508993	9.477235	130.163757	157.314438	147.679092	79.417999	158.032089	104.675934	141.678574	102.862823	118.74025	124.668327	104.073654	129.569763	136.814972	110.931244	122.280388	113.818901	278.046753
MS3_00001020.1	MS3_00001020	5	0	0	5.220928	0.804567	1.245126	0	0.030823	3.388066	4.466949	4.545828	0.539784	12.147254	6.972241	5.260007	4.206213	0.492511	8.718635	1.613106	0.890423	0.125532	1.385425	1.657654	1.588473	2.231513
MS3_00001021.1	MS3_00001021	1	0	0	0	13.013051	0	36.172314	0	1.392139	0.44562	2.465587	0	0	0	0	1.212496	0	0	0	0	0	0	0	0.125467	0
MS3_00001022.1	MS3_00001022	5	1.404821	0	6.674886	1.430181	1.826792	3.976407	0	0	6.066713	4.057506	1.468472	5.57224	3.458719	5.424927	1.395879	0.599095	1.557152	2.108677	0.577096	1.558514	2.440377	0.43405	0.20095	0
MS3_00001029.1	MS3_00001029	5	0	24.566288	70.309502	19.537588	11.359324	10.354028	0.230697	0.813283	16.406971	8.959489	11.783493	5.439672	0.067372	8.779004	1.424274	0.013264	0.073811	0.094482	0	0	0.044633	7.216468	3.845558	0.157894
MS3_00001030.1	MS3_00001030	1	0	0	0	25.427734	17.038097	9.475683	0	0.171851	0	0	0	0	0	0	0.141501	0	0	0	0	0	0	0	0	0
MS3_00001031.1	MS3_00001031	1	0	0	0	12.691503	14.373252	22.938305	0	0	1.377487	1.435113	0	0	0	0	0.098962	0	0	0	0	0	0	0	0	0
MS3_00001031.2	MS3_00001031	1	1.137148	2.536345	21.963003	47.997822	27.664261	51.342674	42.221619	2.086268	26.611336	21.290018	6.970894	5.867308	4.614958	10.536575	6.283136	4.035972	5.604635	6.977724	4.833442	4.336842	4.556802	4.976982	5.452057	0.789687
MS3_00001031.3	MS3_00001031	NA	0	0	0	0	0	20.044983	0	0	1.674482	0	0	0	0	0	0	0	0	1.011065	0	0	0	0.884685	0.545232	0
MS3_00001032.1	MS3_00001032	1	0	6.154347	33.0084	24.441923	37.17601	55.555244	1.841903	1.64552	5.804744	0.57719	5.039817	4.281042	2.918024	1.049937	5.862956	2.504971	1.351622	1.92664	2.312862	2.691547	0.642696	2.454037	2.107443	0.223938
MS3_00001033.1	MS3_00001033	3	162.658463	0	0	0	30.580891	24.041246	0	0	0	0	0	0	0	0	0.420771	0	0	0	0	0	0	0	0	0
MS3_00001034.1	MS3_00001034	1	3.924232	0	0	9.603393	12.589881	0	3.367845	0.377965	2.534702	0.978471	0	0	0	0	0	0	0	0	0	0	0	0.772426	0.216851	0
MS3_00001043.1	MS3_00001043	2	0	0	0	0	0	0	35.931473	0	0	0	0	0	0	0	0	0	0	0	0	0	0	0	0	0
MS3_00001045.1	MS3_00001045	1	23.791317	31.992298	128.882675	212.822449	180.499771	251.007034	54.620689	19.296244	44.821033	40.801907	27.511665	24.449827	13.23068	36.221672	81.702362	14.727118	14.414369	19.136568	16.646399	13.266441	15.637167	20.014059	22.427788	1.16686
MS3_00001046.1	MS3_00001046	1	7.351955	0	0	21.159237	19.747618	33.979362	3.137502	1.787085	5.442311	3.516857	1.737743	3.568739	1.942639	1.838117	3.394906	1.638154	1.503263	2.007801	1.94446	1.312137	3.08363	1.16799	0.977546	0.1125
MS3_00001054.1	MS3_00001054	5	0	1.025549	16.274729	6.925866	5.273962	4.123515	0.34602	0.565673	2.435116	2.581642	0.824118	1.070843	0	1.067106	0.751324	0.096843	0.160189	0	4.35e-4	0.223683	0.146807	2.780952	1.948073	0.186262
MS3_00001056.1	MS3_00001056	4	0	8.040997	14.951412	8.851049	9.529095	16.093639	1.194668	0.701335	0.603769	1.959644	0	1.004873	0.454592	1.140937	2.760519	1.003472	2.574004	2.615852	1.071865	1.277889	0.416141	3.835917	3.891945	0.094713
MS3_00001058.1	MS3_00001058	2	173.459259	0	0	26.555485	13.493287	26.005732	326.394348	6.59973	2.539166	2.00194	0	0.353015	0.514954	1.786241	1.117446	0	0	0.614929	0	0	0.302433	0	0.316163	0
MS3_00001060.1	MS3_00001060	6	0	0	0	0	0	0	0	0.955207	0	0.489348	0	0	0	0	19.299238	0	0.620482	0	0.668686	0.964676	0.206925	0.0263	0.340407	0.497432
MS3_00001062.1	MS3_00001062	3	4206.964355	0	0	11.429563	5.764361	12.44658	44.295948	11.710472	9.092813	0	16.134418	15.918628	9.093747	2.346538	0	0	0	0	0	0	0	0	0.490954	0
MS3_00001063.1	MS3_00001063	1	0	0	0	9.819294	6.46699	10.262065	3.087	0.120926	0	0	0	0	0.255572	0.101592	1.650167	0.49874	0.78294	0.647435	1.227091	0.307078	0.383594	0.385162	0.428817	0
MS3_00001064.1	MS3_00001064	3	28.221708	0	3.112517	2.265732	0	0	0	0.092371	0.602032	0	0.60759	0.306881	0.373296	0.634881	2.289866	0.643607	2.567983	1.798959	1.136799	0.879883	2.052208	0.772365	1.296436	0
MS3_00001065.1	MS3_00001065	3	39.046185	0	3.244753	3.303916	0	0	0	0.317828	0.83448	0	0.34106	0	0.729931	1.068727	5.747023	2.949758	5.186584	4.549135	4.214449	2.459928	2.929388	1.299757	1.652467	0.311997
MS3_00001066.1	MS3_00001066	1	0	0	0.58161	5.419419	5.817778	6.315696	1.134194	0.143037	0	0.138218	0.211764	0.299049	0.178846	0.671873	2.539162	0.913889	1.211288	0.99752	1.639284	0.191506	0.373245	0.498091	0.988505	0.081353
MS3_00001067.1	MS3_00001067	1	0	0	0	7.520476	5.003978	3.14128	0.691309	0.112622	0	0	0	0	0	0.177563	0.630466	0	0.50071	0	0.557047	0.196795	0	0.062001	0.239652	0
MS3_00001068.1	MS3_00001068	3	12.860382	0	0	4.605862	1.221375	0	6.109293	0.200332	0.852529	0	0.457605	0.708497	0.277237	0	2.844722	1.165213	2.50584	1.742039	1.109859	0.994639	1.351552	0.766062	0.844873	0
MS3_00001069.1	MS3_00001069	3	19.153835	0	0	3.741683	0	0	0.278768	0	1.030917	0	0	1.089132	0	0	1.120151	1.941627	0.958378	0.825159	0.74923	1.445494	0.601479	0.877288	0.791763	0
MS3_00001070.1	MS3_00001070	3	7.773559	0	0	0	0	1.748892	0	0.533824	0.391474	0	0	0	0	0	4.592391	1.505421	2.568247	0.653151	0.970817	1.359371	0.476221	0.735807	0.832908	0
MS3_00001072.1	MS3_00001072	3	266.794525	7.161985	0	0	0	0	186.963913	0	0	0	0	0	0	0	0	0	0	0	0	0	0	0	0	0
MS3_00001072.2	MS3_00001072	2	28.010674	13.240964	0	29.208044	7.843278	8.21625	279.062805	0.422241	0.325674	0	0	0	0	0	0	0	0	0.201858	0	0	0	0	0	0
MS3_00001073.1	MS3_00001073	1	0	1.648994	6.952863	19.490334	12.014097	23.096657	0	0	3.403448	1.681321	1.154359	1.283183	0.744751	2.502701	1.978557	1.266601	1.961731	1.799032	1.673038	1.450461	1.505304	0.828554	1.211242	0
MS3_00001074.1	MS3_00001074	1	29.725418	3.581176	39.359104	40.997284	62.581417	58.700901	74.015991	36.442493	26.149048	30.387775	15.114388	23.286629	13.822949	23.087805	37.436676	13.773812	21.441631	18.244764	13.440018	15.190531	14.222013	31.567225	27.013447	1.106124
MS3_00001075.1	MS3_00001075	4	0	0.473343	0	0	0	0	0	0.660017	0	0	0	0	0	0	1.504104	0	0	0	0	0	0	0.75107	0.550454	0
MS3_00001076.1	MS3_00001076	5	4.329504	3.942791	19.961172	12.262566	18.410456	8.856993	1.661601	1.260122	3.737064	0.261394	0.12865	0	2.562132	1.993266	3.706646	2.451152	0.066753	1.033617	0.342236	2.756511	0	5.126333	3.765933	2.638263
MS3_00001078.1	MS3_00001078	2	48.172779	25.501198	44.210522	44.105984	47.147327	33.389866	67.03801	11.155999	13.959921	13.056191	12.984795	10.848606	7.771575	8.937198	24.23065	24.381889	25.146196	24.049059	21.07564	21.708893	19.569973	21.747213	23.763035	1.716584
MS3_00001079.1	MS3_00001079	5	26.816412	7.051568	25.600183	17.933275	23.842363	38.638287	9.200767	17.371172	11.272052	10.268498	9.293277	6.875813	8.556272	10.353915	21.026409	11.563279	13.656064	11.226928	12.840466	10.697808	12.699122	13.941415	16.177393	5.520372
MS3_00001080.1	MS3_00001080	5	0	10.458356	67.939438	29.708258	7.537897	8.028237	0.054056	0.64772	10.997971	7.205776	13.245529	7.618	0.803961	11.330487	1.23377	0.206436	0.460426	0.261595	0	0	0	3.268517	3.262172	6.837486
MS3_00001081.1	MS3_00001081	1	0	0	0	6.198765	3.17003	43.80986	0	0	0	0	0	0	0.249444	0	0.232241	0.372107	0	0.728839	0.170039	0	0	0.201404	0.179911	0
MS3_00001082.1	MS3_00001082	5	0	6.87147	63.989319	0	0	12.14125	0	0.585824	0.556169	0	1.278201	2.626153	9.383626	3.222094	1.229623	1.965547	5.287055	1.516776	1.693714	1.959924	1.300443	0.598686	0.68574	0
MS3_00001083.1	MS3_00001083	5	11.149591	24.882042	143.531998	12.003983	9.54856	32.598129	1.515496	0.788846	1.465804	0.767659	0.945037	0.67555	0.32440600000000003	0.144485	9.732875	0.469283	1.770609	0.930398	1.264572	1.3749	0.204145	1.790732	2.083567	0.361631
MS3_00001084.1	MS3_00001084	1	1.407506	4.036777	47.067154	43.874718	51.288589	96.373322	9.990825	3.917993	3.032987	2.710548	2.13272	1.730067	2.845896	2.577796	35.569012	7.011775	9.591204	12.627026	8.876302	9.810857	11.983849	7.219959	9.450963	0
MS3_00001085.1	MS3_00001085	3	446.028778	96.721336	203.698532	430.211517	213.340286	184.846237	167.723648	248.278137	240.010284	251.731995	336.658508	335.208099	141.552658	299.600739	217.23941	193.470963	168.181839	169.159042	168.524551	205.348312	181.692093	260.582062	242.457626	864.124146
MS3_00001086.1	MS3_00001086	4	17.994669	19.994968	31.390013	12.023323	12.840721	10.65127	1.788454	14.060526	14.117831	13.393837	15.665651	18.414373	17.839605	18.742945	14.300739	17.227879	14.748343	18.248722	18.126209	20.751732	17.198723	23.475731	21.145849	85.424133
MS3_00001089.1	MS3_00001089	5	0.857552	2.198014	50.740356	4.468573	4.801818	14.374612	2.254951	7.45456	3.232656	15.521123	20.766478	1.786589	1.074941	0.984557	8.944594	46.854153	5.444256	2.133837	1.206256	2.209248	1.709417	5.862704	5.487159	2.247497
MS3_00001091.1	MS3_00001091	5	0	2.672717	16.177877	1.551825	9.011816	4.920691	0	0.180856	1.320433	0.901683	0.121555	0.197302	0.060222	0.463525	0.472906	0	0.129214	0	0.081664	0	0	2.737243	2.352701	0.133896
MS3_00001092.1	MS3_00001092	5	0	0.821196	18.52944	7.095233	3.124595	4.098335	5.449411	2.825971	1.559111	1.093019	2.651439	0.781688	0.830389	1.251057	5.400628	1.006782	1.682929	1.304891	1.118468	1.274267	1.330266	10.208708	9.071657	0.572204
MS3_00001093.1	MS3_00001093	7	0	0	0	0	0	0	0	10.271461	8.313127	3.482661	6.30822	5.952251	3.283419	4.987904	8.946786	0.903586	1.440501	2.179006	2.938485	2.613528	2.368318	3.609236	3.250042	4.881044
MS3_00001094.1	MS3_00001094	5	9.971407	3.703359	22.436302	9.339046	11.32831	6.705236	0	1.40373	3.070873	1.766736	2.103076	2.08326	2.364211	2.47488	17.271051	8.913507	9.117614	10.931911	9.222294	11.207065	8.435764	9.611365	12.904028	0
MS3_00001096.1	MS3_00001096	3	179.411209	122.148727	55.776039	77.482422	52.324261	41.135143	132.654221	37.984337	22.297976	25.833694	27.629612	20.693171	26.131117	24.633415	53.094395	38.822239	39.613522	36.976448	37.093128	41.571991	35.644218	34.970665	39.176414	43.882339
MS3_00001097.1	MS3_00001097	1	0	9.905405	0	19.71998	9.964202	5.74338	9.552399	0.430131	0	0	0.676431	0.374931	0.548642	0	4.492595	2.266371	4.006157	6.140085	5.029451	1.848817	5.600443	0.382601	0.942528	0
MS3_00001098.1	MS3_00001098	5	0	0	12.896304	0	0	0	13.079186	0	0	3.492423	0	0	0	0	27.308788	0.357513	0.51279	0	2.819641	0.594541	9.28587	5.739475	3.195194	0
MS3_00001098.2	MS3_00001098	5	4.938674	13.73759	78.916512	33.736633	39.690037	36.220505	6.177777	3.18065	7.725877	8.658067	4.063248	4.146932	3.210216	5.801205	3.232972	5.290685	6.175854	5.827707	3.654136	3.812755	0.276219	1.950247	5.97649	0.315764
MS3_00001099.1	MS3_00001099	1	0	0.685976	1.800765	13.109495	18.161007	17.085272	0	0.132234	0.470246	0.808305	0.350217	0.701611	0	0	0	0.120446	0	0	0.140012	0	0	0.200925	0	0
MS3_00001101.1	MS3_00001101	2	0	0	0	4.013418	0	0	5.641334	0.416651	0.668286	0	0	1.043397	0.688524	0	1.747652	0	0	0	0.247412	0	0	0	0.775278	0
MS3_00001103.1	MS3_00001103	1	12.517763	3.105729	44.710728	24.230225	27.933914	37.306473	8.49675	1.592726	6.941737	6.383485	4.521026	4.168451	1.033143	5.211905	2.821712	1.184985	1.323073	2.234365	4.141044	1.822863	3.928461	6.691788	6.440028	0.554901
MS3_00001103.2	MS3_00001103	1	0.84141	0	8.483626	30.42915	10.798648	20.569717	24.518696	0.846895	10.519921	5.047524	0.756317	0.708089	6.067892	2.587663	33.581848	12.502953	14.869981	14.972357	7.473009	12.314888	6.129784	4.058764	6.24683	0
MS3_00001103.3	MS3_00001103	5	0	3.309625	9.346377	6.02355	7.89272	1.794234	0	0.028206	2.000722	1.841473	0.762652	0.017252	0.0098	0.441915	0.266673	0	0.101506	0	0	0.24287	0	2.395936	2.049853	0.026035
MS3_00001104.1	MS3_00001104	4	17.877544	48.075989	40.111366	0	3.322983	0	6.175203	4.309802	4.936551	7.564065	8.511891	7.418112	17.182508	6.718512	24.156944	37.740036	39.213303	50.219028	23.801193	40.119423	32.768387	23.187355	27.570324	1.902734
MS3_00001105.1	MS3_00001105	5	0	1.446617	19.273592	3.825486	5.920485	0	3.167016	0.987478	1.006754	0	0	0.626844	0.008064	0.169892	1.881354	0.400277	0.195119	0.099703	0.248516	0.077285	0.064616	1.585948	1.228293	0.193944
MS3_00001107.1	MS3_00001107	1	0	0	0	15.448054	5.704463	0	0	0.651096	1.245092	0	2.635326	1.049443	0	0	0.922349	0	0	2.68402	0	0.280824	0.802873	0.683139	0.485994	0
MS3_00001108.1	MS3_00001108	1	0	0	7.714138	7.003905	5.672752	0	0	1.144238	0	0	0	0.964249	1.003372	0	0.395274	1.322178	1.079572	0.086348	1.044118	4.038636	0.334498	0.560375	0.106845	0.769567
MS3_00001109.1	MS3_00001109	5	28.52326	7.764729	61.424568	7.34526	4.755934	3.531576	4.264959	5.004758	8.514205	6.033081	6.094616	6.195072	4.634563	7.133153	12.040734	6.839782	7.658858	6.572273	4.832826	8.274637	5.841439	12.046662	13.58491	2.039602
MS3_00001111.1	MS3_00001111	5	22.300863	19.50547	109.399826	16.472651	16.146616	18.167194	12.012085	3.980489	4.199371	2.352095	2.871499	2.298732	1.607237	3.495484	7.696749	2.930364	1.931475	2.183491	2.339139	1.788929	2.054506	5.59749	4.756443	1.010617
MS3_00001112.1	MS3_00001112	5	15.991311	6.062854	14.809259	13.605494	11.644083	8.729056	0	0.475571	0.791218	0.624285	0.91335	0.233179	0.457898	2.193424	1.66557	2.932164	5.106308	3.937775	2.794901	2.046741	1.525749	2.857307	3.468611	0.215789
MS3_00001113.1	MS3_00001113	1	0	0	9.232937	10.701114	10.194098	13.954684	7.425098	0	2.565714	1.103413	0.664277	1.464429	1.296217	1.61122	4.969464	3.050532	5.073882	3.725819	2.013901	4.503892	3.75804	0.657482	0.737471	0.263092
MS3_00001113.2	MS3_00001113	6	0	0	0	0.712474	0	0	0	0	0	0	0	0	0	0	0.219184	0.851841	0.214226	1.056371	5.427859	0.57857	8.37324	0.079856	0	0
MS3_00001114.1	MS3_00001114	2	43.222309	4.427333	0	1.763417	3.161202	9.169989	339.017944	0	0	0	0	0	0	0	0	0	0	0	0	0	0	0	0	0
MS3_00001115.1	MS3_00001115	5	20.740927	23.009113	39.430088	46.703571	66.886749	26.391649	4.76983	7.546291	4.559998	6.54121	5.426533	6.568812	3.979007	4.355283	12.379904	7.344727	9.15182	7.839137	5.185898	8.993176	6.011482	11.928426	13.885054	1.405036
MS3_00001116.1	MS3_00001116	5	21.568901	3.734923	19.133833	3.373686	5.940637	2.812661	0	0.317148	0	1.976468	1.803713	0.120194	0	1.080449	0.783414	0	0	0	0	0.414984	0	1.343978	1.574561	0
MS3_00001117.1	MS3_00001117	1	25.933035	7.438054	51.528244	67.6483	57.192169	58.291668	12.928665	3.722461	5.861426	4.633977	3.215959	3.157576	2.210657	4.511016	9.034409	6.635501	6.042303	8.730903	5.306016	5.748464	6.834453	6.843577	7.118118	1.281773
MS3_00001118.1	MS3_00001118	1	0	0	0	5.159669	0	30.477287	0	0.214372	0	1.142684	1.565734	3.879412	0.631481	3.545578	0.088257	0	0	0	0	0	0	0.790233	0.184489	0
MS3_00001119.1	MS3_00001119	5	0	1.435626	25.968552	28.741034	14.423186	2.545195	0	1.13494	3.290186	1.939065	0.576529	0.620299	0.340893	1.101375	2.294669	0.474044	0.982584	0.755521	0.468602	0.183368	0.126426	5.5537280000000004	5.088809	0.375346
MS3_00001121.1	MS3_00001121	4	3.692764	67.388779	35.640652	13.301928	10.89737	20.587667	9.180869	16.096352	10.694339	8.719598	6.983765	8.6709	21.215412	12.257223	63.029427	30.104464	35.365425	34.442432	36.248096	40.731335	38.895992	22.467077	24.845642	13.302032
MS3_00001122.1	MS3_00001122	1	195.129074	13.194478	29.935524	378.173981	646.283386	602.599854	102.690582	119.459702	136.453491	153.008667	165.314224	156.866928	35.628582	143.554779	41.048447	17.656254	17.635378	24.028788	17.507687	19.320074	20.313002	96.550598	76.490234	74.507629
MS3_00001123.1	MS3_00001123	3	280.008728	64.117828	63.344036	31.058491	7.344459	6.457626	32.500084	13.430105	10.655134	10.683451	8.999333	11.877387	14.31943	16.099857	72.297058	35.360813	39.249222	32.640263	38.684753	36.340771	34.401493	14.617009	19.054819	0.24172
MS3_00001124.1	MS3_00001124	2	6.900172	3.197897	0	1.580261	5.051063	3.331707	287.548706	0	0	0	0	0	0	0	0	0	0	0	0	0	0	0	0	0
MS3_00001125.1	MS3_00001125	1	0	4.69243	15.855955	21.103287	10.89992	19.558418	10.091635	1.070729	2.906244	2.159894	3.581018	1.330199	0.279683	1.841773	1.996735	1.749668	2.45777	1.214537	1.102939	0.688776	0.886527	3.950759	3.772722	0
MS3_00001126.1	MS3_00001126	5	0	3.576202	21.352201	18.582762	14.733035	12.969612	30.193884	0.858811	0	0.899206	0	1.246778	2.20219	0	7.273054	4.221227	3.896427	3.376535	1.974025	1.838728	3.373048	0.563019	0.411488	0
MS3_00001126.2	MS3_00001126	2	0	0	0	0	0	15.420226	1.163495	0	0	0	0	0	0	0	0.18755	0	0.253693	0	0	0.388552	0	0	0	0
MS3_00001128.1	MS3_00001128	5	0	2.137161	6.583565	6.968972	12.838557	5.084396	6.932212	0.197594	1.285804	0	0	0	0	0.529295	0.162698	0	0	0	0	0	0	0.327475	0.396388	0
MS3_00001130.1	MS3_00001130	4	0	5.605536	0	0	0	0	0	0	0	0.800419	0	0.700334	0	0.653236	0.705896	0.362281	1.247595	2.182839	0.776214	0.787529	0.642385	0.477756	0.642706	0
MS3_00001131.1	MS3_00001131	3	620.623474	41.998272	202.597427	7.49188	3.884421	6.143917	18.335581	18.997433	41.724915	20.788982	36.823673	38.977123	54.231731	64.848389	32.43	65.180031	95.591423	64.328461	78.998375	44.9767	50.53714	94.729126	80.7453	10.098725
MS3_00001134.1	MS3_00001134	1	0	0	11.662634	71.162201	2.180575	70.341621	0	0	0	0	0	0	0	0	0.152413	0	0	0	0	0	0	0	0	0
MS3_00001135.1	MS3_00001135	1	0	1.561403	6.101252	17.084021	7.907976	3.174169	0	0.220341	1.235499	0	0	0	0	0	0.452326	0	0	0	0	0	0	1.62711	0.801002	0
MS3_00001136.1	MS3_00001136	2	11.840632	6.94684	69.051956	38.569935	22.268007	20.115402	98.315842	36.448044	34.235718	20.785425	13.010922	25.61385	23.136145	19.765362	50.642406	44.752766	44.604221	51.153763	45.772606	46.710728	41.223068	64.658646	75.399513	2.90626
MS3_00001137.1	MS3_00001137	5	3.2693	7.069608	75.755951	19.37425	21.117918	16.468182	36.975182	15.816792	13.255943	12.144199	6.62218	5.777162	7.049156	6.87463	20.847319	11.574112	13.21315	8.993177	13.07028	12.172096	9.918543	23.622719	22.540922	23.206594
MS3_00001138.1	MS3_00001138	1	485.770599	239.322495	192.403366	303.469788	534.395813	391.997925	210.376282	95.787003	103.618576	122.570999	96.388641	152.627792	130.232147	135.118271	304.053864	288.482635	293.459351	319.45639	270.964569	272.663147	286.716675	168.062744	191.581223	15.418482
MS3_00001140.1	MS3_00001140	5	40.208385	12.416889	78.83931	38.501362	26.085932	29.047863	11.377378	4.38243	7.263673	6.219664	5.115898	6.797389	2.593648	1.533784	8.529659	4.231118	4.685101	6.720488	4.125415	2.719295	2.229395	6.882317	6.647621	0.736163
MS3_00001141.1	MS3_00001141	3	26.781475	0	0	0	0	0	0	1.77644	7.181725	4.385952	5.171063	2.891694	6.666827	0	0.898734	2.758471	0.802507	0.19395	0.761244	0	2.510213	0	0.541084	0
MS3_00001142.1	MS3_00001142	5	0.813831	0	9.378598	6.540747	7.063172	7.638872	1.859798	6.48705	3.825717	5.067451	3.53844	3.241554	3.284795	4.258382	6.255355	3.657305	4.180942	4.421901	4.4961	4.465612	4.895832	8.99543	8.438909	3.826556
MS3_00001145.1	MS3_00001145	5	0	3.779463	8.530709	5.23499	5.401365	0	0	0.361468	2.761641	2.312642	0	1.545178	3.472314	1.303158	6.882536	2.443661	6.063395	3.699283	3.627412	4.424345	5.06657	0.596003	0.765871	0
MS3_00001146.1	MS3_00001146	1	6.183623	28.183624	163.260803	214.572098	164.882568	209.848114	9.95609	4.641346	73.880043	58.839264	27.042521	26.06918	8.023465	48.03627	17.355265	6.656969	10.538006	9.107592	6.774808	7.890425	6.548256	17.547697	22.790297	0.650436
MS3_00001148.1	MS3_00001148	5	0	0	5.927303	0	0	0	0	1.062965	0	1.223323	0	0	1.834534	1.45556	0.523937	0.718622	1.082867	1.243833	0.356162	0	0	0.33616	0.18676	0
MS3_00001149.1	MS3_00001149	1	0	4.778205	0	96.816902	46.284588	124.406349	127.304916	0	0	0	0	0	0	0	0.709625	1.740465	0	0	0	0	1.228823	0	0.484742	0
MS3_00001151.1	MS3_00001151	5	209.032501	72.083992	114.713593	56.711891	53.729858	23.225321	69.697479	55.350685	74.066788	79.681946	67.969475	65.004028	63.731354	73.845116	111.067223	134.438629	134.326691	152.75441	135.480118	150.835342	137.8703	117.614487	131.355286	111.320259
MS3_00001154.1	MS3_00001154	1	0	0	6.131426	4.881407	3.003021	5.975847	4.828627	0.512397	0.241911	0.221878	1.785485	0	0	0	2.711242	0.145157	0.414193	1.125061	0.087278	0.18162	0.477384	1.795533	1.285054	0
MS3_00001155.1	MS3_00001155	5	11.551904	5.64967	44.073635	12.621669	3.538084	5.376082	44.591919	20.283743	2.000791	2.368613	3.484575	2.82194	1.700205	2.707136	31.1528	4.166062	7.539495	5.859194	4.774889	4.18085	5.919408	5.378495	6.045553	2.951851
MS3_00001156.1	MS3_00001156	1	30.689449	14.736083	16.409676	17.242901	36.34613	20.33651	3.236565	7.443029	12.199485	13.321293	16.613607	16.150404	12.333051	10.840671	5.536556	8.346741	8.617262	8.188245	7.226504	8.382079	9.033294	8.007816	7.519971	21.427891
MS3_00001157.1	MS3_00001157	5	0.864307	0.655604	20.311674	8.895291	2.547161	14.604489	0.908202	0.259546	0.593623	0.256389	0	0.345505	0	0.1337	0.424126	0.138748	0.097695	0.058949	0.068702	0.147987	0	1.967377	1.406814	0.254069
MS3_00001158.1	MS3_00001158	6	0	0	0	3.763125	4.538069	7.504405	8.08995	2.666508	1.582078	1.319599	1.642995	0.800466	5.194139	1.595777	10.774052	6.631658	9.575753	7.544643	7.867432	8.273578	6.483848	3.414146	2.523089	0
MS3_00001159.1	MS3_00001159	2	0	1.49214	5.714939	10.129994	13.997881	7.743664	32.679989	0	0.632944	0	0	0.636884	0	0	3.143699	1.095753	1.637415	0	0.391285	0.208699	0.738624	0.321605	0.640319	0
MS3_00001160.1	MS3_00001160	5	0.725375	4.800266	27.936378	10.869864	11.559192	5.931699	4.604727	0.574325	0.84854	0.74192	0.638438	0.488327	0.083783	0.431042	4.112561	0.068894	0.256988	0.100869	0.256891	0.211711	0.388956	2.708708	2.271044	0.087183
MS3_00001161.1	MS3_00001161	1	0	0	0	13.159638	13.448998	53.441002	0	0	0	0	0	0.219939	0	0	0.313344	0	0	0	0	0	0	0	0	0
MS3_00001163.1	MS3_00001163	1	1.574333	0.478029	7.984591	7.233521	6.460455	3.83439	0.261401	0.85282	1.962801	1.399713	1.323646	0.673608	0.131269	0.569063	9.71032	0.36846	0.298532	0.513588	0.378523	0.605623	0.107636	1.597611	1.241695	0.092225
MS3_00001164.1	MS3_00001164	5	3.074386	1.753683	25.514896	7.193036	5.986768	4.126061	1.826333	2.688238	2.184179	1.568101	0.947749	0.58673	0.966422	0.98821	6.492748	1.414117	1.118531	2.002559	1.730456	1.763982	1.323166	3.983345	3.846243	0.277412
MS3_00001166.1	MS3_00001166	5	0	1.536839	39.581226	2.062696	11.349586	0	0	0.43528	0	0	0	0	0.175217	0	1.044772	0	0	0	0	0.678047	0	1.469216	1.3444990000000001	0.518772
MS3_00001167.1	MS3_00001167	6	0	0	0	0	0	33.631729	0	0	0	0	0	0	0	0	5.592256	11.880469	4.941405	16.643187	2.39066	2.348643	0	3.84113	1.689114	1.258103
MS3_00001168.1	MS3_00001168	1	24.292826	1.402315	16.731174	38.838036	27.029652	49.882065	9.98133	2.250336	7.504685	6.10376	4.363887	5.347703	1.097398	5.394677	5.577835	1.75459	2.890875	2.357706	2.947738	1.628746	2.201541	2.365823	2.600316	0
MS3_00001169.1	MS3_00001169	2	43.026436	32.775745	39.708702	16.810747	19.128447	23.734709	64.653336	9.302943	19.076973	14.206967	18.027578	16.015217	13.318052	16.734179	24.636593	26.694359	30.884796	34.358162	25.195171	27.283525	28.485649	19.830107	19.598639	1.470508
MS3_00001170.1	MS3_00001170	5	5.630593	8.094036	63.988041	23.032705	21.116484	19.161766	15.773999	5.328094	31.051266	26.620966	16.935501	11.867	7.311635	20.343927	33.996174	6.718946	6.633507	7.943696	9.078329	5.728593	6.339972	27.441338	31.772205	0.783776
MS3_00001171.1	MS3_00001171	7	0	0	4.066163	0	1.661325	0	0	0.971962	21.588934	12.995075	6.641091	7.815136	0.3054	9.835494	0.416162	0	0	0	0	0	0	1.115304	0	0
MS3_00001173.1	MS3_00001173	5	5.884651	9.034337	45.321423	20.888384	21.085533	28.857304	5.126205	0.660589	2.283903	2.681252	1.416794	1.054132	2.645232	3.436219	14.821167	1.754855	2.379328	4.043845	3.21142	3.008799	2.628456	1.933284	2.954221	0.178251
MS3_00001175.1	MS3_00001175	4	8.663203	83.134567	25.41927	8.227654	8.375491	0	0	0	0	0	0	0	0	0	0	0.382236	0	0	1.702916	0	0	0.513603	0	0
MS3_00001179.1	MS3_00001179	2	0	0	4.276241	13.527998	5.191642	104.861977	22.357933	5.306262	7.35546	8.751698	1.859576	2.330117	2.224104	1.861263	16.822784	4.284166	3.531001	4.263891	6.482683	4.804271	6.479872	3.959753	5.994409	0.204051
MS3_00001180.1	MS3_00001180	1	0	0	3.400809	16.452101	12.691968	13.965769	6.59457	0.487617	0.996375	1.135893	0.558754	0.148782	0.00687	0.362448	5.339994	0.03368	0.042075	0.027814	0.028963	0.022061	0	0.641528	0.377384	0
MS3_00001181.1	MS3_00001181	NA	0	0	0	0	1.915401	0	0	0	2.950499	0	5.230685	0	0	0	0.850768	0	0	0	0.467467	0	0	1.914783	1.33423	0
MS3_00001182.1	MS3_00001182	5	21.107965	31.305836	53.613632	8.804823	0	23.394306	3.80807	57.871971	34.033436	33.787888	36.573242	30.805431	64.544273	40.290195	54.181675	75.239433	78.785217	79.270584	73.736313	83.255638	64.105064	68.768768	65.48616	209.546707
MS3_00001183.1	MS3_00001183	2	0	13.123388	14.79041	19.135326	17.096882	11.198683	41.843529	1.772311	0	3.201523	0	0.871193	2.083125	0	13.91229	5.00542	6.614529	7.929464	6.181688	10.390666	13.188368	0.554382	1.791299	0
MS3_00001184.1	MS3_00001184	1	11.891658	13.437444	90.039406	64.185341	41.113163	65.12709	71.033745	3.065304	19.936472	14.788816	9.238329	6.901088	4.409981	9.196774	25.958399	9.77061	13.022056	14.64509	14.311117	9.759214	10.60208	19.482841	25.108622	0.695163
MS3_00001185.1	MS3_00001185	1	0	0	0	6.179818	0	3.061609	1.332777	0	0	3.033097	1.12483	0	0.258697	0.168488	0.694318	0.036574	0	0	0.11995	0.275701	0.256107	0.639598	0.792569	0
MS3_00001188.1	MS3_00001188	2	0	0	0	0	11.408456	15.393592	64.579086	3.410698	6.743921	0	15.517295	0	2.921652	0	4.764863	4.492981	3.640003	4.367153	0	1.116604	0	1.249972	2.631595	4.924465
MS3_00001189.1	MS3_00001189	1	0	2.008613	0	2.700167	0	5.943874	2.743859	0	0	0	0	0	1.118316	2.44138	1.842524	0	1.199526	0	0.379357	0.620636	0.615758	0	0.383806	0
MS3_00001190.1	MS3_00001190	5	71.680557	11.712415	77.495224	56.020096	48.89603	40.138	20.547796	5.153854	18.839231	15.722618	9.596061	9.472306	5.281409	14.140386	22.891802	14.219315	18.703394	17.830256	17.934851	15.654174	15.541119	10.442115	12.664545	0.757516
MS3_00001191.1	MS3_00001191	5	0	0.963634	14.440945	3.948743	10.889013	4.181934	9.124632	2.585808	3.975933	3.34329	2.769521	3.962658	5.837573	3.409742	38.36869	6.812319	4.39004	3.470025	3.903103	2.315039	3.163324	4.312826	5.50633	1.112973
MS3_00001192.1	MS3_00001192	1	9.177301	9.910479	24.988026	52.405998	39.299442	13.877559	22.536921	3.765461	2.445297	2.168778	0	3.567202	1.40949	1.358968	7.911151	3.46383	4.376837	3.889526	2.750384	3.125268	4.5277520000000004	5.473354	7.897768	0
MS3_00001195.1	MS3_00001195	5	0	9.21781	33.643448	0.535019	0	0	0	19.733892	6.206843	7.878868	5.954892	20.231688	29.284878	16.380598	29.595243	43.869507	37.811684	50.884262	54.068905	51.043743	53.849518	30.130703	32.806274	14.008924
MS3_00001195.2	MS3_00001195	3	17.559566	6.732319	4.902966	5.200078	5.959514	0	13.354137	2.164548	7.44964	9.584034	4.479907	2.086051	6.73606	3.273242	1.05636	2.511357	4.120692	5.286716	1.40504	2.918257	1.561684	2.010474	3.005394	0.436486
MS3_00001196.1	MS3_00001196	1	0	0	0	164.064194	152.857376	104.237877	5.617748	30.040779	0.07805	23.373199	39.54528	13.760373	11.414692	3.226836	13.121099	0	0.386765	0.327893	0.063549	0.5484	4.660071	19.04225	20.414637	1.278511
MS3_00001196.2	MS3_00001196	2	34.644295	13.573339	16.000553	32.175083	28.863974	54.584354	44.518753	5.942672	32.36953	6.829085	0	16.357367	3.486346	25.146109	1.290812	5.747538	7.582689	6.483049	3.447191	3.449717	3.140949	4.117798	1.251994	2.38867
MS3_00001197.1	MS3_00001197	5	0	0.639967	5.363639	0	0	0	0	0.169109	3.295488	0	3.542375	0.753061	1.059589	1.748291	0.730064	0	0.065132	0	0	0	0	1.590257	1.878527	0.241244
MS3_00001199.1	MS3_00001199	1	8.950527	0.694763	2.310221	20.151613	13.608787	13.903131	4.745316	2.195755	4.560395	3.142857	2.077791	4.082988	1.511358	5.270868	2.061336	1.787411	3.568842	1.861263	1.842065	3.230613	1.62819	4.301402	4.556458	0.327812
MS3_00001200.1	MS3_00001200	5	0	0	2.006802	2.540863	0.539123	2.36815	0	0.253902	5.968004	4.631433	2.870439	1.451866	0.109158	2.768384	0.147291	0.150722	0.269751	0.682381	0.716683	0.268576	0.221921	3.579965	2.543694	0
MS3_00001202.1	MS3_00001202	7	0	0	0	0	4.371006	0	0	0.288821	0	0.83093	0	1.131992	0.399198	0	0.144674	0	0	0	0.439882	0	0	1.467362	1.373897	0.230671
MS3_00001204.1	MS3_00001204	6	16.218498	4.109306	20.005756	24.424261	17.906181	23.157578	4.336367	157.407562	194.994125	167.839157	162.403732	253.842728	650.904236	255.736923	719.963806	616.632568	716.824951	783.656372	663.422363	713.5755	686.440125	697.07074	823.135864	880.771301
MS3_00001205.1	MS3_00001205	1	0	0.568083	10.512494	6.835727	26.875071	0	0.524535	0.093081	1.736091	0	0	0	0	0.987119	0.734579	0	0	0.780936	0	0	0.262869	2.418586	1.157937	0
MS3_00001206.1	MS3_00001206	7	0	0.180524	0	0	0.7761	0.814107	0.270702	7.954766	2.101578	1.079918	0.749935	0.482542	0.801789	2.283761	3.249662	0.10464	0.018509	0.076594	0.228758	0.153249	0.499207	0.687874	0.358958	0.197744
MS3_00001207.1	MS3_00001207	5	13.732067	19.839464	125.362366	60.201912	45.687626	68.126892	88.833542	57.151966	39.480892	48.240345	18.697372	25.407522	47.380711	41.649582	142.399643	59.572498	66.505981	67.468758	68.660835	46.800385	70.958931	58.248081	67.171425	6.735385
MS3_00001209.1	MS3_00001209	3	1934.534912	309.27301	0	0	0	0	0	0	0	0	0	0	0	0	0	0	0	0	0	0	0	0	0	0
MS3_00001210.1	MS3_00001210	3	2202.644043	965.793518	25.754431	0	0	0	0	0	0	0	0	0	0	0	0	0	0	0	0	0	0	0	0	0
MS3_00001212.1	MS3_00001212	5	14.406819	31.832842	75.319557	9.707946	15.665045	8.239335	15.418752	10.81027	12.983293	9.11893	5.345861	18.541143	5.681297	4.238196	21.781143	11.838032	19.418764	16.206221	12.388718	6.087971	14.043083	30.683989	30.223166	2.169766
MS3_00001213.1	MS3_00001213	3	734.0047	425.793549	582.215088	632.174011	342.604401	303.752716	579.994934	1143.518799	536.064697	576.616699	735.555969	679.435852	572.578918	572.153992	670.380615	614.479126	614.809631	666.991333	611.061401	707.068542	663.492554	741.03894	739.309387	2438.760498
MS3_00001214.1	MS3_00001214	7	0	0	0	1.69802	0	0.649398	0	5.755955	9.944083	12.93128	16.001427	10.253642	2.947375	25.330057	1.420478	0	0	1.495873	0.95915	0	1.363349	3.376575	4.446538	0.36233
MS3_00001215.1	MS3_00001215	4	0	1.810108	4.629934	2.150818	0.574852	1.657191	0	1.118174	8.302338	0.885162	2.322104	0.937853	0.320275	2.660091	0.12733	0	0	0	0	0	0	2.406165	1.666078	0.183176
MS3_00001217.1	MS3_00001217	1	0	0	12.169086	167.901169	125.078636	158.753357	0	0	0	0	1.564515	0	0	0	0	0	0.326086	0	0	0	0	17.235254	18.121454	0
MS3_00001217.2	MS3_00001217	5	0	19.528694	71.8069	58.847584	0	0	11.47778	1.148342	3.476041	1.985873	3.657133	2.546861	3.294449	8.263921	9.14632	1.838288	2.114456	3.064831	2.609996	2.618772	1.931452	0.586197	0.292497	0.361209
MS3_00001220.1	MS3_00001220	1	0	11.987232	6.448192	46.711086	25.104052	31.95746	0	0	5.493982	5.603303	3.598682	0.814554	0	7.093224	2.351178	0	0.353252	0	0.444962	0	0.741553	3.482876	2.850355	0
MS3_00001221.1	MS3_00001221	1	0	0	3.587785	10.686211	8.240944	2.578201	0	0	2.175083	1.82965	0.600244	0.272083	0	0.951825	0.323165	0	0	0	0	0.249881	0	0.840495	0.700909	0
MS3_00001222.1	MS3_00001222	1	0	1.537733	7.00965	21.778505	11.138107	6.493716	0	0	4.661399	5.200027	1.858685	1.953741	0.318655	3.716524	0.646079	0	0.273905	0	0.339688	0	0.152073	1.685158	1.849787	0.406275
MS3_00001223.1	MS3_00001223	1	0	8.083998	34.441303	33.180904	22.265619	27.972065	0	0.294851	7.140978	4.661685	3.323727	0.98776	0.197942	2.268624	0.743563	0	0	0.376399	0.300616	0	0.510866	2.5746000000000002	2.624425	0.319403
MS3_00001225.1	MS3_00001225	1	0	13.526028	40.141117	50.984406	36.353115	51.408615	0.357325	0.720425	11.911426	6.999138	8.6976	2.53546	0.360393	7.558414	3.052805	0.532909	0.351581	0.883912	0.940591	0.590031	0.630974	6.715468	5.452203	0
MS3_00001226.1	MS3_00001226	1	8.308978	20.887274	90.599213	147.58168	112.367302	217.7724	43.251038	8.263522	44.780396	33.191135	16.41678	21.319252	16.615089	27.920057	38.714176	18.093367	22.853289	22.860338	21.448851	15.540173	19.957315	21.244938	25.122732	1.921325
MS3_00001226.2	MS3_00001226	5	0	0.813968	11.813745	27.855232	4.133451	3.408789	0	0.08315	2.086325	3.067763	0	0	0.24657	1.281939	0.450873	0	0	0.406527	0.049294	0	0	1.565373	1.135065	0
MS3_00001226.3	MS3_00001226	1	0	0	0	8.788562	10.871873	2.675633	1.233371	0.556001	7.050229	3.155426	2.15168	0.865075	0	1.108418	1.239663	0.227162	0.260687	0.464152	0.591222	0.287863	0.562449	2.612983	2.027145	0.193831
MS3_00001227.1	MS3_00001227	1	0	0	7.578685	29.42005	34.045483	61.522026	4.28756	4.702316	22.801903	21.535252	15.53678	10.703847	1.416751	15.227355	4.453023	0.632294	0.642344	1.105586	0.630178	0.451962	1.64248	5.183414	4.290176	0
MS3_00001227.2	MS3_00001227	1	0	0	0	5.124789	0	6.402771	0	0	0	0	0	0	0	0.444494	0	0	0	0	0	0	0	0.835185	0	0
MS3_00001228.1	MS3_00001228	NA	0	0	0	0	0	0	0	0	0	0	0	0	0	0	3.272479	0	1.325576	0	0	0.880776	0.597471	1.002029	0.29549	0
MS3_00001229.1	MS3_00001229	5	0	0.97392	27.110502	1.097095	5.226149	16.088259	1.032893	0.780363	0.944419	2.001497	0	2.409185	0	1.99146	2.296211	0	0.209834	0	0	0.604556	0.227735	0.837166	1.002302	0
MS3_00001230.1	MS3_00001230	5	0	0	9.792401	0	0	13.88684	0	0.349442	0	0	0	0	0.709558	0	4.294923	3.816432	1.095829	0.284086	0.780087	0.321856	1.021257	0.536201	0.711381	0.520479
MS3_00001231.1	MS3_00001231	1	0	0	0	16.787586	13.685611	20.951563	0	0.046123	0	0.108724	0.549659	0	0	0	0.126593	0	0	0	0	0	0	0.198437	0.058704	0
MS3_00001232.1	MS3_00001232	5	0	0	15.706997	9.75274	9.225299	8.034739	0.41906	0.172071	1.18181	0.618103	0	0	0.10886	0	0.127038	0	0	0.356714	0.437323	0	0	1.320164	0.772449	0
MS3_00001233.1	MS3_00001233	5	0	0	12.093876	1.476673	0	1.746652	0	4.55461	6.091226	1.431553	1.814214	3.258065	3.588981	3.972634	11.343343	3.638713	3.370518	6.034088	6.706112	3.97011	4.137837	6.999054	8.823354	0
MS3_00001235.1	MS3_00001235	1	454.227509	301.802094	351.518585	2006.078125	1892.950806	933.42688	503.236542	1000.090393	448.4151	391.651764	443.932495	577.589539	225.730042	435.075562	898.986938	320.761536	230.789368	155.188126	280.144501	322.113098	230.974319	378.158966	395.031708	871.105469
MS3_00001236.1	MS3_00001236	5	0	0	26.102409	7.684652	5.869458	0	0	0	0	0	0	0.513794	0	0	0	0	0	0	0.40132	0	0	0	0.526504	0
MS3_00001237.1	MS3_00001237	1	0	0	0	20.225672	18.920256	16.838636	0	0	0	0	0	0	0	0	0	0	0	0	0	0	0	0.374447	0.415016	0
MS3_00001238.1	MS3_00001238	5	1.115542	1.056805	24.74049	11.55543	10.562109	6.9654	0	0.28886	1.826421	0.178984	0.693059	0.127893	0.034314	0.538302	0.134261	0.078773	0.027558	0	0	0.017941	0	0.887673	0.947929	0
MS3_00001239.1	MS3_00001239	5	0.381414	1.721812	42.458382	9.556274	1.294579	3.445941	19.272217	1.711706	2.562465	3.808786	0.817629	0.351409	0.274946	2.030572	2.392217	0.209973	1.058271	0.149886	0.496562	0.255752	0.313442	5.947134	5.472445	0.474815
MS3_00001241.1	MS3_00001241	6	0	0	0	0	0	0	0	0	0	0	0	0	0.634733	0	0.292383	3.16269	6.391449	5.399801	0.785599	0	1.852422	2.809124	3.1077	0.946948
MS3_00001242.1	MS3_00001242	5	57.734241	31.073036	90.648399	5.807659	13.071966	9.37825	20.478197	9.623892	15.990099	10.47483	14.829679	13.299275	8.979217	15.896553	24.338842	14.581955	17.301743	16.594099	15.344106	16.063292	12.404883	22.738394	24.171728	2.369601
MS3_00001243.1	MS3_00001243	1	0	4.258873	0	95.769119	112.781738	559.687561	0.425306	55.544445	0	0	0.658622	0	0	0.675216	1.203004	0	0	0	0	0	0	0	0	0
MS3_00001244.1	MS3_00001244	1	0	4.529162	0	115.130836	132.201767	603.807983	0.646841	79.706528	0	0	0.432917	0	0	0	1.884764	0	0	0	0	0	0	0	0	0
MS3_00001245.1	MS3_00001245	1	0	5.604593	54.379318	48.551205	28.379929	54.280144	6.359766	28.783768	28.904104	18.589254	17.547256	7.775025	10.042068	10.309606	35.433701	19.488199	18.644865	16.484564	20.222269	16.319277	14.378457	24.487703	27.854086	2.238749
MS3_00001247.1	MS3_00001247	1	13.774055	8.16726	93.689293	207.500244	155.216782	171.047775	60.695068	12.662921	26.061699	17.671282	14.213448	9.532049	5.028495	25.747807	52.620251	6.855174	8.024113	10.127346	7.657819	6.820569	5.576111	22.365316	22.816004	0.286777
MS3_00001248.1	MS3_00001248	5	31.957939	47.302937	110.324516	9.68469	19.46735	12.192163	24.03343	17.204788	18.178093	12.898991	15.183253	25.738361	9.211812	13.733069	30.195278	15.188668	23.018684	17.551924	15.3044	18.886715	16.61676	34.247368	35.90345	5.009731
MS3_00001249.1	MS3_00001249	7	0	0	0	0	0	0	0	1.767754	6.036609	3.942259	5.752241	6.08864	1.035381	2.696391	0	0	0.07924	0	0	0	0	2.268424	1.376743	0
MS3_00001250.1	MS3_00001250	1	0	0	0	15.957301	21.295567	26.733171	0	0	0	0	0	0	0	0	0	0	0	0	0	0	0	0	0	0
MS3_00001251.1	MS3_00001251	1	0	0	0	11.081775	8.421708	9.456264	0	1.956362	6.457007	9.238277	4.060935	2.897101	0.744677	2.621952	0.961674	0	0.201381	0	0	0.162998	0.142521	1.404433	1.931938	0.085432
MS3_00001252.1	MS3_00001252	1	8.573256	4.602834	10.934405	17.53097	16.559654	10.838178	0.226511	7.153884	8.145714	7.965017	4.945364	6.658065	1.932712	3.350263	1.648201	2.034153	1.573064	2.990123	1.283831	2.262159	1.108946	3.895042	2.550085	10.492149
MS3_00001256.1	MS3_00001256	1	4.963357	0.040936	0.13641	2.423412	7.082648	0.229223	0.298741	0.661893	2.758474	3.894228	0.980635	0.394757	1.068427	1.288427	3.589912	0.932434	0.367018	1.645455	0.79524	0.258873	0.435778	1.492539	0.527293	0.012359
MS3_00001258.1	MS3_00001258	1	0	0	17.588022	16.022242	35.553341	14.481005	4.948078	5.188475	3.344786	3.996436	0	1.946638	3.696162	2.755379	7.921502	4.801545	5.309424	5.795183	3.974452	5.486863	3.684103	7.713639	6.650898	0
MS3_00001261.1	MS3_00001261	2	89.487778	141.853455	166.563889	59.939243	34.115726	55.99638	164.670364	91.337784	62.242634	53.898483	41.951603	51.539482	87.353615	57.190842	131.550278	84.764229	81.248749	87.089012	91.507721	80.851631	94.101006	106.118805	104.585022	13.796494
MS3_00001264.1	MS3_00001264	1	0	0	0	35.644142	30.88715	7.310209	0	0	0	0	0	0	0	0	0.175104	0.047042	0	0	0	0	0	0.035691	0	0
MS3_00001265.1	MS3_00001265	1	0	0	0	43.836388	34.814598	6.823179	0	1.077057	6.675019	3.01084	1.492446	2.81651	0	2.931253	4.511404	0.501234	0.925964	0.540821	0.347639	0	0.548466	1.964082	1.740266	0
MS3_00001266.1	MS3_00001266	5	0	0.853583	15.259324	3.200168	3.93171	4.184276	0	1.317475	0.985058	1.43985	0.629705	0.996986	0	1.071836	0.979143	0	0	0	0	0.337492	0.077938	1.215191	0.925164	1.567193
MS3_00001270.1	MS3_00001270	NA	0	0	0	0	0	0	0	0	0	3.684395	0	0	8.204186	0	0	0	0	0	1.252441	0	0.594565	0	0	0
MS3_00001271.1	MS3_00001271	1	0	11.836991	84.602234	57.805092	32.052612	67.18718	30.596708	2.61169	30.193621	26.041964	8.734533	9.178094	2.076638	16.186024	9.130526	1.734724	3.02471	4.107705	2.962045	2.211807	2.327536	8.630248	9.88089	0.323397
MS3_00001271.2	MS3_00001271	5	0	0	16.784929	0	8.26402	0	0	0	0	0.924849	0	0	0	0.548133	0.057568	0	0	0	0.119358	0	0.772359	1.065118	0.57496100000000006	0
MS3_00001271.3	MS3_00001271	5	0	2.325608	15.550276	3.668156	7.795872	0.541056	0.272183	0.292803	2.932714	0.969563	0.631584	0.875677	0.166967	0.423805	0.214238	0	0.131539	0.008744	0	0	0	2.967334	2.45563	0.051237
MS3_00001274.1	MS3_00001274	1	0	0	0	9.312212	0	51.983532	0	0	0	0	0	0	0	0	0.354614	0	0	0	0	0	0	0	0	0
MS3_00001276.1	MS3_00001276	5	8.859164	22.203209	62.192993	41.504852	29.604239	32.835804	13.357554	1.319501	12.69252	6.983921	4.180794	3.996896	3.367255	7.438668	6.327091	1.839118	3.030783	3.762541	4.029671	2.264321	2.603126	9.18327	10.854061	0.477306
MS3_00001276.2	MS3_00001276	1	0	7.270556	0	16.03154	6.452452	6.893816	0	0.410736	1.688469	1.411933	0	0.591341	0	0	1.25209	0	0.156749	0	0	0	0	1.574533	1.345916	0
MS3_00001279.1	MS3_00001279	5	0	0	18.463774	6.816451	3.516014	0.826763	0.350136	0.255402	0.885762	1.259523	0.647731	1.119219	0.138346	1.005833	0.09643	0	0.290997	0	0	0	0	3.071692	2.017639	0
MS3_00001280.1	MS3_00001280	1	0	0.452234	1.283359	10.992654	4.3464410000000004	12.733232	0	1.709646	1.830933	2.454168	1.225719	3.088785	3.768323	1.531901	3.01925	4.640131	5.299322	3.010151	2.668714	3.857077	1.844136	3.322713	3.228984	1.19079
MS3_00001283.1	MS3_00001283	1	2.835751	3.104547	9.695683	62.245323	37.796928	53.242092	4.50562	0.927829	4.889219	2.090069	0.836166	0.858616	0.891237	2.018371	7.915277	1.100873	1.730344	2.531606	1.519333	1.58481	1.49423	0.763484	1.216403	0
MS3_00001284.1	MS3_00001284	1	0	0	2.676383	17.482058	12.280697	14.907681	3.944744	0.098265	0	0	0	0	0.012365	0.602044	0.161824	0	0	0	0	0	0	0	0	0
MS3_00001285.1	MS3_00001285	1	10.542059	13.564274	102.153091	126.298416	107.01828	132.112045	30.189661	5.073237	23.107878	15.521367	15.003532	6.441896	3.922376	17.157955	25.153357	3.697261	5.535236	7.400855	5.344697	3.796687	4.251033	10.391449	14.248783	0.382177
MS3_00001286.1	MS3_00001286	1	5.132658	8.156765	3.583584	9.930789	10.923102	12.663832	6.707294	0.585415	3.149922	1.120703	0.617604	0.973544	0.754017	1.485573	1.508406	0.547611	0.358252	0.572725	0.357502	0.355389	0.248852	0.539159	0.271724	0
MS3_00001292.1	MS3_00001292	2	4.22777	1.10489	9.938089	4.051142	0.134023	0	49.046341	22.956347	4.53195	4.265669	2.752854	5.613955	2.265572	1.528587	18.686954	10.332518	15.16487	17.202229	9.341269	7.283567	10.06914	17.129524	12.801229	6.36687
MS3_00001297.1	MS3_00001297	1	0	0	7.355872	16.978788	2.271016	10.521617000000001	0.854556	0.746932	1.186157	0	0.897304	0	0.091836	0.657295	0.769018	0	0	0	0	0.071703	0	1.701293	0.907627	0
MS3_00001298.1	MS3_00001298	1	0	0	0	20.717022	33.131813	25.005705	0.04488	0.245368	0.944354	0	0	0	0	0.385968	0.493952	0	0	0	0	0	0	0.092642	0.034742	0
MS3_00001299.1	MS3_00001299	1	0	0	10.186955	19.575865	11.313997	6.956017	0	0.228063	0	0	1.358088	0.898902	0.721814	0	0	0	0	0	0	0	0	0.360886	1.256132	0
MS3_00001300.1	MS3_00001300	1	12.564084	5.412254	34.199856	51.466881	49.054424	58.853493	5.652782	3.261019	10.382972	3.398299	2.18315	4.195746	1.401716	6.831685	18.363955	3.032843	4.991721	3.337946	2.579742	2.675558	3.876254	6.583329	10.585753	0.630092
MS3_00001300.2	MS3_00001300	5	0	0	19.172647	0	0	0	18.16523	0	0	0	2.576615	0	0	0	0	0	0	0	0	0	0	0.778561	0.331596	0
MS3_00001300.3	MS3_00001300	5	0	5.692969	12.740115	1.914802	5.322675	1.120776	0	0.155434	0.96042	0	0	0	0	1.79213	0	0	0.742386	0	0.44832	0	0	2.95881	2.924758	0
MS3_00001301.1	MS3_00001301	3	19.403971	1.182056	12.820695	4.08565	4.923157	4.104328	5.133366	2.67214	4.41203	1.900729	4.071427	4.34442	3.607269	4.7995	6.026249	5.286891	4.22443	0.500713	5.629036	3.15988	2.520979	7.381071	8.330977	0.71796
MS3_00001303.1	MS3_00001303	1	29.004599	41.033306	238.780365	237.521835	215.291321	204.11499	148.156006	97.509583	52.212322	42.44109	27.880053	27.487408	38.161091	40.808582	183.38324	47.590656	68.960991	63.852818	68.991493	49.156067	57.557911	139.608383	144.385376	13.964908
MS3_00001304.1	MS3_00001304	2	0	13.705053	0	0	0	0	42.984058	0	0	0	0	0	0	0	1.521319	0	1.072103	0	0	0.436812	0	0.518814	0	0.420828
MS3_00001305.1	MS3_00001305	5	0	29.139999	200.197296	112.914207	92.365608	120.214928	6.304716	3.451627	34.116348	30.184725	20.64867	10.836276	1.318039	28.362604	23.946142	1.6141	1.957114	2.638337	1.76915	1.191028	1.606932	21.308039	21.723085	2.476182
MS3_00001306.1	MS3_00001306	5	5.707474	13.745592	117.320107	70.604828	45.601727	56.389191	19.679449	6.419051	31.575066	25.770113	11.181347	10.013146	6.152482	19.632812	34.425282	6.471579	8.098153	8.228184	9.144879	6.514985	8.976048	24.38456	27.713324	0.737709
MS3_00001307.1	MS3_00001307	1	6.048963	11.020164	0	257.452179	156.886292	95.375427	4.536986	0	0	0	0	0	0.178746	0	0	0.195695	0	0	0	0	0	0.301511	0.197437	0
MS3_00001308.1	MS3_00001308	1	0	0	0	0	9.676487	52.263714	0	0	0	0	0	0	0	0	0.268207	0	0	0.703071	0	0	0	0	0	0.540182
MS3_00001309.1	MS3_00001309	5	0	2.409168	16.346085	5.402404	9.054819	7.025506	0	0.322682	0.275511	1.008477	0.213836	0.252592	0	0.262851	0.819059	0.128345	0.274708	0	0.306707	0.497056	0.136546	1.093418	2.055874	0.155037
MS3_00001312.1	MS3_00001312	5	0	4.987085	26.653019	10.037201	25.113779	7.129018	4.356163	0.928417	6.309052	1.934518	1.075094	0.481552	0	1.184092	0.732186	0.098794	0	0.70802	0	0	0	3.172436	1.7743	0
MS3_00001316.1	MS3_00001316	1	0	1.141338	12.307862	25.409296	6.552064	11.091111	7.149264	0.656559	0.444324	0	0	0.332639	2.021932	0	5.031593	2.074287	2.493018	3.336053	3.745375	2.276614	4.156395	2.792034	3.573572	0.399174
MS3_00001317.1	MS3_00001317	7	0	0	0	4.162935	0	3.222929	0	0.539386	4.338101	4.48613	3.13312	0	4.072314	24.602253	0	0	0.121324	0	0	0	0	0.229229	0.071298	0
MS3_00001319.1	MS3_00001319	1	0	3.189398	0.854004	11.370684	2.910233	1.554202	2.730812	0.408985	1.158702	0	0	0.185999	0	0	0.252567	0	0	0	0	0	0.418974	0.231659	0.362895	0
MS3_00001322.1	MS3_00001322	1	0	4.730795	7.781292	27.404123	15.470171	15.107798	0	0.234535	3.691732	3.334018	1.821651	0.449556	0	3.353473	1.120691	0	0.231769	0	0.175606	0	0.292656	2.088266	1.656681	0.096423
MS3_00001323.1	MS3_00001323	5	10.198742	5.844561	44.211399	38.960445	19.235579	28.983959	0.870884	0.279503	9.662942	6.123493	3.428239	3.017805	0.206346	4.758903	1.024903	0	0.111529	0.269127	0.369348	0	0.295447	3.707412	3.444144	0.207238
MS3_00001326.1	MS3_00001326	2	37.26199	0	1.218597	16.312796	18.871103	4.349	88.492844	1.529452	0	0	0	0	0	0	1.858507	0	0.056219	0	0	0	0	0	0	0
MS3_00001327.1	MS3_00001327	2	52.265118	0	0	18.260162	16.561069	17.093447	147.153275	1.455048	0	0	0	0	0	0	1.494013	0	0.072845	0	0	0	0	0	0	0
MS3_00001331.1	MS3_00001331	2	17.544407	6.08852	34.694023	26.024891	28.126623	31.796577	58.157978	14.101268	25.840611	9.111362	10.551373	18.239073	9.137132	14.041621	35.916302	9.339407	11.85463	5.062018	6.226723	6.851869	9.528883	32.018425	32.682938	1.237225
MS3_00001332.1	MS3_00001332	5	23.265772	18.729053	26.986933	18.642979	9.32791	8.621835	13.59571	19.672541	9.543242	7.332683	4.337292	5.757282	4.316201	6.446472	21.957766	4.010069	7.862445	4.324407	2.766953	3.885549	1.847444	8.203175	9.164234	2.023082
MS3_00001334.1	MS3_00001334	7	8.132203	4.216804	16.212864	9.503626	5.571158	9.867405	5.720915	15.227006	14.487169	13.534423	7.193415	23.334032	19.352139	37.672543	9.481646	12.570483	15.217924	16.573568	19.309031	17.109295	30.697159	18.826239	21.403107	3.607812
MS3_00001336.1	MS3_00001336	1	0	31.435286	19.429436	92.605743	73.71051	64.357864	108.628036	1.105258	0	1.907245	2.097584	1.947887	3.406485	1.638328	3.692592	5.884001	4.150595	7.682914	8.034791	4.558839	8.23062	1.565007	3.67797	0.652311
MS3_00001337.1	MS3_00001337	7	0	0	0	0	13.412573	0	0	0	0	1.442747	1.690704	1.490609	0	3.229942	0	0	0.156933	0	0	0	0	0	0	0
MS3_00001339.1	MS3_00001339	4	39.752838	174.07402	322.144836	35.271675	24.063162	17.181032	69.231522	28.241693	102.518341	63.497379	98.487259	23.385935	74.849258	82.136833	49.558254	181.57576	129.506592	141.86142	123.06356	250.162216	170.173004	123.606361	135.336838	75.634697
MS3_00001343.1	MS3_00001343	5	17.763096	19.949255	56.169556	40.77359	67.482719	88.18158	87.097328	39.61097	43.704494	48.698803	30.280512	47.305241	42.421028	36.538506	59.726971	55.186344	50.073345	67.230484	62.110683	57.887878	61.134815	48.852112	57.285614	2.5561
MS3_00001344.1	MS3_00001344	5	14.183925	5.543432	11.63767	4.479558	19.741587	0	0.144357	3.467705	0.826823	3.440113	10.518057	1.592697	0.08415	3.511241	8.123178	1.335049	1.913893	0.753505	1.161038	2.466043	1.88613	2.486751	2.405424	0.689504
MS3_00001345.1	MS3_00001345	3	55.040794	0	0	0	0	0	0.58552	0	4.257143	0	0	0	0	0	0	2.277462	0	0	2.257193	1.478914	2.07685	0.920841	1.095888	0
MS3_00001348.1	MS3_00001348	5	0	0	11.631129	0	0	0	0	0.624372	0	0	0	2.564404	1.266619	0	3.697986	4.486649	5.854499	5.869343	7.326586	3.886915	7.628579	1.405716	4.503263	0
MS3_00001351.1	MS3_00001351	1	0	0	0	20.843239	27.735418	24.655529	0	5.850985	8.502331	5.255575	0	3.122001	5.053068	13.815123	30.517525	9.222291	8.280142	5.756825	11.867175	4.839061	9.722418	4.148697	10.048857	0
MS3_00001352.1	MS3_00001352	5	16.668209	7.072021	68.620605	8.376926	6.623039	6.945878	43.314827	5.197583	24.974463	0	7.496867	0	4.047798	15.906919	12.022044	0	7.925408	6.603974	1.12992	7.223432	3.035319	8.041181	10.028594	0.430577
MS3_00001355.1	MS3_00001355	NA	0	0	0	0	0	0	0	0	0	0	0	0	0	0	0	0	0	0	0	0	0	0	0.646881	0
MS3_00001355.2	MS3_00001355	3	13.884645	17.690985	7.64467	0	0	0	9.879922	0.697055	0.787882	0	1.040015	2.560511	2.131406	2.019779	5.298307	2.834122	4.663399	4.474824	6.594604	5.479788	5.698164	1.302594	1.985952	0
MS3_00001356.1	MS3_00001356	2	0	0	0	0	0	0	0.967624	0	0	0	0	0	0	0	0	0	0	0	0	0	0	0	0	0
MS3_00001357.1	MS3_00001357	5	48.586887	56.234192	288.901947	32.339314	28.808609	48.54213	1.951344	16.534367	64.053047	55.402351	104.491684	37.412476	16.104082	52.686432	47.279121	7.721154	16.878584	13.155947	22.361996	8.343966	10.942342	14.647501	16.65387	1.532286
MS3_00001358.1	MS3_00001358	6	2.341875	0	3.521029	0.584833	0	0	23.64896	9.536708	11.55799	6.933922	23.006908	19.162113	55.123821	6.571725	27.1847	95.502533	108.19458	111.785027	97.440544	81.111023	92.269859	6.679276	14.927996	0.283671
MS3_00001358.2	MS3_00001358	5	0	2.703407	44.264145	22.920319	17.122465	14.154117	11.185309	1.725923	15.225857	15.006214	1.386649	5.665455	0	13.013572	3.923774	0.284459	2.643043	0.365706	0.98603	0	0.168483	5.205825	3.003503	1.326027
MS3_00001359.1	MS3_00001359	5	18.734821	7.156187	44.158573	18.118277	7.809221	19.669743	68.478172	37.353909	18.04493	19.343925	10.276465	16.492517	16.865444	24.226915	30.697346	12.767134	17.845142	14.193458	17.539738	12.158528	16.435944	33.664864	33.560532	5.124751
MS3_00001360.1	MS3_00001360	6	0	0	0	0	0	0	0	0	0	0	0	0	3.28385	0	43.625713	34.707127	0	8.810748	8.270343	0	36.131954	5.609129	4.768055	0
MS3_00001360.2	MS3_00001360	5	0	0	32.790588	3.980788	8.293503	6.895184	0	1.018322	6.097215	5.789665	1.00762	2.91303	0.176136	1.577253	1.883933	0.381431	1.823321	0.756848	0.732523	1.352708	0.438333	3.467728	1.800605	0.418525
MS3_00001360.3	MS3_00001360	1	129.270309	62.188972	102.701942	134.727051	95.862053	110.880432	14.532516	20.367189	61.128464	54.651474	38.160843	59.328564	39.349171	67.079102	5.581238	1.786109	45.008587	47.104095	35.981209	42.166363	0.789939	9.020808	12.598266	0.808603
MS3_00001361.1	MS3_00001361	2	133.60759	30.203169	32.951721	50.118156	26.726391	77.409897	86.089371	5.162792	7.938859	17.843243	24.521952	24.182711	1.989042	19.52194	24.987265	10.382977	9.07767	11.49405	3.575726	1.525472	3.397578	13.460045	14.731491	0.868807
MS3_00001361.2	MS3_00001361	1	0	0	47.273006	59.459061	146.784302	30.441458	0	54.852959	28.801571	2.152777	4.68367	2.398381	29.205109	0	23.130936	18.380531	25.492386	23.988585	26.262728	33.395519	31.687653	18.042639	16.298573	8.331941
MS3_00001362.1	MS3_00001362	2	0	57.795982	93.678047	26.772076	5.562985	72.062325	187.334808	119.001579	162.494385	172.680069	113.175529	91.892365	92.909821	121.090881	114.281036	203.969604	137.097672	119.765556	175.547745	186.354675	213.195831	103.533745	88.761047	0
MS3_00001362.2	MS3_00001362	3	134.812057	0	14.487018	39.136097	44.824841	0	0	1.352567	35.337849	27.872375	2.681984	62.032871	42.589741	60.404758	8.359247	5.138465	94.205925	89.155121	28.591572	8.841478	0.758061	35.62141	64.249733	10.452515
MS3_00001363.1	MS3_00001363	3	19.012388	0	0	2.084933	0	0	0	6.746334	6.523754	5.251463	5.60491	6.315632	3.735486	3.508719	10.783134	4.329622	6.969932	0	5.135714	0	0.035768	7.525599	2.884647	0.662408
MS3_00001363.2	MS3_00001363	6	0	0	0	0	0	0	0	3.427366	0	0	0	0	0	0	0	1.789236	1.738299	11.189272	2.609116	8.433888	8.915839	0	7.262632	0
MS3_00001364.1	MS3_00001364	5	0	0	2.997987	0	1.130173	1.809711	0.285369	0	0	0	0	0	0.679365	0.438995	7.088969	1.869377	2.600893	7.716086	3.093626	3.94209	3.369115	0.456524	1.289124	0
MS3_00001365.1	MS3_00001365	5	28.91609	17.206879	47.379719	12.605088	8.970752	31.70281	13.123105	3.7733120000000002	8.297641	7.589397	3.466063	4.860331	1.289916	4.300797	5.269435	2.673632	3.830514	6.408562	3.328057	3.344141	4.241107	6.917323	6.990524	1.273747
MS3_00001365.2	MS3_00001365	1	16.913841	0	9.177187	25.759876	46.955688	26.628727	16.558006	23.59511	16.257315	15.136456	11.331206	15.971124	9.359796	16.69355	23.767965	9.308369	10.462701	11.889497	11.393134	11.983992	12.141202	15.157909	10.057445	0
MS3_00001366.1	MS3_00001366	5	5.920253	3.790633	24.507122	12.746984	18.133904	11.887603	20.636311	9.901441	10.566407	6.61326	4.015429	6.259182	3.220284	7.755017	7.212722	1.377159	3.27199	3.689138	2.515455	3.729465	2.039463	4.602139	6.369427	1.273185
MS3_00001366.2	MS3_00001366	3	45.320652	6.058118	20.692537	4.576735	3.627303	2.597096	3.952577	56.360405	6.54697	1.713335	0	2.488208	4.223642	1.982699	23.177561	0	7.134923	3.166222	11.260592	0	9.847796	9.02694	3.777678	3.680213
MS3_00001366.3	MS3_00001366	6	0	0	0	0	0	0	0	0	0	0.402764	46.414646	3.193478	1.448094	4.872446	0	29.087431	0	0.60328	17.39459	8.245049	7.439977	0	10.486193	1.219177
MS3_00001366.4	MS3_00001366	2	0	14.849757	29.58223	7.977764	3.368075	0	48.749454	28.427147	34.180489	32.762627	8.398174	54.844032	49.716064	40.081833	14.00411	22.354219	40.620773	33.363777	18.241758	46.237648	43.062462	39.068836	30.471176	33.783009
MS3_00001367.1	MS3_00001367	5	62.217846	32.524151	83.366013	27.230043	6.471714	12.523327	33.970612	36.525482	34.091633	42.005707	27.519224	32.54306	42.162384	40.244518	43.211258	50.656124	53.572239	60.835224	61.174034	42.878471	50.993603	50.088573	48.062531	6.13006
MS3_00001367.3	MS3_00001367	NA	0	0	0	0	0	0	0	4.282965	0	0	0	18.06399	0	0	6.827269	0	0	0.819699	0	0	0	0	0.493371	0
MS3_00001369.1	MS3_00001369	5	11.642199	13.544396	72.024689	9.823656	5.090541	7.350793	1.37894	0.263022	3.183993	1.6978	3.630774	0.677841	0.659805	2.073695	5.785422	2.788824	1.428255	1.119142	3.210231	1.305519	2.383963	3.728378	4.311081	0.40892
MS3_00001370.1	MS3_00001370	3	415.237305	198.078705	263.15448	34.816978	97.349327	120.69632	134.968552	368.161743	191.288254	264.720764	210.0466	282.150513	275.178955	279.71344	238.357651	235.629349	238.874283	274.315704	238.204132	241.074982	251.841187	247.216492	246.221619	172.702499
MS3_00001371.1	MS3_00001371	2	0	0	4.402947	8.204237	7.246915	0	15.501444	0.796519	2.48142	2.579654	2.304117	1.322173	0.271208	0.885813	2.843355	1.451432	2.216198	2.396365	0	1.787534	4.014757	1.379061	0.612899	0.787917
MS3_00001371.2	MS3_00001371	6	0	0	0	0	0	0	0	0	0	0	0	0	0	0	0.06874	0	1.162062	0.047796	5.52316	1.12549	0	0	0.63592	0
MS3_00001371.3	MS3_00001371	7	0	2.323861	0	4.471035	5.306048	21.685505	0	3.136914	10.25762	15.08559	3.292334	6.288336	1.817868	12.57358	1.848405	1.585736	0.249603	0.22939	0.786264	0.070353	0.192242	1.562825	2.411038	0.620465
MS3_00001373.1	MS3_00001373	1	135.324966	2.3073	157.660934	113.214073	153.046509	244.808029	106.778778	10.976001	58.537132	61.369205	48.669464	46.071262	60.330933	69.616898	66.230743	59.324287	99.554482	85.620094	83.31572	77.011322	83.193947	39.819267	51.725147	1.389634
MS3_00001373.2	MS3_00001373	5	1.845367	10.896183	47.850601	7.50172	18.310114	9.61223	1.031035	27.987749	8.497344	8.279737	9.826766	5.580009	2.965772	8.722478	39.492115	20.670345	6.420521	4.914024	3.306634	7.112224	2.026343	7.074258	5.353997	3.358293
MS3_00001373.3	MS3_00001373	4	8.336313	82.670258	48.620434	28.076633	77.111946	10.386655	12.692513	11.66538	36.767696	19.567089	30.833746	53.26096	42.974846	31.935535	8.067054	23.523949000000002	25.19455	29.296732	27.765974	27.579428	31.713428	15.876729	22.828066	1.383477
MS3_00001374.1	MS3_00001374	2	0	15.718065	37.656174	306.373779	178.202972	215.72963	602.733765	141.575287	136.162262	139.75	14.547812	77.996254	113.742378	95.682045	119.485863	86.657043	98.137527	105.664711	104.515656	104.849335	113.85527	160.83165	136.69696	14.230021
MS3_00001374.2	MS3_00001374	1	0	0	0	18.326069	6.707181	0	0	0.578935	6.319517	2.260231	10.837035	7.092212	0	2.196888	0.480346	1.379655	1.319475	0	0.955217	0	0	2.108546	0	1.905846
MS3_00001375.1	MS3_00001375	7	0	1.984258	0	14.664282	3.303324	0.848088	0	3.314308	25.063095	22.58005	12.381848	10.646873	2.168677	11.876307	0.402164	0	0	0	0	0	0.089747	5.207894	4.582287	0.213239
MS3_00001376.1	MS3_00001376	1	90.481422	41.84911	71.54586	122.930222	110.401405	128.824707	89.154205	93.763901	86.74025	104.326134	106.136734	122.374069	115.557182	92.49337	119.625374	127.398293	132.597519	127.777191	129.717667	140.10675	119.791824	70.949188	89.779099	15.937481
MS3_00001377.1	MS3_00001377	5	88.794777	85.694328	166.629211	42.363945	71.949203	80.724594	58.686741	40.394581	40.262966	50.889465	43.1712	50.420006	45.382259	43.862919	63.662727	43.785416	53.341095	49.432068	48.705212	49.904064	49.832413	36.356949	36.873295	11.238447
MS3_00001377.2	MS3_00001377	5	2.54792	2.083903	10.258471	4.644785	3.550468	2.584398	7.281588	1.580954	0.261896	0.844994	1.209418	0.455194	0.149504	0.799689	0.048088	0.529897	4.874533	0.286648	0.402177	0.778166	0.853418	0.191731	0.816276	0
MS3_00001377.3	MS3_00001377	5	22.012579	0.629482	18.928247	4.597635	16.801849	0	6.834638	3.044838	0.404536	0.689789	1.534721	0.209887	0.885276	0.3376	2.380857	0.613198	4.261311	1.490824	1.647153	0.239553	0.586468	0.447006	0.682956	0
MS3_00001377.4	MS3_00001377	5	0	0	3.906916	0	0	0	0	0.275345	0.731217	1.076097	0	0.371787	0.254193	0.23775	2.454449	0.45671	1.021845	0.654877	0.259153	0.156069	0.031611	0.948508	0.655665	0.713876
MS3_00001378.1	MS3_00001378	5	5.148166	3.832781	41.364471	21.661201	19.227329	25.651655	8.191016	2.337458	6.226905	4.792681	2.071119	4.181014	0.644895	5.842187	3.46643	1.440508	1.495651	3.032146	1.761451	2.472375	1.016072	6.511445	6.228011	0.384069
MS3_00001378.2	MS3_00001378	4	0	13.646593	14.233605	21.26808	12.351511	0	0	5.871748	13.897137	11.89572	6.525361	4.149623	7.575762	5.376861	21.67399	9.310082	14.611876	5.044859	8.52417	4.504864	11.631967	6.060583	6.51677	0
MS3_00001380.1	MS3_00001380	7	55.713306	63.587326	97.491623	30.642673	26.32263	42.355957	46.321869	167.589233	133.179443	173.570526	129.673859	139.862701	105.136314	118.164505	127.565407	136.476715	101.789085	118.920212	117.68441	120.717087	110.937904	128.743958	120.118958	220.231033
MS3_00001380.2	MS3_00001380	1	0	1.413346	4.744677	6.783545	1.076328	3.976305	0.177731	1.462604	1.080047	0.385928	1.866797	4.594021	3.193753	2.742869	2.836146	9.095479	5.868018	3.05194	6.753467	4.205596	1.435387	8.558892	2.641894	7.404331
MS3_00001381.1	MS3_00001381	2	17.419481	5.004491	0	8.016295	5.380163	2.748394	30.051329	0.92327	2.991596	9.751664	3.0977	4.943355	10.714993	5.52915	2.429898	4.963953	13.156892	8.743654	9.602218	8.263316	11.244689	3.285281	4.657041	2.004239
MS3_00001381.2	MS3_00001381	2	16.201647	7.80093	33.46748	45.319786	25.122799	33.431976	151.276581	22.498213	34.635975	18.009188	12.682719	26.51685	47.19479	16.697802	93.019424	48.225784	48.203564	63.910896	36.152225	50.536053	60.712326	19.953722	33.271889	2.078307
MS3_00001382.1	MS3_00001382	5	30.430941	12.984952	140.926865	106.445229	85.392754	148.952377	121.796036	46.983173	96.203682	81.226105	50.570522	46.133839	53.033241	50.961983	94.711731	66.242554	86.748436	92.073341	89.028984	74.145714	79.844261	70.026535	97.58149	2.947474
MS3_00001383.1	MS3_00001383	1	0	0	60.828388	127.17749	92.436127	146.296112	0	192.826965	109.939255	151.047348	112.400978	130.548355	115.58387	121.037262	147.84166	140.427368	122.839554	144.30278	163.104538	156.702164	154.117752	224.49855	187.033432	136.287445
MS3_00001383.2	MS3_00001383	2	98.516945	57.060253	30.162828	42.101383	0	14.489398	163.803299	21.399372	17.624327	3.550133	2.582526	8.68892	13.30112	23.596584	55.666115	8.745728	24.560059	25.416349	9.786221	11.473257	18.002687	15.569927	41.674484	10.392098
MS3_00001384.1	MS3_00001384	1	321.540802	372.231323	261.189056	743.624512	491.557648	459.115295	363.204346	449.591614	461.31546	444.470398	430.367188	406.21756	467.475037	504.541931	456.360199	533.962524	416.566925	535.34021	591.697327	491.758911	553.781982	599.220337	584.297546	622.669617
MS3_00001384.2	MS3_00001384	1	95.573547	31.913157000000002	7.96202	30.3074	64.407326	139.728882	1.261314	8.18672	17.130507	13.171333	18.562647	17.338751	5.634623	4.734168	36.635838	14.977429	11.870867	3.896061	20.17923	1.713596	19.123096	8.270465	16.157339	4.910843
MS3_00001384.3	MS3_00001384	3	83.866905	51.581688	0	33.116188	232.482742	0	0	2.998348	1.50026	0	13.571487	27.021835	0	0	33.231163	21.02372	33.855587	0	26.878868	0	18.068672	17.061903	45.588497	14.941692
MS3_00001384.4	MS3_00001384	3	73.043114	51.952663	85.313606	18.043774	22.515656	222.154175	2.216755	110.121346	4.503471	12.662715	5.534436	20.099155	18.950024	8.19406	24.45862	26.156666	49.70599	29.049755	10.0663	28.18837	13.361626	17.737442	17.122877	6.98451
MS3_00001385.2	MS3_00001385	7	0	0	4.594894	1.980369	5.332103	12.115575	6.009933	3.08202	20.765032	14.764021	11.028221	12.140648	4.875439	19.80394	2.722973	4.104761	6.428698	8.636358	3.619701	4.919877	7.90122	6.228061	4.805305	0.992544
MS3_00001386.1	MS3_00001386	5	32.522385	20.656103	47.681942	35.24881	49.37413	44.017658	5.200162	3.413926	13.553051	10.185169	3.172263	4.928675	10.335346	3.579654	10.108168	5.565799	9.341453	4.848013	7.039354	18.840099	6.645751	9.702832	9.088332	0
MS3_00001386.2	MS3_00001386	3	103.005898	71.355415	68.457481	35.283012	58.725792	69.63401	104.814461	73.197014	58.716434	55.040283	59.474434	81.26281	76.939583	89.627617	74.262276	90.590553	83.191139	99.814819	87.307404	71.303223	94.731087	59.422401	58.551491	17.975861
MS3_00001387.1	MS3_00001387	5	1.324557	8.430758	76.806664	8.090948	11.607701	13.406472	17.107685	5.410942	4.209275	4.025542	2.905912	3.186358	1.956381	3.483131	7.930667	2.614126	3.357003	2.269995	2.854747	3.825675	2.841538	15.017343	21.732506	0
MS3_00001387.2	MS3_00001387	6	44.37809	3.712265	0	73.236885	53.173382	0	0	66.965698	64.532074	56.955551	30.284828	58.89843	125.896675	66.307045	185.740952	189.011749	216.043594	226.174454	208.964386	193.770859	215.278671	152.055099	140.657471	14.670851
MS3_00001387.3	MS3_00001387	5	0.846453	0.710352	24.821548	15.851272	2.613733	32.907665	4.962525	3.274523	6.105191	3.258854	0.425585	1.297635	3.087665	5.463927	0.694143	0.281575	1.444391	0.242376	0.197744	0.204695	0.204064	0.818987	2.102884	1.672473
MS3_00001388.1	MS3_00001388	5	0	1.690278	34.674191	10.687155	3.435461	1.292555	1.668438	0.840647	2.963095	3.79817	1.087295	0.907894	1.147778	3.266942	0.9247	1.013093	0.619744	0.229022	0.288164	0.739756	0.273097	9.775577	5.528795	0.184538
MS3_00001389.1	MS3_00001389	5	29.07872	12.49202	64.633881	30.511381	23.355328	43.348911	30.75156	15.067013	16.318655	14.608819	11.220143	13.100203	9.74703	13.204036	13.527512	10.370716	10.222198	11.233638	12.896871	10.987774	10.841535	18.735508	20.175436	2.940538
MS3_00001389.2	MS3_00001389	1	0	3.401188	0	7.721952	11.355308	1.739946	1.601561	17.735132	10.52849	9.839432	3.906331	9.858901	3.394513	13.071783	14.602509	16.396851	12.495584	21.377602	15.164805	14.977922	17.711039	18.901869	7.485188	17.049875
MS3_00001390.1	MS3_00001390	5	122.159897	61.409061	120.880959	59.776226	46.906773	74.123016	63.502029	28.225332	38.363506	43.398327	31.111721	34.168922	27.468063	38.257805	63.488579	33.196503	39.138588	29.950314	32.949154	32.946484	35.231625	30.263046	35.853294	2.918285
MS3_00001391.1	MS3_00001391	4	0	22.581324	0	0	0	0	0	0	0	10.023646	11.272929	5.041602	26.399132	17.928673	0	36.958565	37.842312	39.187256	22.356998	15.459871	21.79051	41.593666	69.205238	45.543411
MS3_00001391.2	MS3_00001391	3	66.880325	4.460297	22.824717	6.314157	0	0	28.237415	33.434055	14.152123	10.771394	2.57583	2.157896	12.205768	3.760262	37.8437	14.6029	8.823595	21.274721	37.290916	19.656626	29.813034	17.544182	10.185457	0.921826
MS3_00001391.3	MS3_00001391	5	5.630308	27.511955	65.200737	0	0	0	0	38.469337	8.221487	2.493819	0	11.721217	7.582737	11.944374	14.065815	2.938668	35.937107	5.787838	7.795069	27.962492	2.864882	21.154837	7.739514	1.2460310000000001
MS3_00001392.1	MS3_00001392	2	9.458917	1.580645	0	3.791179	9.906437	13.806892	17.3312	3.693377	3.225302	2.729225	1.87357	4.85514	7.546265	4.441903	7.429341	9.083781	10.968046	11.378405	9.260782	11.20348	10.278257	5.661094	6.281578	0.297053
MS3_00001393.1	MS3_00001393	1	11.073228	12.593323	51.350838	47.624229	22.146927	33.687588	36.725506	21.156803	13.595652	10.998894	11.545909	7.262505	7.558266	7.875169	48.039394	10.461117	28.54928	19.55171	13.88174	17.531216	24.278704	26.680679	29.18084	2.101316
MS3_00001393.2	MS3_00001393	7	0	0	0	0	0	3.434464	0	0	3.474585	0	5.794906	0	0.018076	0	0	38.597042	0	0	0	0	0	0	0	0
MS3_00001393.3	MS3_00001393	5	0.262514	0	19.278591	5.673151	2.413213	4.502218	0.575429	2.535168	6.735068	4.795868	1.739616	2.397468	0.369293	7.47093	4.631179	0.79545	3.318063	0.748649	1.149794	1.606741	1.341349	11.935065	10.874956	0.215262
MS3_00001393.4	MS3_00001393	5	0.388961	0	12.592406	0.293558	0	0.538234	0	5.130534	0.993009	4.08429	1.749304	8.253972	21.81456	1.033344	5.420271	0.388567	16.747858	29.652521	30.456175000000002	22.083918	23.147976	14.73679	26.542866	0.128044
MS3_00001393.5	MS3_00001393	NA	0	0	0	0	0	0	0	0	0	0	0.062926	0	0	0	0	0	0	0	0	0	0	0	0	0
MS3_00001394.2	MS3_00001394	4	3.957371	38.933479	52.130299	28.477886	23.670843	12.592568	3.138757	1.042006	0.405059	1.836546	0.859586	5.943697	0.515204	2.117686	3.816673	1.477316	6.376665	3.501003	1.378645	5.316517	2.83592	6.872506	5.272976	0.361691
MS3_00001394.3	MS3_00001394	2	380.207886	159.337418	588.390991	344.506592	468.42569	308.359222	657.165405	374.506287	539.918152	577.436584	491.081421	626.33136	510.967712	558.379822	431.830292	638.561768	659.761292	674.313843	610.986816	694.052246	675.818359	593.577026	594.254456	205.168594
MS3_00001394.4	MS3_00001394	4	0	32.85051	0	0	0	0	0	45.628689	0	10.074034	0	0	0	0	22.042282	12.327135	0	9.16855	0	0	14.374254	15.611008	7.401836	0
MS3_00001395.1	MS3_00001395	1	26.790186	28.205963	32.957146	226.99025	341.719971	150.010376	0	63.482742	69.37204	45.87413	75.139755	44.021141	27.494787	79.524269	54.285106999999996	28.420391	26.346193	25.49444	24.661932	15.024475	28.288824	48.257343	51.278484	9.250554
MS3_00001395.2	MS3_00001395	2	113.316956	6.670364	81.527252	43.43034	64.7929	75.871841	233.774231	27.610622	29.906614	18.733126	16.20365	21.085115	11.489552	23.216824	16.965921	9.610623	9.74427	5.721862	11.490492	4.604395	6.234651	12.799211	9.981164	6.747128
MS3_00001396.1	MS3_00001396	1	3.448315	5.776053	12.220051	18.606369	21.278177	27.731117	7.815394	1.400607	2.231718	3.822438	1.998232	4.278803	5.553742	7.554118	26.489161	11.886386	15.617483	19.420647	18.406942	10.207243	15.3876	4.024689	7.82895	0.343998
MS3_00001397.1	MS3_00001397	1	0	0	10.876555	21.556553	2.663432	21.252718	0	0.438583	1.963112	0.996557	0.747338	0	0.275631	1.104858	1.084261	0.393614	0.285076	0.08481	0.290203	0.31242	0.521258	1.890028	1.198618	0.142362
MS3_00001398.1	MS3_00001398	5	20.070795	6.997159	65.578911	34.403412	18.689589	28.209187	11.763068	1.918522	6.735405	6.740268	2.040015	3.100613	1.017009	5.361498	3.986154	1.700845	2.625566	2.137693	1.939276	2.152577	1.734322	11.767723	12.251282	1.093285
MS3_00001398.2	MS3_00001398	1	12.503101	13.278584	28.322506	44.288853	95.115791	52.57217	0	23.74173	12.688044	0	8.937362	12.097859	14.917971	11.036042	31.010378	18.720966	22.5543	25.550776	30.928354	12.706754	24.997395	24.730463	16.733389	0.600912
MS3_00001398.3	MS3_00001398	2	0	0	39.348789	99.138557	35.0149	47.665314	59.943764	28.144629	60.913651	68.922798	47.879017	27.319546	43.896564	67.040771	103.467041	83.399117	59.183479	57.755665	74.241302	56.968269	64.356857	59.266785	68.237144	3.89308
MS3_00001398.4	MS3_00001398	5	0	0	141.49234	68.85154	24.884634	136.583313	132.078583	33.882618	22.279425	4.079964	0	8.749526	57.211853	22.043854	126.605537	29.384615	94.48114	81.461319	86.049706	74.580994	88.600021	91.319786	125.741348	0
MS3_00001399.1	MS3_00001399	5	0	14.766515	38.213829	32.874863	40.360943	11.700506	32.100639	0.901444	11.504202	4.48467	4.296992	5.782639	3.16819	6.65991	4.314571	2.326194	2.654005	1.020889	3.269789	2.179521	5.598608	29.204206	26.638121	1.036849
MS3_00001399.2	MS3_00001399	3	206.813721	9.425817	37.753689	46.881462	20.188244	105.639748	0	34.207359	30.467585	49.411278	47.139194	46.198925	29.572523	38.842861	41.655876	41.269436	50.084278	53.377625	38.556587	47.904129	34.969982	17.901234	18.855352	0.320069
MS3_00001400.1	MS3_00001400	2	215.627991	0	304.894775	22.153063	30.295073	0	379.333466	267.552612	147.633072	186.598999	111.363602	154.191422	191.803314	116.486916	245.736542	240.842545	247.993896	264.837219	232.804901	239.860367	260.312225	238.139542	247.472626	173.260986
MS3_00001400.2	MS3_00001400	4	40.1577	162.484085	35.644985	40.894768	13.809049	23.983816	0.899547	50.518314	25.924261	2.553705	1.134811	2.697968	7.715586	54.152435	12.868599	11.169987	10.211938	6.915885	14.526567	10.428685	5.651267	15.817019	3.377404	4.03764
MS3_00001401.1	MS3_00001401	5	90.745895	23.836515	68.78331	7.19845	4.00847	5.935946	0	0	14.697208	15.765214	9.549701	24.5641	40.026138	22.734203	56.00909	101.129791	108.775513	98.502129	4.622369	91.151337	104.438698	8.75361	22.773722	0
MS3_00001401.2	MS3_00001401	NA	0	0	0	0	0	0	0	12.198516	0	0	0	0	15.397053	0	45.114559	0	0	0	107.70385	0	0	12.852839	0	5.204494
MS3_00001401.3	MS3_00001401	5	23.63892	8.584188	42.66301	36.5387	23.417442	31.584417	41.125336	53.029968	24.696705	27.690933	22.095591	23.171091	25.032888	19.095821	29.718395	23.586515	28.216619	21.668062	27.369162	22.93615	23.789749	28.307047	28.706268	28.985682
MS3_00001402.1	MS3_00001402	1	6.43841	5.476801	55.068443	47.398605	33.088734	47.992146	30.116926	9.176907	6.205503	11.193045	4.095941	5.805917	8.600093	8.825659	17.838142	13.795387	18.237307	14.256733	14.82222	11.620435	18.435722	11.921606	14.566647	0.910494
MS3_00001403.1	MS3_00001403	2	513.796082	131.228073	140.592209	155.434036	146.961746	172.835831	724.720459	332.15564	144.933777	162.207703	151.57399	206.693268	206.194626	224.401016	250.881042	190.391235	198.413406	190.550735	212.544998	203.764618	199.374802	188.884384	173.927582	203.004196
MS3_00001404.1	MS3_00001404	7	0	0	0	0	0	0	0	0	8.121551	0	0	11.390856	0	10.63721	0	0	2.598015	0	0	0	0	2.972314	5.566286	0
MS3_00001404.2	MS3_00001404	1	30.602283	0.067009	4.442772	10.449738	1.200141	9.692454	2.396112	0.463576	0.678526	4.667886	0.517905	4.413089	0.826312	2.485054	3.428611	0.612093	1.520407	1.288004	1.018911	0.351159	0.214992	0.799819	1.161401	0.043063
MS3_00001404.3	MS3_00001404	3	55.841518	0	0	0	24.713425	0	6.945935	6.971392	0	7.126585	11.930703	0	4.308783	4.291975	0	2.571661	0	1.281483	1.180645	1.851797	1.845109	2.551718	0.325954	0
MS3_00001405.1	MS3_00001405	5	66.26339	10.40759	58.759216	10.716717	5.778139	7.578067	3.967809	3.505741	3.69146	6.63394	4.094891	3.967347	1.37518	3.067725	4.361163	2.48634	4.06986	3.437988	3.096115	2.074314	3.537033	5.55636	5.669164	0.057858
MS3_00001405.2	MS3_00001405	2	75.346954	98.15107	137.544601	379.446106	218.952316	211.373459	295.699432	379.226562	207.47052	238.804123	205.4021	196.013824	139.651093	222.422531	220.84816	140.563736	127.049515	142.851105	140.113953	140.566467	144.836823	233.583221	227.798431	316.641357
MS3_00001406.1	MS3_00001406	1	0	0	3.038343	6.044089	8.563402	7.011643	0	0	0	0	0	1.266475	0.435395	0	0	0	0	0	0.249512	0	0.287063	0	0	0
MS3_00001407.1	MS3_00001407	1	47.372509	34.840603	102.547829	199.992722	161.129562	255.574295	87.197945	31.135071	49.709087	45.76968	28.499979	25.458233	26.124701	38.532761	76.097862	35.667591	37.821602	38.197578	36.468536	33.710293	34.120533	14.646269	17.590897	2.722724
MS3_00001408.1	MS3_00001408	5	3.367724	5.933523	60.929253	61.18557	45.585464	32.029976	18.031752	10.778413	17.297205	9.353163	3.007721	7.836131	5.192526	12.468616	5.332663	4.547473	2.393748	6.952263	6.765417	6.112433	2.333111	13.244253	10.34539	2.102059
MS3_00001408.2	MS3_00001408	1	56.446747	3.577016	36.00708	80.584244	98.057877	15.359087	16.712467	38.167984	16.635971	30.167364	22.054693	5.012018	2.837417	8.991846	68.198784	3.79631	20.213356	5.271378	4.317004	3.392246	19.034151	49.027554	57.977627	1.240349
MS3_00001409.1	MS3_00001409	6	0	0	0	0	0	0	0	0	5.514675	0	3.068932	2.51939	20.744587	0	34.326683	82.779274	117.304024	115.994789	103.094978	104.826843	133.624481	36.273518	70.493752	0
MS3_00001409.2	MS3_00001409	3	81.933075	66.362976	15.603792	0	7.07171	0	46.00219	4.036141	16.043762	29.310497	9.953499	21.897663	1.576564	36.483997	0.738498	0	0.668829	1.289837	0	1.13306	0.547658	0.432315	0	1.351726
MS3_00001409.3	MS3_00001409	NA	0	0	0	0	0	0	0	0	0	0	0	0	25.07452	0	20.234756	22.646486	6.616942	12.822179	0	0	0	14.39634	0	0
MS3_00001410.1	MS3_00001410	6	59.363754	51.052544	23.131353	23.48337	12.724161	9.634181	0	65.452011	64.053673	51.277992	0	63.421188	122.926666	83.896851	242.119934	209.176956	282.055481	266.597595	246.080032	212.316788	246.475632	280.924805	318.68158	18.504831
MS3_00001410.2	MS3_00001410	1	0	29.303764	0	9.62685	9.728832	0	0	0.177176	1.064478	0	6.686377	0.665797	2.970223	1.778003	0	0	0.248998	0	3.101217	0.713786	0.95682	2.443261	6.961987	0
MS3_00001410.3	MS3_00001410	2	0	32.740139	82.951859	21.921377	18.184587	24.690571	320.478088	0.293517	0.824594	1.709549	29.8281	2.527414	17.191523	1.524283	1.053181	0.385169	0.559812	4.067135	0.729495	0.556389	2.657334	17.196047	12.590577	0.537988
MS3_00001411.1	MS3_00001411	2	0	0	0	13.815271	0	0	155.923019	0	0	0	0	0	0.837002	0	4.343953	12.744506	8.305206	23.104803	0	6.925054	19.834173	6.620192	5.723292	1.061698
MS3_00001412.1	MS3_00001412	1	0	0	9.579239	12.056589	10.204040000000001	20.332043	5.568223	0.359194	0.666501	0	0	0.593014	1.769038	0.967111	3.871707	3.365183	4.215849	2.750222	5.465921	2.701847	4.227889	0.998445	0.850618	0
MS3_00001413.1	MS3_00001413	1	0	0	8.312284	47.925125	41.349518	35.454636	5.118051	0.984524	3.311264	0.907349	1.62561	1.946852	2.808905	0	4.941532	2.2451	4.077674	7.391336	3.659897	3.3922	5.8488	0.891358	0.878648	0
MS3_00001414.1	MS3_00001414	5	8.470044	6.954932	47.377087	21.587227	7.964467	27.645845	4.359245	5.27045	9.628318	7.252133	7.204253	6.387094	4.38895	8.947468	8.464781	4.600035	5.952295	0.907071	1.972198	4.98817	2.199241	11.952388	12.497696	0.436925
MS3_00001414.2	MS3_00001414	2	8.711364	1.17871	0.989935	1.75536	1.481214	1.986378	65.319672	20.033195	6.708628	4.355724	5.863598	5.266963	12.194263	19.325977	45.736774	34.186161	28.086004	61.897041	47.729317	36.604126	41.569313	8.477174	6.862864	0
MS3_00001417.1	MS3_00001417	5	19.838694	32.04631	76.981171	34.834576	72.187584	47.990574	48.12822	42.759335	17.067945	21.239874	22.813587	25.988947	29.434792	15.368952	52.481747	30.323908	35.538776	28.38603	34.929802	33.841961	32.280861	33.301411	29.839077	8.323872
MS3_00001417.2	MS3_00001417	NA	0	0	0	1.23431	0	0	0	0	0	0	0	0	0	0	0	0	0	0	0	0	0	0	0	0
MS3_00001418.1	MS3_00001418	1	0	4.222414	33.721237	26.631348	19.185827	21.7785	0	0.191394	0	0.444963	0	0	0.560752	0.969291	2.656776	0.525759	0.847988	1.240112	0.839219	1.035324	0.509307	0.279917	0.442264	0
MS3_00001419.1	MS3_00001419	3	50.536545	36.812481	54.572674	20.133461	22.536343	0	4.280847	3.383108	4.269091	3.633657	3.96928	3.643098	2.450784	6.792371	6.923123	11.82435	6.648367	8.672389	6.907127	6.587553	9.052623	6.957319	12.323688	0.001099
MS3_00001419.2	MS3_00001419	2	8.618215	8.934324	33.642757	2.546414	2.87323	3.856588	82.895866	9.627461	0.996604	3.496667	0.998637	3.659454	0.220294	0.920597	1.590523	0.649104	0.813151	2.726865	0.26728	2.025118	1.264214	4.284306	0.556828	0.302434
MS3_00001419.3	MS3_00001419	1	0	0	0	1.930671	0	3.326878	0	5.1433	1.001824	0	0	0	12.899689	1.972895	1.998555	4.831256	7.707117	0	0.362348	0.273126	4.525724	1.71109	0.619791	3.504359
MS3_00001419.4	MS3_00001419	1	20.01366	23.152941	0	111.411079	38.557217	160.243958	0	121.629379	99.912163	82.468971	91.414009	98.0037	81.813011	90.575172	78.622139	110.02076	123.765594	104.090103	106.95137	103.762802	129.950684	129.150696	113.017899	60.421238
MS3_00001421.1	MS3_00001421	2	257.636505	126.458527	177.236267	84.310806	72.843994	91.016624	414.350098	86.303986	132.52298	188.278091	202.909332	189.572403	121.118538	221.32843	73.817215	75.819366	66.610718	60.953621	78.550896	82.72036	72.475479000000007	53.607445	51.722225	4.964457
MS3_00001422.1	MS3_00001422	1	0	0	35.206699	48.935867	32.399132	49.749329	20.49543	4.606646	10.475173	11.058861	2.175289	8.160119	23.050879	15.98726	45.147579	29.082136	48.217045	54.150665	57.022148	31.575184	44.011147	5.780115	9.462143	0.980788
MS3_00001423.1	MS3_00001423	6	34.867474	74.083122	76.251823	69.576584	54.096767	110.932625	38.365005	31.584558	36.031109	46.138454	12.472319	34.466148	115.519989	81.648872	1366.802979	206.133804	236.791183	272.214752	259.351013	209.415192	280.502869	189.966751	262.269745	11.235094
MS3_00001425.1	MS3_00001425	1	0	1.952437	0	33.893875	15.357189	19.52393	26.650553	0	0	0	0	0	0	0	0	0	0.554423	0	0	0	0	0.142445	0	0
MS3_00001425.2	MS3_00001425	NA	0	0	0	0	0	0	0	0	0	0	0	0	0	0	2.835921	0	0	0	0	0.620222	0	0	0	0
MS3_00001426.1	MS3_00001426	2	0	6.116887	18.212675	22.406443	18.470343	24.970984	39.404785	32.21154	24.6626	32.012657	20.035229	20.184807	21.894278	20.528372	25.047956	42.725197	38.322563	40.816906	40.080303	38.66803	46.475689	43.207054	39.778934	6.699313
MS3_00001427.1	MS3_00001427	1	0	0	5.751414	32.391018	15.724621	28.589445	0	0.467187	0	0	0.205598	1.86059	1.455186	1.453613	0.289675	2.249987	1.88487	3.042518	2.624694	1.543038	3.523335	0.862351	2.139864	0
MS3_00001427.2	MS3_00001427	1	0	0	0	6.944686	0	4.660178	0	0	1.985123	1.797244	1.725608	7.325677	11.984936	1.534263	4.269239	5.419929	5.761244	5.104159	9.477583	10.497684	8.349184	5.855016	5.098334	0
MS3_00001428.1	MS3_00001428	1	112.902512	94.860962	71.189987	158.596802	313.631287	558.472961	177.038559	170.509674	50.508121	53.548523	48.211094	63.649803	56.672817	55.320251	113.004791	53.035946	58.100273	66.884483	57.926666	62.94907	61.636631	63.509224	64.452484	29.135691
MS3_00001429.1	MS3_00001429	1	16.97459	40.624809	168.017853	180.361801	126.43441	152.882309	41.277855	6.252631	45.970768	30.737301	20.781429	20.398815	20.946047	23.175209	42.88409	16.896132	25.254353	21.620358	19.458809	21.795174	23.668352	20.444935	27.974792	2.578
MS3_00001429.2	MS3_00001429	1	0	1.428298	9.453968	11.60326	19.109077	3.07006	0.320924	0	4.376472	2.033919	2.133019	0	1.799956	1.56407	0.219222	0.999744	1.210444	1.540917	0.530326	2.139611	1.400599	2.140117	2.351898	0
MS3_00001430.1	MS3_00001430	4	0	96.79248	65.838867	54.656128	41.339695	34.169643	0	57.881702	43.706635	39.890923	32.168507	34.940639	56.543751	43.447876	61.927395	79.165588	82.15654	90.963615	82.79229	94.5047	94.04657	72.688202	73.028557	24.913897
MS3_00001430.2	MS3_00001430	2	45.705746	0	0	0	3.49177	0	59.685329	0	0	0	0	0	0	0	0	0	0	0	0	0	0	0	0	0
MS3_00001431.1	MS3_00001431	6	0	0	0	9.473141	0	0	0.919828	0	0.822221	0	0	1.271524	2.987052	3.417558	4.411718	6.668052	5.636766	10.161993	6.697899	6.216357	9.245768	3.872064	5.966002	0.994203
MS3_00001433.1	MS3_00001433	5	241.468216	95.399071	147.984451	82.211838	162.668137	171.865646	40.984604	53.895866	41.698826	41.797955	31.72364	51.979046	40.399158	43.283363	48.292236	51.319118	48.827938	56.7258	46.475094	48.848427	49.399574	67.059868	67.540092	104.016754
MS3_00001434.1	MS3_00001434	5	0.104978	4.947192	33.358612	22.61327	4.797791	41.635731	42.026447	8.5818	7.009188	13.420085	6.428344	2.24741	0.142314	3.179989	3.497308	3.241712	7.225676	1.201667	0.70553	4.14737	0.835666	6.084017	10.203573	0.838024
MS3_00001434.2	MS3_00001434	1	44.560986	3.07918	0	73.70507	4.822281	32.62254	0	4.909943	6.315974	0	0	9.505875	0	10.063622	16.758963	0	0	0	15.791209	8.511894	17.450397	0	0	0
MS3_00001434.3	MS3_00001434	5	0	0	39.38327	0	89.504562	0	0	0	5.265146	0	5.919799	0	9.85636	0	14.386481	12.7083	12.170015	16.346859	7.044613	0	0	12.045138	12.266796	0
MS3_00001435.1	MS3_00001435	5	0	0	6.513752	2.878652	0	0	0	0	1.12066	0	0.621656	1.115678	3.113567	0.609414	3.214433	1.626455	3.879754	3.382842	3.016644	2.932653	2.630117	1.249116	1.947676	0.825015
MS3_00001436.1	MS3_00001436	5	77.191467	27.495623	109.868332	41.572414	39.462734	11.755507	22.080927	14.383823	21.662184	11.027588	0.576698	11.865504	10.236844	13.751795	26.405943	9.48748	11.74647	17.446014	12.913725	7.149167	12.770931	15.604663	19.125296	2.727097
MS3_00001436.2	MS3_00001436	5	0	0.295588	15.830353	2.186611	32.469296	0	0	25.426952	0	13.259929	30.509132	21.427326	0.54372	0	16.308598	1.82923	11.945038	6.663783	10.704326	9.92841	1.706924	9.664425	17.236217	0
MS3_00001436.3	MS3_00001436	1	0	1.623329	15.983512	40.979939	44.713856	135.944061	6.09183	19.21932	16.632519	14.698785	6.951895	0	13.373821	33.975487	82.527168	14.364367	11.07937	3.506467	8.336745	11.909622	16.469534	22.63829	29.381805	0
MS3_00001437.1	MS3_00001437	5	39.13459	34.451637	66.672005	15.230189	20.906578	33.274353	44.924423	56.963764	44.021099	50.420094	33.445221	48.497437	69.380592	53.818226	52.559612	73.711807	83.958878	80.246124	77.684967	80.773956	87.450485	73.716888	74.00531	35.281776
MS3_00001438.1	MS3_00001438	5	0	0	15.739139	34.964828	8.618768	14.453483	13.074606	1.207755	2.285739	3.342828	2.403768	2.740856	5.388756	3.317768	8.228692	5.708135	6.956611	5.961706	8.80466	6.173403	6.935716	2.285613	3.28046	0
MS3_00001439.1	MS3_00001439	5	16.11651	21.572079	44.605686	12.799846	7.853681	3.717799	17.732372	12.443497	17.65737	16.733664	16.666605	14.036749	20.423981	16.352917	17.631123	13.766036	14.65685	13.798854	11.994448	15.148988	15.068133	18.716473	17.900682	39.230904
MS3_00001439.2	MS3_00001439	1	0	0	0	7.849752	8.966295	15.394828	8.535742	28.762577	15.585049	2.002836	0	7.151461	6.533464	0	32.23975	13.289548	12.149297	8.731865	12.476571	14.576433	12.713245	16.843416	19.107185	6.652811
MS3_00001440.1	MS3_00001440	1	32.361362	2.056063	26.549683	30.240475	34.502338	6.650556	1.592981	12.895485	15.07992	9.41909	16.958069	19.171471	13.225977	12.884706	13.744894	11.940637	10.829021	15.9757	9.866611	8.138805	9.067107	13.484733	12.938085	4.533597
MS3_00001441.1	MS3_00001441	5	18.877241	7.670098	61.567013	30.006847	22.569263	11.272069	12.745872	19.745796	18.109484	15.095527	14.465309	11.325061	5.490939	10.914438	17.137711	10.169121	13.003162	10.180032	11.274415	9.164097	10.47863	29.458567	28.720879	10.516275
MS3_00001442.3	MS3_00001442	5	0	0	27.078304	0	7.827562	0	0	9.532019	8.06712	4.166548	0	0	5.689738	5.693985	27.137016	22.484087	21.838356	17.560808	16.679443	18.936291	18.172331	20.510403	23.461237	1.576966
MS3_00001443.1	MS3_00001443	1	13.54227	0	11.49262	58.845577	76.080208	106.748177	58.27787	2.3051	2.80292	1.517158	2.659927	2.482265	7.491368	3.183907	21.110035	8.673966	10.540235	10.824617	12.805146	7.487768	12.399406	2.175263	2.867073	0.44847
MS3_00001445.1	MS3_00001445	7	0	19.052114	0	4.907243	4.70811	0	0	422.322876	171.554245	73.288239	151.916183	116.856941	149.897705	263.425049	6.230893	2.141474	0.965555	0.56778	0	1.255596	1.609761	43.952595	23.833792	77.35524
MS3_00001447.1	MS3_00001447	1	39.132072	23.056574	51.311279	56.114895	36.4645	65.450577	41.4566	43.717766	37.114075	32.392147	31.772713	32.499859	16.378038	1.827312	42.088207	42.719101	45.146282	2.337665	40.250587	0	44.851048	23.659903	50.673237	19.23213
MS3_00001447.2	MS3_00001447	5	0	0	3.972237	0	0	0	0	0	0	0	0	0	0	32.446178	0	5.050929	0	47.402927	0	36.667225	0	4.725015	0	0
MS3_00001447.3	MS3_00001447	5	0	1.596968	30.822521	16.815353000000002	12.929919	15.167264	2.227393	0.388565	1.442743	0.147005	0.83369	1.271624	0.311146	0.875274	0.314873	0.088053	0.197796	0	0.359171	0.010636	0	2.9587	2.399355	0.200946
MS3_00001447.4	MS3_00001447	6	0	0	0	0	0	0	0	0	0	0	0	30.577606	123.515839	0	77.689636	35.655891	0	0	58.375191	99.025055	38.300915	218.033432	49.993839	435.026398
MS3_00001447.5	MS3_00001447	1	0	0	0	27.76572	32.237728	2.948001	0	2.370741	7.685631	0	0	0	1.309435	0	6.033327	0.086334	2.338097	0.167364	0	7.385793	2.573148	4.826119	1.355523	0
MS3_00001448.1	MS3_00001448	5	0	2.415751	42.390083	17.045362	14.527619	39.02652	0	0.474993	2.298927	0	0	0.972085	0	0	0.573267	0	0.77438	1.036824	0	0	0	1.154487	0.920454	0
MS3_00001449.1	MS3_00001449	2	5.513448	178.437851	262.712006	184.989029	89.203392	289.673859	428.612671	242.797485	91.527359	109.20063	90.105858	106.013664	136.95311	129.313141	126.033752	205.864777	222.644958	193.319427	232.632538	191.05191	264.333099	194.173874	208.574219	51.877766
MS3_00001450.1	MS3_00001450	1	22.26786	17.52165	55.132832	60.453426	63.285458	67.590332	37.526016	32.343628	26.103182	20.473003	12.777337	19.595827	20.054193	19.153591	73.569412	7.683884	28.653009	30.228672	28.819729	23.115927	27.225878	21.874249	34.854485	0.715458
MS3_00001450.2	MS3_00001450	5	0	0	7.901698	0	0	0	0	5.812171	0	0	0	0	0	0	0.693702	19.697899	0	0	0	0	0	10.206992	0.689839	0
MS3_00001451.1	MS3_00001451	5	14.652367	4.577724	41.650928	23.751656	14.202643	16.630173	6.421408	2.804667	15.561421	10.447894	5.066566	4.018193	1.619812	8.078123	8.074163	3.729228	3.663769	5.721817	2.307909	1.721781	6.628361	3.135823	4.416466	1.272472
MS3_00001451.2	MS3_00001451	2	1.83394	0.405361	6.820148	12.926382	3.261489	7.649433	268.964844	34.051022	45.59647	64.738823	50.344643	56.718891	69.164787	50.638718	93.321503	97.271614	93.828194	100.999924	90.162758	96.998238	97.258469	86.636436	82.361877	1.624414
MS3_00001452.1	MS3_00001452	7	682.944519	599.5625	919.533447	159.456619	140.966537	120.600876	426.361084	2792.677734	1473.529663	1495.325684	1017.091614	1190.314087	1451.080566	1355.848022	2046.047607	1775.89978	1693.061401	1618.633423	1575.529907	1574.898071	1589.834717	1943.451416	1999.55127	1162.049072
MS3_00001453.1	MS3_00001453	1	0	0	0	10.869367	4.524056	0	0.084954	2.695033	5.315611	4.120318	0	0	1.257504	9.124762	7.575192	3.552737	2.196018	3.249395	3.576944	2.451618	3.371035	2.203187	2.265624	0
MS3_00001453.2	MS3_00001453	1	0.003309	0	0	0	6.962885	12.517886	0.00503	1.017021	0	0.033059	0	1.93326	0.521812	4.662694	4.734267	4.794414	3.146439	2.288033	4.177778	2.498441	1.378877	1.079767	1.175437	0
MS3_00001453.3	MS3_00001453	3	51.964874	0	0	10.884513	0	69.820847	13.120615	4.756881	0	1.634832	5.305061	8.608529	0.93337	0	4.504568	0.575457	0	0	0.644949	0.306826	0	0	3.546525	0
MS3_00001453.4	MS3_00001453	6	0	0	0	6.483778	30.360733	0	0	0	0	0	0	0	20.185041	0	172.703323	27.000532	29.898506	32.244129	47.290138	33.328568	27.214781	12.573715	23.040134	0
MS3_00001454.2	MS3_00001454	3	132.456177	89.456139	83.335114	10.518584	7.478964	11.462031	14.809099	14.607584	36.229549	30.46891	31.189054	45.788471	51.63443	43.266022	56.097618	88.481842	88.970329	102.589401	87.450226	98.21022	85.044281	48.380768	57.298073	4.965324
MS3_00001454.3	MS3_00001454	1	75.767052	0	22.659939	42.38179	69.01693	73.801788	24.931593	58.660946	65.544067	64.925453	55.183456	65.793755	55.403378	53.81786	54.773926	39.740665	50.844276	57.958607	47.483234	51.825096	55.926617	65.550339	63.18792	58.392914
MS3_00001455.1	MS3_00001455	4	67.958313	85.597183	94.01725	34.169453	22.309423	22.69772	23.430981	114.854904	58.848534	55.469212	59.93713	69.575722	76.805077	75.085526	82.837097	98.402557	97.942154	105.153954	95.941307	113.478615	108.415199	85.665558	86.038811	173.381149
MS3_00001456.1	MS3_00001456	1	0	0	0	49.70256	32.515373	93.707985	0	22.296495	0	0	0	0	0	0	0	0	0	0	0	0	0	0	0	0
MS3_00001457.1	MS3_00001457	5	3.094819	15.208125	58.531036	8.562417	4.048945	1.451752	3.385064	3.706243	2.804717	1.894536	1.413196	1.558642	1.313385	1.264315	6.146291	1.191511	2.640104	1.417626	1.981665	1.062832	0.863507	7.401285	7.506145	2.024977
MS3_00001458.1	MS3_00001458	3	139.186996	28.569603	39.726624	65.991844	59.885181	66.040642	36.395195	73.894608	98.241982	99.08989	86.171127	112.339546	102.073692	128.354614	56.918335	100.376228	104.641693	127.719017	123.473152	143.646439	108.205383	133.327484	96.1157	52.202843
MS3_00001458.2	MS3_00001458	5	0	0	33.944473	12.863481	0	0	9.017499	25.930548	49.31255	43.32518	11.32664	9.457119	10.405584	12.646216	8.127025	23.666866	4.612112	4.35782	1.235146	0.968488	11.326279	7.913373	7.287592	13.041214
MS3_00001459.1	MS3_00001459	5	15.920877	6.174225	74.315392	43.028046	35.757179	31.618019	4.567436	5.26555	21.741447	3.33931	7.561662	3.620131	1.101177	5.085831	10.743324	1.086547	3.03825	0.093973	1.04056	1.747219	0.689518	21.013519	24.212454	0.548544
MS3_00001459.2	MS3_00001459	4	0	24.726755	0	0	0	13.990716	0	71.621544	14.140461	45.497665	32.394936	51.998692	46.273773	32.525879	52.012997	56.013187	64.790039	35.394272	50.40432	57.07333	29.42083	46.715717	26.283211	20.570969
MS3_00001459.3	MS3_00001459	2	0	4.932567	52.680748	16.781822	15.920673	0.625512	92.966713	4.441964	20.519365	20.283478	9.863765	9.846843	2.322919	29.289843	2.790474	1.790219	4.235233	0.991094	3.147168	1.258242	1.143606	4.136566	10.857337	0.286874
MS3_00001460.2	MS3_00001460	1	477.078735	242.616959	221.104385	788.278503	644.389404	485.263153	453.513092	551.608276	325.914886	387.959351	457.645111	446.365997	220.657913	382.466217	260.615387	127.200737	125.604469	134.950684	131.453857	148.80249	135.817719	146.611832	129.265533	516.250366
MS3_00001461.1	MS3_00001461	5	9.988278	37.24292	130.527802	9.117636	1.738225	4.532649	5.353893	10.056867	5.656745	7.125067	4.846786	5.789674	4.78512	5.748814	13.736646	7.06538	8.232125	4.688036	6.700037	5.562607	4.818362	22.833714	17.952702	3.752513
MS3_00001462.1	MS3_00001462	1	71.798874	4.159694	29.243265	17.986773	14.669955	12.289551	4.631453	3.546541	3.365717	1.992135	0	3.825931	1.997225	0.572659	2.887269	1.729787	1.164595	0.68558	1.08977	1.258648	1.171182	4.901195	1.691323	2.3189
MS3_00001463.1	MS3_00001463	1	0	2.643844	4.673481	20.75086	7.601406	15.669698	0	1.21147	0.512963	2.163905	0	3.106137	2.032885	0	1.675631	1.240811	1.751407	2.145621	0.738714	1.455459	0.379132	2.907035	2.700199	0.58421
MS3_00001464.1	MS3_00001464	1	175.912109	166.616379	80.984673	161.041885	145.150711	130.92598	143.204407	226.107986	141.43306	99.691345	91.83165	77.868393	104.969467	136.046646	162.919373	139.025101	149.614731	143.445648	157.789093	140.490295	131.483551	174.965027	171.364685	159.348434
MS3_00001464.2	MS3_00001464	5	18.114752	28.802711	51.157455	11.860972	65.934555	100.928482	2.320081	40.906219	30.840223	62.996197	63.011448	80.620956	42.571606	28.9277	61.602692	17.864157	21.984818	29.226892	32.237911	17.311525	31.792194	38.966995	35.846786	13.265537
MS3_00001465.1	MS3_00001465	5	0.609678	0	8.343176	2.610888	0	14.97829	2.328827	0	0.043979	0	0	0	0	0	0	0.338268	0.145297	0	0	0	0	0.22331	0.507103	0
MS3_00001466.1	MS3_00001466	5	10.239281	3.817947	58.355572	20.481005	28.054459	24.816282	24.426489	11.339545	28.343922	20.738272	12.177801	17.890594	13.14419	20.652613	24.716064	16.829716	19.538719	23.397449	22.118967	20.408501	20.284433	11.637962	14.236813	1.202379
MS3_00001466.2	MS3_00001466	1	0	0	0	42.940365	20.701162	18.804605	0	0	1.4196820000000001	0.150957	0.38676	0.482387	0.199713	0	21.878574	0	0.353344	0.252046	0.362009	0.283393	0.468249	3.955983	5.055738	0
MS3_00001466.3	MS3_00001466	5	7.213891	2.658568	37.285229	36.499966	46.208084	41.73085	35.151569	5.316705	22.045231	7.895627	16.545225	13.775442	9.430609	16.818678	21.881166	7.188376	9.712583	7.083669	9.129381	10.577511	10.764991	6.042252	8.580378	0.097699
MS3_00001467.1	MS3_00001467	2	0	0	0	15.167605	16.740067	46.164425	47.738983	0	0	0	0	0	0	0	0	0	0	0	0	0	0	0	0	0
MS3_00001468.1	MS3_00001468	1	3.274374	0	11.487834	16.769255	18.747387	22.225571	1.28757	0.436933	0	0	1.158632	0.791529	2.340907	0	1.539616	0.880103	0.967098	1.613381	0.610765	0.523174	0.452444	0	0	0
MS3_00001469.1	MS3_00001469	6	0	0	0	0	0	0	0	1.158972	0	0	6.824488	6.212898	6.254993	3.735503	3.273789	28.98488	26.947744	23.496506	23.77334	30.922705	16.568151	2.882805	4.025424	0
MS3_00001470.1	MS3_00001470	5	0	2.443015	35.561428	9.377779	10.84107	10.300671	6.290734	3.78465	5.584342	4.616469	4.819295	3.474362	1.914621	3.907958	2.273328	2.114162	2.092849	2.305269	3.708971	1.909514	1.779738	4.488858	5.75961	0.183949
MS3_00001470.2	MS3_00001470	7	0	3.942304	5.106425	1.497425	1.027304	7.36182	0	2.907786	10.096995	7.211969	4.382048	5.769642	2.316962	12.493601	37.408703	6.942435	2.654596	5.986216	2.345975	3.200451	4.932667	14.139043	16.207487	0
MS3_00001471.1	MS3_00001471	2	74.059967	4.277071	13.759879	144.786621	145.658585	141.18512	124.999046	63.524658	50.99147	47.256859	56.653435	39.461147	10.027369	43.612862	14.873078	7.083743	10.195306	9.091412	7.636019	8.394006	9.792488	34.065063	27.191339	6.490492
MS3_00001472.1	MS3_00001472	4	0	39.45261	26.906111	1.963184	0	2.65697	6.490353	3.642756	2.00538	2.814566	1.870396	2.788832	7.436769	0.914969	34.175682	3.666651	7.019867	3.993491	7.883351	5.119744	3.216381	3.00232	2.5576	0
MS3_00001473.1	MS3_00001473	1	20.086576	11.654303	38.199661	47.562199	42.682087	34.307137	22.534204	57.387589	32.260086	29.657814	27.764515	23.573755	28.421721	23.693426	35.457695	34.857677	40.666531	38.646656	34.801247	33.739307	41.488903	50.081806	47.407078	34.685413
MS3_00001474.1	MS3_00001474	5	2.708025	60.522953	256.991608	181.375534	7.057879	65.020828	4.270098	14.00302	23.800434	4.258098	66.464226	96.57428	43.341503	54.364017	158.236023	28.705782	16.855051	25.930029	36.044651	29.446318	46.99976	35.504482	19.942171	27.398264
MS3_00001474.2	MS3_00001474	1	3.707658	13.090652	8.828732	80.853233	219.457352	28.95187	30.79678	13.786843	40.620243	70.895096	6.243161	11.859492	13.479847	4.501092	155.245499	6.334283	1.190764	8.174843	2.062718	13.786184	3.778317	4.867311	13.972733	1.555396
MS3_00001474.3	MS3_00001474	1	390.049164	0	495.941803	1301.394775	1422.312134	1160.07666	1530.111084	625.565491	728.625671	876.234192	643.354614	668.593018	323.522736	716.978271	296.558746	359.379761	353.107635	351.004486	334.241241	347.131256	332.933472	578.74231	548.038147	250.055573
MS3_00001475.1	MS3_00001475	3	98.211685	79.348572	15.280566	1.59871	41.987621	59.511055	63.574856	0.245386	5.722857	2.534422	1.00342	17.300013	0.306475	2.735065	1.403528	0	37.125664	0	4.131991	0.178483	50.753376	22.721363	21.881411	0.175701
MS3_00001475.2	MS3_00001475	7	0	0	96.970787	148.680222	50.747269	51.050201	0	168.565842	159.029205	163.682083	162.114685	135.415741	150.290833	150.589844	32.862293	158.220993	40.796829	150.810532	156.8974	121.04895	21.678654	132.72171	42.61079	183.45256
MS3_00001475.3	MS3_00001475	1	15.496948	3.827856	20.911308	16.450508	84.320541	30.057356	2.551944	0.795336	4.401015	1.286955	0.270648	1.599558	0.161078	1.093076	2.514614	0.649499	0.796107	0.143194	0.358856	0.0212	0.647727	2.756064	1.797926	0.76318
MS3_00001475.4	MS3_00001475	5	0	0	127.663094	69.400452	0	0	0	20.710066	0	0	0	0	0	0	126.244041	0	50.608891	0	0	36.26635	48.878883	31.110271	130.469513	0
MS3_00001475.5	MS3_00001475	6	0	0	0	14.244229	0	0	0	6.143625	7.505636	9.645868	0	2.397651	11.161421	0	24.133966	9.127879	19.024508	6.125635	10.414927	8.308692	9.45913	5.539875	9.57039	0
MS3_00001476.1	MS3_00001476	1	0	4.015082	79.384811	63.990162	61.275276	96.012985	0	2.413069	20.765671	11.885446	1.957113	3.098058	0.172153	8.259995	13.738583	1.987567	0.662825	2.982906	1.205175	0.54901	3.609207	17.895079	10.454284	1.387726
MS3_00001476.2	MS3_00001476	1	184.419144	48.699722	302.025909	328.99762	371.107849	329.309692	317.170685	105.21814	185.756546	200.942795	125.618576	154.22702	106.406021	164.088089	271.920837	157.323425	132.319321	157.622803	175.83931	146.249161	174.847382	175.275955	169.542191	11.791565
MS3_00001476.3	MS3_00001476	1	0	0	38.996986	77.078682	68.269188	0	7.880373	8.692376	8.69684	5.79142	7.356271	5.461055	4.535163	6.066578	6.79507	3.61287	25.037151	30.313833	9.07952	5.588639	5.725358	10.047515	33.222729	0
MS3_00001477.1	MS3_00001477	1	257.595551	103.818581	176.768585	293.432007	404.391876	546.608093	180.004639	319.912079	254.496719	265.768433	325.352386	393.954834	180.164474	337.519958	140.660049	92.302757	78.829582	90.950447	89.180206	93.841698	85.926308	209.908249	175.912521	391.214935
MS3_00001478.1	MS3_00001478	7	0	0	0	0	0	0	0	28.494328	62.124268	77.472237	21.169312	52.98732	11.633974	51.431988	1.10686	0	0	0	0	0	0	12.653366	11.761664	6.201375
MS3_00001478.2	MS3_00001478	7	0	0	0	0	0	0	0	0.275664	2.268347	0.92413	1.374201	2.034728	1.133405	2.311054	0	0	0	0	0	0	0	0	0	4.459347
MS3_00001479.1	MS3_00001479	7	25.842085	3.905936	20.655769	34.443417	24.920448	33.231541	26.570084	60.690315	87.902809	92.580154	42.753185	58.845325	34.521835	73.869896	28.801874	31.008871	30.606789	33.572327	28.054079	29.773169	31.063622	49.493206	41.287613	5.323131
MS3_00001480.1	MS3_00001480	1	0	0	0	0	19.595512	53.478096	0	0	0	0	0	0	0	0	0	0	0	0	0	0	0	0	0	0
MS3_00001482.1	MS3_00001482	3	50.658985	52.652214	76.634392	0	83.580566	0	0	0	43.053246	0	12.527349	0	15.390371	39.028442	3.412696	29.697008	21.993845	37.290592	23.622168	17.11084	71.479691	36.541084	11.544354	7.016194
MS3_00001482.2	MS3_00001482	6	0	0	0	0	0	0	0	26.326876	0	35.475014	0	20.337759	0	0	44.422928	27.792955	24.649258	35.076836	18.304102	35.512856	28.226992	36.010544	29.3829	5.556549
MS3_00001482.3	MS3_00001482	6	0	0	0	0	0	0	0	45.097717	0	74.966858	0	41.191345	0	0	68.091942	40.752453	46.260052	51.199234	42.88929	65.755524	40.583862	63.634331	69.317802	8.249772
MS3_00001482.4	MS3_00001482	5	37.952873	26.095383000000002	88.869698	21.136787000000002	31.753403	26.990978	109.74826	10.297483	3.714227	16.289728	7.692971	8.820922	5.267122	9.216908	17.589596	14.309985	22.692108	7.990244	14.116714	10.322383	8.873444	13.379904	17.427097	0.400556
MS3_00001482.5	MS3_00001482	3	141.001007	37.365444	10.628965000000001	54.030766	51.358826	11.099825	38.71809	14.495431	24.425764	2.542409	58.929173	6.523783	11.266246	25.608467	11.537399	18.19026	6.827304	14.925199	14.15317	8.297169	0.324505	5.442359	1.751806	6.046517
MS3_00001482.6	MS3_00001482	3	476.77771	66.079865	199.321884	97.409058	140.237411	190.363297	38.453831	262.932831	266.230499	280.276428	239.084549	238.124207	283.706512	287.51355	234.444336	247.986542	269.188995	267.118652	270.256317	286.895508	265.563751	252.868149	271.857697	54.362614
MS3_00001484.1	MS3_00001484	1	83.000641	16.247295	14.785838	54.151848	46.535149	56.495979	58.957703	19.075119	3.21494	21.52714	24.894135	5.572834	0.047124	29.340672	76.679665	13.784849	6.925751	0.114071	22.243673	14.086546	13.568878	21.927521	32.052071	1.028883
MS3_00001484.2	MS3_00001484	5	0	21.443045	99.341812	9.022868	2.356744	2.480492	0	0.546571	40.254234	11.004066	1.675169	14.210535	18.585049	3.099262	4.420973	7.513715	22.888147	25.91494	3.636863	4.383164	8.542886	24.415962	16.681431	0.229418
MS3_00001486.2	MS3_00001486	5	73.462456	5.158029	146.018951	28.411905	19.998213	38.036572	26.48407	28.25223	14.297205	31.7792	50.952995	8.954253	32.257431	37.028183	47.465477	37.134609	44.349487	47.322754	38.553699	40.002106	41.262623	47.51453	54.810883	10.947199
MS3_00001486.4	MS3_00001486	2	114.862801	111.77124	0	4.109746	27.883379	37.929001	147.938919	51.7337	60.494629	77.259827	0	95.320091	66.682701	56.755081	56.76939	75.25209	81.770889	87.414612	79.699707	88.108734	88.303474	63.625862	67.689896	16.523638
MS3_00001487.1	MS3_00001487	1	25.287312	9.071023	36.511433	49.77816	31.918633	34.695278	17.138153	16.648762	17.216822	18.276529	9.995382	12.180384	11.668571	14.595925	16.7118	9.635567	17.145618	15.352306	15.543702	10.671979	13.491776	22.717581	23.870655	2.068609
MS3_00001489.1	MS3_00001489	7	0	0	0	3.674536	0	19.809811	0	660.683411	210.516678	61.793671	112.753639	98.059296	230.270828	390.518097	12.289228	1.455938	0.845355	0	0	0.380825	3.721928	41.86581	24.487522	89.075592
MS3_00001490.1	MS3_00001490	5	0	0	83.044617	13.332667	1.378978	2.032025	0.402691	1.886684	0	0	0.077965	0.045441	2.267161	0	1.982104	0.056287	0.075212	0.789194	0.094173	0	0.216101	1.923126	2.932744	0.735556
MS3_00001492.1	MS3_00001492	5	0.466265	1.25119	18.005228	5.796089	8.262756	4.784797	0.297287	0.875177	5.243666	2.932892	2.468158	1.849784	0.581877	1.759498	0.911011	0.217382	0.221796	0.252344	0.200792	0.141195	0.192362	2.25397	1.450765	0.150934
MS3_00001493.1	MS3_00001493	4	0.893556	20.470654	26.404207	16.773426	17.16836	13.742321	0.195926	0.61374	2.008902	2.025136	3.610041	1.376222	1.46187	3.933312	0.67986	1.42265	3.418505	1.093727	0.59287	0.20845	0.797596	8.963501	7.095144	0.330758
MS3_00001494.1	MS3_00001494	1	111.752182	108.966164	234.236511	218.254242	351.984406	301.864349	164.745667	130.743439	112.864449	97.782806	91.7621	106.540054	91.84478	114.44149	79.586555	93.516518	101.888298	98.9506	104.975632	100.951126	107.681885	126.095726	112.695045	25.719349
MS3_00001494.2	MS3_00001494	5	0	0	7.391869	0.759476	1.51705	0	0.178897	0.315513	0	0	7.314873	2.593067	0	0.13780800000000001	8.892439	0	0.221408	1.126825	0.844357	0.358677	0.865715	2.165294	0.724159	0
MS3_00001494.3	MS3_00001494	NA	0	0	0	0	0	0	0	65.84729	0	0	0	32.636726	0	0	87.387955	0	22.191536	73.667671	0	0	0	80.676086	64.151314	0
MS3_00001494.4	MS3_00001494	1	28.588058	26.057434	99.924774	248.240387	350.313354	288.740692	99.311333	72.283424	52.26236	59.962311	41.035347	35.036961	38.433895	44.710903	142.682068	41.538448	27.359671	0	56.699322	39.471111	58.69323	44.246552	59.525723	9.491796
MS3_00001496.1	MS3_00001496	5	2.056063	4.078954	50.045868	33.517704	16.630995	12.884458	5.666102	6.498378	9.789072	5.052339	1.384019	2.498568	1.593037	2.014115	3.122413	1.935826	3.277526	5.244494	2.406203	3.04442	1.810481	9.873727	8.860906	0.854964
MS3_00001496.2	MS3_00001496	2	83.402321	0	0	0	90.622215	46.539707	118.91024	48.699821	0	0	25.877302	26.760153	31.305714	0	54.462078	0	47.332489	0	48.161701	0	0	47.839676	0	0
MS3_00001496.3	MS3_00001496	6	0	5.131757	6.066505	42.603996	0	0	0	1.407292	25.051479	30.017378	1.944998	5.357989	1.599564	29.802349	7.322364	32.645367	4.909739	32.177677	4.807195	32.407452	39.253647	2.150833	38.741135	5.313215
MS3_00001497.1	MS3_00001497	2	1487.321899	1190.597656	1610.757202	985.084656	697.867493	770.882935	2071.072998	1486.206421	1652.797241	1915.835205	2093.711426	2209.067139	1160.02124	1824.582275	669.97644	578.95105	520.551758	558.916931	501.963623	655.401794	538.946533	1038.09729	873.272583	1643.461304
MS3_00001497.2	MS3_00001497	5	168.887451	90.102615	143.163757	49.926945	32.687618	48.695423	124.312752	114.40255	44.383678	66.840546	84.038635	70.897415	34.083675	67.001633	54.207077	18.44523	16.994482	15.911283	43.141178	23.95953	19.708633	27.506144	24.089058	38.10107
MS3_00001498.1	MS3_00001498	3	84.196693	0	0	0	6.89266	0	0	0	0	0	0	0	0	0	0	0	0	0	0	0	0	0	0	0.801125
MS3_00001499.1	MS3_00001499	1	20.252972	29.174702	143.394653	188.337296	337.635559	392.492432	64.257698	38.551937	31.705788	33.111645	16.521196	30.801491	51.971672	38.450863	136.741653	72.668045	71.504234	78.223312	78.631554	62.937477	79.946243	44.092701	54.880424	2.072098
MS3_00001499.2	MS3_00001499	1	0	54.376011	49.548878	44.623383	91.096558	110.224274	0	0	0	0	0	0	0	0	99.167656	0	0	141.959213	0	100.201927	67.383621	59.672073	70.504814	0
MS3_00001499.3	MS3_00001499	NA	0	0	0	0	0	0	0	0	0	0	0	0	0	0	0	0	0	0	0	0	0	0	0	0
MS3_00001499.4	MS3_00001499	2	94.479279	0	81.126747	20.003412	4.92906	17.946918	301.940369	35.163971	54.617592	87.627556	53.516251	78.953003	146.946167	105.265289	25.430866	144.453018	192.710297	30.39003	142.775375	18.969654	84.402916	18.837395	11.615457	22.544317
MS3_00001500.1	MS3_00001500	7	0	0	0	0	0	0	12.749556	1692.365967	361.843048	126.434166	237.092056	261.471008	432.455536	636.026978	28.682089	1.579999	2.756817	0	0	1.077527	4.109883	75.518394	40.554119	172.379868
MS3_00001501.1	MS3_00001501	2	53.588638	36.100491	84.086662	43.925964	40.580296	40.372051	199.124176	82.763657	91.205109	98.664734	51.614922	68.955231	91.854378	83.013245	136.817581	162.446548	201.011993	212.477798	195.565094	168.949432	181.289444	156.267807	178.346512	3.89381
MS3_00001501.2	MS3_00001501	5	0	2.125564	27.146921	17.749493	11.231901	14.677731	0	0.964453	3.353441	2.174552	0	1.051388	0.443328	3.918521	1.067913	0	0.874783	0	0.822695	0	0.666867	3.794936	4.16843	0
MS3_00001501.3	MS3_00001501	5	0	0	4.59189	0	0.494374	1.35333	0.538295	0.335041	0.545159	0.553034	5.826983	0.445023	0.858821	0.525638	0.369423	0.702189	0.185958	0.956043	0.43096	0.189503	0.169605	0.108047	0.668174	0.146813
MS3_00001502.1	MS3_00001502	1	78.191231	149.282272	392.113922	750.77417	561.158875	820.02948	0	573.412903	177.299591	207.76564	130.677856	161.266296	505.403107	184.488037	745.654419	456.395905	726.846252	728.424255	782.649109	403.368073	772.751953	620.252258	659.651367	123.236893
MS3_00001502.2	MS3_00001502	6	213.488113	31.164202	339.637421	177.901245	115.014297	31.857933	383.834961	368.990479	176.698608	139.920593	114.864304	132.855759	317.727142	129.432846	305.050049	884.226746	644.590637	634.707336	606.017212	820.154785	676.966187	712.878357	821.629944	73.666817
MS3_00001502.3	MS3_00001502	2	0	0	0	0	0	0	301.479797	18.79516	7.991264	0	0	0	0	0	48.177727	19.833889	0	0	0	38.217262	0	16.695412	21.991831	0
MS3_00001504.1	MS3_00001504	1	25.21044	11.511716	96.941833	77.02581	80.151115	34.471832	40.094292	18.815681	45.852798	32.098511	16.910648	17.675119	19.740541	34.150837	52.642998	20.214178	25.69146	24.864433	24.427141	20.440666	24.714249	41.383522	49.280739	6.145164
MS3_00001504.2	MS3_00001504	5	0	3.253458	9.771106	3.840633	8.166294	4.593613	0	0.899145	3.595512	0.869654	3.442965	0.681781	0	0.720374	2.350613	0.162449	0.706992	0.09835	0.356781	0.143691	0.390959	3.224608	3.813621	0
MS3_00001505.1	MS3_00001505	1	0	0	0	8.639341	11.51876	0	0	0	0	0	0	0	0	0	10.750202	8.291611	9.021303	11.152548	9.258942	9.976744	9.794266	2.971003	3.43355	0
MS3_00001506.1	MS3_00001506	5	0	2.434576	58.176624	23.160728	21.846323	9.641993	10.847671	0.959062	2.316138	4.320076	1.80063	6.29904	0.284655	6.684585	3.217661	0.315358	3.48171	0.005462	0.264723	1.246925	0.396461	3.10303	2.573607	0.216027
MS3_00001506.2	MS3_00001506	5	0	0	25.872444	26.446514	12.90725	0	0	1.399125	3.577169	3.541413	4.212953	0	0	3.625267	0.697338	0.657002	0.447808	2.71736	0.217276	0.23155800000000001	0	3.959778	2.822697	0
MS3_00001506.3	MS3_00001506	5	73.011833	14.559917	117.01297	47.794903	57.288727	46.165909	55.198807	18.240602	47.744999	16.036568	31.490051	21.212259	10.342634	29.920752	13.402261	13.66928	19.874521	43.023293	10.225649	20.645454	12.230877	9.047631	6.996721	0.731098
MS3_00001506.4	MS3_00001506	6	0	0	0	0	0	38.228413	1.671075	0.943082	0	29.706715	0	1.080542	23.044136	0	69.010681	38.886478	35.366779	0	53.823883	21.946482	45.886677	24.443836	45.962166	0
MS3_00001507.1	MS3_00001507	1	0	1.639155	7.742344	7.341174	2.640602	10.489732	2.627088	5.975722	6.331076	4.025884	2.095922	3.561622	4.192506	1.78439	28.084557	5.439115	5.955049	6.098531	6.410226	7.850154	7.819463	13.321716	15.367057	1.475133
MS3_00001508.1	MS3_00001508	6	86.431297	85.346947	148.239105	144.012619	109.945389	80.256042	110.119072	198.996689	137.616608	144.937241	144.133484	171.856491	175.699173	159.829849	213.133987	236.664642	234.246124	231.511841	223.988129	239.948502	234.190414	203.880478	188.988098	326.628784
MS3_00001508.2	MS3_00001508	2	0	0	0	19.910374	0	0	9.235569	35.340054	0	0	11.084037	21.962809	21.012104	0	32.309254	12.468272	0	41.378727	40.4389	62.648762	0	80.975143	182.151077	318.759338
MS3_00001509.1	MS3_00001509	1	58.403812	7.501956	59.118946	65.359047	84.600853	62.347073	71.189255	61.340492	33.58712	33.967018	19.037617	28.452501	15.973785	27.054823	39.426281	19.690365	20.218548	23.815819	22.001312	22.561989	22.045341	32.551079	31.777336	4.197397
MS3_00001510.1	MS3_00001510	3	96.976639	17.980625	52.937778	14.920975	0	2.456985	73.144112	56.505234	56.922947	52.472767	41.963337	73.085426	80.46949	47.189934	53.250614	88.180672	93.062073	92.834778	90.748306	90.043106	95.700203	68.531441	73.629349	4.335364
MS3_00001510.2	MS3_00001510	5	7.15184	3.681447	34.366253	5.972684	18.610546	12.598605	9.322471	1.695221	6.096632	7.294095	5.211773	4.943172	2.00675	5.502576	7.634279	7.566964	8.008664	7.685351	6.187063	6.639574	4.895075	9.280663	8.528509	0.707947
MS3_00001511.1	MS3_00001511	2	0	0	0	0	13.290421	27.355759	44.10487	2.920803	2.262436	0	1.574034	1.127378	0.566674	1.919957	0	0	0	0	0	0	0	0.380866	0	0.116846
MS3_00001512.1	MS3_00001512	5	0	0	14.54189	6.479055	13.3134	0	0	12.44996	3.0428	13.126991	7.917183	10.827051	0	0.563085	23.250185	2.778044	2.393627	2.639389	0	2.903617	4.890598	7.562585	2.418958	0.194654
MS3_00001512.2	MS3_00001512	1	7.019082	6.284891	72.209801	52.38583	132.527969	77.219452	11.816442	4.648459	17.561655	5.439296	7.207529	6.136469	10.703483	13.834182	41.608833	11.56076	12.40234	15.274606	17.640903	13.749821	14.330228	8.589573	13.231428	1.481205
MS3_00001512.3	MS3_00001512	7	757.555054	616.751465	504.943939	259.478516	371.084869	342.468903	305.975616	473.279968	688.367432	724.157288	802.015015	887.281372	957.457458	979.535828	628.787292	750.511841	682.947571	735.310669	731.718323	787.642761	805.494568	635.68573	617.229919	199.740082
MS3_00001512.4	MS3_00001512	5	0	0	46.261108	0	0	0	0	0	0	0	10.78926	9.886893	3.533591	0	0	16.63286	2.392014	0	0	13.842364	7.610009	1.552541	1.040659	0
MS3_00001513.1	MS3_00001513	1	8.638457	0	4.01472	80.198753	69.595474	97.919502	9.446468	4.616704	9.915612	10.575306	6.689392	7.179281	2.760694	12.829954	4.481558	1.697113	0.79798500000000006	1.276152	0.98105	1.261717	1.882908	2.093133	1.877942	0
MS3_00001514.1	MS3_00001514	1	27.108438	22.559462	93.383774	127.315811	91.718094	113.204666	22.350515	14.000482	63.088326	48.37109	26.118244	27.119862	22.588219	54.425064	79.783592	32.568417	35.79998	40.770596	36.000164	32.626202	35.137119	28.256746	37.68375	4.486109
MS3_00001514.2	MS3_00001514	5	0.456096	3.234058	33.714031	13.934071	6.274816	6.388356	0.360469	1.279652	6.354016	4.288423	1.372814	1.252807	0.34982	1.704207	1.422063	0.300658	0.522479	0.165975	0.39725	0.285098	0.347307	7.053828	4.584607	0.240968
MS3_00001514.3	MS3_00001514	5	2.503259	8.479211	33.757072	9.109759	7.077581	16.092243	1.459534	0.926449	6.043915	3.233541	1.063961	2.367889	0.377364	2.456119	2.122486	0.132699	0.393154	0.099737	0.129266	0.044277	0.195625	4.995704	4.690137	0.119579
MS3_00001515.1	MS3_00001515	3	165.83844	49.473091	99.093956	16.876389	45.307358	71.88253	20.495441	72.232925	45.754086	58.487389	55.6973	72.715187	44.128296	47.520596	79.282852	47.103672	64.368248	50.590694	55.604542	54.824471	58.65778	54.170494	56.54604	16.511932
MS3_00001516.1	MS3_00001516	2	5.095312	3.981592	46.729733	16.211096	17.996162000000002	7.925786	86.742226	4.170233	7.080286	3.303172	2.656136	4.807236	9.116538	5.548117	16.261744	16.664492	24.897593	25.352282	18.864336	20.774057	25.413809	4.495157	5.520848	0.223437
MS3_00001516.2	MS3_00001516	6	0	0	0	0	0	0	0	0	0	0	0	0	0	0	0	0.31921	0.016346	0.17822	0	0.085168	0.373292	0	0	0
MS3_00001517.1	MS3_00001517	1	0	10.003183	9.13364	61.994564	52.960125	82.439873	21.322573	0.199614	0	2.858539	1.438235	0.567381	3.040878	0.575837	3.613688	7.156671	5.509338	14.142673	12.483384	9.313158	9.233311	7.266148	8.014749	0.422985
MS3_00001518.1	MS3_00001518	2	0	0	0	21.063375	0	0	394.964722	0	0	0	2.128982	0	0.866142	2.738629	0	0	1.325779	0.844915	0.681861	1.146753	1.173325	0	0	0
MS3_00001519.1	MS3_00001519	NA	0	0	0	0	0	0	0	0	0	0	0	0	0	0	0	0	0	0	0	0	0	0	0	0
MS3_00001519.2	MS3_00001519	1	0	4.9192920000000004	19.861504	20.024588	18.591873	9.518406	0	0	0	0	0	0	0	0	0.541928	0	0	0	0	0	0	0	0	0
MS3_00001520.1	MS3_00001520	1	139.463486	74.157242	113.788071	78.787354	148.500626	156.160294	116.881104	25.773046	43.065449	36.255688	31.221676	31.348019	32.703388	45.978352	67.776619	47.641205	44.435207	46.903194	40.413612	40.609634	44.727749	22.389986	28.868542	1.386952
MS3_00001521.1	MS3_00001521	5	28.885372	7.316715	46.090725	25.096188	20.960947	48.955933	18.367397	4.637303	2.755989	4.542012	10.589105	5.702647	7.186305	4.581951	3.043721	1.751115	18.272963	3.26345	2.270423	3.704738	1.784701	3.443707	4.841917	2.215463
MS3_00001521.2	MS3_00001521	1	0	11.014881	208.586212	508.160217	359.409729	246.167999	181.88176	137.239029	99.653008	83.476997	53.159546	43.027836	24.244335	88.422249	163.933746	30.198286	3.947373	30.947586	34.297318	27.285183	34.65984	147.029251	136.904572	51.999168
MS3_00001523.1	MS3_00001523	7	0	0	0	0	0	0	0	0	1.601406	0.611856	1.226316	0	0	0	0	1.034176	4.037212	0	0	0	0.555457	0.513137	0.425386	0
MS3_00001523.2	MS3_00001523	7	0	0	0	0	0	0	0	0	0	0	2.621212	0.877175	0.479081	0	0	0	0	1.09312	0.286798	1.268939	1.230003	1.056853	0.495865	0.976665
MS3_00001524.1	MS3_00001524	3	13.512175	0	0	8.241166	0	0	0	0.545652	19.694094	11.016685	12.141471	11.956161	10.857742	8.290136	1.643283	4.640288	8.295732	3.129584	2.274922	4.483303	12.79103	6.571711	3.05717	1.457875
MS3_00001525.1	MS3_00001525	7	0	0	0	0	0	0	0	0.300342	0	1.624826	3.58688	0	0	1.09746	0	0	0.673985	0	0	0.293098	1.036676	0.270033	0	0
MS3_00001526.1	MS3_00001526	7	10.375284	0.127743	5.089437	1.671038	0.656712	5.120457	0.15155	12.362896	48.876381	44.25211	27.128769	18.607092	41.661491	27.704741	9.342257	24.135176	20.852682	15.49809	7.735803	18.448208	18.526621	22.999868	16.989109	4.425448
MS3_00001526.2	MS3_00001526	NA	0	0	0	0	0	0	0	0	0	0	0	0	0	0	0	0	0	0	0	0	0	0	0	0
MS3_00001527.1	MS3_00001527	NA	0	0	0	0	0	0	0	0	0	0	0	0	0	0	0	0	0	0	0.458526	0	0	0	0	0
MS3_00001528.1	MS3_00001528	5	0	0	14.483827	0	0	0	0	0	2.973591	0	0	0	0	0	0	0.728386	0	0	0	0	0	0.245353	0	0
MS3_00001529.1	MS3_00001529	NA	0	0	0	0	0	0	0	0	0	0	0	0.854554	0	0	0.244293	0	0	1.363985	0	0.553043	0.257387	0.350332	0.355702	0
MS3_00001530.1	MS3_00001530	3	87.079903	67.588768	83.193466	24.868259	19.183973	16.035658	29.131636	23.225	39.364475	38.100048	42.531086	47.386684	39.097809	45.018063	49.787693	24.926916	28.707176	35.906887	29.217808	31.204729	7.49507	31.859943	27.855217	109.098557
MS3_00001530.2	MS3_00001530	6	0	0	0	0	0	0	0.021678	83.505585	0.894598	0.018902	0	0.057851	2.309097	2.826463	4.558634	3.977351	4.224793	2.693348	0.37157	2.525981	38.824825	14.411539	21.752592	3.685107
MS3_00001531.1	MS3_00001531	NA	0	0	0	0	0	0	0	0	0	0	0	0	0	0	0	0	0	0	0.306486	0.376785	0	0	0.451695	0
MS3_00001531.2	MS3_00001531	5	9.89535	19.586023	57.105366	7.614766	9.398372	7.625547	3.147251	7.391007	13.958175	9.678857	4.724047	8.337903	10.314796	17.560944	26.620794	24.158634	41.550121	54.802643	41.804459	40.282863999999996	39.675415	8.667417	12.702229	0.715165
MS3_00001531.3	MS3_00001531	6	0	0	0	0	0	0	0	0	0	0	0	0	0	0	79.20517	14.866516	24.513613	21.922472	33.641857	7.129939	30.317812	8.357398	15.637832	0
MS3_00001532.1	MS3_00001532	5	0	0	15.992683	5.040318	2.827698	0	0	0	0.902216	0.969284	0	0	0.43951	0.972002	1.462042	0.227772	0	0.661428	0.610175	0.175043	0.494324	0.17216	0.236686	0
MS3_00001533.1	MS3_00001533	1	7.805239	40.266647	103.725594	105.127655	77.013954	87.371849	33.786701	5.308763	27.316574	22.203894	10.777299	11.110719	8.080511	17.490793	35.274483	6.594887	11.682209	10.764463	11.298482	6.616458	8.794506	23.143774	22.999741	1.325212
MS3_00001533.2	MS3_00001533	5	0	1.985191	7.730594	10.322989	6.120523	5.482417	0	0.392344	2.569802	2.734882	1.847187	0	0	2.296847	1.417574	0	0	0	0	0	0	4.389533	3.919199	0
MS3_00001533.3	MS3_00001533	4	0	6.007452	9.348105	3.725677	1.245233	4.513186	0.117007	0.135036	0.33356	0.395387	0	0.391453	0.250114	0.569956	0.588459	0	0	0	0	0	0	2.434705	1.849799	0.153851
MS3_00001534.1	MS3_00001534	1	2.031677	4.340685	25.066427	23.723303	19.808064	50.930283	15.415303	5.923439	13.055134	7.911018	4.470441	10.068624	12.507748	6.780187	2.727726	2.252712	13.764989	1.584619	6.587434	1.572308	13.993708	4.894087	4.731425	0.498376
MS3_00001534.2	MS3_00001534	2	12.995899	1.390708	5.612904	14.486178	1.040632	3.25675	14.548451	21.438435	16.888491	21.03524	14.177435	9.399473	6.988001	18.651566	59.879456	43.791355	7.115753	52.035122	38.045742	34.823929	6.588106	22.927704	25.630869	0.788871
MS3_00001535.1	MS3_00001535	4	169.025131	292.190063	230.968079	193.840927	215.473114	240.867767	76.717934	196.721191	90.377823	130.612503	152.911972	144.378296	140.489227	136.885284	190.454514	134.574936	135.01355	153.001556	149.378891	154.094452	140.035385	170.127319	163.720062	312.702484
MS3_00001536.1	MS3_00001536	5	17.875387	4.686017	42.156612	21.244186	21.325167	22.386251	40.921364	3.223017	7.920231	8.963969	7.243825	5.630783	3.028059	17.367697	8.478709	3.196897	4.087093	3.862917	3.987895	3.438508	3.38281	7.234624	6.198687	0.604815
MS3_00001536.2	MS3_00001536	3	116.073799	0	11.426369	0	0	0.530844	12.722324	1.13084	2.767544	12.737223	0	9.028304	2.682419	52.620979	8.059535	7.285093	2.462702	2.214831	4.886647	4.91416	14.154396	4.880696	0.325634	0
MS3_00001536.3	MS3_00001536	2	0	153.528885	15.316589	14.673347	11.942833	11.946269	177.824692	71.287735	112.650948	133.295044	70.971611	117.261902	105.3041	0	53.719711	88.058853	91.637444	91.129684	76.987206	90.23201	77.743759	62.918343	62.443325	15.705942
MS3_00001537.2	MS3_00001537	5	5.774038	5.219567	62.334801	34.01186	25.182226	29.64789	30.872105	8.084694	9.922639	9.613159	4.618302	6.566415	5.826981	7.58679	16.887999	6.257535	6.557664	7.811599	10.282216	6.315331	7.250608	14.836699	14.775088	0.584226
MS3_00001538.2	MS3_00001538	1	0	0	3.391637	38.600525	64.407639	68.044586	10.940989	0	0	0	0	0	0	0	0.833974	0	0	0	0	0	0	0	0	0
MS3_00001539.1	MS3_00001539	2	852.971375	2854.876465	196.116394	1102.015259	567.680054	882.089905	1971.448364	77.669518	91.664398	76.795578	29.688385	86.737915	174.121719	142.964462	187.170593	175.554626	177.85556	217.386063	230.166412	222.249161	263.268829	136.354401	130.994324	21.552446
MS3_00001540.1	MS3_00001540	1	0	4.208484	51.229717	50.890285	41.204922	54.977516	6.268119	1.821509	5.764416	4.384123	2.132778	3.315697	3.067996	6.10625	3.033951	2.279938	3.419171	3.199639	2.963593	2.391557	3.135502	3.545569	3.899938	0.216688
MS3_00001541.1	MS3_00001541	1	0	0	0	35.818157	4.514039	5.82663	0	0	0	0	0	0	0	0	0	1.036746	5.152775	0	0	0	0.186181	0.449887	4.088365	0
MS3_00001541.2	MS3_00001541	1	0	1.268922	22.852871	0	18.429609	35.253895	0	0.539783	1.635477	0	0	0.634168	0.92367	2.407405	19.804682	2.985202	0.301744	5.261549	5.096384	3.542355	3.504663	3.014263	0.313077	0.442606
MS3_00001542.1	MS3_00001542	1	0	0	0	4.411837	9.699243	0	0	0	0	0	0	0	0	0	1.841784	1.902571	0	0	0	0	0	0	0	0
MS3_00001543.1	MS3_00001543	5	0	2.220066	49.586285	36.225853	27.193136	25.675381	8.66325	10.131225	15.174791	12.189978	6.310701	5.955029	7.394708	9.961093	27.563602	9.627416	12.989244	12.106099	11.439824	10.946037	14.234206	10.416554	14.480694	0.552584
MS3_00001545.1	MS3_00001545	6	0	0	0	3.54578	0	0	0	0	1.400237	0	0	0	1.167647	0	18.660299	2.251952	1.747902	3.28804	1.892583	3.419465	3.03243	0	1.996044	0
MS3_00001547.1	MS3_00001547	NA	0	0	0	0	0	0	0	0	0	0	0	0	0	0	0	0	0.708307	0	0.709376	0	0	0	0	0
MS3_00001548.1	MS3_00001548	1	0	0	0	26.529394	18.585981	36.591309	35.682251	0	0	0	0	0	0	0	0.737947	0	0	0	1.268351	0	0	0	0.408186	0
MS3_00001549.1	MS3_00001549	3	182.329132	63.698051	115.325188	62.482048	89.052315	111.538956	222.992996	266.471069	172.774521	162.080093	108.036964	166.495712	194.792633	158.415436	218.900909	242.936127	244.497559	238.585342	248.562088	234.221344	271.566406	201.343369	235.568588	22.939232
MS3_00001550.1	MS3_00001550	1	66.966011	58.222641	116.065033	96.473938	141.346832	187.059814	45.649815	87.898552	65.324989	53.42429	36.965893	52.493969	62.659035	60.653679	75.814056	70.078987	73.516014	67.766586	61.438705	71.992416	73.65062	74.34491	72.742783	6.402721
MS3_00001550.2	MS3_00001550	1	0	0	70.652397	205.484634	50.150112	0	0.313731	14.68987	14.964756	11.410123	1.514591	5.259281	9.201278	9.916341	18.692213	4.649118	6.852213	5.443214	4.658312	7.562661	5.254863	19.308489	17.996815	0
MS3_00001551.1	MS3_00001551	5	24.606174	22.577909	64.871582	41.792648	33.300983	61.745388	35.206951	22.819338	23.607264	34.239746	15.818464	25.113375	22.931194	28.927233	53.502228	32.571007	33.694401	32.871265	34.821484	34.113728	37.91814	30.040905	35.969433	4.490158
MS3_00001552.1	MS3_00001552	NA	0	0	0	0	0	28.599831	0	0	0	0	0	0	0	0	0	0	0	0	0	0	0	0	0	0
MS3_00001553.1	MS3_00001553	4	0	7.103485	0	0	0	0	0	0	0	0	0	0	6.224349	0	0	0	0	0	0	0	0	1.373494	0	0
MS3_00001554.1	MS3_00001554	5	15.382172	11.485772	146.700104	67.179283	61.94836	36.461975	133.594284	73.020256	27.431824	16.508307	15.558823	17.946344	39.963814	29.237217	128.315048	91.240501	117.578552	119.080177	122.386658	102.201775	105.911224	143.743622	145.930405	2.676121
MS3_00001556.1	MS3_00001556	6	0	0	0	0	0	0	0	198.62883	85.912338	128.196121	112.34150699999999	174.493057	701.414978	223.755524	361.014984	243.643982	304.314575	297.982483	278.130005	327.338867	373.391113	301.730896	269.627563	198.060364
MS3_00001557.1	MS3_00001557	4	177.022903	186.554001	213.46254	22.623343	37.210014	0	114.912071	243.004837	150.772522	173.435181	168.620834	183.486725	307.149719	179.17128	296.213776	330.72821	332.998474	387.089172	328.335724	400.522186	389.367584	383.431641	390.91745	164.514877
MS3_00001557.2	MS3_00001557	5	0	0	14.123648	0	0	4.130483	0	1.509575	0	0	0	0	1.748285	0	0.913682	3.540919	2.473301	4.11482	0	0	0	2.552196	0	4.83669
MS3_00001557.3	MS3_00001557	1	0	0	0	21.574183	0.322276	48.913399	0	3.042301	0	8.49809	0	3.900393	3.544594	9.896424	13.184367	6.387435	4.299078	13.648247	6.423167	4.667702	2.17026	3.815283	5.8786060000000004	0.492989
MS3_00001558.1	MS3_00001558	7	0	0	0	13.970149	0	0	0	0	3.783627	0	0	14.878474	11.060956	12.922527	0	11.59089	0	0	10.419485	0	10.592948	0	5.201947	1.254525
MS3_00001558.2	MS3_00001558	3	181.69574	0	47.139282	9.1415400000000009	30.686115	33.197037	38.714481	0	9.812781	13.3277	8.911427	0	1.375343	2.511812	0.84026	0	16.281839	17.119776	0	17.273706	0.018757	4.126823	5.702315	4.046978
MS3_00001558.3	MS3_00001558	3	50.814926	0	0	0	0	0	0	5.586816	33.656284	4.367376	4.729683	17.504856	43.806671	6.225903	0	8.168797	0	2.823166	8.000535	0	12.944294	1.628799	11.447769	6.407142
MS3_00001558.4	MS3_00001558	6	0	0	0	0	0	0	0	140.534897	136.772293	110.27317	114.238487	109.747459	189.619141	89.808014	98.289764	239.268692	189.115631	159.207825	145.311493	190.007767	180.990372	121.814934	112.867912	0
MS3_00001559.1	MS3_00001559	NA	0	0	0	0	0	0	0	0	0	0	0	0	0	0	0	0	0	0	0	0	0	0	0	0
MS3_00001560.1	MS3_00001560	6	92.610069	49.219898	0	0	0	0	0	86.049614	176.439041	183.639908	104.272461	147.298401	573.074341	160.140274	78.610901	437.77887	448.438721	526.024719	366.448761	558.578186	510.401215	299.289276	257.656769	95.476295
MS3_00001562.1	MS3_00001562	1	0	0	0	7.236578	7.33321	0	3.114186	0	2.975505	1.592555	0	2.207413	2.111886	3.399102	1.984506	2.102934	3.203122	0	3.163682	3.651359	4.40233	1.880419	1.316024	0
MS3_00001563.1	MS3_00001563	3	14.584239	0	0	0	0	0	0	0.782975	2.715065	0	0	0	2.795327	0	0	1.786323	5.368751	3.580511	2.217541	1.678429	0.541959	0.638261	1.422008	0
MS3_00001564.1	MS3_00001564	1	3.181214	6.016199	11.848652	23.77903	21.081322	21.33383	12.973503	12.335487	23.55265	10.035939	5.496429	7.408939	7.869136	15.910733	17.305872	8.482914	12.22578	15.036239	11.825754	10.436256	16.612034	13.560352	16.024258	1.512111
MS3_00001565.1	MS3_00001565	NA	0	0	0	0	0	0	0	0	0	0	0	0	0	0	0	0	0	0	0	0	0	0	0	0
MS3_00001566.1	MS3_00001566	3	148.010071	22.463808	82.724289	21.949835	24.630569	30.675175	36.883694	69.273705	46.402851	47.172276	29.235304	47.177498	45.897835	46.477932	58.15028	56.006813	63.530773	71.212593	77.8918	65.969078	57.875397	74.688675	68.991348	37.798939
MS3_00001566.2	MS3_00001566	7	0	0	0	0	3.251472	0	0	6.917265	5.938962	4.410818	6.937714	0	9.22549	0	0	2.702339	0	2.957158	3.943948	2.036255	4.756529	4.494336	7.950175	1.814941
MS3_00001568.1	MS3_00001568	1	17.946011	0.996051	0	14.675809	0	23.313923	0	0.761504	0	2.493602	1.268533	1.723322	3.483349	2.257099	19.764503	12.640231	14.715132	18.170898	18.466343	11.296426	14.471136	7.195197	9.716318	0.820601
MS3_00001568.2	MS3_00001568	5	0	0	19.691116	0	15.039916	0	0	0	1.699993	0	0	0	0	0	0.199972	0	0	0	0	0	0	0.371264	0.385128	0
MS3_00001569.1	MS3_00001569	6	0	0	0	0	0	0	0	0	0	0	0	0	0	0	9.232947	4.038142	5.642147	2.959522	0.9842	2.504962	7.76543	0.433914	2.481111	0
MS3_00001570.1	MS3_00001570	3	91.987167	2.633409	1.741506	5.194994	6.482664	13.107149	4.420405	3.036418	3.998359	6.419785	4.007258	6.946443	1.107431	6.970055	1.757631	1.174548	2.002458	2.687788	0.381318	1.470611	1.756731	0.957469	2.666046	0.148923
MS3_00001571.1	MS3_00001571	1	196.743179	58.832047	271.481293	566.306702	966.125793	827.746338	388.702301	184.782913	128.298279	127.851433	103.923981	144.025955	105.371712	150.148148	303.665649	92.209297	112.601105	130.03714	128.441055	122.35257	128.505569	122.627159	131.987045	7.830481
MS3_00001571.2	MS3_00001571	5	0.390177	0	33.458786	22.49102	7.960782	5.22749	0	0.820359	4.674228	2.156128	2.050444	1.215144	0.231518	1.575869	1.521826	0	0.675406	0.645912	0.097263	0.23977	0.020191	3.794019	1.91382	0.515123
MS3_00001572.1	MS3_00001572	3	598.963806	208.392853	149.132477	7.805319	42.718693	41.270805	57.146168	25.274183	94.450089	38.649258	104.454727	44.254025	18.086145	29.851559	37.845257	15.220512	182.737717	32.122879	34.740463	51.614033	40.303665	10.358168	37.817184	2.956161
MS3_00001572.2	MS3_00001572	7	7.914541	0	0	0	0	0	0.035724	376.081696	0	231.369949	71.939857	309.273315	277.598511	255.561554	307.841949	325.455444	12.329805	286.695953	331.363464	286.013641	318.838593	451.582764	414.134491	164.527893
MS3_00001572.3	MS3_00001572	7	77.057121	1.18292	35.895714	52.877724	60.205315	57.757664	0	126.829292	188.990601	17.510494	142.465439	63.60001	10.20857	135.019592	83.034576	17.33279	0.414508	89.124939	64.026474	70.938629	72.210953	89.770065	111.634102	7.829094
MS3_00001572.5	MS3_00001572	1	22.223886	95.274277	277.718353	509.06131	641.44104	732.188354	100.50885	0	35.717464	60.26984	0	0	26.061695	0	0	29.678066	176.617966	0	0	0	0	0	0	13.995504
MS3_00001573.1	MS3_00001573	5	25.806017	3.656446	83.281097	32.569649	47.578598	30.431057	25.90543	7.387808	9.675801	21.688398	12.686622	10.142983	3.52587	1.885528	0.888716	0.124044	4.839797	3.922227	1.37313	5.718422	0.276617	3.841568	3.745705	2.027484
MS3_00001573.2	MS3_00001573	1	0	5.027446	29.931908	42.245243	3.247701	62.036247	0	3.454064	24.58938	4.104834	0.588687	0	9.154674	30.67515	42.655525	26.01992	22.782347	19.298441	29.063747	14.621986	25.059973	46.590073	47.101887	0
MS3_00001574.1	MS3_00001574	2	43.247128	9.784502	24.601767	16.560339	4.014277	11.799539	208.621628	6.040446	22.777136	5.187598	14.644211	60.99453	43.039646	6.017953	19.521444	310.48996	100.676384	226.263519	286.539093	94.343483	33.363354	102.245407	224.785309	6.251684
MS3_00001574.2	MS3_00001574	6	488.608246	119.230888	169.285583	29.342001	5.306863	11.54243	0	100.348801	98.153923	175.698853	163.347214	255.057022	948.60791	341.793213	2618.150879	2066.819824	2602.037109	2401.932861	1830.710083	2083.216064	2546.830566	1200.114868	1261.907227	51.207272
MS3_00001576.2	MS3_00001576	6	0	0	0	19.79702	0	17.566484	0	14.297234	7.683229	15.802144	0	0	15.218874	27.204216	34.144051	37.615486	25.009439	42.072212	33.413994	30.604851	45.718037	32.614025	34.510815	0
MS3_00001576.3	MS3_00001576	4	13.848504	27.053883	48.353542	13.707597	7.983033	3.583841	0	5.610668	21.487299	9.326744	12.831582	23.325081	1.747821	4.685622	13.876631	2.86383	16.568005	0.85566	1.298007	2.184172	0.736467	2.328467	2.001479	4.499125
MS3_00001578.1	MS3_00001578	5	0	0	6.012164	1.880666	0	0.035842	0	1.612972	0.918109	0	0	0	2.333685	2.329796	8.690767	8.29489	10.268494	9.04435	7.208503	10.346943	10.550653	9.714208	13.614626	0
MS3_00001578.2	MS3_00001578	6	0	0	0	0	0	0	0	0	0	0	0	0	1.067172	0	0	0	1.334675	0	1.420895	1.282262	1.757804	0.91192	2.225712	0
MS3_00001578.3	MS3_00001578	1	0	19.349392	16.325401	18.096741	4.812211	33.285595	21.415226	0	4.314185	0	0	3.218174	8.104725	3.86815	5.978863	25.217371	18.869396	26.871489	0	13.97201	22.145231	13.281731	26.321449	0
MS3_00001578.4	MS3_00001578	6	0	0	0	0	0	0	0	0	0	8.875895	0	0	2.46324	0	14.656746	35.973362	53.653557	59.071091	47.748173	50.671761	51.57872	8.605271	0.829163	0
MS3_00001579.1	MS3_00001579	1	31.646038	16.140959	53.303196	68.356155	62.741955	41.585548	16.49955	63.022243	24.460354	22.877316	25.376421	32.208878	32.169289	40.634453	37.819202	33.664494	37.018959	32.248077	38.190407	32.509762	33.407471	38.281742	39.177708	5.537618
MS3_00001579.2	MS3_00001579	5	0	0	23.805799	0	0	18.462196	0	1.845162	0	0	4.796558	0	0	0	0	0	0	0	0	0	0	3.450073	1.020213	0
MS3_00001580.1	MS3_00001580	6	0	0	0	0	0	0	0	2.236754	0	0	0	0	2.333171	0	0	1.329271	1.98575	1.010897	4.372461	1.145065	2.997332	1.718651	2.019158	1.071228
MS3_00001581.1	MS3_00001581	5	0	0	0.345877	0	0	1.607646	0	0	0	0	0	0	0	0	0	0	0	0	0	0.67953	0	0.190418	0.142498	0
MS3_00001581.2	MS3_00001581	1	0	0	4.901371	18.029953	14.533114	21.116869	0	2.844083	4.28275	3.370023	2.19764	3.983883	4.416311	2.255558	6.584386	7.853625	9.090533	10.477936	9.283616	6.429083	7.446768	1.948153	2.930945	0.499902
MS3_00001581.3	MS3_00001581	NA	0	0	0	0	0	5.983833	0	0	1.006987	0	0	0	0	0	0	0	0	0	4.517006	0	0	0	0	0
MS3_00001582.1	MS3_00001582	5	23.495029	6.273086	66.071198	28.05102	21.00169	15.155321	64.002258	19.705923	27.495363	24.686243	14.647954	16.963146	24.894964	25.478685	52.230629	32.547718	37.003872	45.571609	42.400852	36.86105	41.556385	33.220642	37.421452	2.243237
MS3_00001583.1	MS3_00001583	5	53.551704	33.055805	112.925827	88.874458	70.237511	47.405529	90.324509	75.560036	32.26844	35.350845	17.057989	21.885307	30.365929	26.450047	94.330048	54.746246	57.026417	48.692966	59.603245	46.27523	59.346428	82.888634	82.206848	3.466089
MS3_00001584.1	MS3_00001584	2	0	0	21.546329	40.044132	23.417315	48.209496	151.517151	2.682555	7.423641	9.212631	3.855106	4.574198	8.140306	10.781192	35.474289	18.903309	19.409487	27.096325	22.23045	16.301155	29.738281	4.783796	9.866736	0.784773
MS3_00001585.1	MS3_00001585	5	0	1.350765	38.952721	39.251648	31.201767	33.330997000000004	0	43.451607	16.811369	4.777689	1.397969	1.761957	14.147136	7.025475	39.654789	10.847409	15.010025	13.331786	20.05953	12.507271	22.696127	30.838589	45.956207	0.502256
MS3_00001585.2	MS3_00001585	5	3.954453	9.955893	60.95528	16.37039	13.909625	10.402525	19.73164	1.82745	16.78661	14.321535	7.866473	7.586496	2.543775	14.818381	3.256057	5.326056	8.420372	7.557013	4.375534	3.281645	1.271881	15.617884	7.249537	1.481525
MS3_00001586.1	MS3_00001586	5	57.426147	71.792404	370.610504	290.706726	313.323792	255.694214	316.309631	369.304535	206.092865	191.44252	116.281525	115.247299	109.429642	152.597946	437.732147	166.303802	177.530319	174.75354	175.687164	164.773712	169.727707	314.932739	317.755219	88.972275
MS3_00001587.1	MS3_00001587	1	0	0	5.275375	7.14301	4.30211	3.285784	0	1.502626	0	1.611003	0	1.291065	0.959238	0.662553	1.971295	3.653871	7.194999	5.585828	3.415312	3.45393	4.259776	1.150872	1.983445	0
MS3_00001587.2	MS3_00001587	NA	0	0	0	0	0	0	0	0	0	0	0	0	2.06182	0	0	0	0	0	0	0	0	0	0	0
MS3_00001588.1	MS3_00001588	5	37.281452	26.301205	96.301369	42.620396	42.464855	63.593647	48.426052	66.961311	77.980064	45.223782	30.952116	47.918854	55.601715	68.468163	99.2593	81.53772	96.039673	102.173355	104.265442	79.112282	84.763947	109.262474	114.671379	7.212062
MS3_00001588.2	MS3_00001588	7	0	1.22183	2.631613	0.217302	0	0	0	2.588805	1.896538	8.502702	0	0	11.774166	0.804886	6.994352	3.026786	4.829026	9.434765	0.620218	0.854168	8.33145	4.938206	3.441385	0
MS3_00001589.1	MS3_00001589	5	0	1.128907	9.597742	8.493146	2.733743	6.383512	0	0.493706	3.230193	1.952402	1.542467	2.918664	0.753168	1.855326	1.300213	0.464112	0.56096	1.219245	1.235279	0.824342	0.360901	0.993732	1.928429	0
MS3_00001589.3	MS3_00001589	5	8.034181	6.516747	24.534479	9.108284	6.519099	14.972718	17.844648	1.942234	6.837678	8.350556	5.199663	6.924217	8.339001	3.454152	20.097023	12.590409	11.730761	11.938571	7.473511	10.900496	8.649772	3.700972	2.812148	0.516923
MS3_00001590.1	MS3_00001590	3	288.144623	45.989365	79.01783	104.100624	78.340652	72.719688	87.563576	85.963242	91.131073	88.722473	94.47274	87.560234	148.722672	75.256874	101.302826	194.698181	205.073181	203.83786	221.106171	188.725723	178.921906	186.242813	192.060638	92.262794
MS3_00001591.1	MS3_00001591	NA	0	0	0	0	0	0	0	4.862504	1.988744	0	0	0	0	0	0	0	2.87877	0	0	0	5.913986	0	0	0
MS3_00001591.2	MS3_00001591	7	0	0	0	0	0	0	0	0.473252	0	0	3.394905	2.230164	5.381131	0	0	0	0	0	2.021943	0.844009	0	0.855878	0	0
MS3_00001592.1	MS3_00001592	5	12.424064	54.027802	278.801849	44.595169	55.479332	44.820114	179.249619	364.217712	214.759247	243.598495	137.928421	150.06572	260.647003	198.480667	349.858398	335.815582	318.670227	372.806305	327.610199	341.898926	372.967407	408.635315	353.652557	149.383453
MS3_00001593.1	MS3_00001593	1	0	0	0	9.724272	3.379249	51.212177	0	0	0	0	0	0	0	0	2.136917	0	0	0	0	0	0	0.293424	0	0
MS3_00001594.1	MS3_00001594	1	0	0.432516	11.642455	44.494228	78.41021	61.879215	0	7.878403	0	9.515583	0	8.526879	8.899816	5.207552	14.748475	11.660338	12.715604	16.274273	15.284655	16.66679	15.691066	1.622746	1.737568	0
MS3_00001594.2	MS3_00001594	2	19.720142	13.19693	5.473889	33.07185	7.289532	44.316326	46.628799	3.260445	12.670755	3.557484	5.879803	0.906071	6.159296	12.540754	7.343723	1.517643	2.763656	6.626114	1.676424	2.767834	2.581783	1.342307	1.834951	0
MS3_00001596.1	MS3_00001596	NA	0	0	0	0	0	0	0	0.091085	0.054946	0	0	0	0	0	0.119	0	0	0	0.01193	0	0	0	0.074193	0
MS3_00001597.1	MS3_00001597	5	58.614456	25.82556	82.906296	67.860039	55.722137	50.578667	35.871834	13.671417	23.493319	24.388716	14.734373	14.59863	13.697556	18.352339	27.415205	15.121313	16.570471	17.927351	16.957539	13.796344	16.150946	15.484261	18.165689	1.702745
MS3_00001597.2	MS3_00001597	5	0	3.979597	11.65394	1.129437	2.717909	4.046375	2.945568	1.015795	0.922244	1.339487	5.10664	2.082369	0.379045	1.22493	3.059328	0.280319	0.008804	0.201201	0	0	0.307189	1.637904	0	0.582869
MS3_00001598.1	MS3_00001598	5	0	7.36331	11.469011	6.820219	6.060036	5.266445	4.410474	2.341836	3.863211	2.518526	1.83394	4.256898	1.88568	1.301183	4.417733	2.35791	2.52359	3.362514	3.286654	2.173236	4.075412	2.179384	3.411736	0.758786
MS3_00001598.2	MS3_00001598	6	0	0	0	0	6.065254	0	0	1.004956	0	0	2.829556	0	0.850445	2.978869	3.689903	1.330637	0	3.223386	0.808043	0	2.836709	1.890745	4.239945	0
MS3_00001599.1	MS3_00001599	1	59.87817	37.890522	61.321205	100.513824	94.856285	118.079704	34.657574	15.689651	24.442297	21.317179	20.066042	22.198275	21.690142	21.387753	54.22411	24.357826	32.846577	28.784668	26.842144	26.045483	31.944534	10.310548	14.815689	1.355078
MS3_00001599.2	MS3_00001599	1	0	0	0	34.700237	0.237063	0.318597	0	0.080928	0	0	0	0.05403	0.030946	0	0.514427	1.753222	1.259911	0.027946	2.142714	0.08258	0	0.725655	1.516721	0
MS3_00001600.2	MS3_00001600	5	15.387277	21.440006	67.239044	21.13097	22.931126	22.137884	9.106718	0.892496	8.331582	11.049026	3.806034	11.221581	0.384785	2.520039	8.540344	1.254009	1.354711	25.184835	2.023892	1.177571	1.519962	4.287684	5.20144	3.532454
MS3_00001600.3	MS3_00001600	2	1.004993	8.217539	24.679689	33.321888	13.488926	15.494995	61.696945	10.153925	6.192022	5.703959	3.256616	4.021614	20.721344	15.226445	41.513622	37.576454	43.591469	21.732615	49.90564	34.999451	38.790527	58.816978	62.815071	0.635183
MS3_00001601.1	MS3_00001601	6	0	0	14.42074	0.47959	0	0	0	30.674229	12.505101	1.525382	0	4.975508	0	13.482037	47.778164	30.850035	26.455166	29.123554	30.89361	16.013668	32.214302000000004	29.014051	44.102852	0.516069
MS3_00001601.2	MS3_00001601	2	14.8869	0	44.506657	54.86673	40.680134	75.477455	142.738754	0.942049	5.226767	16.065502	4.954829	6.655879	12.434994	2.424352	18.69236	1.211666	3.209014	0.153917	0.418749	3.382338	1.168622	14.358283	3.307061	0.716745
MS3_00001603.1	MS3_00001603	1	0	25.683935	88.423141	72.268753	64.005203	55.591682	55.010063	30.98082	17.030716	18.062305	11.247722	10.962327	26.280399	18.140305	133.96376	28.420263	39.992676	34.877487	41.13028	31.978661	44.696911	58.973095	66.832222	1.141971
MS3_00001603.2	MS3_00001603	5	8.356948	8.764931	34.737411	17.652338	10.943394	11.595335	8.719844	1.318316	3.977613	2.558151	1.228142	1.530959	0.255443	1.587913	3.47207	0.839842	1.120942	1.380372	0.720185	0.320965	0.143123	6.766675	6.077202	0.357195
MS3_00001604.1	MS3_00001604	5	23.519005	16.213242	34.765778	11.324255	23.146429	4.779139	31.553015	4.234165	9.547381	4.679558	4.642927	6.163726	2.1302	4.231189	4.102725	3.731428	2.641218	2.668795	2.688503	1.53764	3.617127	4.750852	1.590498	0.093713
MS3_00001604.2	MS3_00001604	1	41.542709	11.930638	13.847744	26.260557	38.325684	55.117439	12.338921	11.508564	23.516869	32.301666	19.123001	26.668163	29.30155	45.617073	22.192968	31.118876	36.744507	37.866966	32.999329	37.944805	39.703228	18.186781	26.984694	1.823731
MS3_00001604.3	MS3_00001604	2	3.492839	1.687468	2.598301	0	0.81891	0.417018	8.733109	0.158198	1.726516	0.296262	3.063951	0.204128	0.153386	0.8308	0.282438	1.02272	0.240394	0.760762	0.140825	0.463013	0.354489	0.133216	0.295741	0
MS3_00001605.1	MS3_00001605	5	2.688426	37.07616	184.55957	2.181622	1.083988	2.69255	2.29492	4.740077	6.193089	2.182574	5.596066	3.52188	2.906774	0.051281	6.281444	4.742892	1.889862	0.086523	2.839831	3.378592	3.838089	15.982082	18.113613	3.739175
MS3_00001607.1	MS3_00001607	3	99.528839	6.31283	10.656588	31.109737	3.134226	0	0.176399	4.804384	9.897979	15.699672	7.681198	10.292276	8.793835	21.999773	1.950244	4.858048	4.552359	3.461812	3.471932	0.888862	3.303053	2.249057	1.52592	0.539803
MS3_00001608.1	MS3_00001608	5	0	0	8.040474	0	4.102393	0	0	0	0.175649	0	0	0	0	0	0.422943	0	0	0	0	0	0	0.247586	0.45923	0
MS3_00001609.1	MS3_00001609	NA	0	0	0	9.995613	0	0	0	54.332714	64.561989	0	0	0	76.597824	0	0	0	78.637581	0	0	0	0	0	0	0
MS3_00001609.2	MS3_00001609	3	81.81778	70.113632	67.161331	49.630852	41.903759	40.265442	86.98465	2.279628	17.352875	67.20694	61.315834	70.381706	8.54591	76.82988	48.104355	64.058876	26.083334	74.804008	83.79377	75.310799	81.696877	64.298538	60.888042	5.060542
MS3_00001610.1	MS3_00001610	1	9.214637	27.446913	261.410706	302.341919	363.457642	528.388916	58.25338	6.828631	50.815269	29.570816	15.464417	20.140728	24.767939	28.801899	42.125202	50.733116	60.133289	55.12455	78.661575	43.351685	54.264149	4.502077	5.209742	1.51258
MS3_00001611.1	MS3_00001611	1	33.147179	30.32147	109.370743	120.217865	108.381317	134.766327	30.881336	10.20198	34.10667	20.592934	22.546644	19.99786	18.521868	31.262882	43.514263	18.921782	26.633165	29.183161	26.945618	11.072178	18.777027	11.391727	20.835455	0.93883
MS3_00001611.2	MS3_00001611	5	0	0	44.180958	0	0	0	0	0	8.981421	33.24744	0	0	0	0	0.249315	10.276236	0	8.304007	13.013089	21.506901	0	0	2.141271	0
MS3_00001611.3	MS3_00001611	2	0	0	16.146055	11.864614	9.706024	7.489145	51.469315	4.232857	4.594328	1.675714	0	0.927404	7.280305	0	6.037978	14.521958	31.140137	5.295519	16.19886	27.194138	31.690693	24.635263	21.548071	0
MS3_00001612.1	MS3_00001612	5	69.111465	50.630085	114.99279	47.525589	28.292818	66.856781	37.862514	13.240774	34.077774	33.273525	31.155476	33.615082	22.281635	31.81365	31.782572	23.433783	25.071093	26.203854	24.471233	23.526592	22.084997	14.246896	20.005404	1.477006
MS3_00001613.1	MS3_00001613	4	10.986115	114.071007	105.478317	54.648876	51.603161	73.817177	10.311759	4.843768	27.150911	20.764067	10.082289	12.332801	14.70652	14.858281	33.606884	14.744937	16.176828	20.938248	20.172077	15.626451	18.484655	4.045306	5.636772	0.843231
MS3_00001614.1	MS3_00001614	1	0	0	0	13.402862	10.794351	7.64213	1.633098	0	2.577554	1.061098	2.516122	0.825417	0	0	0.615089	0	0	0.598765	0.417396	0.363385	0	1.010479	1.091355	0
MS3_00001615.1	MS3_00001615	1	0	0	2.451709	10.172973	6.853096	0	0	0.314821	4.843862	3.260135	1.986719	1.621143	0	3.40296	0	0	0	0	0	0	0.217099	1.224082	1.403033	0.186354
MS3_00001615.2	MS3_00001615	1	0	2.053481	0	9.794031	7.501944	24.300638	1.015313	0.432755	5.686275	3.052511	3.42111	1.686718	1.034192	2.53668	1.629028	0.306015	0.270398	0.651438	1.343041	0.587835	0.20104	0.150028	0.606226	0.362735
MS3_00001616.1	MS3_00001616	5	5.911363	3.110534	65.620255	29.706921	28.525167	31.238312	25.876799	4.279752	12.622922	6.603829	5.183699	10.744393	2.957909	6.514902	5.030663	0.645037	1.055605	0.926106	1.940971	8.933358	1.748119	8.879321	11.414804	0.792296
MS3_00001616.2	MS3_00001616	5	0	6.142522	42.174397	8.26663	10.275594	17.830793	0	3.479197	8.302242	9.129747	5.446274	3.080312	13.487032	10.823044	30.211374	17.880524	22.169504	25.68051	21.572887	8.098386	23.587175	8.171928	9.09243	0.959381
MS3_00001617.1	MS3_00001617	2	52.704098	73.130325	200.130035	111.158302	101.997955	140.581512	275.176697	352.244507	292.940979	288.400818	196.73616	272.646332	192.92485	239.349075	122.277008	143.721039	124.760719	121.736824	123.319023	136.220001	131.726913	201.188553	163.252106	349.699493
MS3_00001618.1	MS3_00001618	6	0	0	7.271144	0	0	0	0	4.361613	15.419109	27.07802	9.661187	2.011434	18.568762	0.589461	2.454726	39.532124	35.462841	22.463984	35.042488	25.699986	7.122328	3.514183	2.27752	3.14503
MS3_00001618.2	MS3_00001618	1	0	1.477823	5.328041	15.848841	4.275251	12.334441	0	0.923725	26.199989	15.730909	30.931499	28.242725	40.859962	15.223385	0.786694	20.485683	16.109455	12.670172	13.481609	13.269972	23.347963	12.926929	15.355869	2.326052
MS3_00001619.1	MS3_00001619	3	9.438737	0	0	0	0	10.311974	0	0	0	0	0	0	0	0	0	0	0	0	0	0	0	0	0	0
MS3_00001620.1	MS3_00001620	5	35.738663	12.331561	113.771935	76.525017	69.274338	61.50293	94.333679	15.570858	33.969658	32.202263	21.887535	22.989563	18.559404	26.773588	36.186607	17.735199	18.836605	17.116129	23.232269	17.262272	17.958939	15.755712	21.602213	4.017442
MS3_00001621.2	MS3_00001621	2	0	0	14.317588	10.748975	18.221163	0	225.575729	10.063143	4.415473	7.238458	0	8.741722	18.972563	16.720106	25.158134	37.475208	33.119164	38.18137	36.70425	37.126793	39.216766	21.416084	19.438108	3.983215
MS3_00001622.1	MS3_00001622	1	0	7.909014	13.815043	20.656082	9.501893	27.522011	10.203203	1.708146	0.930959	1.43959	0	3.292158	4.028074	3.077464	7.904724	6.940691	6.492577	9.528774	6.420779	11.066939	7.612122	0.783069	2.583088	0
MS3_00001626.1	MS3_00001626	2	0	12.32482	23.937796	50.511471	9.702264	12.446696	34.994713	4.407911	3.51353	3.218087	6.288634	7.223404	12.637665	9.653735	29.517372	14.241864	21.331749	13.775049	20.615177	16.882107	16.348465	2.639047	3.648459	0
MS3_00001627.1	MS3_00001627	2	0	0	0	0	0	9.647782	1.344441	0	0	0	0	0	0	0	0.384923	0.7858	0.697856	0.976125	0.452844	1.68662	0	0	0.78486	0
MS3_00001628.1	MS3_00001628	2	0	13.874467	18.394146	95.796631	7.372549	12.165659	67.284615	3.886147	0	8.823453	8.873838	7.743044	2.816139	41.576748	4.682873	15.432775	3.886057	19.306774	19.007462	2.324423	3.372285	2.590337	3.999326	0
MS3_00001628.2	MS3_00001628	1	73.641106	3.339908	5.200272	12.813528	179.007248	169.096359	4.658658	42.980976	67.572609	46.50032	75.007294	68.337029	30.532364	6.141544	54.843834	2.51754	20.149639	6.261062	3.491569	20.014988	26.147661	21.884691	22.903526	0
MS3_00001629.1	MS3_00001629	5	83.938469	20.962959	72.038269	46.782036	60.275818	28.773909	24.056046	14.153428	28.688841	28.386868	30.570131	19.086695	20.857264	22.964676	28.04129	27.29608	29.311296	31.179045	21.761057	25.477037	19.917503	17.753691	21.819416	2.403349
MS3_00001629.2	MS3_00001629	5	5.768076	30.19742	60.684109	32.79932	22.233971	43.786427	39.721405	10.208308	21.670246	15.434415	13.023418	13.420113	9.892583	16.81954	11.388543	8.182795	16.096769	4.403453	12.600738	9.3915	13.537192	12.09764	14.431533	0.022782
MS3_00001630.1	MS3_00001630	3	414.872467	439.166168	287.049957	321.453033	212.817047	198.847305	259.585724	545.738586	373.162079	420.982086	477.728821	412.983826	366.695862	358.558563	398.656006	357.946564	357.760101	371.314545	347.860657	370.815674	347.900604	449.124878	407.031769	1035.076538
MS3_00001631.1	MS3_00001631	4	0	49.921593	0	2.646903	0	0	6.321099	1.986991	11.332084	9.814162	3.105166	9.413032	6.426112	8.011158	1.840592	4.115242	8.320006	6.593713	12.084202	6.849387	11.403963	6.096368	4.645012	0.906168
MS3_00001632.1	MS3_00001632	5	65.290405	4.71891	279.931396	266.407166	106.226974	25.641357	51.44635	140.905334	145.103012	182.199722	120.925407	124.984253	179.253372	164.012802	206.836105	248.096573	261.666412	256.369629	276.023499	239.30806	305.687592	234.372345	244.792526	15.865729
MS3_00001632.2	MS3_00001632	2	46.257168	8.639431	0	4.663149	86.968475	260.248993	149.171219	0	8.804544	3.082739	0	1.336683	2.801062	2.067934	6.59052	6.809951	5.965297	10.107343	4.804749	5.1304	6.422232	8.600123	1.666354	1.473081
MS3_00001632.3	MS3_00001632	4	0	7.117793	0	2.622691	1.777146	16.188164	0	10.8503	7.069133	0	1.64484	9.961533	3.006751	5.984042	4.716436	2.215684	1.680639	4.310277	6.158885	1.164294	2.547236	1.198095	1.754252	0
MS3_00001634.1	MS3_00001634	6	0	0	0	0	0	0	0	8.204202	5.934732	3.398194	0	0	0	0	18.075439	46.448273	39.965496	37.900047	33.355072	31.425964	33.841549	24.386724	34.386738	0
MS3_00001634.2	MS3_00001634	5	27.313236	5.893807	29.104515	0	0	0	6.117063	1.35383	1.011127	3.401541	4.53499	3.02806	8.867709	9.076816	2.108216	0.22037	6.279058	0.382595	3.255466	6.718175	1.662684	5.408135	0.460062	1.449496
MS3_00001635.1	MS3_00001635	5	0	0	2.52458	0	18.319456	0	0	0	3.303814	0	0	0	0	0	0	0.431383	0	0	0	0	0	1.210889	0.984136	0
MS3_00001636.1	MS3_00001636	4	30.239769	115.019371	134.783173	60.056503	54.166992	55.302441	25.458168	10.783181	22.187445	13.145205	8.583353	7.668773	7.450923	14.302063	21.783611	8.372621	12.369191	13.541089	14.305397	10.970191	10.607634	11.853517	16.566408	2.009346
MS3_00001636.2	MS3_00001636	5	0	4.752678	21.543005	2.787557	0	0	0	1.398132	1.719075	0	1.055628	0	0	0	10.33188	0.210306	0.92838	0	0.609293	2.766783	0.326317	1.292211	1.496669	0
MS3_00001636.3	MS3_00001636	1	0	6.268369	3.341364	34.990749	6.549664	109.970207	0	0.552596	3.886095	0	0	0	0.159958	0.037101	33.01244	3.588761	9.054239	0.294524	1.121076	0.083983	5.946212	2.719874	0.681769	0
MS3_00001637.1	MS3_00001637	5	20.534607	20.548515	54.109028	27.614388	16.587788	23.80744	37.485737	6.091922	8.351117	11.743924	8.150268	6.247402	4.865544	8.002119	11.972119	4.692613	5.296957	5.732324	4.390768	4.578429	4.532025	12.562031	12.626655	2.040954
MS3_00001637.2	MS3_00001637	3	347.086578	115.729752	129.539261	143.962738	159.207214	215.822998	107.779221	162.018005	140.508026	196.729187	177.73909	201.992325	166.362259	228.778641	184.393417	194.584839	193.8246	217.561981	217.420486	221.669556	229.75531	159.768616	170.343704	14.478843
MS3_00001638.1	MS3_00001638	1	67.156227	19.173464	64.406708	119.62896	137.130768	143.873169	49.760471	14.178466	11.172284	16.042139	10.095006	16.814316	14.075556	19.465611	31.075886	16.170889	17.367367	15.98744	16.664459	15.929601	14.806479	8.377462	12.435936	0.705895
MS3_00001639.1	MS3_00001639	5	64.395355	13.760892	303.160797	501.482941	152.917694	224.526993	130.277115	35.001083	487.1922	298.64328	177.837936	93.950478	13.386295	160.772964	9.350513	0.983978	0.515188	1.075567	0.588349	1.10403	0.885762	80.091911	55.009617	129.570709
MS3_00001640.1	MS3_00001640	6	0	0	0	5.257419	3.417131	3.008311	20.644926	4.029613	1.507095	2.683384	3.60072	6.719934	12.222387	10.647934	73.145187	19.588303	28.375814	25.172689	34.029827	27.689766	25.626644	2.160882	7.470343	0.262357
MS3_00001641.1	MS3_00001641	5	13.938408	16.718752	83.865921	27.230776	28.06498	23.438324	29.614609	17.559988	13.765835	20.649494	10.224104	8.482773	2.026407	10.24423	14.322961	4.411122	6.036664	4.809706	3.55442	11.343467	3.172296	14.499128	14.812524	2.076737
MS3_00001641.2	MS3_00001641	6	0	0	0	22.948458	0	0	0	0	78.796371	50.218376	38.594913	12.118696	24.444628	51.53656	157.291138	79.407143	82.086243	78.855911	84.554909	41.197792	75.955948	94.585205	101.895531	0
MS3_00001641.3	MS3_00001641	1	119.454575	26.419367	55.0896	5.083732	54.633083	61.94146	27.936045	54.027081	16.122862	18.606922	10.914566	36.19334	14.989408	10.658364	9.627603	0.332917	5.080275	5.347898	2.37478	13.480158	0.435975	6.845256	5.108527	7.200861
MS3_00001642.1	MS3_00001642	2	0	0	0	0	0	0	37.319195	0	0	18.713043	0	0	25.797375	42.889225	20.438171	22.538311	29.104118	24.69026	25.16213	19.00104	0	21.917536	25.40851	0
MS3_00001642.2	MS3_00001642	1	9.822762	11.475178	65.777054	63.120052	52.524994	50.090355	13.588753	23.677334	35.504589	2.824623	19.611195	26.313095	0	0.156477	0.429992	0	1.406318	0.3695	0	0	24.778662	1.102495	0.124574	5.781465
MS3_00001643.1	MS3_00001643	1	396.297485	11.948828	36.495613	668.002625	600.336426	387.013672	233.598541	268.629456	181.342041	200.362274	237.009171	147.778641	37.661961	239.554993	97.665283	22.414976	23.109663	27.162594	19.764515	25.395193	19.15238	195.039261	115.133484	92.513031
MS3_00001643.2	MS3_00001643	1	0	0.926391	2.316309	41.836147	24.523565	37.027588	7.451381	8.47061	84.077202	23.801039	24.295254	56.063473	9.062103	4.009018	5.324006	0.84753	1.374001	2.054304	1.548531	1.52273	1.809392	4.669636	63.681087	0.450627
MS3_00001644.1	MS3_00001644	2	0	0	0	10.044207	12.25266	0	33.441185	0	0	0	0	0	0	0	0	0.608353	0	0.955317	0.799369	0	0	0	0	0
MS3_00001645.1	MS3_00001645	4	29.427355	462.311279	626.052307	53.627762	53.515358	118.041733	714.833984	90.931633	83.354568	92.659653	77.172668	135.526093	570.130676	151.570374	113.988075	758.05835	770.903381	733.48669400000006	761.788269	746.58905	750.593628	306.603119	289.120636	33.968422
MS3_00001646.1	MS3_00001646	5	0	0	20.218439	0	7.623893	0	0	0	0	0	0	0	0.657648	0	0	0	0	0	0	0	0	0	0	0
MS3_00001647.1	MS3_00001647	5	0	0	10.474636	0	1.657233	2.122518	0	0	0.725301	4.043181	0	0.587881	0	0	2.886032	0.249427	0	0	0	0	0.549064	0	0.141391	0
MS3_00001647.2	MS3_00001647	4	0	22.015892	6.047496	0	0	0	0	0	0	17.057714	0	0.045171	0.57508	0	1.419406	0	1.133773	0	0.490149	1.266413	1.30829	0	0.013843	0
MS3_00001648.1	MS3_00001648	6	19.005358	24.411221	18.605846	1.098793	0	0	0	145.664413	202.663208	241.203125	182.737015	268.208313	742.339111	250.759445	132.346558	1183.154785	1128.724854	1201.48291	1208.725586	1054.62915	1091.661499	630.174622	569.686707	106.968208
MS3_00001649.1	MS3_00001649	1	53.227455	120.750244	97.037201	98.316818	118.737045	110.046661	25.108274	62.299339	100.2705	94.802979	61.011559	90.175026	93.673004	72.252815	48.483906	102.871323	71.819763	78.497681	115.610001	138.019562	66.783112	64.301933	57.369915	38.220516
MS3_00001649.2	MS3_00001649	7	0.517216	3.003076	2.008051	1.371005	0.74982	1.35704	6.834635	10.142944	12.678835	12.466162	3.542626	15.665591	8.54005	30.21722	25.43816	36.243275	1.138213	7.737584	69.223396	48.019268	7.624519	9.724308	16.89469	7.637796
MS3_00001650.1	MS3_00001650	2	0	0	0	0	94.5382	25.803011	52.297623	66.191231	88.22625	5.073341	49.614223	68.083534	54.924313	0	37.702927	0.44822	0.212943	42.448936	0	57.195057	77.352402	33.096691	55.108288	0
MS3_00001650.2	MS3_00001650	1	22.6929	0.647294	37.613079	52.105762	17.873175	36.501091	5.371241	9.103397	4.796482	22.582775	5.742742	6.453571	3.170352	19.907206	8.59611	22.922171	28.948887	8.242979	21.022925999999998	2.880465	2.093015	18.951342	16.427574	4.60388
MS3_00001650.3	MS3_00001650	1	0	0	0	2.651552	1.655669	0	0	1.51876	0.814789	4.478601	3.2058	2.04318	1.781069	1.866734	1.529023	2.028235	1.284382	0.858879	0.923365	0.849962	0.173902	1.957605	4.008426	0.286476
MS3_00001651.1	MS3_00001651	5	49.752491	0	42.399204	21.86167	21.764763	69.984421	0	1.920045	27.370382	14.606416	9.313124	17.736031	0.053991	0.669379	11.006554	4.319933	9.061656	0.156621	12.915358	0	15.328707	6.512245	3.692546	7.559134
MS3_00001651.2	MS3_00001651	2	14.462347	14.934548	28.757921	8.728132	14.001234	2.253262	75.671547	6.672913	4.405423	2.005888	4.675553	2.543573	0.47011	0.518631	3.087435	0.622878	6.046503	1.075601	0.334661	1.004938	0.371226	4.509615	6.827509	0.54036
MS3_00001651.3	MS3_00001651	7	0	0	0	22.231867	0.726401	0	0	58.20443	0	15.825865	0	0	21.618032	22.80579	55.577045	15.833958	0	26.881258	10.710956	23.648457	7.516319	28.876907	25.707287	0
MS3_00001652.1	MS3_00001652	5	75.527863	68.464691	135.691467	61.506725	70.812195	54.859573	85.058876	107.53949	67.12764	80.569969	69.762054	67.757805	103.840599	74.313843	175.971893	184.324814	190.075317	187.320007	174.048279	187.627823	176.024002	185.318024	197.395035	82.366631
MS3_00001654.1	MS3_00001654	2	11.058069	9.810069	0	19.839724	14.219292	0	50.672016	1.639266	3.206933	0	0	1.778074	3.228526	0	2.058487	10.220263	14.92203	12.905873	8.981646	9.184982	6.444939	4.8271	5.067629	0
MS3_00001655.1	MS3_00001655	5	25.759506	48.76545	272.38855	17.28727	8.080149	20.891514	2.606886	87.376129	93.540436	90.001663	96.361397	84.793388	59.885445	87.385796	42.539516	33.511181	27.773617	35.633682	26.503572	42.072407	28.293924	43.302689	42.331566	232.537827
MS3_00001655.2	MS3_00001655	4	15.360977	60.778358	10.860072	10.082727	19.010773	9.578803	8.516419	3.328639	2.593541	1.850489	1.687033	3.375934	5.93974	4.699654	12.807139	2.022097	3.601346	0.749786	2.762737	2.787681	4.475575	3.589306	2.307407	0
MS3_00001656.1	MS3_00001656	7	144.603058	90.637695	160.1548	107.684502	98.69648	111.640007	143.826096	220.170486	242.327332	263.933807	177.243454	277.417816	201.426331	257.057007	192.375916	180.713348	208.954956	199.220673	187.809509	188.596771	227.607498	136.10994	138.469849	26.275267
MS3_00001657.1	MS3_00001657	2	21.860043	13.80296	83.057907	23.514482	16.757357	16.910831	199.156067	99.213524	56.717735	47.060795	0	26.910498	32.383976	54.847668	57.755123	35.15546	47.850357	20.067551	42.616638	25.166496	22.851343	80.224831	76.748421	0
MS3_00001657.2	MS3_00001657	1	1.876953	0.84843	23.053431	31.017157	23.688971	24.369646	3.794468	19.010956	10.110373	6.039297	6.868656	3.670493	0.723128	4.382154	11.464246	0.410034	0.493779	1.904688	0.434667	1.29054	0.235767	7.785868	7.909624	0.039787
MS3_00001657.3	MS3_00001657	1	1.893369	3.238039	23.351692	23.96365	27.219458	51.788044	1.302176	0.599982	23.682552	28.25946	18.554695	27.582132	20.190573	6.83938	2.597666	21.426378	15.138833	34.21986	12.55151	26.876059	33.0326	28.36952	22.878485	53.71312
MS3_00001659.1	MS3_00001659	5	10.665979	0	16.439611	1.733239	5.091205	2.752031	0	0.164883	0	0.233204	0	0	1.384271	2.156279	1.774235	1.904708	1.697191	1.597819	1.42302	1.513851	1.246793	0.867946	0.897058	0
MS3_00001660.1	MS3_00001660	1	0	29.349674	95.097099	103.264755	67.100708	95.429619	0	7.082859	34.090591	27.371075	25.173386	8.528927	9.119874	23.181662	24.208441	6.093107	18.039038	5.04432	5.025179	3.826433	4.145165	11.378985	14.902422	0
MS3_00001660.2	MS3_00001660	2	45.379257	0.65344	0	5.743557	17.390863	10.349955	46.016674	0	1.769108	0	0	10.16826	0.999962	1.939182	0.792761	12.650267	0	16.799492	13.232332	12.649305	10.685306	1.140378	1.851637	1.318915
MS3_00001660.5	MS3_00001660	1	0	2.103721	6.47156	9.068681	2.904255	8.168988	0	0.165382	3.568195	0.5075	1.209471	0	0.235005	0.041691	0.346048	0	0	0	0	0	0	2.063835	2.096613	0
MS3_00001661.1	MS3_00001661	5	39.280022	19.438334	88.863503	39.796238	60.10807	44.090912	37.189152	14.984758	26.186737	24.401121	21.227747	18.956379	21.467619	21.109118	32.905937	24.657166	28.71172	30.10091	23.407167	20.40803	23.97983	16.850225	20.962181	1.03508
MS3_00001662.1	MS3_00001662	5	13.272514	12.883718	42.032139	29.783039	23.277325	14.214964	38.130817	2.784255	9.403029	5.397637	3.743658	2.768981	0.928308	3.874501	6.153395	0.891687	0.474106	1.592619	3.083933	1.893559	1.63423	7.75983	7.397372	1.415665
MS3_00001662.2	MS3_00001662	1	1.46259	2.431488	37.03849	23.022516	46.201668	54.606144	0	13.623228	4.215212	5.451515	2.768153	4.92514	12.468225	8.389392	30.104675	15.491985	22.778906	18.465147	16.506157	14.811395	20.07472	17.378666	20.020332	0
MS3_00001663.1	MS3_00001663	5	2.848573	3.777587	49.532051	16.692245	11.570772	25.650362	0	5.070987	5.194882	3.373149	2.328863	4.69102	10.915373	6.057572	17.113714	19.439524	18.908617	24.989599	24.015068	17.566172	23.554445	12.132454	13.554204	0.806925
MS3_00001664.1	MS3_00001664	3	8.442211	0	0	0	6.903148	10.016681	1.557394	23.11054	28.102425	8.602619	13.710822	4.160948	9.283675	14.951989	12.194607	2.038104	5.747156	5.389866	5.655501	3.034242	8.653426	17.769718	14.248131	0.457558
MS3_00001665.1	MS3_00001665	2	36.54834	22.1903	139.647629	10.496336	15.218891	34.224251	136.681778	46.723782	34.162167	23.658072	16.652023	25.57284	54.42276	26.346304	48.503628	117.385887	147.52626	103.936531	113.133568	109.824539	119.662804	112.106247	125.363281	19.964598
MS3_00001666.1	MS3_00001666	1	35.435345	6.123896	11.21839	46.286449	27.933165	50.106125	15.442162	9.658749	7.421575	17.55724	8.864623	10.318076	5.849458	10.721613	14.402524	4.190935	6.024955	5.035696	4.434356	4.513882	6.243139	9.467648	9.15384	0.607415
MS3_00001667.1	MS3_00001667	5	24.835411	13.753694	55.474747	10.511897	4.22761	3.569019	17.56431	27.501223	9.881857	15.863117	8.840369	18.614748	8.419046	12.255939	29.8332	24.649019	8.76436	44.257404	23.062414	44.663933	29.544155	41.875095	39.712967	33.523243
MS3_00001668.1	MS3_00001668	5	29.35597	15.038175	65.593269	10.330812	4.839015	2.292174	36.383759	28.348158	11.572236	16.786819	13.40947	25.731459	10.625578	12.644169	29.426571	35.291904	14.053184	52.875683	26.383669	51.630894	34.786934	54.258209	52.085159	42.721737
MS3_00001669.2	MS3_00001669	1	0	8.040709	49.13739	47.958931	28.153761	53.886299	5.754145	2.406972	13.697036	11.160028	5.336632	4.484201	2.068844	5.740821	17.090668	2.711979	2.786194	4.130707	3.581826	2.640333	1.932014	15.656777	17.707453	0.807188
MS3_00001671.1	MS3_00001671	3	197.68512	152.352219	106.903053	54.621334	90.737556	210.737656	38.095985	146.661926	107.713188	102.566711	62.855061	74.225044	80.642136	91.797386	76.499718	95.885605	86.309502	97.519211	81.762177	101.980042	81.515663	89.249939	89.452438	113.775719
MS3_00001671.2	MS3_00001671	3	300.404694	23.935585	35.938225	7.471606	0	13.652089	32.142715	3.871599	7.165647	7.468093	8.730847	6.22573	20.058723	10.434143	0.236896	8.62338	8.126407	6.239729	12.605686	14.618545	17.544054	8.701983	6.227698	4.0899470000000004
MS3_00001672.1	MS3_00001672	7	0	0	36.211308	0	0	0	12.67879	57.928898	31.309427	170.579636	73.063309	153.580475	163.03009	181.920547	82.033905	91.270523	44.88269	1.553871	132.403366	97.324974	135.278534	86.39901	83.438034	36.983276
MS3_00001672.2	MS3_00001672	2	0	1.310395	16.457478	0	0	0	29.268812	0.400204	22.87361	9.566596	32.514118	4.641371	8.038271	3.241109	7.59656	13.444324	18.776821	26.059555	6.104181	13.998379	10.325625	4.669761	7.507923	0
MS3_00001672.3	MS3_00001672	3	216.457291	64.126419	96.812981	5.695303	16.613865	18.319016	0	10.181805	14.565777	1.321532	0	22.008608	0	4.084213	6.012799	4.818609	11.041371	9.601909	4.900426	7.697877	6.2384829999999996	6.051371	8.462863	1.434744
MS3_00001672.4	MS3_00001672	NA	0	0	0	0	0	0	0	0	0	4.270162	0	0	0	0	0	12.382675	0	0	0	0	0.183661	0	0	0
MS3_00001673.1	MS3_00001673	1	0	0	12.355476	20.734621	10.903744	8.811709	3.177396	0	0	0	0	0	0	2.288785	0	0	0.39946	0	0	0.740221	0.543496	0	0	0
MS3_00001674.1	MS3_00001674	1	5.399411	8.20914	35.277576	46.768631	16.583546	90.215935	6.199865	14.044679	6.958744	9.964635	8.397038	14.90969	9.618581	14.501192	10.751671	11.126735	8.679484	9.535002	14.730904	12.394333	7.655132	14.079401	11.854046	6.5805110000000004
MS3_00001674.2	MS3_00001674	2	40.732822	0	0	35.826077	148.795212	0	66.236298	159.400513	41.081367	51.545094	15.542002	37.307011	36.48135	20.471142	76.896523	45.966511	62.835728	48.556198	56.773594	50.976559	54.095215	79.457695	90.820435	29.949326
MS3_00001676.1	MS3_00001676	6	11.289463	4.244108	27.452763	4.79961	0	1.828418	1.274765	5.300668	27.090378	23.635248	8.927592	19.443607	30.69894	35.673199	166.053894	74.372566	101.213448	131.106613	77.610367	90.414543	79.197372	73.570671	109.399811	5.021884
MS3_00001677.1	MS3_00001677	1	1.907576	0	8.889612	19.280874	5.110125	33.311226	5.187438	0.211941	1.60122	2.714719	0	1.830027	2.299163	1.158753	5.515059	3.424437	7.081553	10.872701	4.317763	6.555826	9.057022	0.75756	1.062513	0
MS3_00001677.2	MS3_00001677	1	0	0	0	15.610097	47.553883	0	0	0	0	0	0	0	1.144843	0	0	3.24395	2.966446	0	8.712117	0	0	0	0	0
MS3_00001678.1	MS3_00001678	1	0	8.115273	0	15.413005	0	17.136927	29.457409	0	0	0	0	0	0	0	4.396432	0	1.913856	0	100.537689	5.490795	0	7.211221	6.561185	0
MS3_00001679.1	MS3_00001679	3	324.325684	0	0	54.541245	5.393115	73.632553	84.825188	1.860137	5.630322	2.242583	0	0	5.250175	0	7.346437	0.606562	2.327671	170.897858	1.656644	0.235626	167.91333	1.325997	1.684675	0
MS3_00001679.2	MS3_00001679	7	0	124.346916	152.922577	0	118.443291	0	0	127.776749	101.735245	121.764435	89.14373	123.078568	129.344727	134.302811	126.077789	167.534317	172.902695	0	178.255798	167.046555	0	187.543488	178.74437	62.102543
MS3_00001680.1	MS3_00001680	2	18.64534	7.425405	11.56674	22.003195	2.282201	19.439457	20.53907	0.965293	3.550522	3.007761	0.348873	1.179236	4.977808	0.40619	3.376403	3.725253	0	8.118057	1.659832	1.934519	0.45276	1.761446	6.591698	2.084617
MS3_00001680.2	MS3_00001680	1	0	0	35.83268	34.936626	81.59391	0	0	26.012144	17.06802	8.960114	8.812309	11.342477	0	21.408457	51.679634	6.586311	16.21174	0	9.408833	7.981226	13.940779	18.289993	15.196932	0
MS3_00001681.1	MS3_00001681	5	15.179594	6.02449	27.708513	12.430277	9.778435	4.956271	11.282175	2.351169	4.007122	6.042248	5.582232	5.248388	7.08668	3.95205	4.181357	12.049754	13.473278	11.802865	7.223397	10.217837	7.397791	8.159497	4.975091	0.651331
MS3_00001681.2	MS3_00001681	2	0.047875	19.335848	0	0	0	0	21.212709	1.536105	3.047622	0.727934	0	9.193503	4.713368	22.997967	8.835333	1.302815	9.323771	4.398913	5.97621	6.05218	3.967762	1.281021	3.116824	0
MS3_00001681.3	MS3_00001681	3	69.064674	0	0	0	0	0	0	28.77846	14.853045	7.396618	8.526285	23.150164	21.324739	6.147007	22.280268	24.534687	31.768963	28.362654	30.889006	38.160106999999996	45.830559	17.69441	38.778225	5.65746
MS3_00001682.1	MS3_00001682	5	182.801041	38.750084	129.099503	119.075722	109.81443	169.476395	160.691574	28.396931	45.635597	47.119781	43.448765	35.729801	27.68779	38.644718	76.086349	34.945164	47.052486	42.301445	44.169827	39.021923	39.966343	32.363457	32.147346	2.47137
MS3_00001682.2	MS3_00001682	3	40.110119	34.537819	32.99971	9.233027	11.699556	16.451353	1.499911	30.174709	32.83102	36.720676	41.39069	21.759935	36.093266	36.54855	14.491164	17.46167	24.006247	23.30904	15.973708	21.752613	25.155682	29.145151	32.583202	68.096008
MS3_00001683.1	MS3_00001683	7	0	0	0	0	0	0	0	8.388247	4.81304	4.807339	0	6.05448	4.9821	0	11.338178	7.205253	13.39597	8.036516	3.997083	3.736085	9.064511	6.886415	9.316164	3.359815
MS3_00001684.1	MS3_00001684	5	0.775935	2.889332	26.622446	9.218782	16.756575	9.898374	10.541517	2.500361	1.89255	4.021306	1.198199	2.678935	12.760049	7.425333	3.498806	2.035643	2.925016	2.318736	2.402766	2.627815	2.670601	0.941876	1.254759	0.317704
MS3_00001685.1	MS3_00001685	2	0	0	0	0	6.261103	0	5.149013	0	0	0	0	0	0	0	0	0	0	0	0	0	0	0	0	0
MS3_00001686.1	MS3_00001686	5	6.046098	12.611472	50.619209	9.314749	4.919804	3.378329	33.252155	21.573566	21.588757	27.180132	10.872402	25.2453	35.82058	26.895023	36.027454	53.792587	63.644272	53.961651	50.800232	59.835552	58.515961	37.933613	45.991261	2.685308
MS3_00001686.2	MS3_00001686	5	0	0	17.171721	2.346849	0	0	0	3.622567	0	1.269506	0	1.119626	1.660422	2.599096	2.018536	2.683628	4.587609	1.248386	5.136977	2.543676	5.150012	7.149668	4.357658	1.243634
MS3_00001687.1	MS3_00001687	6	0	0	0	0	0	0	0	0.823506	2.606319	2.607742	4.196903	0	0.463789	0	14.547089	10.703979	13.701088	22.277271	5.728029	17.967482	17.207773	1.588673	2.225389	0
MS3_00001688.1	MS3_00001688	5	16.680185	12.667143	81.671616	103.880554	68.380501	42.693085	120.387093	46.006115	53.884716	43.48793	13.790873	22.531551	15.004069	28.128197	47.154465	13.962477	25.994616	19.860125	17.158648	18.453215	20.219852	35.085018	33.608532	2.213444
MS3_00001689.1	MS3_00001689	5	20.227453	8.22152	42.091396	21.471413	29.502827	25.1688	17.326061	4.602093	17.20907	16.053026	10.41803	5.867247	2.883115	5.506052	13.556955	7.133945	5.004407	12.301058	14.83777	15.564746	4.46283	12.448344	15.715946	6.186875
MS3_00001689.2	MS3_00001689	2	0	0	36.193817	3.214127	12.310876	4.146658	115.198067	29.660011	13.61597	2.084776	7.462854	34.480946	35.390873	33.118675	35.110069	41.343227	55.24754	28.649673	28.730801	25.534117	58.444424	44.070286	36.742519	0.907248
MS3_00001690.1	MS3_00001690	2	13.888345	4.845085	74.672356	24.000546	29.992807	23.760063	100.742691	28.251369	19.414526	16.938541	6.278807	17.57819	27.448143	19.197466	99.225021	36.549782	40.816952	47.35397	47.084507	37.983654	43.332119	39.364971	46.737438	2.071715
MS3_00001692.1	MS3_00001692	1	17.885727	5.67199	37.175827	41.513577	34.199089	35.346409	0.520264	6.036324	17.472275	21.006706	7.831583	13.648664	10.975846	11.616686	17.907131	8.961281	11.985949	13.143468	13.740881	6.018807	7.269422	23.047894	25.826263	1.913105
MS3_00001692.2	MS3_00001692	2	7.255941	0	0	0	0.653765	3.534703	54.944279	29.528162	22.121933	16.556206	23.185949	24.936729	26.459547	41.594322	25.921686	40.980579	30.577	38.071503	33.511471	56.396492	42.557747	20.626919	17.647934	8.589158
MS3_00001693.1	MS3_00001693	5	62.172478	14.533844	89.136375	35.043674	20.572775	11.20133	23.929424	10.946028	5.610537	8.341638	6.329623	5.01894	10.060413	13.18113	40.113625	11.740195	18.977827	22.648182	17.121901	13.286475	15.97966	17.355	20.793781	0
MS3_00001693.2	MS3_00001693	5	0	0.587463	36.172203	7.841345	2.239509	13.714522	61.421429	1.72276	3.191222	2.368753	1.9452	2.198809	1.362401	2.14566	5.274537	0.74975	0.534919	1.513744	0.748897	0.778547	0.817374	3.179885	2.163076	0.555121
MS3_00001694.1	MS3_00001694	5	6.480703	3.794376	76.414978	59.827663	57.651005	56.662739	9.036624	1.475739	3.250912	4.395776	3.12838	2.259587	6.683243	6.055818	30.097696	20.514086	27.56793	31.455719	30.810663	23.269896	25.358324	2.230454	3.015399	0.915478
MS3_00001695.1	MS3_00001695	3	2493.008545	447.609711	168.068024	1.547515	0	0	54.849812	86.712158	71.914238	111.925049	117.525597	107.568863	20.120031	105.567383	36.049259	25.61162	28.307627	25.165783	21.849564	53.505154	22.857601	61.196972	60.065826	7.970625
MS3_00001696.1	MS3_00001696	5	8.030555	14.693816	79.680496	27.638132	16.827797	30.227261	10.473741	1.663301	3.489786	3.67216	2.808785	3.328443	1.609332	3.806406	12.828349	2.375524	11.570897	5.003674	15.010664	9.008306	12.096354	11.973855	7.293717	0.557037
MS3_00001696.2	MS3_00001696	6	3.118423	0	0	0.31381	0	0	0	0	0.080003	0	0	0	7.708683	0	2.060786	28.376055	13.446967	30.447119	14.088943	16.323183	19.909155	2.808369	24.113615	0
MS3_00001696.3	MS3_00001696	5	0	1.351103	26.379827	14.02957	1.960943	0	0	0	1.968072	0.850228	0	0	0.723689	1.14535	0.563125	0.851673	0.242257	0.906009	0.169038	0.528088	0	1.12744	2.161354	0
MS3_00001697.1	MS3_00001697	6	0	2.264656	0	3.573113	3.624968	16.547344	2.731799	0.424888	0	0	0	0	0.33214	0	2.513177	15.91745	15.460153	18.53668	14.082266	23.28326	19.766542	9.106659	12.426317	0.887037
MS3_00001699.1	MS3_00001699	5	51.253452	57.81448	300.141113	154.309479	210.022385	202.606567	68.541641	101.511345	56.68906	54.808403	40.704319	45.099648	71.832008	50.004841	180.861893	85.385994	116.03569	114.70108	115.615013	98.724426	122.100044	164.667099	184.653305	10.087119
MS3_00001700.1	MS3_00001700	1	5.142828	1.857478	1.322094	25.295763	15.030402	46.952103	0	0.654407	1.907812	3.415437	1.346074	3.594683	3.38767	0	7.80791	5.032869	6.619995	7.506023	7.75338	5.824281	7.465928	1.238731	3.31619	0.128489
MS3_00001700.2	MS3_00001700	NA	0	0	0	0	0	0	0	0	0	0	0	0	0	5.279501	0	0	0	0	0	0	0	0.686545	0	0
MS3_00001701.1	MS3_00001701	7	0	0	11.619724	0	16.71954	25.764215	0	205.901398	29.683384	137.996719	105.413895	103.008537	1595.460938	587.691956	7.762379	1.002729	2.843615	0	0	0	0	43.35429	39.789288	17.854342
MS3_00001702.1	MS3_00001702	1	42.576118	22.690977	73.720467	126.038597	184.86084	125.850868	43.586891	50.804226	35.985855	52.556438	24.486198	35.710953	28.845669	34.170357	74.833176	43.800533	43.178565999999996	59.97197	57.532574	43.37598	46.82732	51.220222	54.209137	3.177951
MS3_00001703.1	MS3_00001703	1	13.098414	5.597266	21.894226	13.948729	20.364359	18.400127	3.541328	2.285988	5.689836	3.409512	4.25347	4.726634	4.573246	5.830743	7.269718	2.002858	3.767644	5.037514	3.999176	2.822762	2.361107	5.052552	5.132274	0.724248
MS3_00001703.2	MS3_00001703	1	11.207075	11.59185	16.222275	35.979618	38.13792	33.565498	1.937866	9.048656	8.801875	10.526689	5.323472	6.950638	2.737437	5.310382	14.71452	11.163207	11.987001	7.84162	10.213356	10.538819	10.632749	12.74778	15.602139	0.097586
MS3_00001704.1	MS3_00001704	1	10.671139	0	0	10.386454	7.463665	9.325389	1.389697	2.173598	12.257335	6.298555	4.120894	5.033753	3.582393	5.63484	2.243253	1.376421	1.754606	4.632658	2.783334	2.072826	3.098632	2.730647	3.550106	0.504216
MS3_00001704.2	MS3_00001704	7	0	0	0	3.032723	0	0	0.32638	4.900125	27.351522	44.740093	13.349333	12.201209	4.667764	12.173094	0.867096	10.360415	8.97319	6.801109	2.084078	6.028615	4.984285	14.070445	11.099428	0.212019
MS3_00001705.1	MS3_00001705	1	0	0	0	20.108433	5.05719	24.767391	0	0	7.877099	1.37769	0	0.99089	0	0	0	0	0	0	0	0	0	0.585299	2.230536	0
MS3_00001706.1	MS3_00001706	1	7.291839	6.733481	10.739135	13.768695	12.467321	11.576003	3.270385	8.660622	18.455126	12.343405	18.412498	12.426478	8.122529	22.819399	11.227566	3.198882	3.809783	3.511977	2.789289	3.765922	3.877384	3.521023	4.119584	0.287194
MS3_00001706.2	MS3_00001706	7	0	0	0	0	0	0	0	1.845268	2.831806	1.378731	2.262074	0.99492100000000006	2.136777	3.671165	0.251438	0.154444	0.116045	0.460112	0.152808	0.534669	0.356433	0.612011	0.315948	0
MS3_00001707.1	MS3_00001707	5	40.859524	20.602774	83.914391	28.40093	38.279499	28.072332	82.899612	41.506638	39.973087	40.690281	37.587669	48.204281	83.281471	50.273067	96.182472	89.680237	92.890678	109.509178	103.708603	91.703316	108.745811	56.151085	56.082329	7.324966
MS3_00001707.2	MS3_00001707	7	0	0	0	0	0	0	0	0	3.863816	3.131748	0	0	1.672531	0	0	1.013393	0.761201	0	1.74295	2.965146	5.912417	0.819483	1.487559	0
MS3_00001707.3	MS3_00001707	3	14.935102	2.132127	2.259496	0	2.828888	4.322162	13.66162	1.439033	2.207638	2.42771	0	7.08345	4.68617	1.723029	24.434292	10.777577	10.46198	5.591185	10.428709	13.804391	6.698229	8.605796	7.545537	0
MS3_00001707.4	MS3_00001707	1	0	4.160767	0	0	11.627692	38.747517	0	2.173554	1.686028	0	0	1.212231	4.740345	5.010957	3.849328	5.689909	9.10303	7.490302	3.814202	11.987959	11.617544	0.809039	3.360986	0
MS3_00001708.1	MS3_00001708	1	5.705392	0	3.578108	11.609279	13.70528	8.552812	0.449528	0	0	0.39774	0.391654	0	0	0.412059	1.155361	0.130688	0	0	0	0.116519	0	0.352334	0.236713	0
MS3_00001709.1	MS3_00001709	5	0	0	10.028985	0	0	0	0	1.247598	3.258794	3.63662	0.732001	1.963676	2.89971	5.017446	4.133972	3.369722	6.46587	4.479937	3.327921	2.889578	2.942263	1.804514	2.696548	0.534397
MS3_00001710.1	MS3_00001710	1	2.004637	10.160057	35.501583	269.104187	563.51062	738.384033	1.345443	280.231384	121.534744	33.537102	45.766048	102.505264	247.79422	155.466202	1725.07019	480.203278	502.690369	484.048187	543.324585	493.314178	622.046631	359.192871	433.894501	0.456312
MS3_00001710.2	MS3_00001710	3	456.98407	0	376.254822	157.546509	60.9482	181.755768	682.407166	130.391357	15.340302	182.943207	41.073471	96.697411	248.880264	138.088943	356.840088	134.660141	366.910431	372.860291	403.153198	324.108032	423.09906	192.4823	199.615311	37.899658
MS3_00001710.3	MS3_00001710	NA	0	0	0	0	0	0	0	0	84.358727	0	0	0	0	0	242.608215	0	0	0	0	0	0	0	0	0
MS3_00001711.1	MS3_00001711	1	121.361679	157.225922	74.638405	146.414459	215.722229	162.482712	140.543045	115.024033	81.612091	94.058273	106.742279	99.833832	64.633896	101.419304	96.395233	75.281456	80.262161	79.837875	110.713531	81.561157	84.858681	124.428841	121.182327	274.082001
MS3_00001713.1	MS3_00001713	5	19.578588	11.881888	60.82552	34.183857	38.365387	33.935459	7.612255	5.789496	14.13321	11.841578	9.569889	11.119461	7.011979	11.684315	7.829603	6.473863	6.096997	6.126256	5.919095	6.800202	5.836138	11.264244	10.771009	0.723928
MS3_00001714.1	MS3_00001714	1	78.283768	60.10799	48.727337	176.486877	198.970413	191.283936	35.563061	29.618141	11.800881	15.262221	15.250929	18.0637	23.210531	17.620918	30.057171	24.217014	28.006956	25.934082	31.063126	27.03915	31.309139	28.115578	25.153389	17.064709
MS3_00001714.2	MS3_00001714	NA	0	0	0	0	0	0	0	0	0	0	0	0	0	0	0	0	0	0	0	0	0	0	0	0
MS3_00001715.1	MS3_00001715	3	165.012543	45.40799	89.865646	57.273361	65.134727	98.366547	150.448242	107.755402	50.659538	56.73629	47.42873	70.64711	67.316963	60.391384	78.898674	111.392525	125.315117	77.528229	111.150993	113.431107	127.068207	81.365288	95.983955	24.120213
MS3_00001716.1	MS3_00001716	6	56.321198	22.061665	91.083923	37.858265	49.163284	60.879375	7.241038	25.022221	71.601906	65.752708	65.46756	97.87043	90.252289	131.866745	306.958649	227.430862	254.426346	289.791351	174.163879	241.150558	230.149796	546.240234	682.711548	88.846275
MS3_00001716.2	MS3_00001716	4	31.077627	32.549805	57.405037	23.119905	23.329433	33.271748	1.846359	17.860273	20.615595	19.491314	13.717546	16.764643	12.003129	17.4657	14.729844	7.473434	11.033136	11.433551	8.947466	12.501503	9.469711	22.622046	21.623745	7.639273
MS3_00001717.1	MS3_00001717	2	0	0	0	0	0	0	2.578108	0	0	0	0	0	0	0	0	0	0	0	0	0	0	0.441688	0	0
MS3_00001718.1	MS3_00001718	1	0	0	0	10.809828	20.668411	14.982494	0	1.007287	0	1.320263	2.46654	0.808476	0.216674	0	0	0	0	0	0	0	0	0	0	0
MS3_00001718.2	MS3_00001718	7	0	0	0	9.355053	3.355669	0	0	0	10.312289	7.955639	0	6.894468	2.990558	8.815525	0.337933	0	1.664447	0	0.870608	0	0	1.252813	1.167422	2.423188
MS3_00001718.3	MS3_00001718	7	0	0	0	0	0	0	0	0	1.320087	2.07194	0	0.498063	1.750527	0	0.593573	1.232059	0	1.517933	0	0.921048	0	2.821475	0.789001	0
MS3_00001719.1	MS3_00001719	7	0	19.557308	7.630048	26.930531	26.147961	29.229734	34.447159	74.536339	249.969131	312.29425	120.783333	199.365402	81.25631	230.725449	35.519505	63.558628	80.84034	82.769112	70.323502	69.681618	56.427547	101.480141	77.302025	22.820286
MS3_00001720.1	MS3_00001720	7	91.632339	14.579984	89.216934	0	0	28.776062	68.476471	183.4617	222.69281	175.028595	106.983261	115.695358	280.723358	176.144318	183.634598	301.406769	343.681549	347.523712	255.469894	283.137543	315.781464	270.228058	279.638184	20.484077
MS3_00001720.2	MS3_00001720	4	0	17.930624	11.428602	19.101711	0	0	0	2.351275	2.550349	0.829719	0.94415	0.506444	2.124462	4.672472	4.032876	4.507902	5.199275	3.641613	2.63692	17.624414	4.218521	4.004871	4.379871	0.506705
MS3_00001721.1	MS3_00001721	1	189.312912	79.766014	156.966599	397.951111	248.451996	364.75665299999997	357.517914	281.236877	212.887634	252.416458	196.631851	230.055344	160.569534	226.61882	169.459	173.33757	164.815216	147.973892	175.055923	175.078049	175.994293	263.627655	235.325745	140.262329
MS3_00001721.2	MS3_00001721	NA	0	0	0	0	0	0	0	0	0	0	0	0	0	0	0	0	0	0	0	0	0	0	0	0
MS3_00001722.1	MS3_00001722	5	6.140093	0	23.09602	5.119482	6.94914	2.536991	1.57783	6.110254	7.860001	8.077627	7.155509	10.002584	8.097584	9.649048	6.468478	9.302224	11.968169	7.697007	11.330839	10.325049	8.984612	10.145122	8.636328	2.8658960000000002
MS3_00001722.2	MS3_00001722	1	0	3.841925	19.164141	13.482525	17.327291	20.353369	11.040291	2.176234	12.595479	9.336607	6.483659	4.785148	2.398449	11.723966	6.940393	5.284593	3.668343	6.018582	2.440712	2.346734	1.706043	7.266	7.375875	0.550338
MS3_00001722.3	MS3_00001722	7	0	0	0	2.886867	0.839212	13.396318	0	41.08762	8.713593	17.544512	32.785812	14.629524	25.216276	10.364885	26.593687	14.489064	21.358204	8.985904	26.825478	25.719894	23.669146	29.432697	29.884174	1.555137
MS3_00001723.1	MS3_00001723	5	17.937893	1.933602	31.582146	8.599558	7.589985	15.513178	18.518732	22.085125	89.537636	36.125107	15.975801	40.285332	15.527597	20.478271	30.87463	9.920728	8.381406	7.36969	7.083628	11.923007	10.057397	25.930307	15.727901	18.019604
MS3_00001724.1	MS3_00001724	1	0	0	16.84363	16.069859	10.520391	22.25897	3.041697	0.425135	0	1.562611	0	1.177788	4.847193	1.787061	1.353224	0.542125	1.018446	0.312097	1.184108	0.74772	0.623066	0	0.180664	0
MS3_00001724.2	MS3_00001724	NA	0	0	0	0	0	0	0	0	0	0	0	0	0	0	0	0	0	0	0	0	0	0	0	0
MS3_00001725.1	MS3_00001725	6	0	0	0	0	0	0	0	0	0	0	0	0	0	0	3.367466	3.178728	2.643152	4.029354	4.458704	3.793855	3.793965	0.332846	0.375607	0
MS3_00001725.2	MS3_00001725	NA	0	0	0	0	0	0	0	0	0	0	0	0	0	0	0	0	0	0	0	0	0	0	0	0
MS3_00001726.1	MS3_00001726	6	0	0	0	0	3.452077	0	0	1.018595	0	1.180573	0	2.489476	3.06837	3.485327	29.246964	2.878152	2.382118	6.263693	4.971198	1.77745	4.625476	0.979848	1.845229	0.525315
MS3_00001727.1	MS3_00001727	1	29.236923	235.64946	190.944733	162.628769	39.765266	218.252304	202.638992	311.398773	99.57592	62.67836	38.605007	62.558052000000004	188.520905	92.844078	350.721375	218.680313	242.448181	249.534714	249.630905	233.795715	260.102875	299.532684	284.428833	18.1259
MS3_00001727.2	MS3_00001727	1	16.186531	23.701653	10.179963	2.424548	122.562172	78.117142	1.619301	9.145014	2.818544	4.337603	5.891619	17.668182	1.253607	4.502504	16.238596	6.933327	0.97595	8.880169	6.954004	5.515053	22.834568	11.501472	9.436667	0.168769
MS3_00001728.1	MS3_00001728	5	53.944069	4.877095	111.703964	53.040318	35.875038	10.661787	32.802631	33.229729	21.263201	32.043854	2.491261	11.405748000000001	27.632887	31.49058	108.635429	42.800499	54.305202	50.547138	53.686909	42.379696	51.919434	58.395672	74.019989	1.538398
MS3_00001728.2	MS3_00001728	5	0.518749	8.191794	53.640034	21.071497	22.566864	15.621636	1.543814	1.603753	9.771041	3.135791	8.831212	6.549671	0.51982	3.113953	4.13924	0.414644	0.200788	0	1.35095	0	0.465146	5.558595	4.342117	1.046994
MS3_00001729.1	MS3_00001729	5	6.029079	30.527918	113.033394	19.195734	44.394524	73.366402	11.368294	4.422163	29.910656	25.127098	4.577954	9.248563	4.549965	21.619991	6.228274	5.592069	4.84687	4.596766	5.289677	5.770035	4.904338	39.88422	40.430622	5.908937
MS3_00001729.2	MS3_00001729	2	0	10.578762	4.975385	0	0	0	21.829939	0	2.603208	11.571455	43.205822	13.041641	2.985221	0	0	12.494983	14.946915	0	11.211803	2.875739	20.029638	11.919481	20.957344	1.474479
MS3_00001729.3	MS3_00001729	1	74.688591	0	0	74.911201	12.729732	70.992622	0	96.742004	25.69409	24.195229	13.175532	36.628647	60.845837	25.60162	93.85717	82.352905	88.954155	89.714401	83.486214	89.469635	66.591187	81.650749	90.449287	0
MS3_00001730.1	MS3_00001730	1	0	6.978611	2.675984	14.619445	19.439034	14.453687	0	0	4.930052	0	0	3.433005	4.403203	0	1.075131	2.385957	3.365562	3.27023	2.862801	1.11997	3.337247	0.278887	3.137581	0.022776
MS3_00001730.2	MS3_00001730	1	0	0	0	0	9.717551	24.639324	0	0.736499	14.701244	9.441882	4.467484	4.00728	4.451866	17.483946	1.557294	5.648471	2.595994	7.210259	16.691738	17.789513	5.054749	4.708505	0	7.654642
MS3_00001730.3	MS3_00001730	6	0	0	7.744072	10.954441	0	0	0	10.020432	5.523931	7.205667	0	13.630863	39.547443	1.206514	21.841639	56.861179	53.468307	59.145168	70.458221	69.484238	73.417313	35.078068	41.210938	0
MS3_00001731.1	MS3_00001731	2	4.391829	3.466827	14.688083	0	0	0	61.008667	52.571621	14.46699	11.584195	1.772479	10.303938	23.890495	12.272385	35.301727	24.363907	25.617317	22.390535	31.180216	26.772925999999998	32.214298	23.472406	20.908449	8.970168
MS3_00001732.1	MS3_00001732	5	0	7.802409	54.069363	14.658814	3.475807	15.969544	17.09761	5.437022	22.375118	15.038279	4.745121	9.13381	12.984241	10.741347	30.497036	21.081511	27.153603	25.659235	31.335735	21.468292	33.445107	5.147328	5.120976	1.510194
MS3_00001734.1	MS3_00001734	5	67.739952	27.840536	56.081825	13.489328	26.215862	17.606371	28.952322	7.658957	16.234543	7.05973	10.120931	13.174484	12.491599	17.601513	24.309231	13.844678	19.573891	15.801066	5.317991	16.81304	17.455288	13.452003	14.466142	1.144261
MS3_00001734.2	MS3_00001734	5	0.072135	5.691073	22.161596	5.809973	7.793291	2.051037	4.412804	1.036548	4.980595	4.328404	2.217275	0.225666	0.298562	2.377255	1.923705	0.027828	0.276669	0.550546	0.426114	0	0.538872	4.488347	3.68077	0.19196
MS3_00001734.3	MS3_00001734	5	8.566767	0.385692	21.606066	0.118321	7.948954	0	0	0.226935	1.275524	1.536153	4.153881	0.059965	0.215881	0	2.23455	0.687636	0.392794	0.22882	0.002198	0.043331	0	1.091173	1.139643	0
MS3_00001734.4	MS3_00001734	5	16.244396	2.562647	25.232	0	0	0	0	0.252041	0	0	0	1.536094	0	0	0.330778	1.06226	3.184414	1.176342	0.365111	0.907002	0	0.203491	1.049605	0
MS3_00001734.5	MS3_00001734	NA	0	0	0	0	0	0	0	3.683548	0	9.401986	0	0	0	0	6.762636	10.543199	0	17.393524	33.875	0	0	0	3.319053	0
MS3_00001735.1	MS3_00001735	5	0	2.562379	79.56591	29.45063	0	17.535631	56.207912	3.497931	13.219163	26.379833	6.577843	18.687536	11.832439	15.227685	1.428476	7.922155	10.432572	8.290781	15.131349	7.417229	9.395754	9.834826	10.051649	1.396127
MS3_00001735.2	MS3_00001735	3	190.48819	61.816994	43.602592	0	51.825256	16.805515	8.760573	44.040615	57.319992	57.492744	63.128288	48.747105	50.112732	83.686668	36.570927	40.273212	59.081944	28.662836	34.032215	35.934368	59.003513	34.51712	37.742527	4.434504
MS3_00001735.3	MS3_00001735	6	0	0	0	0	0	0	0	0	0	0	0	45.632465	52.715538	0	25.023705	48.998848	0	35.132202	53.714989	91.671638	46.037556	0	13.790253	0
MS3_00001736.1	MS3_00001736	5	182.88180500000001	34.185326	167.063828	11.765388	2.893371	23.022121	5.982809	0.570912	11.073342	50.918861	4.084105	40.626656	3.278084	39.465912	32.796753	6.17054	1.698582	13.205599	12.021852	2.236695	2.496161	2.509578	3.158265	3.445841
MS3_00001736.2	MS3_00001736	1	0	0	0	476.631958	601.437805	555.190796	182.170624	108.84066	162.417267	155.832397	149.718018	185.840637	135.39122	184.714432	178.803696	161.207825	174.414764	164.131821	158.993057	150.587753	177.464355	91.569725	103.577538	7.213058
MS3_00001737.1	MS3_00001737	4	65.480614	124.764282	48.982876	45.327217	34.418419	39.684032	68.327065	38.082603	47.985115	64.688637	50.678429	63.009037	48.971695	58.321838	35.320496	43.323101	37.349102	44.809212	43.606728	47.146027	41.513405	44.353775	43.050091	35.87925
MS3_00001737.2	MS3_00001737	3	151.102905	11.453911	2.842994	3.746927	2.393297	29.390301	9.736538	7.104719	3.751673	4.333045	3.647316	1.985001	2.406227	3.439344	7.83263	0.69067	3.581318	5.747452	2.525569	1.484146	2.234507	5.178158	4.54361	0.505854
MS3_00001738.1	MS3_00001738	5	1.630823	2.502201	7.1874	1.326063	1.225735	2.170332	0.195255	1.180612	0.640536	1.234766	1.329287	3.413625	1.006721	0.594478	3.508178	1.325763	3.966763	0.60748	0.543436	2.612282	0.698141	3.049436	1.823206	0.967444
MS3_00001739.1	MS3_00001739	5	120.271622	9.782685	121.843674	45.943504	46.816406	51.76173	63.801678	55.585949	66.107903	80.342812	78.685226	66.387184	80.084465	70.958351	83.80159	83.567337	94.667694	84.221092	92.804604	83.611183	96.133568	85.943611	86.006462	9.193995
MS3_00001740.1	MS3_00001740	1	7.877268	6.331913	137.154846	201.20546	248.492584	219.78064	22.136759	32.61768	57.772007	38.176437	28.403801	37.224392	21.16328	50.70446	103.386757	42.10601	42.369682	44.065933	56.356575	35.125546	39.863281	75.868309	88.786316	6.00116
MS3_00001740.2	MS3_00001740	5	27.866341	10.713286	50.613174	9.103008	22.587992	20.504404	2.916602	4.717638	15.42607	9.579584	8.328495	5.011352	2.495419	4.405257	1.463256	3.313672	3.759706	4.862397	2.552953	3.279303	2.869738	8.546446	7.177685	0.929084
MS3_00001742.1	MS3_00001742	5	24.173609	23.607807	144.721985	90.008141	86.471443	114.835678	65.444756	32.871006	47.181404	43.836338	25.000298	35.275463	58.289845	46.258766	124.571419	89.270264	90.382477	108.637688	97.854973	81.476631	99.914757	46.377041	65.171257	3.184763
MS3_00001743.1	MS3_00001743	1	14.711024	12.540194	85.655045	83.748878	59.724846	79.598251	52.904884	8.613558	21.700939	21.450453	11.713602	10.39766	8.520403	18.298574	46.317745	11.019485	17.53816	17.594793	16.852152	13.587503	17.031027	33.07719	38.314533	0.754533
MS3_00001744.1	MS3_00001744	5	56.587074	39.17437	128.922501	101.988922	83.326149	134.418823	126.681358	104.49028	85.052322	103.261536	68.098495	87.570183	107.650169	102.169197	119.21656	120.552887	133.724609	136.029099	129.26123	124.561005	123.021744	96.55069	99.218597	9.437778
MS3_00001745.1	MS3_00001745	4	13.491065	26.063055	37.786388	7.02196	9.497169	45.660942	10.779553	1.505612	3.13921	3.033338	62.659534	0.732269	1.02554	1.134815	1.239103	0.169569	1.601805	1.614649	1.505814	0.197315	0.155498	7.461789	6.025695	2.874265
MS3_00001745.2	MS3_00001745	3	119.875092	0	2.283955	0.533554	0.41606	184.540741	0.024101	11.560973	14.216105	8.922714	42.917618	6.060462	0.048402	18.729162	7.953897	1.499648	0.091682	0.255072	11.707192	0.308379	3.877424	5.3722	6.80889	0.249048
MS3_00001745.3	MS3_00001745	5	0	0	11.501765	5.6911	14.591384	0.046098	0.463684	0.447916	30.491631	3.020008	0	0.616645	0.833913	1.251568	8.005649	0.331455	0.20456	18.119822	0.573722	2.909126	0.318938	26.878807	8.474131	3.506575
MS3_00001745.4	MS3_00001745	1	0	0	87.920464	255.408142	210.259262	0	86.249458	168.65477	121.226486	140.308899	0	88.262764	90.285912	106.83651	154.634979	112.664322	135.968643	105.658615	101.493629	99.843651	117.448334	107.859215	140.169586	4.408856
MS3_00001746.1	MS3_00001746	5	47.145344	26.535652	109.15181	49.214588	43.432827	47.818371	56.232609	32.521938	36.546867	40.19268	29.668814	34.676178	31.967863	33.435917	33.854256	27.722162	31.922991	29.468002	27.956459	31.639801	28.470814	37.184616	37.599167	12.747005
MS3_00001746.2	MS3_00001746	1	0	3.31174	11.401804	3.88237	7.765875	12.252791	1.317489	0.772299	2.035052	1.098462	0.509957	1.20987	0.697148	1.967513	4.433438	1.059144	0.713423	0.427064	1.409805	0.401222	0.886072	1.736953	2.401739	0.190266
MS3_00001747.1	MS3_00001747	2	68.929413	17.570608	16.536489	35.140244	4.598888	60.230457	154.567886	17.10858	16.497337	7.938462	19.79446	17.984533	8.93445	0.691101	1.249015	10.643077	12.520431	1.128021	15.048047	1.723844	11.615421	1.903643	3.247016	0.623225
MS3_00001747.2	MS3_00001747	5	0	0	57.986458	15.206752	30.29715	0.541899	0.062267	0.594106	1.223556	6.175131	0.100648	0.103966	3.621569	17.034815	4.514295	2.533376	9.924605	13.181014	2.811802	11.673914	3.119784	10.226106	5.916808	0
MS3_00001747.3	MS3_00001747	5	0	0	219.098145	133.014206	95.141281	25.02949	0	0	21.308203	32.690235	1.373199	2.256785	33.641632	27.602844	105.636909	62.102585	62.659328	78.058189	76.916618	67.593765	72.107574	67.781235	84.312561	0
MS3_00001748.1	MS3_00001748	1	7.774478	9.933712	56.860325	52.520012	42.799332	78.085213	24.53639	12.978797	13.172985	11.829467	6.545067	6.876456	7.233705	6.324168	52.001232	14.896583	16.730379	17.140089	15.682289	9.888495	16.97533	22.304396	26.955915	0.480513
MS3_00001749.1	MS3_00001749	5	13.824783	7.921673	36.160824	28.102638	20.488354	13.733854	12.177205	3.585435	9.500252	15.623898	6.004194	11.953444	14.277827	8.454224	19.941992	23.283352	27.579554	27.704773	25.751537	24.599976	30.2138	9.807992	15.196581	2.290573
MS3_00001750.1	MS3_00001750	1	70.704865	19.445442	143.893936	161.55658	147.208252	104.572258	22.904385	25.366983	47.177181	43.57452	38.734062	37.441071	17.332367	48.008892	43.338001	6.804763	17.534315	12.703925	21.002178	16.34856	14.080345	53.907429	50.213524	23.527472
MS3_00001750.2	MS3_00001750	5	0.685862	2.157018	41.119541	15.462606	16.823416	13.621731	0.864869	1.941277	3.318143	4.171514	1.50301	2.387652	0.49163	2.747346	1.954006	0.264404	0.427337	0.529447	0.032596	0.455212	0.14486	7.611772	4.925162	0.232788
MS3_00001750.3	MS3_00001750	NA	0	0	0	0	0	0	0	65.393776	0	0	0	0	0	0	32.937851	8.09396	0	8.736763	0	0	0	9.917446	16.126041	0
MS3_00001751.1	MS3_00001751	5	6.75197	23.218491	71.880463	32.640545	44.006363	46.969963	63.565174	33.054588	22.506706	18.769566	12.75854	12.606157	15.520969	24.715292	32.9772	13.137444	20.837936	21.972662	24.542082	16.406599	21.194611	46.258781	47.492699	4.774007
MS3_00001752.1	MS3_00001752	1	4.383668	11.865844	0	71.414162	50.857487	65.923599	51.638088	7.394609	10.275132	14.145401	4.863453	10.520248	22.602636	7.186553	59.783054	40.918407	59.196018	55.057827	45.318558	54.114861	60.539394	10.786222	13.657746	0
MS3_00001753.1	MS3_00001753	5	3.097377	0.914883	13.036197	23.205585	9.934291	13.455188	11.112847	3.265608	10.699727	5.392088	3.931972	3.803896	3.429359	6.580117	65.538857	7.397716	8.58797	9.1475	10.441641	7.335597	9.294252	4.006492	5.505745	0.459062
MS3_00001754.1	MS3_00001754	2	7.419988	0.871276	15.674191	13.338007	16.097656	22.750233	25.043526	17.199261	29.14624	32.981892	15.133493	15.081253	24.439861	19.810436	0	29.845949	25.252373	32.810478	28.313011	22.174221	31.303293	26.946732	30.372156	1.17576
MS3_00001754.2	MS3_00001754	7	0	3.803947	5.752185	0	0	0	0	17.57251	11.92696	5.168972	11.768103	8.037964	5.139233	6.268064	12.08067	2.383495	4.051177	1.726707	1.798876	2.802901	1.831437	11.233792	6.374471	1.063213
MS3_00001755.1	MS3_00001755	7	0	0	16.252502	0	0	0	0	37.688217	41.376842	23.80868	19.058937	20.656981	60.679482	14.304485	16.762945	35.707359	24.782331	29.573368	25.037542	27.739012	21.917854	20.866053	16.036518	4.763103
MS3_00001756.1	MS3_00001756	2	0	0	0	23.04332	9.884967	16.921553	57.982449	9.820402	53.328953	43.885502	73.207092	27.867685	61.287285	13.764135	3.115654	18.913593	23.508904	8.230836	3.475031	16.203968	17.394167	18.381134	13.069551	1.050483
MS3_00001758.1	MS3_00001758	2	0	0	0	66.519867	26.045982	62.278431	96.887947	9.648237	35.099861	29.535494	39.20702	14.375173	38.391895	13.193521	3.142628	11.642795	16.547968	4.465071	1.49	6.883318	11.576821	9.35915	10.19752	0.865269
MS3_00001759.1	MS3_00001759	NA	0	0	0	0	0	0	0	0.12321	0	0	0	0	0	0	0	0	0	0	0	0	0	0	0	0
MS3_00001761.1	MS3_00001761	5	3.291847	0	9.315618	4.718217	10.095022	5.18788	6.020799	0.684035	4.854526	14.446388	0	6.65243	0.94698	7.746219	0.62591	1.039342	1.282227	4.582752	1.270489	0.700273	1.554661	0.938976	1.351735	0.491613
MS3_00001762.1	MS3_00001762	7	0	0	0	0	0	0	0	94.281364	123.302887	180.360184	23.787474	99.565071	36.235397	102.989227	4.917769	3.100168	1.996992	0	3.225358	3.602386	2.210748	33.643261	21.004343	4.687715
MS3_00001763.1	MS3_00001763	1	16.35247	6.312374	40.449215	133.145996	101.686371	106.744759	29.414768	7.440582	50.229626	33.832397	14.28382	17.71904	10.887334	24.538927	20.163717	13.561092	24.126692	13.105665	0	10.501478	13.728378	23.057627	5.500161	1.842577
MS3_00001763.2	MS3_00001763	5	0	0	18.560331	11.363465	3.853953	9.261442	0	6.444976	0.596065	4.158118	3.320061	4.431373	1.815216	4.94596	9.863238	2.870802	0	6.555218	18.23274	5.25265	6.866685	0.277912	22.2579	0
MS3_00001764.1	MS3_00001764	6	0	0	0	3.086008	0	0	0	0	2.816025	1.537989	0	4.525805	6.185084	4.152148	2.223468	4.72114	4.01925	5.483606	11.157971	5.864211	5.776902	3.125145	2.580733	1.858266
MS3_00001765.1	MS3_00001765	5	4.98174	6.676371	32.411293	6.13857	9.400053	25.034042	3.165056	8.464795	17.240738	24.683256	11.040539	19.424343	19.996435	18.51524	6.570489	18.613834	22.340137	18.756134	14.685602	19.204742	19.573318	21.121538	20.830093	6.927431
MS3_00001766.1	MS3_00001766	1	18.56867	20.501532	83.995209	91.621567	87.954361	46.513802	45.305233	21.106091	35.574928	30.912535	20.179537	17.429609	14.977524	29.130421	44.301689	13.43651	19.998877	19.852232	19.69591	15.655463	15.796095	44.290195	45.8316	3.429555
MS3_00001767.1	MS3_00001767	5	2.576947	6.547804	34.232368	2.609157	0.67562	0.932777	0	0.828633	4.816873	4.848733	3.392467	3.942799	2.379054	5.418318	2.020938	4.417766	6.064275	5.36648	4.248173	5.401357	2.806397	10.752771	11.292467	1.340068
MS3_00001768.1	MS3_00001768	5	0	4.052901	24.82979	8.1055	14.433825	34.550323	0.039361	0.313435	7.468441	5.146591	1.399727	1.13849	0.340189	3.671845	0.672919	0	0.097079	0	0.109746	0.208287	0.211472	2.217658	2.153708	0.490796
MS3_00001768.2	MS3_00001768	5	0	1.151495	35.462158	10.780511	6.419713	9.090274	0.328654	0.429251	7.618621	4.664003	1.007789	1.96237	1.95e-4	3.262244	0.384487	0	0.130858	0.436104	0.042123	0.128062	0.131776	5.192059	4.565703	0.323238
MS3_00001768.3	MS3_00001768	1	21.3855	13.835993	59.734001	58.175903	44.186234	47.878334	7.384365	2.333747	21.659733	16.063276	7.725852	6.530541	6.52366	14.312277	7.518619	9.37505	12.795117	11.346489	12.885221	8.5644	10.153136	11.256568	15.409286	1.67939
MS3_00001769.1	MS3_00001769	2	0	5.420783	8.53592	21.439421	20.547621	0	171.616913	19.373346	92.458382	136.43251	15.997931	45.231655	12.04492	68.151588	0.852608	0.837167	0.812293	0	0.492559	0	0	15.480427	8.842462	2.696
MS3_00001770.1	MS3_00001770	5	0	0	3.434174	0	0	0	0.295888	0	1.069309	0	0	0	0	0	0	0	0	0	0	0	0	3.176514	2.404155	0
MS3_00001770.2	MS3_00001770	5	1.868644	10.982623	153.953964	56.72242	26.072582	49.586117	14.421955	5.24368	38.451271	25.409393	15.482072	12.409818	6.470935	31.540802	70.335464	6.327093	8.510885	9.567942	12.101366	6.364516	10.024848	29.425032	34.952789	0.889022
MS3_00001770.3	MS3_00001770	5	0	13.290587	47.197262	23.428461	25.301743	22.062201	0	1.567426	8.84388	6.46207	4.437868	3.781442	0.742123	7.88821	12.755834	0	0.634694	0.855046	0.902767	0.829831	0.780488	3.456444	3.013623	0.641286
MS3_00001771.1	MS3_00001771	5	31.918955	22.593775	156.355347	60.25193	44.140507	63.256664	35.385788	4.416317	20.87545	15.783793	19.816355	3.002809	7.279836	30.3244	8.574075	4.348072	5.05773	13.196465	20.123148	9.075947	3.753225	14.107285	16.123322	1.907055
MS3_00001771.2	MS3_00001771	3	168.946503	291.859833	250.907043	113.23275	12.526587	0	23.100063	53.133888	24.961771	31.264879	8.811973	49.638111	74.536682	22.517054	281.668945	129.599319	185.900665	162.147812	124.110786	147.620087	151.486176	180.50116	225.718002	0.901537
MS3_00001772.1	MS3_00001772	3	42.812843	37.464947	53.733932	32.881699	32.665401	17.622124	16.790722	3.518944	49.112659	47.22554	30.565506	52.095402	26.238464	57.282494	26.848217000000002	54.377678	59.663097	50.744812	57.675888	42.586708	51.77084	37.260029	30.85323	6.78667
MS3_00001772.2	MS3_00001772	6	0	0	0	0	0	0	0	72.285889	0	11.252281	0	0	63.327686	0	0	0	23.124128	32.7509	11.31612	40.429527	35.258881	50.913467	47.865719	0
MS3_00001773.1	MS3_00001773	1	25.833776	13.182444	53.083519	63.148998	104.901329	156.148209	96.563721	1.547022	7.233564	8.763214	3.653414	8.668472	6.010123	18.978872	53.789444	15.989133	25.371759	24.312843	16.582157	19.364281	20.779613	13.981278	30.277945	1.940243
MS3_00001773.2	MS3_00001773	1	0	0	33.69606	150.117981	182.80801399999999	282.153931	0	16.414419	89.351578	72.13475	30.860037	20.041821	14.638151	45.074703	13.876245	8.343324	4.415656	9.327575	21.707262	0	10.101151	23.302345	4.120792	0
MS3_00001774.1	MS3_00001774	1	0	2.105508	0	7.861152	4.099104	10.013669	11.473695	0	3.592072	1.776696	2.455408	4.614256	0	4.035681	8.868045	3.221967	5.326641	4.785145	5.041425	3.894599	4.895457	2.503059	3.9687	0
MS3_00001774.2	MS3_00001774	6	0	0	0	0	0	0	0	0	3.303983	1.062845	0	0	11.222854	0	5.863466	8.637301	19.093521	20.652744	17.473724	18.024986	16.430422	2.238422	4.045853	0
MS3_00001775.1	MS3_00001775	5	7.871898	1.586731	30.793728	17.505144	4.272413	10.871518	17.915245	2.108565	5.0576	4.001612	0.938457	2.674099	0.699269	3.253478	2.857548	2.030842	1.534953	2.38567	0.667102	1.173983	1.801134	6.080233	6.439169	0.221547
MS3_00001775.2	MS3_00001775	1	0	0	2.112878	27.337208	14.942993	5.15566	0	15.603555	3.47805	6.187937	4.574611	6.777723	7.211025	0.954926	15.510612	7.070275	9.706614	8.107066	12.00447	7.993076	15.324098	8.433132	9.09052	1.745311
MS3_00001776.1	MS3_00001776	5	7.821074	12.148456	98.968521	32.667995	27.063099	23.674253	70.649788	18.651232	29.362558	24.956999	16.379574	21.172468	21.521843	22.606991	34.930248	23.943163	36.087753	34.731129	34.088425	29.687296	34.25024	27.509199	32.153442	1.169228
MS3_00001777.1	MS3_00001777	2	182.554153	64.316788	115.414093	45.027546	47.707832	81.138992	229.59227	276.173889	246.932571	253.430374	198.465225	278.53595	368.856323	345.197083	282.037415	358.015533	378.43399	393.383484	379.430054	385.129028	379.743744	359.204163	354.030151	778.49646
MS3_00001777.2	MS3_00001777	5	0	0	44.833286	34.200089	49.958153	3.659686	50.764568	26.75922	5.302311	6.212791	3.944921	12.962835	11.265905	5.954214	10.171497	4.887757	4.35534	8.582867	9.856467	1.21969	5.345388	24.747696	20.407831	0.940105
MS3_00001778.1	MS3_00001778	2	109.376976	155.064896	94.166901	186.472717	133.717636	172.932281	355.095306	236.137161	160.401413	209.481766	216.919022	178.982117	144.070084	256.35968	159.674332	153.302414	131.931656	140.866623	159.333633	210.382294	162.225815	127.596382	107.861954	195.710617
MS3_00001779.1	MS3_00001779	5	50.661747	17.157999	54.62529	37.12471	30.080935	26.677763	22.661495	10.623528	13.109527	15.859715	10.473533	12.988003	1.45086	14.747212	15.2693	1.05152	2.561054	2.930456	8.574911	10.940756	5.703248	19.715094	17.234112	0.980754
MS3_00001779.2	MS3_00001779	1	1.657821	19.340714	13.784737	8.628769	28.9533	38.654274	0	19.843878	15.459286	17.97823	15.384686	4.491443	36.315792	7.983442	20.9732	43.852379	43.107773	43.048317	20.566792	12.511696	28.611975	26.828363	30.239538	5.520758
MS3_00001780.1	MS3_00001780	3	42.728104	0	30.396782	22.767065	35.986305	0.916049	9.22588	55.743233	11.237747	20.098286	0	14.804254	45.253246	16.093256	20.963865	35.95953	24.218929	21.594864	40.848118	22.972158	34.798004	70.173531	67.499733	6.095273
MS3_00001780.2	MS3_00001780	5	3.693779	24.847826	57.898994	50.548653	49.309605	44.486912	84.040245	5.877061	27.322472	20.147194	17.183975	15.365683	5.328736	16.317091	14.533334	10.306139	20.876108	16.702177	17.231474	19.347031	12.930562	31.185301	32.975227	4.268751
MS3_00001780.3	MS3_00001780	5	0	0	34.619373	0	3.718227	0	0.433246	0.479405	4.944238	10.22736	11.399262	1.52918	1.479486	3.25798	15.049977	0.645639	1.557539	0.591361	0.245181	0.83409199999999994	0.563658	6.835334	2.347154	0.786193
MS3_00001781.1	MS3_00001781	5	19.097673	13.696137	134.595825	50.691792	46.296406	48.045269	14.525239	5.52924	16.13592	4.609371	2.045011	5.388131	5.844357	7.428045	20.527737	3.707386	4.852877	3.861244	4.733883	3.861098	4.976849	2.365349	2.173604	0
MS3_00001781.2	MS3_00001781	1	0	4.175163	15.794011	19.417198	12.528387	5.384912	0	0	0	0	0	0.44403	0	0.753871	1.062785	0	0	0	0	0	0.219544	0.117207	0	0
MS3_00001782.1	MS3_00001782	5	33.203087	43.077663	170.059937	43.94334	40.659222	17.586412	59.586311	6.681399	20.727591	23.000849	13.309076	5.624861	1.722595	26.524277	21.691555	6.08921	11.8615	10.303966	2.126769	3.87202	7.053743	26.387043	25.188646	4.868639
MS3_00001782.2	MS3_00001782	5	315.585602	73.189507	254.662582	135.598389	119.76432	56.755093	46.381409	141.170471	118.423035	96.37587	103.309814	86.381332	68.34967	60.825333	174.745483	67.01503	86.834709	69.190643	87.473114	78.969376	72.131004	142.981689	154.288727	10.900932
MS3_00001783.1	MS3_00001783	5	2.824916	4.076223	22.955437	4.157394	1.938799	6.055547	1.704742	0.741972	1.705425	1.046731	1.052969	0.73847	0.138738	0.393378	5.156053	0.642751	0.520299	0.723693	0.590327	0.788627	0.681478	1.159222	1.138855	0.096972
MS3_00001784.1	MS3_00001784	1	0	0	0	9.975721	0	1.834236	0	1.120978	4.587665	1.450587	1.644233	5.121974	4.230104	3.824955	1.67594	5.845276	7.810065	5.470026	2.331203	6.865304	8.809824	7.147495	7.705986	0.803717
MS3_00001785.1	MS3_00001785	5	10.516943	26.040138	104.106186	34.991352	43.336636	47.769306	26.56374	5.866653	6.220938	5.889147	5.941688	5.785971	8.623118	10.60004	17.886927	14.368496	5.954309	17.264925	17.044722	11.237104	14.658836	12.15039	14.156343	1.202387
MS3_00001785.2	MS3_00001785	NA	0	0	0	0	0	0	0	0	0	0	0	0	0	0	24.12356	0	9.046667	0	0	0	2.91167	0	2.416575	0
MS3_00001786.1	MS3_00001786	6	111.422607	61.029762	147.188446	69.471359	132.348816	108.476372	80.778099	148.610626	57.272629	82.1549	46.667824	53.356945	67.220093	73.677582	196.522018	138.603027	140.693726	151.341736	172.650482	155.05336	164.287247	204.947205	204.335434	50.012417
MS3_00001787.1	MS3_00001787	2	77.824432	94.753586	170.601212	34.145485	66.206253	57.480801	303.821655	68.884697	38.621685	31.246054	29.461689	48.882706	45.538776	50.490795	149.192291	75.548019	89.527039	95.14637	100.311348	78.606781	91.414162	61.088982	73.009163	6.971887
MS3_00001788.1	MS3_00001788	5	40.056084	12.302808	76.105263	41.86404	47.700165	43.619999	9.595151	8.730609	12.194818	11.037653	9.351583	5.9324769999999996	6.576996	7.6305	40.682426	14.25812	16.204966	13.98072	17.813166	14.819401	18.578047	16.75024	18.551903	0
MS3_00001789.1	MS3_00001789	6	0	0	0	0	0	0	0	0	0	0	0	0	0.065767	0	0	1.396867	0	4.075892	1.270844	0	0.23947	0.045423	0	0
MS3_00001789.2	MS3_00001789	1	0	0	1.777449	6.501887	8.151392	14.785695	0	0	0	0	2.899269	0	2.330894	1.830751	4.023856	1.452496	2.145451	1.822861	1.605661	0	1.696896	0	2.133198	0
MS3_00001790.1	MS3_00001790	4	379.278412	812.19281	766.539124	180.429657	134.386581	109.702332	413.292358	555.713928	492.094604	538.646362	561.069214	624.235779	799.128418	632.763794	583.685364	581.229675	549.565491	630.086121	585.021118	687.897339	586.472412	572.177673	550.09729	1288.055664
MS3_00001791.1	MS3_00001791	6	28.172522	0	26.35404	4.152491	5.19222	4.198022	5.751565	24.805317	52.77042	28.640251	17.975285	53.252941	149.053619	92.629425	80.696785	182.330429	255.377579	256.42807	212.499496	182.775269	232.305634	49.475361	83.551056	11.789904
MS3_00001792.1	MS3_00001792	5	3.5712	4.435137	13.01328	5.506534	7.962549	6.694428	0	0.817641	3.565148	2.789704	2.904	4.070086	2.675802	5.411838	19.634995	1.067972	2.840948	0.164875	2.148863	1.617507	0.864335	1.264033	1.915464	0
MS3_00001793.1	MS3_00001793	1	38.606792	121.85154	98.332253	227.747711	242.791611	239.376129	108.598686	196.341858	163.14386	147.127899	120.353706	209.246094	106.611351	201.470169	174.490906	82.72142	96.885307	101.618935	98.670799	77.327606	82.151154	108.452354	97.036858	56.962788
MS3_00001795.1	MS3_00001795	4	8.545033	15.592288	19.909304	7.761661	7.714473	16.891514	2.557588	4.057717	7.239419	9.714245	8.886401	12.900273	16.446636	11.648879	5.583394	13.600476	15.422601	17.596563	16.568182	14.556573	13.629924	8.418992	8.230349	5.415967
MS3_00001796.1	MS3_00001796	7	4.293563	2.022087	3.823491	2.350288	2.442868	2.785473	1.282689	8.202334	122.759659	28.322859	22.838655	33.175137	5.470542	77.741325	1.488935	0.885739	0.534219	0.840432	0.196986	0.70521	0.195023	7.700515	6.355401	2.496417
MS3_00001796.2	MS3_00001796	7	0	0	0	0.092517	1.676003	8.584479	0.029378	184.238297	273.637115	103.060844	146.606659	64.692734	273.45163	508.741669	6.703006	0.691231	0.047147	0	0	0.813766	7.390225	22.865215	12.612082	0.968561
MS3_00001797.1	MS3_00001797	2	19.254353	27.059164	12.202185	34.355995	7.250814	31.957111	83.042442	12.975644	23.48756	21.465433	8.280531	13.306786	18.689455	16.808107	13.568788	22.294571	30.550709	34.890179	26.282698	24.026619	23.319016	20.245532999999998	22.394011	0.594852
MS3_00001797.2	MS3_00001797	NA	0	0	0	0	0	0.693314	0	0	0	0	0	0	0	0	0.631026	0.155073	0	0	0.356469	0	0.082186	0.02093	0.211446	0
MS3_00001798.1	MS3_00001798	1	0	0	0	31.057238	26.376829	29.955313	18.431894	5.591527	14.735415	27.047934	11.860046	19.169746	8.083941	30.294294	5.339148	2.891814	0	6.161235	6.428359	0	3.383784	8.967293	6.863324	1.627682
MS3_00001798.2	MS3_00001798	6	0	0	0	0	0	0	0	22.119516	4.220968	0	0	4.351032	0	0	2.58093	2.423129	7.365571	0	1.423926	6.77967	2.555825	5.930079	7.712492	0
MS3_00001799.1	MS3_00001799	2	10.351479	2.145362	3.538602	7.290489	11.077459	10.632199	12.903133	0.884103	0	1.825643	2.260749	6.79475	5.132805	6.45175	10.712088	5.051942	20.794619	9.138305	5.939826	16.564236	11.703317	3.463023	5.883617	0
MS3_00001800.1	MS3_00001800	3	11.297191	0	0	0	0	0	0	4.917105	31.783548	6.858696	4.410334	2.098314	0.058804	19.700663	0.356429	6.15e-4	0.082327	0	0	0.018646	0	1.510451	1.478094	0
MS3_00001800.2	MS3_00001800	7	0	0	0.77236	1.710821	1.46508	0	0	3.889591	63.091938	14.427342	17.476519	12.597165	3.805957	41.207882	0.279904	0	0.145756	0.099209	0.129647	0.124196	0.141748	5.307522	3.824546	0.264916
MS3_00001800.3	MS3_00001800	3	19.816389	0	0	5.443398	0	0	0	43.514072	3.600831	34.441174	9.318538	12.979243	257.687958	20.370102	3.361794	0.367287	2.608251	1.912653	0.848538	0.516855	1.484103	9.286154	10.352687	4.408118
MS3_00001800.4	MS3_00001800	7	0	0	0	0	0	0	0	0	0	4.363474	0	0	80.762619	7.902672	0	0	0	0	0	0	0	0	0.771481	0
MS3_00001800.5	MS3_00001800	7	0	0	0.04142	3.303555	9.218517	5.839212	0	75.019539	98.73864	22.868067	49.49041	53.246376	91.83741	196.074387	3.176856	0.71652	0	0	0	0	1.496811	5.82596	5.882764	1.593875
MS3_00001801.1	MS3_00001801	5	0	149.172379	1673.036499	0	0	25.001734	1.472004	180.269653	359.258087	348.364563	486.626831	512.095886	2621.898438	428.383148	120.621803	1441.254517	1230.412109	1209.031494	1554.625854	1458.874512	1047.821899	912.844421	757.13855	522.110596
MS3_00001802.1	MS3_00001802	NA	0	0	0	0	0	12.703907	0	0	0	0	0	0	0	0	0	0	0	0	0	0	0	0	0	0
MS3_00001803.1	MS3_00001803	4	0	1636.426636	285.007355	65.285583	7.142171	22.288935	0	46.260605	47.205753	46.865597	30.430565	65.364616	205.482361	22.816582	19.498232	201.717392	186.97641	198.159683	246.045624	235.699463	183.106186	168.576447	124.435883	456.976105
MS3_00001805.1	MS3_00001805	5	0	14.804879	35.068851	21.218445	10.632548	17.194923	1.765177	12.112012	6.000835	2.625825	1.509143	1.554916	7.720457	5.768135	18.678581	5.023697	6.517927	2.469407	8.359243	1.553327	8.643144	2.319885	19.106321	2.826203
MS3_00001805.2	MS3_00001805	3	25.20969	0	12.364223	14.259727	14.73852	40.577259	11.663094	10.331882	4.122536	7.992829	8.667479	9.067624	11.923034	7.613408	11.751129	20.336555	25.039986	29.159817	24.419388	26.103231	22.77669	30.854414	12.900178	1.323837
MS3_00001806.1	MS3_00001806	5	14.682715	13.116865	27.789997	8.914037	5.514796	8.684675	2.93469	0.863305	2.15149	2.934069	0.68988	2.2282130000000002	1.317041	2.927174	2.650963	0.747647	0.503575	0.516756	1.109786	0.286352	1.675066	1.894328	2.647602	0.244633
MS3_00001807.1	MS3_00001807	NA	0	0	0	0	0	0	0	0	0	0	0	0	0	0	0	0	0	0	0	0	0	0	0	0
MS3_00001808.1	MS3_00001808	6	0	0	0	0	5.124502	0	0	6.759224	3.716059	0	0	2.797611	3.743063	0	14.456038	2.095703	7.594029	6.582477	0	5.576272	5.022271	2.05068	2.339072	0
MS3_00001809.1	MS3_00001809	5	0	10.823317	104.670593	134.915146	90.313438	127.256798	129.079315	37.158592	22.822186	24.192053	12.546145	22.702427	42.773983	28.185869	78.016228	50.615967	56.435333	56.797779	51.489212	47.027409	60.142738	53.215794	65.235909	4.373675
MS3_00001809.2	MS3_00001809	NA	0	0	0	0	0	0	0	0	0	0	0	0	0	0	0	0	0	0	0	0	0	0	0	0
MS3_00001810.1	MS3_00001810	5	0	0	14.541092	1.663193	1.335685	2.988629	0.329019	1.053641	8.81342	3.175333	3.063166	1.473499	0.055186	1.800859	2.100852	0.33276	0.574149	0.10419	1.246867	0.271007	0.508111	7.886554	7.647044	0.324975
MS3_00001810.2	MS3_00001810	5	50.310436	3.442611	35.728943	9.252951	25.461178	8.577105	3.901803	3.495363	8.577814	7.499191	8.897606	3.441212	1.367705	6.782278	5.993348	1.430423	2.120944	3.02477	3.016966	1.860982	3.394399	14.831047	14.830432	0.268767
MS3_00001810.3	MS3_00001810	7	13.631275	12.207601	105.18029	57.129322	42.996361	55.004906	31.243706	52.382782	112.193436	94.770302	60.554623	80.246277	92.114929	95.52417	135.341934	126.585777	145.733017	140.332184	132.017319	133.454071	139.892746	183.275909	184.9552	19.005394
MS3_00001811.1	MS3_00001811	1	0	26.304661	77.478348	59.640549	54.14505	57.485065	1.968744	1.41835	5.268171	3.323006	0	2.623642	4.937644	3.819846	12.255463	6.281996	7.643017	8.179055	6.883135	7.199954	6.187261	3.49292	4.981079	0
MS3_00001812.1	MS3_00001812	4	218.253967	254.644516	180.117661	35.555828	0	0	287.679443	311.250732	234.92923	0	0	308.620239	407.259918	0	337.144623	409.955536	404.38559	420.782318	405.003845	406.885803	415.8172	362.630707	394.720245	108.778984
MS3_00001812.2	MS3_00001812	7	19.992887	14.743083	0	0	25.357731	34.678204	0	9.46595	24.069317	315.506409	240.468399	38.967106	0	347.740784	2.716509	29.87961	0	0	36.510338	69.848526	37.650513	39.739605	20.232288	13.31506
MS3_00001812.3	MS3_00001812	4	0	40.292004	0	0	0	0	0	0	0	0	0	0	52.706783	0	6.494849	0	0	0	0	0	0	0	0	0
MS3_00001813.1	MS3_00001813	5	8.312233	9.596383	79.411186	21.097279	21.239235	13.58951	3.136417	7.658361	5.48289	6.289232	3.300649	4.15341	0.813937	5.730366	5.844286	0.355316	5.215365	5.988883	3.670054	1.28837	1.813702	11.365338	8.468305	1.096027
MS3_00001813.2	MS3_00001813	5	14.934098	19.476856	89.639694	54.980637	36.116364	37.277931	18.280846	9.328222	15.856921	10.35229	11.749768	3.3039519999999998	24.467278	7.100638	51.207237	33.563786	16.056747	18.649073	22.392525	28.923031	20.975653	62.24773	73.236732	1.955906
MS3_00001814.1	MS3_00001814	2	18.928255	1.628571	0	10.922555	4.292189	2.640998	16.652758	29.289167	27.80645	23.523767	12.328721	11.609638	16.765116	22.487457	34.719128	36.211708	41.435497	48.580353	45.313042	34.257626	33.028702	41.789848	51.461292	2.750004
MS3_00001814.2	MS3_00001814	1	0	2.385965	6.932871	11.313937	12.694989	16.633678	16.17709	0.821284	4.595654	2.701626	2.292763	1.095685	0.630112	2.502379	2.123408	1.248914	0.984134	1.117256	0.973473	1.034376	0.650989	2.904409	3.066741	0.024202
MS3_00001814.3	MS3_00001814	5	0	0	11.492087	0	0	0	0	0.719432	0	0	0	4.113438	0.095309	1.575471	10.767295	18.784224	8.36974	10.569783	20.738277	15.554127	21.600664	22.957296	10.457589	0
MS3_00001815.1	MS3_00001815	4	105.936928	477.964752	757.829285	133.990997	28.402576	102.614594	77.809326	123.675781	65.049454	76.58548	57.954494	143.378815	485.161774	210.511887	376.667633	247.738983	288.938324	362.200867	388.145294	346.041077	533.476257	194.603333	182.464081	53.050472
MS3_00001816.1	MS3_00001816	1	0	0	27.276129	83.216125	67.709442	0	0	0	0	3.990282	0	0	5.549239	4.590137	22.630089	5.3543519999999996	10.112418	9.23657	7.552945	5.66058	9.316832	0	3.455014	0
MS3_00001816.2	MS3_00001816	2	0	10.187818	26.395618	0	0	53.039082	59.873985	5.22755	6.613652	0	5.742939	3.91418	0	0	2.683613	1.460903	0	0	0.135697	0.311943	0	2.265632	0	0
MS3_00001817.1	MS3_00001817	5	102.272324	87.691895	138.636292	30.447344	21.981493	31.484425	108.713181	45.736435	23.335772	20.04447	25.250763	25.477819	34.21249	28.159046	48.449303	56.749981	78.040497	60.764339	58.058445	56.785847	64.399658	94.170609	105.404663	5.805401
MS3_00001817.2	MS3_00001817	5	0	9.245114	63.894993	8.609196	1.182764	6.817797	3.551671	13.403178	15.501666	5.430517	4.623148	12.630076	10.254244	1.488533	19.831114	22.527411	27.669775	20.934612	16.314163	17.176758	17.868576	52.305943	55.975731	0.478238
MS3_00001818.1	MS3_00001818	4	0	10.63614	0	0	0	0	0	3.50669	2.469455	5.576081	4.478751	4.644714	12.932459	6.057334	20.987019	13.870591	19.351377	19.726011	17.260246	22.595594	14.766477	9.571216	10.468018	3.765346
MS3_00001819.1	MS3_00001819	4	3.992508	5.202916	5.646189	6.015716	0	3.509334	0	0.686946	1.833668	1.10412	0	1.317842	1.178024	2.787291	10.97553	3.357023	7.477983	5.82356	6.007985	4.77223	3.823782	2.280013	3.657484	0.377184
MS3_00001820.1	MS3_00001820	1	18.69367	38.591087	145.197388	161.869705	134.714127	86.661331	42.094776	49.828896	126.097733	91.118546	25.222063	25.390629	15.561553	56.142189	74.156403	15.074928	20.992908	15.171391	17.135033	14.091385	21.043722	33.500736	45.149048	2.35912
MS3_00001820.2	MS3_00001820	NA	0	0	0	0	0	0	0	0.569718	0	0	0	0	0	0	1.210585	0	0	6.120405	0.926491	0	0	9.119996	0.147102	0.435523
MS3_00001821.1	MS3_00001821	5	4.059252	9.706314	49.204491	28.132795	21.547146	41.507027	10.073308	2.503544	12.185187	8.034171	6.089785	4.637057	2.36675	5.112951	4.08811	4.17029	4.605296	3.845012	1.515313	3.869175	4.343863	8.27995	8.41472	0.44679
MS3_00001821.2	MS3_00001821	1	53.663963	5.187428	13.308219	63.021122	71.856598	55.481506	24.752689	5.069027	12.30267	7.938166	10.22038	8.263588	16.286148	12.432654	46.277069	16.577621	24.718052	17.879866	27.72386	16.871855	18.218079	4.810143	10.070095	0
MS3_00001822.1	MS3_00001822	1	0	6.560413	4.292645	10.249568	9.099247	31.539394	0	0.300834	0.350895	1.033817	0	2.37497	1.524428	0	3.074725	2.28147	2.70764	5.949018	2.064094	1.716239	3.933115	0.297366	0.696896	0
MS3_00001823.1	MS3_00001823	5	3.983808	11.357472	63.252079	34.469772	33.993317	33.763638	28.470526	9.58773	12.406461	9.748511	5.385097	5.074613	5.664419	9.991834	25.278561	9.164113	8.072981	13.219802	12.621799	5.819672	9.714134	7.895078	9.188252	0.545088
MS3_00001824.1	MS3_00001824	1	0	13.330849	233.098129	272.190216	320.782898	292.369385	0	26.22563	134.368576	63.164116	70.876244	41.519379	43.252354	102.349945	76.153481	62.418785	57.016186	0	49.199902	66.208878	33.239265	108.99334	103.273888	6.859373
MS3_00001824.2	MS3_00001824	1	0.992044	2.936781	39.875793	27.44224	23.290812	28.034439	1.334934	0.637906	3.332091	2.544615	1.369938	1.131293	0.39545400000000003	1.735725	1.633672	0.064084	0.470323	0.439561	0	0.434965	0.612415	4.139122	3.431952	0.171313
MS3_00001824.3	MS3_00001824	3	111.937836	16.498066	27.244333	7.089459	24.590416	11.93213	61.214081	1.324956	6.427214	47.495529	6.665321	28.707228	3.309774	10.163774	20.531713	6.951841	20.513847	76.497215	16.19873	2.810223	32.577454	4.21532	11.812352	3.684111
MS3_00001825.1	MS3_00001825	5	308.992584	15.911914	447.504028	130.184494	169.356415	152.892822	334.379791	363.896332	240.707123	269.329407	227.574356	218.286957	369.817169	221.412979	400.282013	516.668396	536.697205	516.076904	443.398651	485.082855	519.047363	497.667358	558.968384	369.97226
MS3_00001825.2	MS3_00001825	4	225.042618	285.983459	0	9.892226	2.269581	3.036327	0	35.418285	26.131664	17.091436	22.195488	19.415188	0	26.232277	64.712517	22.847872	21.580336	27.159044	39.071194	39.174583	7.157001	12.377893	25.278765	13.285319
MS3_00001827.1	MS3_00001827	2	0	4.330796	1.990638	41.623375	12.253495	38.676544	141.442703	24.941774	13.694569	17.924894	7.691227	24.098927	27.376804	27.924103	39.624298	27.355232	40.344921	33.814613	39.111755	35.492523	45.733082	30.65729	34.027885	2.346424
MS3_00001827.2	MS3_00001827	1	0.512396	4.894143	26.189077	14.599479	11.205173	20.551085	10.641971	2.832903	6.185558	3.415391	2.842057	1.723267	1.024261	1.845426	3.361085	1.337332	1.592099	1.457971	1.1089	1.347805	1.357809	6.878742	5.202796	0.081447
MS3_00001827.3	MS3_00001827	5	0	0.707522	34.044621	18.921772	8.723512	12.190693	2.424218	0.221979	0.616399	3.560788	3.181531	1.14349	0.07343	0.83876	0.532145	1.033965	0.701523	1.362733	4.366347	0.688065	1.528018	1.089415	2.630093	0
MS3_00001829.1	MS3_00001829	1	54.741779	15.880708	40.66288	48.788231	41.267853	0	0	28.77141	15.94058	11.677259	13.443974	9.049263	6.414117	15.478725	34.533516	12.270613	14.895273	9.6036	15.578207	13.295821	14.290751	21.327246	21.959524	2.713692
MS3_00001829.2	MS3_00001829	5	0	3.447645	32.735424	7.888198	13.082005	20.075953	2.825748	2.302152	3.36264	4.00346	0.197168	3.914687	1.638028	3.128422	4.896082	0.865442	1.851043	0.801021	2.1634	1.334372	2.239839	2.785358	3.165389	0.043269
MS3_00001832.2	MS3_00001832	5	0	3.265145	31.515923	16.043619	11.57494	11.748466	1.301063	3.760487	18.39954	10.120232	5.727631	3.439353	0.772771	6.788831	5.750488	1.233455	2.044228	2.204434	1.832767	1.62529	1.770138	8.264561	6.827527	0
MS3_00001833.1	MS3_00001833	1	109.915604	4.205108	23.19569	247.219177	223.271667	284.999695	61.496471	109.897942	79.167023	89.635216	78.249054	61.647511	16.809332	84.570076	34.174019	12.143912	15.173141	19.238922	13.557868	17.488972	17.137455	68.393044	60.491924	23.267197
MS3_00001834.1	MS3_00001834	5	2.212479	3.99869	37.450005	11.974771	4.363957	13.653369	1.871995	3.159079	4.638614	5.432353	4.946293	5.405338	4.558533	3.535473	3.23577	11.277481	13.341805	9.863684	14.052529	3.130309	1.449718	7.688719	8.970334	0.294332
MS3_00001834.2	MS3_00001834	5	0	0	13.157665	1.425203	0	0	0	0	0	0.535911	0.982239	0	3.690869	0.354805	0	16.729509	0	0	0	0	0.164501	0.125365	0.205339	0
MS3_00001834.3	MS3_00001834	5	0	0	18.595425	19.40238	3.034861	8.368158	0	0.495577	0.883653	2.315593	0	0	0	0.735717	0.654119	0.252683	0.348547	0	0.179113	0	0.109469	1.780279	2.186572	0
MS3_00001834.4	MS3_00001834	1	0	4.527663	11.35512	14.329337	4.138144	17.65641	0.04798	0	0	0	1.858088	3.392636	0	1.716903	10.76351	0	0	0	0	36.571239	0	0	1.341797	0.095954
MS3_00001834.5	MS3_00001834	7	0	0	0	0	0	0	0	2.703373	4.664298	2.313469	0	0	9.998665	0.48363	6.920476	0	12.318886	24.548002	0	0	14.802402	0.130137	2.536061	0
MS3_00001834.6	MS3_00001834	6	0	0	0	0	0	0	0	0	0	0	0	0	0	0	15.87724	0	9.268488	0	10.322403	0.067985	20.230942	2.808949	4.632156	0
MS3_00001835.1	MS3_00001835	1	50.486622	19.736662	104.304146	124.765678	129.241028	120.280594	23.719604	13.767143	30.648457	20.826767	24.20962	17.74785	10.500207	21.841475	30.582197	11.344172	15.295113	15.211449	13.236316	11.231049	12.078348	18.629824	20.700146	1.471948
MS3_00001836.2	MS3_00001836	5	133.568726	18.396719	107.047569	20.219429	17.083147	11.674177	58.544041	25.397898	29.784941	19.763599	20.556129	26.2229	21.916899	21.753696	37.595566	34.803272	48.801769	39.852943	31.571564	31.655006	29.020958	55.396584	65.254234	1.349152
MS3_00001837.1	MS3_00001837	6	11.879628	5.890998	40.567863	6.912417	18.495518	22.84893	24.019941	27.340733	21.849581	21.909916	14.33808	28.20714	58.036903	22.674206	28.216475	60.033081	68.536125	70.675919	75.633469	72.929756	88.215179	45.959034	65.582092	5.593066
MS3_00001838.1	MS3_00001838	5	0	0	32.902779	0	11.667898	0	0	0	0	0	0	0	0	0	0.795767	0	0	0	0	0	0	2.412701	1.640498	0
MS3_00001839.1	MS3_00001839	1	0	0	0	14.950908	5.558002	6.124832	0	0	0	0	0	0	0	0	0.558775	0	0	1.118722	0	0	0	0.866612	0.740505	0.787735
MS3_00001840.1	MS3_00001840	1	24.685793	19.81778	133.916809	129.328781	111.486191	142.818344	85.872711	30.957344	40.70422	42.140743	22.088606	28.24999	22.508835	38.727043	52.904533	29.26708	32.838943	35.756161	37.696838	22.418386	30.28602	42.469372	47.47525	2.088556
MS3_00001842.1	MS3_00001842	1	2772.186279	1535.545288	3106.064209	5045.506348	5100.294922	3418.975586	4508.246094	2752.739502	4083.63208	4620.137695	4661.067383	5309.322266	2548.22998	4309.085938	1561.342651	1492.720947	1307.203247	1441.652954	1401.401367	1544.498779	1364.358765	2019.03064	1710.906494	595.935364
MS3_00001842.2	MS3_00001842	1	0	0	0	85.610779	75.863777	32.5574	0	0	0	0	0	0	1.651594	5.094733	0	0	5.986032	10.030655	7.935323	4.026051	4.600999	5.461866	8.643757	0
MS3_00001842.3	MS3_00001842	3	54.777042	62.286354	73.855225	10.805189	21.229893	54.214176	2.603302	6.744986	13.463006	24.948708	21.58918	27.395304	13.374847	14.680469	9.812977	3.607007	9.064545	2.198162	6.864726	4.374983	1.066823	7.258583	5.66842	0.642511
MS3_00001842.4	MS3_00001842	1	0	0	0	0	3.410499	7.835278	0	0	0.175208	0	0	0	0	0	0	0	0.291095	0	0	0	0	0	0	0
MS3_00001843.1	MS3_00001843	1	3.702658	2.262451	7.361588	11.278792	5.401365	10.202657	0	1.110635	7.108333	4.557217	5.624569	4.596935	5.700856	4.840184	4.17136	9.969947	9.270156	8.177297	6.084168	8.401212	6.432729	1.311991	1.387832	0.557571
MS3_00001843.2	MS3_00001843	1	0	0	0	3.476902	0	4.688093	0	0.494055	3.049329	1.837812	2.379428	2.155816	1.551289	2.205537	1.930144	4.395352	2.269562	2.473617	2.837972	2.644319	1.550868	0.908758	0.515615	0.13477
MS3_00001844.2	MS3_00001844	5	127.488304	51.037155	196.439514	75.663086	85.465111	102.701263	179.658371	92.330841	86.813103	68.621788	35.787685	36.365265	34.709137	65.77832	180.573669	53.944614	64.15107	59.530518	69.975815	53.804455	72.07975	158.785095	167.744675	16.663708
MS3_00001845.1	MS3_00001845	1	8.975843	7.637493	35.366344	29.137489	27.368801	21.117435	19.083031	6.60999	7.679366	6.622385	2.95337	5.749106	3.015891	3.052101	12.926175	4.988878	5.224561	4.475728	5.664608	4.776415	4.626935	8.309341	7.242435	0.511131
MS3_00001846.1	MS3_00001846	5	7.89693	3.47474	33.549229	20.983704	13.097293	14.736513	2.930154	4.026014	3.290955	2.496533	0	5.604841	20.683149	10.116475	14.655775	13.442793	14.582674	11.970262	20.383751	14.406782	16.370819	2.785267	3.252673	0
MS3_00001847.1	MS3_00001847	5	33.190086	6.635772	33.511452	8.277882	14.804502	7.30215	2.020064	1.739784	7.142832	3.952552	4.29798	2.465851	1.564869	3.028947	3.975722	1.316406	3.087926	1.96308	2.108013	2.490036	2.024342	6.1646	8.946259	0.865304
MS3_00001847.2	MS3_00001847	2	3.170231	3.402956	5.802618	2.354088	1.55851	0	7.704667	13.707488	10.520341	8.788119	9.631297	9.168269	7.687412	10.021348	11.81664	9.34845	6.594334	7.105368	7.976539	7.090997	8.899344	11.045688	7.209626	3.164724
MS3_00001848.1	MS3_00001848	3	40.006969	15.649715	14.472927	8.439797	12.478891	7.806563	9.344305	2.28904	7.679016	3.144523	4.379018	8.724386	12.395602	15.718946	15.061678	23.031595	6.805158	15.54563	15.420803	18.316708	16.65061	5.986953	9.154383	0.512524
MS3_00001849.2	MS3_00001849	1	36.543732	0	8.886794	139.002197	131.146027	133.584351	43.774273	41.601013	41.869717	46.135357	40.371716	31.544989	8.55619	44.775963	13.748723	4.764019	6.05135	10.170976	4.07115	5.729998	4.917066	32.408092	27.716154	4.153712
MS3_00001850.1	MS3_00001850	5	156.41272	114.857079	136.961349	95.022667	122.731247	110.320282	85.013298	86.424881	86.476471	98.706573	116.572144	116.751762	81.438461	107.458977	71.189407	92.944168	84.498993	94.955948	95.893684	99.581337	101.049675	104.754326	107.24395	42.304443
MS3_00001851.1	MS3_00001851	7	0	0	0	0	12.140245	0	0	19.371456	7.488771	6.087802	15.783598	0	3.75257	0	5.631464	0	0	4.485952	0	0	2.030785	6.947009	6.626745	0
MS3_00001851.2	MS3_00001851	2	0	14.752008	11.282515	13.776655	5.370938	6.438439	29.86981	0.38902	2.781937	0	0.028426	7.872596	1.059825	4.903275	2.657546	1.70994	3.186037	0	0.781413	2.74902	1.993578	0.9668	2.737144	2.337328
MS3_00001852.2	MS3_00001852	1	4.451574	4.501491	61.083076	89.928726	65.929337	89.628197	27.242664	15.222703	20.193939	20.209099	9.067972	10.053392	10.351288	15.61239	38.743595	19.929371	24.561504	22.720119	26.774473	18.714205	20.388975	35.0014	42.399025	1.315572
MS3_00001853.1	MS3_00001853	4	0	18.390701	0	2.462485	0	2.720378	0	0	0	0	0	0	0	0	4.053026	3.250353	0.327175	2.454746	7.903581	8.069703	3.80577	3.042378	1.889891	0
MS3_00001853.2	MS3_00001853	3	48.133465	6.803399	0	7.833469	0	0	0	3.51524	4.134388	3.715162	2.557	4.411266	6.14736	1.700136	4.483521	3.517743	7.370237	5.370763	0.439681	0.442887	8.668097	0	1.225085	0.371032
MS3_00001854.1	MS3_00001854	1	0	4.65912	18.644688	39.274349	45.248123	36.95932	4.836591	0.272449	0	0	0.518021	0	0	1.169433	4.075402	0.50256	1.009301	1.811664	0.873118	0.991276	1.387786	0.72024	0.874594	0
MS3_00001855.1	MS3_00001855	3	157.045807	164.964661	148.424255	16.968481	22.391884	22.283583	8.179072	146.58345	81.625488	108.473312	111.165245	124.905159	139.775635	127.655449	84.283928	82.40033	81.439201	91.972649	79.832581	109.237007	81.228165	67.40255	71.558075	224.297256
MS3_00001855.2	MS3_00001855	4	0	14.651709	25.573013	0	0	0	0	45.974987	19.112013	0	10.632174	15.230825	7.38534	9.842718	17.715382	7.038124	11.703128	16.275349	6.539432	9.808987	13.511118	8.513206	5.400804	35.210945
MS3_00001856.1	MS3_00001856	6	0	0	0	6.465171	3.312355	0	0	2.957351	7.27114	6.61691	2.584024	6.564709	20.260328	15.856749	52.215733	31.98608	44.43811	43.918888	40.412174	30.350351	38.192646	6.546202	8.383135	0.327233
MS3_00001857.1	MS3_00001857	5	5.731872	14.52331	94.337929	44.689163	39.678711	28.787233	5.535793	2.719344	29.160902	21.164202	14.904325	10.66499	3.139528	14.366329	16.561628	2.391193	2.251407	4.005632	2.959392	3.115367	2.698631	4.730981	5.422149	0
MS3_00001858.1	MS3_00001858	1	36.177727	65.258514	184.306503	164.876709	352.723358	339.847443	357.426422	48.266453	65.766777	68.056084	46.894054	46.005692	43.763916	75.858696	101.00058	52.384789	60.934929	52.657051	60.88953	48.902512	59.640114	59.894878	63.062275	6.262353
MS3_00001858.2	MS3_00001858	2	0	5.73603	0	6.569958	0	0	9.770108	0	0	0	0	0	0.686903	0	5.440234	1.88831	4.057968	2.695788	5.386549	2.304252	2.515493	5.298666	4.103317	0.848212
MS3_00001859.1	MS3_00001859	5	0.291034	2.98018	17.365156	9.248302	18.667936	8.80752	4.993043	0.283073	0.81246	2.674962	1.328935	1.196252	0.293423	1.601883	0.906897	0.463769	0.461156	1.211817	0.598709	0.563516	0.250928	2.442526	2.13957	0.006996
MS3_00001859.2	MS3_00001859	5	109.742447	20.695202	157.699158	40.531059	32.336655	57.674038	93.843117	51.861767	55.387371	60.591129	27.635397	46.391132	65.896713	50.190651	123.462715	79.601112	100.340805	120.770775	105.445305	82.666039	110.910622	85.122932	99.91935	5.37039
MS3_00001860.1	MS3_00001860	1	157.05687	0	545.713989	421.23111	671.06481900000006	689.868774	123.511452	18.373039	304.220856	231.143356	118.556976	46.41478	88.714714	195.580627	373.7341	114.633705	136.669739	33.950924	147.732162	115.815086	121.160515	147.073761	152.403732	12.908983
MS3_00001860.2	MS3_00001860	4	0	96.089935	60.844448	11.833682	10.522877	26.621716	20.808754	45.944973	5.441075	7.456309	6.581754	103.351051	16.069004	47.147705	38.359116	21.020239	26.384268	128.968567	17.369268	16.976034	22.196453	1.176313	18.174471	0.939789
MS3_00001861.2	MS3_00001861	1	14.781341	7.261223	25.642986	61.9828	109.97612	97.376717	29.69525	8.133612	19.260628	17.668692	24.923504	36.059288	10.26132	44.542294	276.053192	26.758394	35.601307	39.467667	30.902147	33.010506	33.647404	233.134689	286.028748	29.933271
MS3_00001862.1	MS3_00001862	4	0	11.262028	0	13.882399	5.218885	6.566696	0	4.26642	4.462974	6.750612	3.433899	5.675815	3.790586	11.613935	7.842215	5.433405	10.059624	3.493169	6.843693	7.382789	9.980194	7.373169	7.270157	1.156246
MS3_00001863.1	MS3_00001863	5	1.112476	16.861925	106.820107	33.219669	39.591625	63.493744	14.464159	10.441244	14.597328	13.032472	10.17138	6.904446	6.486609	13.101036	31.420971	10.284554	12.029672	14.881007	12.16205	10.571904	11.774361	18.358639	23.133129	1.15809
MS3_00001864.2	MS3_00001864	5	63.725014	28.503696	162.535934	121.408752	116.451981	105.097748	231.865601	65.422165	70.955986	57.261253	37.372673	37.315018	39.253994	57.716667	81.15519	65.574226	72.551598	80.873055	76.11628	61.023087	65.031151	126.55117	121.516205	23.503305
MS3_00001865.1	MS3_00001865	5	45.604649	13.450391	82.467476	10.405741	4.648255	5.07753	28.580965	31.368759	16.26055	11.464448	13.947852	16.77704	11.005058	15.961575	33.267178	21.058233	23.260567000000002	10.747519	14.081643	18.386232	13.985136	41.536171	44.074726	18.64389
MS3_00001866.1	MS3_00001866	3	111.458832	61.79224	50.973724	106.283653	10.323482	0	0	37.851692	2.076607	19.869345	7.233232	19.705818	0	9.717273	12.095138	2.366783	19.585197	16.927273	13.881205	2.692948	3.681079	3.732098	3.683421	2.182112
MS3_00001866.2	MS3_00001866	1	0	0	197.076752	701.545105	1087.39917	1212.864014	166.952286	13.759341	71.472969	41.3307	49.052727	35.513134	38.632339	46.215954	117.753502	34.428665	20.736231	18.0144	25.582256	33.753262	35.843136	22.892344	31.399099	0
MS3_00001867.1	MS3_00001867	1	19.139904	4.268761	57.737007	93.805382	50.473278	88.574974	66.632515	9.649185	23.642765	18.045006	17.782148	13.670347	11.54852	21.466324	33.219624	15.693051	15.647861	18.339273	17.015217	14.672602	20.540773	7.889913	11.838912	0.735027
MS3_00001868.1	MS3_00001868	7	190.368362	156.385971	173.476685	50.869141	98.234863	155.586761	144.171585	292.103485	241.646164	258.333801	259.841949	265.311066	219.09787	270.532654	222.007614	199.305267	209.094742	210.594666	215.353531	216.33075	229.530151	215.080231	216.223251	178.567535
MS3_00001869.1	MS3_00001869	1	22.233665	17.215239	113.171288	88.524055	69.231689	82.935905	15.763296	9.662143	25.29565	21.925838	11.56078	8.301066	5.678376	16.865072	33.552273	7.304551	11.088364	11.125102	12.439296	8.316415	10.563603	8.120925	9.322782	0.66021
MS3_00001870.1	MS3_00001870	5	147.030197	27.100718	231.631882	185.967178	126.729515	123.481949	143.701355	100.48175	116.631645	44.398834	122.6959	75.864449	100.007332	54.384155	40.482975	114.619698	37.797813	99.373314	93.191109	231.150665	37.988533	61.573112	62.559704	23.446217
MS3_00001870.2	MS3_00001870	6	0	0	0	0	0	0	0	5.337635	0	40.389267	0	0	131.378571	84.387321	14.421383	0	185.441208	52.941208	114.570999	0	199.531998	34.801453	34.336033	0
MS3_00001870.3	MS3_00001870	6	3.770004	0.731678	49.644638	1.800281	97.265472	158.175369	200.913864	265.176331	68.67205	119.28038	13.180133	134.001602	250.632324	133.58926399999999	318.573059	410.588196	349.868286	443.354218	375.896759	287.077972	447.338593	389.269836	434.367889	13.197205
MS3_00001871.1	MS3_00001871	5	25.392395	45.468136	78.473228	42.032867	47.005302	37.165413	15.542166	12.739587	7.97723	4.543639	8.338707	5.638801	3.570953	5.507681	15.128582	2.159058	5.057722	5.122853	4.235528	3.768785	4.15599	6.683598	7.87698	0.734774
MS3_00001872.1	MS3_00001872	5	131.369598	85.765396	135.314789	44.194778	54.421486	34.950920000000004	52.685375	84.595551	58.96331	79.313393	65.525177	51.207775	89.770256	93.51561	69.140083	121.107704	123.869621	130.089874	116.120865	136.790192	123.827362	121.88195	125.247894	96.4944
MS3_00001873.1	MS3_00001873	2	0	16.01123	5.654484	0	5.763762	50.876343	85.361877	65.621468	0	4.977201	0	5.828911	47.629353	52.982628	49.658867	4.535348	44.972885	4.181179	0	37.705807	4.01445	35.475727	5.151866	2.919513
MS3_00001873.2	MS3_00001873	1	14.157783	70.542503	49.998543	73.451195	90.232246	44.09161	27.816156	17.14435	51.263420000000004	48.641354	44.213264	61.792542	9.077221	5.159348	14.512093	41.904289	8.209634	47.156265	45.933716	15.057587	51.372341	9.287291	44.072151	14.935261
MS3_00001874.1	MS3_00001874	3	85.480164	26.788637	31.276999	29.830082	9.674067	17.600828	42.971107	42.631573	50.432976	49.124794	35.898327	38.426212	32.690041	48.873417	24.645601	37.898357	37.506321	32.990032	38.742275	37.208107	32.771919	33.712563	33.921322	2.179766
MS3_00001875.1	MS3_00001875	6	0	91.598	70.664574	97.572609	59.842991	72.475662	153.528091	38.653198	27.046711	58.234161	20.888937	57.064968	182.504196	94.242767	412.273468	515.799988	517.647583	613.777161	577.431396	469.083649	520.343811	496.817047	553.953918	24.205559
MS3_00001875.2	MS3_00001875	4	44.312489	46.684326	0	31.552101	0	0	0	9.754198	7.546672	8.10111	16.708292	20.602148	85.525276	7.636534	50.684772	40.464481	52.669632	8.697843	34.140682	51.351627	59.805367	65.450714	34.100578	0
MS3_00001876.1	MS3_00001876	2	21.388027	10.93012	70.80941	65.390495	52.54715	61.410442	178.839371	52.360615	29.970194	42.771709	19.637136	24.238119	32.268124	35.288086	100.768204	43.345379	54.040287	59.710644	49.079521	45.660534	51.292549	63.024616	63.53228	6.378781
MS3_00001877.1	MS3_00001877	1	4.569089	12.281947	50.467113	54.777473	37.11306	53.667156	5.848096	4.855046	29.165703	21.891293	17.196684	11.356413	9.58833	13.402919	17.576941	7.969621	7.834357	7.927784	7.469562	8.205595	7.919958	5.827637	4.836594	1.420715
MS3_00001878.1	MS3_00001878	5	0	2.402397	14.114609	2.02425	2.2595	5.849366	0	0.076325	4.173649	2.860143	2.024215	1.016388	0	1.541954	0.274453	0	0	0	0	0	0	1.479012	1.272552	0
MS3_00001879.1	MS3_00001879	3	1427.247681	65.391129	128.104706	1370.519531	823.026855	593.563354	297.962982	1314.967896	1430.833496	1606.615479	2527.630127	1618.560547	517.509644	1549.277344	222.090775	184.575455	186.273209	156.17569	125.855003	178.757828	155.284485	674.946655	589.658203	2324.265625
MS3_00001880.1	MS3_00001880	5	11.522749	4.681102	34.488785	8.430965	13.369623	13.824944	3.943399	2.237139	5.891704	3.987684	2.435055	2.247376	0.951953	3.131363	6.428317	1.301169	1.89144	1.520666	1.684855	2.078397	1.598647	2.305198	2.50392	0.303651
MS3_00001881.1	MS3_00001881	1	0	3.861326	50.077717	98.764801	61.636539	73.731323	8.497073	5.199059	3.118845	0.857512	3.912834	1.51988	6.050835	5.471135	72.667496	12.900318	12.603557	16.970013	22.963562	14.744398	15.906787	19.497908	23.085619	0.623432
MS3_00001882.1	MS3_00001882	5	0	7.881362	112.802498	26.543915	18.388504	27.003967	5.667672	0.966258	16.878946	15.754112	6.685683	5.624393	3.463429	7.880845	18.575148	5.015525	7.850533	7.136387	10.506877	4.957062	6.96493	1.641678	2.489101	0
MS3_00001882.2	MS3_00001882	NA	0	0	0	0	0	0	0	0	0	0	0	0	0	0	0	0	0	0	0	0	0	0	0	0
MS3_00001883.1	MS3_00001883	1	0	0	6.124009	30.146652	12.716544	28.265074	0	0	0	0	0	0	0	2.082179	1.794708	0	0	0	0	1.762082	0	0.658802	0.803064	0
MS3_00001884.1	MS3_00001884	7	0.854751	0.253262	3.769682	3.898122	1.376203	0.583939	3.704689	14.158206	8.283766	7.455633	9.091017	8.449565	2.982103	8.326388	1.640918	0.685778	0.186815	0.622298	0.022773	0.614214	0.288854	6.163455	3.76263	1.681399
MS3_00001888.1	MS3_00001888	1	460.280334	65.70713	1154.220947	2444.922363	1929.097534	2711.031982	570.503296	246.81073	674.746704	630.605225	465.326904	467.423279	327.173431	554.376343	2035.681274	356.918518	400.815826	445.190155	406.152527	368.11087	393.347687	571.522888	591.653992	128.567734
MS3_00001889.1	MS3_00001889	1	471.916595	60.07719	1212.043213	2573.11792	2058.114014	2920.52002	766.36322	368.873962	717.408508	670.249207	477.255341	466.209106	333.788269	570.137573	3261.466797	364.242157	408.324554	463.216858	414.757446	375.086243	401.898407	602.569519	627.071777	136.549225
MS3_00001890.1	MS3_00001890	1	577.724121	77.239105	1413.777466	3257.212891	2620.940674	3612.677246	1411.107666	764.993042	835.112854	873.063965	536.942627	553.820251	392.708557	667.491699	6634.472656	431.374664	509.788544	558.789429	485.848114	437.288849	470.727905	729.389893	782.136841	157.83786
MS3_00001891.1	MS3_00001891	1	460.227844	60.962219	1259.890869	2542.09668	2076.500977	3136.211182	650.463684	331.7677	738.880554	659.583252	476.830475	478.25293	341.592255	592.104309	3086.486328	374.067169	411.085754	472.624268	422.423431	389.579498	411.475647	612.765259	649.813477	144.962479
MS3_00001892.1	MS3_00001892	1	453.753815	65.00251	1202.432251	2389.487061	1954.641357	2949.522217	430.11026	181.25769	708.867371	630.228516	486.305939	480.382416	337.812195	593.844849	1674.969482	365.051239	391.356201	450.209442	417.752533	378.80542	402.990387	590.793396	626.577881	136.16246
MS3_00001893.1	MS3_00001893	5	68.00795	9.478539	54.715382	11.898325	21.703184	18.151354	57.985909	3.441839	26.407816	4.455276	3.310456	6.262412	1.443426	1.741433	8.065361	1.940297	2.593211	28.924307	2.064744	0.27967	0.876545	12.126357	12.008893	1.258837
MS3_00001893.2	MS3_00001893	1	55.210804	13.4602	80.121895	59.716633	62.877499	64.59507	18.53266	94.85141	27.422771	61.16037	45.336685	47.057308	52.772263	66.25647	97.017616	72.093315	83.854881	30.914419	81.877129	77.569481	87.286453	97.780296	87.041824	7.890376
MS3_00001894.1	MS3_00001894	5	17.984678	7.400344	72.22477	20.054712	14.843307	26.831099	3.530551	5.673564	17.114424	11.026	6.002113	5.92944	2.710665	8.385718	7.38272	2.708556	2.69316	3.187069	3.059338	2.827061	2.665104	17.331818	17.552315	0.61785
MS3_00001894.2	MS3_00001894	3	39.610462	10.901346	12.954181	14.38309	2.577169	9.147151	24.788279	27.175978	21.468197	25.955616	13.510985	28.03303	35.649456	24.099213	33.702339	42.738007	57.089985	46.387302	37.316441	53.334225000000004	53.80619	41.035255	42.000229	9.770977
MS3_00001895.1	MS3_00001895	1	11.199327	21.148737	44.380375	69.341476	45.050648	50.943127	43.061523	36.811947	34.776787	35.473339	21.606525	31.822132	25.83	31.971474	28.563227	31.216824	31.713341	30.853823	26.904293	28.245655	29.500174	36.595692	34.300117	4.361563
MS3_00001895.2	MS3_00001895	1	2.101972	1.143046	35.541302	28.675764	26.024801	17.902435	4.698238	1.054896	3.014632	1.970341	1.293226	1.166396	0.326831	2.842602	1.289181	0.175366	0.258602	1.223809	0.405646	0.316107	0.19647	6.322828	4.636599	0.014075
MS3_00001896.1	MS3_00001896	5	0	0	20.086256	2.929644	3.40255	0	0	4.28685	8.308573	6.478657	4.794468	5.397567	12.965836	5.523369	13.201572	16.101955	20.234491	13.400498	15.594785	16.506971	18.853895	8.065131	10.725631	0.93048
MS3_00001897.1	MS3_00001897	5	15.464962	13.947721	39.309151	12.61685	10.698649	29.277187	0.866335	9.810867	9.440186	11.488832	1.569096	2.686257	4.170134	8.391249	22.65449	5.609088	8.493167	4.353535	5.734279	2.691762	3.366372	9.661487	8.811617	1.709568
MS3_00001897.2	MS3_00001897	1	3.583748	27.233603	19.338913	79.084328	65.88546	4.147007	108.59906	13.735212	4.559116	0	4.374297	14.384787	11.124258	5.674061	24.83053	4.31804	3.476606	17.019117	0.471759	6.566441	9.173247	5.154607	11.272225	0
MS3_00001899.1	MS3_00001899	1	216.411789	17.348661	76.563065	44.009651	87.643394	74.826019	2.673565	16.139423	37.601734	41.546131	37.93977	56.512062	31.769262	45.815456	35.548389	31.022076	35.930248	43.134407	39.331512	42.150146	36.548733	15.623978	18.691496	4.489692
MS3_00001899.2	MS3_00001899	1	176.529373	48.758389	82.414009	61.686707	58.575272	21.906321	25.890778	23.478622	23.627806	17.53014	10.584234	16.961708	15.425179	23.427862	31.969015	11.900405	21.579288	21.194811	19.820356	17.134172	13.784769	13.586574	23.478909	0.833664
MS3_00001899.3	MS3_00001899	7	0	0	0	0	0	0	0	0	8.859499	0	41.679867	3.619531	1.893558	0	20.226231	8.269874	6.92777	0	0	0	9.996155	17.731794	10.192724	0
MS3_00001900.1	MS3_00001900	5	0	4.510179	14.112801	0	1.37556	0	1.206814	4.165451	3.008098	2.263939	0	0	0.22625	1.443327	0.132927	0	0.050088	0	0	0	0	2.537985	2.266924	0
MS3_00001900.2	MS3_00001900	5	20.97714	8.7789	71.397774	32.382538	17.872639	10.34607	15.195876	13.11817	8.926703	14.525948	3.837499	3.241466	3.648399	15.214426	0.808145	4.333638	6.943355	40.901173	7.032359	27.18976	3.028336	23.116762	28.11957	0.280375
MS3_00001900.3	MS3_00001900	1	0	11.20037	33.822845	56.687656	41.923878	55.311882	0	1.205416	0.982651	14.562649	21.518074	23.653399	29.475027	13.309264	1.722348	2.056649	3.648785	23.119148	3.129326	35.67281	5.919822	3.706667	2.695604	1.950196
MS3_00001900.4	MS3_00001900	6	0	0	0	0	0	0	0	0	40.855473	0	0	0	0	0	78.749985	85.313759	103.132668	0	80.749382	0	84.196564	33.802505	52.920052	0
MS3_00001901.3	MS3_00001901	5	149.660126	48.538895	127.163261	68.356483	70.974426	83.993797	2.686166	51.369755	45.078201	14.806701	39.142967	38.723743	60.03904	40.668762	107.814125	63.663593	73.76429	77.348793	55.035297	68.456177	63.27951	55.952286	68.056305	0
MS3_00001901.4	MS3_00001901	3	826.086853	184.800903	115.122101	41.419788	0	0	77.350594	55.550179	73.203918	96.293694	111.989578	116.257065	77.728287	92.268372	78.390297	96.634193	129.233246	87.717949	119.393372	94.454231	107.890221	94.741722	107.205605	8.311002
MS3_00001902.1	MS3_00001902	3	36.17738	18.010889	11.874493	18.428871	0	10.856942	5.004414	2.183709	3.327714	3.903566	3.663048	5.81136	6.945818	3.891932	9.589771	6.421144	10.002419	10.910316	9.307158	8.035049	9.657876	1.700314	3.179327	0
MS3_00001903.1	MS3_00001903	3	71.782936	24.928577	15.251322	11.471798	5.347573	13.928036	0	19.198727	2.726715	10.272253	2.176816	0	28.069683	13.106193	12.645267	46.497768	53.761204	39.148449	34.978146	57.574829	45.879501	19.625834	25.534227	14.294633
MS3_00001903.2	MS3_00001903	4	12.10246	18.301056	19.789616	19.258532	0.360062	7.830798	5.787549	4.342635	11.92381	2.513404	4.296814	5.172325	15.726152	10.139316	25.441065	11.866005	11.530555	12.033428	8.342936	12.290697	19.923252	18.716295	21.616634	0.310762
MS3_00001903.3	MS3_00001903	5	0	13.456705	60.855587	0	0	3.813923	69.251846	0.500604	1.607446	0	11.888473	15.000213	0	5.976335	0	2.018436	0	1.671675	2.106909	0	0	12.938246	1.765444	0
MS3_00001905.1	MS3_00001905	6	0	23.448719	0	6.436522	0	9.560081	0	28.490013	14.040693	12.662867	9.582944	18.503166	58.888287	31.722267	51.796074	95.15564	121.329597	118.770424	108.083748	113.860016	111.720482	62.782242	66.135788	5.646151
MS3_00001906.1	MS3_00001906	4	6.948776	32.909573	47.865726	0	0	0	0	4.06948	7.404153	7.60032	6.390116	7.415654	11.459598	9.020608	2.79436	20.403961	28.279119	28.416113	20.487785	27.744143	23.695194	18.353903	24.815039	6.631993
MS3_00001906.2	MS3_00001906	5	0	4.74962	30.674465	0	0	0	0	11.242998	4.446023	3.288686	5.446794	4.316514	16.460936	1.225461	7.079617	27.115599	24.541334	27.015944	19.29944	30.961082	28.168056	16.176662	12.802793	2.973819
MS3_00001907.1	MS3_00001907	3	132.646149	84.87281	0	0	15.884581	0	0	32.19017	33.51865	65.787048	51.006428	65.752808	38.600281	62.370461	8.956997	34.5033	35.296024	40.491398	37.619461	27.325626	45.27565	41.310459	55.923824	3.920109
MS3_00001907.2	MS3_00001907	3	138.394485	4.002711	20.712849	16.614229	2.70411	0	5.804435	1.363789	3.716604	1.616136	13.80885	3.272343	3.227958	3.274782	4.955965	2.098445	2.334474	0.678738	1.635816	0.105547	1.018958	0.193495	0.961019	0.132717
MS3_00001907.3	MS3_00001907	5	10.462334	2.197289	112.903572	2.061464	3.021158	17.936867	0.793309	2.288196	6.024125	5.187248	0.999321	1.599955	0.58894	2.072729	25.647552	10.588716	8.541267	2.130226	5.242064	14.512932	8.474582	13.262386	5.486052	0.131484
MS3_00001908.1	MS3_00001908	1	1.093015	29.141678	46.663189	92.269775	90.791489	76.803291	10.408763	1.594928	1.742261	1.937069	1.368132	1.098174	1.67621	1.998781	6.239174	1.465535	2.382046	2.599195	3.387603	1.852457	2.736037	2.162693	3.185075	0
MS3_00001910.1	MS3_00001910	6	0	32.647705	6.38242	0	0	0	0	53.164986	38.632008	35.133396	67.877701	30.651577	52.510208	40.995533	32.547745	100.148819	115.73893	140.870605	85.536743	129.601395	124.498268	66.670731	75.706337	21.528378
MS3_00001910.2	MS3_00001910	4	13.318381	21.781128	48.990822	0	0	0	0	26.842089	56.298801	32.70063	18.455496	25.532242	16.470575	35.27248	8.441356	13.896382	18.893255	10.980017	18.961954	25.924656	14.961285	13.456707	13.260927	0.881586
MS3_00001911.1	MS3_00001911	5	141.208893	179.452103	275.231293	215.153183	0	239.683792	172.978134	171.338226	669.659424	1.607384	325.40802	150.525803	3.372804	5.508152	119.519035	153.912872	129.569244	7.811554	162.848755	141.060898	106.723846	237.08223	229.31636	82.972305
MS3_00001911.2	MS3_00001911	7	0	0	0	0	278.702393	0	0	397.098175	0	771.800537	0	268.852814	240.047913	508.102478	180.334106	172.170731	239.30159	372.111542	194.468262	188.113159	237.807587	268.612976	251.222916	0
MS3_00001912.1	MS3_00001912	5	222.698593	130.54071	106.548454	30.397455	21.816296	17.093433	108.725662	24.574978	61.097424	31.697306	35.755745	12.312186	125.493347	9.481027	31.918671	65.54702	148.225296	56.373329	97.031914	130.166046	35.38575	57.39743	70.870766	1.145151
MS3_00001912.2	MS3_00001912	4	128.674301	92.5149	115.059601	0	1.978084	0	0	173.90062	100.543121	138.72467	70.0439	166.722061	105.598099	158.828827	137.663254	199.692215	155.610336	228.831848	214.842575	135.692886	284.358398	224.877945	203.663574	134.750153
MS3_00001912.3	MS3_00001912	3	32.266445	10.581631	7.830901	0	0	0	27.906164	3.751835	5.318757	0	20.193653	0	13.933475	68.026405	1.316713	3.825424	8.823994	2.456189	4.699419	9.782632	2.06466	3.395752	2.930301	0
MS3_00001913.1	MS3_00001913	5	32.564117	43.322178	144.121841	95.445946	68.905449	116.797913	118.35862	60.48093	65.032593	59.559841	42.012531	59.797264	64.525612	63.651855	115.566231	92.930161	90.980385	97.574928	102.053406	94.242592	105.835167	67.190567	70.782669	5.799116
MS3_00001913.2	MS3_00001913	7	0	0	0	0	0	8.825674	0	1.100043	0	3.722396	0	0.594454	1.463593	1.749542	1.988535	0.278204	2.642673	3.313349	0	1.525089	1.17936	3.612392	3.590582	0
MS3_00001914.2	MS3_00001914	3	52.201923	18.437744	18.000124	3.910933	10.558552	1.317284	0	10.319705	24.272175	28.852209	43.065521	44.16069	62.674366	43.145386	4.157948	36.38607	26.083265	37.653954	33.36739	45.059635	35.086582	38.557625	34.962029	92.814224
MS3_00001915.1	MS3_00001915	2	34.936954	7.609543	66.059685	5.25778	19.889568	57.25145	137.059311	21.292709	11.727969	15.764818	5.1981019999999996	27.191423	13.214157	17.410425	40.809071	31.027918	44.072006	30.28264	25.614147	26.192938	20.131041	33.120209	38.023075	1.359338
MS3_00001915.2	MS3_00001915	1	0	0	0	0.030092	0.008121	0.017398	0	3.360833	3.022025	0	0	0	0	0	7.864214	0	1.138805	0	0.304794	0	0	1.613233	0	0
MS3_00001915.3	MS3_00001915	7	0	0	0	0	0	0	0	4.311041	4.077666	3.368482	2.998988	6.535779	2.15521	2.783847	3.487032	1.147481	1.602922	3.352798	0.780952	2.33346	0.832595	1.143468	1.274241	0.805297
MS3_00001915.4	MS3_00001915	3	93.12635	23.028097	39.825333	31.893871	4.866559	3.886699	2.593829	1.153763	5.366197	1.064223	2.546003	0.432973	0.28198	1.593251	1.248232	0.494707	0.320738	0.734763	0.209394	1.207439	0.391914	0.142069	0.152401	1.16893
MS3_00001915.5	MS3_00001915	1	95.355873	0	16.410341	186.320709	141.971558	155.016388	83.354897	91.687233	218.034714	258.454559	204.812057	209.878937	122.475357	206.637131	9.592696	117.988724	83.84671	122.505424	83.089935	110.157814	110.494339	159.61647	141.69455	51.123833
MS3_00001916.1	MS3_00001916	5	0	0	11.79915	0	0	0	0	1.825416	0	4.919005	0	0	5.728257	2.940706	11.045495	6.208797	6.591742	5.221029	5.041168	5.937019	10.992464	7.35922	6.347275	0
MS3_00001919.1	MS3_00001919	1	26.575167	2.088818	11.290915	2.743156	20.500225	22.693865	3.284922	1.183219	0	0	0	2.048246	0	0	2.570205	2.445137	1.400002	1.933157	2.389397	1.150777	4.513286	1.175007	2.894876	0
MS3_00001919.2	MS3_00001919	3	110.396408	45.631989	0	0	0	0	21.092638	0.767527	0	0	0	0	0	0	0	5.742593	10.853618	5.28256	1.158478	5.519293	0.797668	1.883682	1.598817	0
MS3_00001921.1	MS3_00001921	5	0	0	3.997174	1.235775	1.739961	0	0.473054	0.946745	0.778216	0.36526	0	0.517534	0.148698	4.51894	0.603565	0.23743	2.091949	2.71465	1.89854	0.509227	0.182525	0.515099	0.437385	0.601945
MS3_00001922.1	MS3_00001922	3	57.176445	30.260458	42.061489	20.545362	27.060389	14.90262	43.562695	51.84734	72.30722	63.619576	48.661911	45.495941	19.418207	49.827873	19.783127	10.097431	15.698451	13.158351	12.337098	14.390148	15.162977	45.477997	36.12096	5.512701
MS3_00001922.3	MS3_00001922	3	78.776489	33.16803	27.58157	15.987882	3.977991	8.174152	6.854382	6.08208	37.61018	43.241547	51.66177	48.655533	20.355619	37.232224	3.529101	6.274209	8.317391	7.72831	6.385824	5.629379	8.455898	11.853992	11.011015	7.149594
MS3_00001924.3	MS3_00001924	5	78.233109	23.343424	131.9086	99.705658	102.78154	139.769684	150.519821	97.329414	87.404282	76.278893	53.989704	53.125557	53.29213	57.111393	114.73336	58.706581	73.959419	65.69342	60.442966	59.017029	70.680931	103.518738	93.934258	7.891683
MS3_00001925.1	MS3_00001925	4	2.09324	54.932198	72.157745	30.31362	25.498106	0	0	7.500533	5.399244	5.987617	2.390088	4.923334	1.931841	4.085742	6.310239	1.648601	6.1285	8.044686	0.397409	3.485241	3.531573	9.281876	19.969837	17.335587
MS3_00001925.2	MS3_00001925	2	0	0	0	36.119625	12.147606	0	64.99218	3.234646	11.303695	1.233023	35.064243	14.548834	7.893554	0	10.921898	1.474251	0.301131	7.359643	9.408001	5.074789	10.236896	10.093637	6.498587	6.436765
MS3_00001925.3	MS3_00001925	4	0	65.438782	84.18293	0	7.163576	25.722628	0	0.935958	4.983508	16.990114	0	0	13.148596	4.344366	0	3.382404	7.506405	4.671308	0	4.862182	2.650302	0	5.79753	2.442297
MS3_00001925.4	MS3_00001925	2	420.83905	0	0	0	0	33.020168	498.481079	166.612885	66.951988	109.516434	109.996582	65.573158	44.387196	81.974663	102.027588	48.892391	61.87151	72.902145	51.772564	44.067684	41.229603	95.619972	60.878262	118.331238
MS3_00001926.1	MS3_00001926	5	121.452232	34.219395	102.116722	36.871967	43.059128	12.942468999999999	42.119102	81.97599	80.215431	62.880764	94.008972	77.864365	75.683853	72.023041	74.010307	80.499344	77.331978	70.180428	78.314247	81.318436	72.093437	93.40564	100.056221	18.901619
MS3_00001926.2	MS3_00001926	3	123.739799	86.078209	120.650093	33.374802	27.582455	102.202133	23.724985	47.469543	94.163689	51.950607	116.536697	92.259857	118.767937	102.188995	46.694637	108.098068	51.982704	54.880554	94.950592	118.816025	107.932236	67.399399	79.687088	55.881054
MS3_00001926.3	MS3_00001926	7	157.12735	99.067375	20.559265	0	8.268445	0	1.820098	97.213478	186.205109	163.295502	0	333.773041	275.416107	303.177887	55.30077	216.572174	144.190338	163.547348	214.361588	255.338882	252.395493	103.562111	110.674492	110.196419
MS3_00001927.1	MS3_00001927	3	26.05979	33.426891	30.084164	21.288469	5.76163	11.668897	4.567327	10.630609	9.318563	12.058528	3.200583	0.815229	7.940547	7.688197	5.815009	0.570228	6.312571	13.915521	14.559264	10.805626	9.771468	6.12451	7.957542	1.55353
MS3_00001927.2	MS3_00001927	3	52.133224	22.333761	24.399584	14.962987	14.830322	21.925623	13.585161	23.347729	4.545315	6.862298	3.814194	8.065201	7.748288	7.131335	17.65946	5.665786	12.767406	7.79102	8.829292	6.927399	6.484583	7.608578	7.41593	4.980765
MS3_00001928.1	MS3_00001928	1	7.707576	2.67787	54.528172	122.026489	103.267281	127.531059	34.24979	27.749525	34.364502	18.010426	15.381361	12.978361	4.550953	12.315989	15.142391	0.904323	3.976287	6.05936	0.55082	0.946713	0.7775	20.103775	12.025949	0.923029
MS3_00001928.2	MS3_00001928	1	0	4.573683	0	71.74791	257.137451	505.922455	0	1.523028	1.896962	22.053844	0	0	10.757252	6.570482	43.443684	22.057409	20.142899	11.806149	27.427254	19.310072	23.400991	20.638723	33.785824	0
MS3_00001929.1	MS3_00001929	5	0.784952	2.127401	17.086887	2.501366	4.504323	3.76573	0.345635	0.686972	3.0428	2.127985	0.579467	0.722502	0.214193	0	0.647648	0.459901	0.209838	0.692824	0	0.366934	0.247858	1.701425	2.424836	0
MS3_00001930.1	MS3_00001930	3	37.476238	2.117224	0	6.75945	0	0	0	0.542188	4.897412	5.001959	1.599444	3.44988	6.385059	7.927773	4.541195	12.682905	6.950058	11.084673	14.361226	16.223726	15.339314	2.264587	2.723007	0.746062
MS3_00001931.1	MS3_00001931	1	0	7.816895	35.243999	39.66053	73.245728	102.81147	0	1.698924	0.527992	22.744968	18.759483	16.03557	26.068863	39.005894	3.276061	3.778344	20.478838	8.033554	0.363857	0.955757	1.23141	5.245454	7.378395	5.177414
MS3_00001931.2	MS3_00001931	1	0	0	98.94194	108.51223	69.694771	162.058411	28.59737	18.015581	13.815228	15.632064	1.00698	14.509139	8.862031	6.16358	28.542141	33.518436	50.106537	17.840126	0.455245	4.075877	1.767983	32.260212	31.407019	0.159503
MS3_00001931.3	MS3_00001931	6	0	0	0	0	0	0	0	57.961655	37.286999	0	0	0	0	0	46.889919	42.778126	0	56.19614	80.556931	58.305759	66.070007	62.284077	58.80632	0
MS3_00001932.1	MS3_00001932	1	3.077388	1.1034	25.154213	15.955082	11.963209	15.952292	9.244839	5.50607	11.883772	9.865591	5.948629	4.700124	2.034814	6.077206	5.178562	2.78864	9.666943	6.943285	2.9071379999999998	2.914603	2.710853	17.225866	16.089142	0.178467
MS3_00001932.2	MS3_00001932	7	0	0	8.937599	4.071119	1.529467	3.846783	0	29.857664	28.086348	33.400444	6.997017	24.207655	30.675167	39.249317	10.997917	33.427197	19.324003	27.364359	35.934616	29.040005	40.184628	19.326262	23.397982	9.37263
MS3_00001933.1	MS3_00001933	5	0	0	92.151993	0	41.669941	0	0	37.3036	32.087528	9.48857	30.536724	15.458123	13.293876	0	10.833019	25.649214	12.557507	0	27.195925	20.264681	14.292588	31.52437	31.410967	0
MS3_00001933.2	MS3_00001933	3	45.372787	36.492519	0	11.557978	0	24.764423	19.030256	3.231876	6.272786	22.379627	0	15.033365	5.083288	12.97096	21.89463	0	17.041218	27.05728	5.433713	8.801904	14.817391	7.699888	6.279238	1.461737
MS3_00001934.1	MS3_00001934	4	594.812561	597.21051	469.761566	205.310059	288.836212	316.452942	397.434845	572.035889	407.64093	427.240936	388.500824	447.402679	633.700439	409.6698	463.240906	572.340271	589.024292	587.958069	536.808472	580.536743	631.604492	395.134003	418.345947	97.723145
MS3_00001935.1	MS3_00001935	1	0	0	0	52.588623	57.317932	0	0	3.126524	0	0.397957	0	0.084797	0	0.34252	1.697819	0	0.075078	0	0	0.050625	0	4.313381	7.170078	0
MS3_00001935.2	MS3_00001935	3	250.702255	17.70685	16.987803	0	24.559401	118.603577	12.824743	24.868872	34.718136	25.52622	15.79685	19.196527	5.948515	26.939684	19.976555	7.371987	6.262008	7.384449	5.00739	6.1003	7.334494	10.496171	7.394285	0.85588
MS3_00001936.1	MS3_00001936	5	52.195686	18.284197	68.53524	31.517296	22.081434	12.679483	18.111153	6.274899	12.751134	13.275887	8.13704	8.958479	9.774951	10.992948	7.583935	6.851736	8.265879	9.355418	7.147588	7.394087	9.067382	12.910415	12.164174	3.639912
MS3_00001936.2	MS3_00001936	5	2.690213	0	91.348206	60.545105	94.447693	43.044079	18.370565	42.429424	44.504807	26.495779	19.034077	17.007387	8.402185	24.50717	45.769867	7.626648	13.236704	10.526183	14.299169	8.996182	10.822437	26.923759	23.91748	0.24376
MS3_00001937.1	MS3_00001937	1	114.128639	31.543381	133.340042	362.934143	332.139862	349.301575	188.499588	148.922165	109.43792	105.58062	68.795265	77.091454	102.102295	98.713745	152.243683	120.504379	142.854614	139.707947	132.48056	125.554573	142.159058	142.769684	154.404419	20.584757
MS3_00001937.2	MS3_00001937	6	0	0	0	0.250133	0	0	0	0.289156	0.766014	0	0	0	0.155887	0.223796	0.306772	0.324577	0.439486	0.261229	0.36711	0	0.371622	1.028228	0.583699	0
MS3_00001937.3	MS3_00001937	NA	0	0	0	0	0	0	0	3.0863	0	0	0	0	0	0.865503	0	1.330615	0.83402	0	0.100255	0	0	0	0.18938	0
MS3_00001938.1	MS3_00001938	1	52.962944	38.949753	143.335922	179.210724	177.278671	118.52375	27.432238	7.25	42.167854	28.744856	22.303984	16.285961	8.034698	29.182232	23.889429	7.510156	12.258606	9.92479	8.832101	8.122344	8.07412	15.129853	14.243787	0.956214
MS3_00001939.1	MS3_00001939	1	0	0	0	44.491985	45.543262	43.444687	4.506724	0.378657	7.44547	4.269074	2.485086	3.274832	1.451068	0.774217	10.709093	5.322049	0.739151	1.2641	4.229887	2.151225	1.38581	0.468907	0.216811	0.148964
MS3_00001939.2	MS3_00001939	6	0	0	0	0	0	0	0	0	0	0.417003	0	0.675963	0	6.562015	0.24696	0	4.708483	4.215401	0	3.775099	5.42443	0	0.608193	0
MS3_00001939.3	MS3_00001939	7	0	0	0	0	0	0	0	0	0	1.563143	3.808852	0	0	5.110172	0	0	0	0.626788	0.549543	0	0	0	0	0
MS3_00001940.1	MS3_00001940	5	28.788893	21.157087	60.463585	9.903276	12.303741	10.803761	15.09174	12.034271	13.758415	10.165494	9.939205	8.173221	7.540481	11.36021	17.521917	8.727992	11.124584	13.368179	9.37058	8.201611	13.415988	15.062084	13.747639	0.977703
MS3_00001940.2	MS3_00001940	4	15.018348	25.848295	17.4363	5.370708	0.306453	2.129879	19.868572	15.505429	11.366544	13.367946	13.821451	12.032196	15.124772	16.799812	8.163769	20.715776	21.196545	15.06683	23.452246	23.249462	14.055418	10.466763	15.418119	3.756408
MS3_00001941.1	MS3_00001941	1	5.187985	8.907586	44.11314	46.510502	41.119507	57.442692	16.136805	4.242552	14.22383	12.816663	8.387553	6.560253	4.590933	9.847043	18.773651	5.751508	8.126578	10.897122	6.477365	7.166989	6.447456	4.695282	6.440243	0.642165
MS3_00001943.1	MS3_00001943	5	12.64328	6.220523	28.537342	15.877362	11.546453	14.62254	26.823677	2.470847	7.064933	6.428044	4.936948	4.458507	1.989791	6.947725	3.91609	1.763158	2.180995	3.49958	2.305321	3.096097	2.668278	5.322216	5.86179	1.001752
MS3_00001943.2	MS3_00001943	7	1.462146	7.567674	12.319187	11.108588	0.286676	0.371735	0	3.361635	15.448734	24.238697	8.566098	13.903548	16.170568	19.522858	5.826508	19.538769	17.566641	15.671227	20.296612	16.363634	17.214314	5.510959	9.876531	0
MS3_00001944.2	MS3_00001944	1	33.845104	2.302057	82.014908	174.837418	261.703552	209.078613	37.993393	18.626902	42.468159	31.345146	18.444210000000002	26.743145	12.337777	27.175953	32.907413	15.730793	20.367826	22.607149	16.583866	12.434446	16.28237	31.69541	29.599998	1.091101
MS3_00001945.1	MS3_00001945	1	0	4.217211	0	155.21138	117.408577	188.050858	157.159882	0	3.101868	0	0	0.557576	1.305766	1.443842	1.55366	1.105715	0.632137	0.889998	0.942289	0.853799	2.246013	2.178812	2.064792	0
MS3_00001946.1	MS3_00001946	2	129.561874	83.081818	198.794647	1036.593994	639.184753	826.815552	1258.188721	286.865509	336.14566	342.339691	305.188568	366.369507	219.64624	301.839447	1632.273438	246.989899	322.032471	347.342407	250.952621	281.469757	356.737915	447.757721	501.238251	496.135345
MS3_00001946.2	MS3_00001946	1	71.307571	46.945393	93.158493000000007	1337.59021	1020.180786	1495.474121	383.617706	126.578003	0	60.768944	83.871567	81.088661	61.913975	75.958366	789.616333	62.737053	160.828903	166.992203	77.847466	108.483032	74.259399	168.005035	158.782272	161.661469
MS3_00001946.3	MS3_00001946	2	0	0	0	0	0	0	39.63303	0	0	0	0	0	0	0	0	0	0	0	0	0	0	0	7.266993	0
MS3_00001947.1	MS3_00001947	1	91.78611	97.065689	175.474991	737.805542	616.004333	693.439636	901.699036	238.154984	257.921906	282.351868	256.577637	296.915985	188.079773	245.444489	1343.369141	211.51622	290.360168	313.211029	213.684692	234.002182	296.234314	374.129211	410.381958	424.60553
MS3_00001948.1	MS3_00001948	2	85.806595	263.366852	292.733459	140.316635	96.231514	82.137054	463.755615	257.995789	184.388977	197.873962	219.203827	226.071045	261.506195	189.65416	347.332184	282.343933	328.347534	282.432617	248.779556	318.311005	346.850281	286.154572	306.347931	57.014587
MS3_00001949.1	MS3_00001949	1	0	0	0	23.029055	24.289116	24.091082	13.425278	0.323831	4.56651	1.692636	1.452937	0.746044	0.407108	1.255731	1.748779	0.139811	0.550175	0	0.341482	0.187713	0.551687	0.330885	0.255324	0.162325
MS3_00001949.2	MS3_00001949	4	0	107.601685	128.768097	77.892708	38.452366	43.139458	107.306152	19.061893	12.842705	19.505133	17.788429	21.500082	73.409859	19.588467	38.791832	228.380905	265.703247	266.299377	220.001358	225.74551399999999	256.499207	104.078506	114.869209	9.810932
MS3_00001950.1	MS3_00001950	6	52.692154	50.968876	65.999573	144.480331	85.10228	136.550232	174.867996	66.520927	50.408695	55.988621	31.821617	59.399937	168.685318	75.430679	1329.00293	359.614349	398.753815	414.841217	437.185425	379.889069	397.787598	194.81694	250.046997	14.786168
MS3_00001951.1	MS3_00001951	4	0	1.060985	0	0	5.833323	0	0	0	0	0	0	0	0	0	0	0	0.414473	1.735304	0.472159	3.208087	2.112841	0	0.734419	0
MS3_00001951.2	MS3_00001951	4	22.160028	48.955158	9.069516	0	0	0	0	0	0	0	0	0	0.716073	0	1.073039	1.819187	1.290626	0	0	0	1.060444	0	1.403378	0
MS3_00001952.1	MS3_00001952	1	12.997654	3.30205	43.751125	29.581997	15.260127	32.488045	14.637325	2.610948	10.703992	10.75267	8.848664	5.727431	0.73228	6.981612	4.161091	2.073974	3.683988	3.348791	0.927652	0.383597	2.972079	5.084175	5.181744	0.398372
MS3_00001952.2	MS3_00001952	5	13.949412	2.75865	36.325787	21.072474	36.84977	14.46048	38.373604	1.679378	34.320755	22.49597	2.548826	13.543558	22.734268	24.172852	29.344759	20.465738	18.197279	22.777172	33.761517	30.631365	18.826044	0.923384	1.927316	0
MS3_00001952.3	MS3_00001952	5	0	0	28.399736	10.362825	18.564533	7.14883	0	0.187024	4.660366	3.79195	0.875748	1.176681	0.796312	1.241921	1.003452	0.467125	0	0.319739	0.41992	0	0.089187	4.049025	4.398201	0
MS3_00001953.1	MS3_00001953	4	4.021324	23.429785	14.144756	17.362793	19.126915	7.866888	0.546867	2.553695	3.749396	3.381039	4.904191	0.798401	1.115407	2.71259	3.558706	0.551298	1.613156	0.832852	0.76398	1.05878	0.385428	3.861672	4.391043	0.249569
MS3_00001953.2	MS3_00001953	4	58.584003	654.574463	89.282066	60.461578	38.603092	56.000103	94.676262	100.331924	69.597427	75.597496	50.535194	66.216003	52.15567	61.813679	54.495724	53.12915	60.123688	66.153526	65.22155	52.398766	59.932777	79.466743	66.713577	33.34726
MS3_00001954.1	MS3_00001954	5	0	2.001524	45.277527	21.432743	24.900757	27.100803	35.943661	32.953762	31.987936	39.574024	17.714136	30.604513	37.311096	31.436302	44.821365	49.673256	50.645775	51.225876	51.026844	46.840881	54.73975	52.013538	52.519455	5.682526
MS3_00001955.1	MS3_00001955	5	12.313082	45.552402	177.989166	89.371986	49.561302	75.883842	103.017784	188.762863	113.904396	115.774612	59.01247	61.644615	69.724632	61.08807	117.250153	76.768791	87.201904	80.424049	96.653625	69.535065	90.308685	161.196716	159.969986	28.436327
MS3_00001956.1	MS3_00001956	5	15.019954	4.220676	91.028069	8.724449	5.124073	2.401941	1.041891	3.806919	1.282943	2.060641	0.955268	2.177537	3.750349	2.62552	14.095571	5.455798	8.910146	5.477576	8.44663	5.881344	5.863517	6.920293	6.332353	0.852154
MS3_00001956.2	MS3_00001956	5	0	1.5159	87.544388	4.133267	3.247251	5.44157	0	1.032878	0.686045	0.893716	0	0.52495	0.112137	0.745962	0.280976	0.023458	0.229336	0.004821	0.104925	0	0	2.781391	2.319401	0.249304
MS3_00001957.1	MS3_00001957	1	0	0	0	9.180772	0	21.449022	0	0	0	0	0	0	0	0	0	0	0	0	0	0.571957	0	0	0	0
MS3_00001958.1	MS3_00001958	1	0	13.093612	86.179337	81.087746	111.791679	115.418739	59.013103	6.905177	12.739368	16.524338	7.117719	12.927557	19.912182	17.109419	18.480402	52.890007	46.794323	70.44101	73.193291	54.049519	14.499165	14.669497	21.520714	0.5942
MS3_00001958.2	MS3_00001958	5	0	0	123.363693	0	0	0	0	0	0	0	0	0	0	0	0	0	21.857544	0	0	0	0	1.712801	2.421423	0
MS3_00001958.3	MS3_00001958	1	0	0	2.847806	17.272005	7.226249	6.76316	2.194514	0	20.849339	0	0	0	0	0	53.848995	0	0	0	0	0	87.349144	6.083234	12.276126	0
MS3_00001959.1	MS3_00001959	1	196.209076	36.394928	0	134.356918	293.313293	126.054054	55.812107	90.187103	72.509636	69.131897	114.804871	134.182083	43.265312	103.370399	9.038909	10.645795	6.750478	9.538527	10.320565	5.40131	7.8562	41.752876	31.06761	17.215113
MS3_00001960.1	MS3_00001960	5	51.387913	27.724043000000002	139.232727	37.372158	39.739521	0	85.544235	32.99353	35.709785	35.877289	27.859373	32.255466	15.10399	58.038303	86.155029	42.13076	42.27969	68.853081	56.191975	38.23177	53.052284	48.699677	47.974483	4.515739
MS3_00001960.2	MS3_00001960	5	0	0	99.92717	96.776299	96.846848	103.64003	0	54.650074	22.903624	17.972876	14.720654	8.410791	50.020374	0	126.203735	29.930988	40.912376	25.71151	44.187103	34.952568	44.57254	48.386909	72.937935	0
MS3_00001961.1	MS3_00001961	2	16.059988	17.476425	63.797077	24.518307	20.26298	27.355019	98.232788	21.251268	36.036823	16.011972	15.145878	33.284878	22.832935	29.049952	21.648241	32.893726	27.133188	34.458271	26.062765	14.335615	21.514462	12.746753	27.322968	0
MS3_00001961.2	MS3_00001961	7	0	0	0	0	0	0	0	0	63.437321	88.656769	83.452217	42.811012	0	62.547012	0	61.282837	63.50312	25.135021	66.114822	40.965931	81.355591	40.372108	49.826752	0
MS3_00001961.3	MS3_00001961	7	0	0	0	0	0	9.304253	0	22.415955	15.230308	3.304765	0	10.049974	21.776699	19.599035	12.624003	8.384398	24.752485	11.688514	16.001862	6.229071	11.049596	19.717093	7.105551	7.923213
MS3_00001961.4	MS3_00001961	7	0	0	5.93153	0	0	0	0.782544	11.497683	5.779721	19.153059	7.47783	4.840235	2.77984	8.662826	6.931424	3.006828	10.572668	5.633726	7.946468	3.1865	5.723456	5.896236	6.827406	2.434242
MS3_00001961.5	MS3_00001961	5	72.941254	0	72.70668	6.740482	0	0	43.99366	64.223305	12.78072	8.175859	0	0.525053	8.910803	13.883057	37.186718	18.330593	49.959663	59.628239	47.82555	57.960793	30.334488	41.760189	31.387434	12.859086
MS3_00001961.6	MS3_00001961	4	0	28.608246	0	0	19.075823	51.55114	0	30.033619	22.78993	0.827886	0	38.90242	68.882774	19.685211	18.708988	6.078125	26.038755	36.44923	12.543646	18.411861	9.628345	26.245781	16.664564	6.999237
MS3_00001963.1	MS3_00001963	5	42.893639	7.014842	61.348904	50.07505	41.39864	40.83633	27.406006	21.357628	25.931343	20.364342	11.651664	16.7952	15.394182	21.418667	33.367558	20.696692	21.273788	20.938309	20.349026	19.26643	24.336624	31.704737	30.224157	3.18909
MS3_00001964.1	MS3_00001964	7	0	0	0	0	5.348666	0	0	3.218664	6.285675	2.278939	2.79864	7.428874	30.817461	13.158752	0	0.692622	2.163578	2.095884	4.076004	2.225688	0.654559	4.377613	3.552203	1.068339
MS3_00001965.1	MS3_00001965	1	16.507143	18.663147	120.663918	158.447845	124.511864	127.085968	53.595898	9.292758	51.506832	39.199078	17.76037	20.812405	18.401379	24.965235	48.114346	19.471432	26.330847	23.346874	22.937981	16.55361	20.435291	16.539688	20.851971	0.709947
MS3_00001966.1	MS3_00001966	5	0	0.953159	26.040756	15.44245	13.942901	30.478043	25.130468	0.971349	5.729856	5.341289	1.740734	4.353651	3.387498	2.086277	46.672867	9.010563	10.348131	10.298311	14.722324	8.726146	11.204183	2.070301	1.829912	0.277951
MS3_00001967.1	MS3_00001967	5	5.40382	27.22274	53.033699	19.406816	23.549206	18.715057	6.049882	6.942818	20.371031	15.103697	3.984926	6.473919	1.739308	8.034497	15.185373	7.234155	6.689841	20.305677	14.550193	5.51209	5.961432	11.843057	15.771985	0.703478
MS3_00001967.2	MS3_00001967	3	232.033112	0	0	0	0	15.115782	0	0	0	64.75695	0	84.404068	30.638819	1.690353	0	12.035025	1.656673	47.912811	23.400024	6.64247	0	18.303907	0	0
MS3_00001967.3	MS3_00001967	2	0.764138	14.648809	86.768623	50.246456	48.433216	1.17806	144.302399	171.26326	116.274872	21.517426	125.155983	24.382057	98.225143	137.436188	182.220016	154.87677	203.219498	63.532551	94.80925	163.898834	181.043991	152.386841	163.716263	26.930178
MS3_00001968.2	MS3_00001968	1	0.334342	50.707432	10.994967	167.826706	151.319656	3.61324	55.469997	117.492073	62.825363	66.339622	54.821827	97.89901	8.785238	37.260471	62.366177	67.123688	33.994591	43.81543	29.904242	31.718718	35.656513	70.767097	97.241936	65.860664
MS3_00001968.3	MS3_00001968	5	200.439224	35.393009	183.265717	210.762405	116.210869	248.043655	116.906189	105.042923	70.697731	67.301315	66.259224	8.60879	56.437229	79.482124	75.717476	4.300292	44.313679	18.40649	47.460793	31.301313	27.537148	64.967926	11.257935	41.709831
MS3_00001968.4	MS3_00001968	4	18.41865	22.519081	29.813974	22.244038	223.649094	29.192207	0	0	17.208353	19.631968	13.436854	14.7341	6.267875	10.596999	3.961819	14.258751	12.535288	28.438763	11.877364	12.203622	12.391226	31.572733	44.136101	44.515999
MS3_00001969.1	MS3_00001969	5	18.624907	15.370032	72.466827	37.419861	35.343254	39.846691	17.798931	14.764757	34.956303	28.386511	21.97261	22.957497	16.695034	22.276909	29.739304	21.39992	30.566765	23.137901	24.654102	24.0515	21.620022	43.984959	44.095379	2.107507
MS3_00001969.2	MS3_00001969	3	97.080215	14.123877	9.192235	0	8.884907	15.367291	4.249067	36.822151	14.350496	20.151287	17.860729	27.169432	33.458527	35.284004	12.326979	28.241798	26.32111	37.898918	24.517256	29.594477	33.394653	22.591225	20.753353	27.654371
MS3_00001970.1	MS3_00001970	3	180.738159	14.680194	0	0	15.536047	16.539663	0	7.14536	5.165819	10.66324	8.48229	9.315614	3.993486	8.93509	13.495482	1.187404	3.650382	2.547579	4.525709	2.363832	0.827558	6.911958	8.176365	0.431703
MS3_00001970.2	MS3_00001970	1	72.022461	10.902757	0	24.479095	5.440875	21.131298	0	7.61001	21.946199	2.661749	11.474062	2.905913	1.625551	7.334514	4.005019	2.774712	1.112135	2.553016	0	0.393371	5.933207	2.541056	2.312463	0.232643
MS3_00001971.1	MS3_00001971	2	17.763803	9.991446	41.652233	32.428783	34.492161	27.855881	73.473145	7.042494	17.53495	15.745696	13.91605	12.327033	6.501698	6.438721	26.696068	16.489056	1.283751	1.62449	26.973877	17.215645	14.437652	18.449625	7.802836	1.388397
MS3_00001971.2	MS3_00001971	1	0	0	34.777077	61.392937	34.177757	87.90374	0	6.204272	11.307121	4.815928	0	9.064748	22.981812	19.276615	10.159752	14.647482	34.958141	34.995049	10.049875	10.120956	20.922853	1.971754	16.831488	0
MS3_00001972.1	MS3_00001972	2	0	0	12.167757	26.367233	10.399739	33.518616	71.06163	1.375915	2.355874	1.236614	3.489946	2.121281	5.369753	4.561395	12.170429	4.705784	8.424809	10.180025	11.537597	7.165915	8.201754	1.332263	2.952508	0.248949
MS3_00001973.1	MS3_00001973	5	2.349433	4.309062	35.497784	8.42205	11.815495	4.603141	21.564014	1.440493	2.116036	4.590438	0.855386	2.556632	1.386818	2.486993	3.375557	1.97559	2.539316	1.781925	2.028257	2.017207	2.363854	7.088551	6.57602	2.040749
MS3_00001973.2	MS3_00001973	5	44.628872	17.557869	90.804642	22.054472	25.245596	27.847052	120.664566	57.24268	68.027283	48.474644	28.40118	47.030872	83.33699	63.410492	109.243958	124.943451	111.896553	139.792816	111.135834	128.099136	127.135902	83.289513	90.478813	7.797779
MS3_00001974.1	MS3_00001974	4	6.188285	171.108063	90.571968	2.518753	1.642309	1.55365	21.032087	7.506871	0.731856	36.729542	1.180588	11.547015	22.390787	21.745176	65.53817	5.115791	12.76945	18.99967	0.240718	0.377537	0.279749	13.577933	22.416903	7.302017
MS3_00001974.2	MS3_00001974	2	885.584656	0	1203.086914	769.573853	1001.774963	1041.842773	2000.693481	1009.517639	1887.785767	2696.752441	1463.407349	2113.714355	1334.189941	2159.917969	1528.530151	1099.177002	1182.357056	1117.377441	1119.738647	1127.126099	1164.749023	1344.478027	1230.451172	314.01297
MS3_00001975.1	MS3_00001975	NA	0	0	0	0	0	0	0	0	0	0	0	0	0.282895	0	0	0	0	0	0	0	0	0	0	0
MS3_00001975.2	MS3_00001975	7	6.187989	0	0	4.759614	5.97613	0	2.590697	2.463781	39.068455	28.862238	20.190701	20.92836	6.606705	28.807434	3.092895	2.749341	4.34256	2.778503	2.488714	3.592886	3.450236	3.94096	4.117539	2.128144
MS3_00001975.3	MS3_00001975	7	0	0	0	0	3.548186	0	0	1.483054	28.887577	7.015997	10.297969	6.568618	3.499975	7.846544	0.300128	0.012324	0	0	0.317903	0.100344	0.097391	3.345457	4.457206	0
MS3_00001976.1	MS3_00001976	7	0	0.3622	0	0	0	0	0	0.474794	7.192139	3.801098	10.595867	8.995824	0	6.547976	0.073358	0	0.162113	0	0	0	0.544956	1.465497	0.782784	0
MS3_00001977.1	MS3_00001977	1	27.75964	6.704996	31.434544	58.678631	67.408066	83.429077	29.770399	14.387943	47.438114	43.276447	24.117281	23.497885	9.123969	33.891026	12.96443	6.579842	8.477077	8.241774	7.225831	6.893731	8.7371	15.446151	14.255207	2.338802
MS3_00001977.2	MS3_00001977	NA	0	0	0	0	0	0	0	0	0	0	0	0	0	0	0	0	0	0	0	0	0	0	0	0
MS3_00001978.1	MS3_00001978	1	8.689356	2.745931	29.17494	59.746365	46.465729	59.177662	23.74995	1.892039	8.212193	6.056925	5.013304	6.566077	10.430989	6.609807	18.947771	16.877867	27.893297	28.140312	22.013374	16.62364	19.675375	3.145197	3.855889	0.496501
MS3_00001979.2	MS3_00001979	3	291.52301	67.012817	82.826195	1.995792	7.396247	54.845318	309.371552	8.775228	44.295971	47.437752	24.02701	12.4508	11.023114	18.338552	17.871218	17.499142	1.655531	7.719047	6.999734	12.073247	5.333815	18.34252	21.139513	3.740019
MS3_00001979.3	MS3_00001979	7	0	14.913549	143.792587	136.245438	150.542358	268.10434	0	208.360489	240.298996	293.140137	228.160263	293.881256	206.239197	353.869354	184.842941	322.910675	334.193512	313.564789	292.814484	250.303162	279.702698	290.6362	313.239319	22.316927
MS3_00001980.1	MS3_00001980	4	0	20.737011	0	0	0	12.498031	0	2.268139	0	2.961155	9.28912	15.774934	12.468249	7.138596	16.653233	13.922411	18.543884	29.629822	19.800119	22.404484	25.558979	15.098219	18.277351	0
MS3_00001980.3	MS3_00001980	3	127.675644	87.894028	36.165848	10.522023	2.103204	4.454156	12.869436	2.906547	6.86669	6.127989	5.92438	6.76627	10.385284	6.778947	5.195018	5.408317	6.074039	6.605767	7.621608	3.280135	5.258791	4.842879	4.132227	0
MS3_00001981.1	MS3_00001981	1	130.426331	21.72221	166.101364	249.552963	328.884491	335.031891	182.681915	77.107155	78.05513	70.71656	52.089867	59.048393	79.155144	63.908714	206.255737	105.324524	127.572815	135.510788	134.898834	107.917709	139.795013	110.261971	121.113922	6.642656
MS3_00001982.1	MS3_00001982	4	94.50296	142.924164	141.948593	13.398733	2.260475	8.290277	119.85537	55.523151	46.7882	34.784504	30.506187	38.514797	49.149113	50.765289	49.605373	64.965141	81.845139	70.137375	68.736855	52.858727	59.919945	34.120052	40.734966	7.812639
MS3_00001982.2	MS3_00001982	3	101.792084	30.314798	0	0	12.193426	2.92205	0	33.068031	13.656146	14.150208	8.079003	13.592553	20.611967	9.968124	27.193531	13.689432	6.963306	19.582941	15.638171	16.854271	23.796608	16.209576	20.52347	0
MS3_00001982.3	MS3_00001982	5	8.852599	6.209065	31.499519	56.427696	22.995029	41.073017	38.650852	6.727624	14.669977	6.424911	8.651905	15.047526	10.337517	11.241217	13.213494	21.699272	25.260969	19.062872	14.809431	16.45612	15.097676	10.689043	17.698586	0.075883
MS3_00001983.1	MS3_00001983	5	96.106056	43.116417	125.891785	22.05872	16.905554	0	33.359493	48.705605	26.676289	25.839928	31.266827	27.319588	22.452444	36.550171	46.968594	28.361349	36.070896	34.099762	31.805075	29.953074	29.383379	12.488806	15.024753	5.82983
MS3_00001983.2	MS3_00001983	4	57.722782	85.272789	0	7.557818	14.677112	0	0	36.363842	16.651999	26.55372	32.986988	30.63047	19.929468	42.845505	44.195988	31.907387	40.322834	28.399824	31.165098	30.529119	27.634399	51.58744	49.92569	3.818868
MS3_00001984.1	MS3_00001984	3	20.497768	0	0	13.778587	11.548789	0	0	2.429987	1.175446	2.142266	3.475581	6.392041	4.611093	6.231052	3.233498	8.271368	13.308625	2.753227	3.865882	9.431522	5.798328	3.416674	4.238351	0
MS3_00001984.3	MS3_00001984	7	0	0	0	0	0	0	0	0	11.837204	5.971266	2.920238	1.579448	0.839164	11.057849	1.163395	2.259835	2.742568	14.487987	1.008864	1.460758	8.245121	0	0.541991	0
MS3_00001985.1	MS3_00001985	3	227.581924	185.368973	117.433044	10.045406	93.007446	207.395355	14.311251	420.804108	134.759354	157.576172	124.700699	206.866516	185.486679	42.182163	301.760742	189.615952	184.301666	219.025635	192.571716	214.676056	200.24028	261.607849	260.282776	105.026161
MS3_00001985.2	MS3_00001985	3	884.137817	513.375366	455.408203	296.531464	608.187256	277.014343	552.35791	320.891693	261.458191	302.594879	312.410858	412.693848	400.48233	530.543152	305.102081	442.429962	425.195404	407.608246	378.65448	404.074738	399.336578	322.440186	332.23642	141.980591
MS3_00001986.1	MS3_00001986	5	2.862389	9.143523	27.761499	31.38229	51.536869	40.457714	35.801727	6.619011	12.98271	5.793971	3.928027	3.001833	4.322392	7.35153	3.952739	3.19537	3.787959	5.276961	5.711337	3.683269	3.420013	7.301263	6.599704	2.052141
MS3_00001986.2	MS3_00001986	5	9.241307	16.097105	44.645329	36.371719	8.812839	0	0	3.11576	6.632872	7.03439	5.875655	8.971328	3.154059	3.241431	24.285997	5.053823	3.5431	1.794352	2.853495	3.501059	4.815303	2.960806	5.472545	0.666619
MS3_00001987.1	MS3_00001987	1	0	2.746507	17.602406	34.903084	32.271336	35.209583	5.920094	0.526271	1.628291	1.572648	1.963144	2.252895	3.230302	1.163283	2.088072	7.665059	1.397187	11.045566	10.136683	10.402617	9.491329	2.491601	3.247883	0.307257
MS3_00001987.2	MS3_00001987	1	0	0	0	1.012634	0	36.216579	0	0	0	0	0	0	0	0	21.914032	0.583121	12.64171	0	0	0	0	0	0	0
MS3_00001988.1	MS3_00001988	1	115.117134	1.683527	9.878697	183.436935	204.459763	181.281113	0	115.363052	45.405865	61.69492	5.975692	29.026443	71.557014	59.041649	191.731674	104.564758	107.433548	124.263893	125.470665	89.751526	119.296455	151.399292	168.906067	14.941167
MS3_00001988.2	MS3_00001988	5	5.077521	36.145241	96.079941	91.972824	39.746132	19.795527	89.376801	8.456868	0	3.572281	21.269854	10.823386	3.978502	5.318054	28.682928	1.252383	14.419369	1.642531	7.355918	16.370464	1.858523	14.425673	14.172931	0
MS3_00001988.3	MS3_00001988	5	0	0	8.119379	14.614297	4.830155	5.581071	0.073682	17.542337	22.154881	2.18144	17.371702	10.837764	0.687367	1.99675	9.388223	1.932915	0.847009	1.702882	1.290151	3.704626	0.43794	0.617625	1.574689	0.526406
MS3_00001989.1	MS3_00001989	1	0	7.08603	0	33.029888	7.085648	10.191646	0	5.572369	5.981395	0	7.14007	0	16.260696	12.757486	40.901474	10.320004	22.498331	19.923405	18.66938	31.851843	17.532227	5.141804	3.481305	1.602675
MS3_00001989.2	MS3_00001989	5	0	0	64.988213	3.055406	37.996937	0	0	0.821176	0.923419	8.316092	0	8.088245	8.498621	0.739973	118.311913	32.021175	32.953148	40.587139	26.308943	13.531619	34.436451	5.752978	13.358299	0
MS3_00001990.1	MS3_00001990	2	36.793095	13.503172	70.13401	37.989792	16.880764	0	75.379585	59.67326	22.537678	12.391754	11.96226	17.69866	16.625372	20.265331	66.412018	35.058174	39.188457	28.219707	39.995544	32.700085	46.900066	55.844566	56.540028	3.493255
MS3_00001990.2	MS3_00001990	5	0	13.361796	71.223564	40.162647	22.055456	38.071049	20.134983	7.604083	5.403841	11.216687	3.728961	4.41993	9.538108	3.406419	13.940491	2.922904	4.562665	11.168507	7.402283	6.861112	3.128898	16.321104	19.526218	2.650328
MS3_00001991.1	MS3_00001991	4	18.453819	108.692955	56.113247	18.705721	8.260099	10.911172	4.533816	5.339117	3.734121	4.944974	6.046074	8.429014	20.630602	5.341176	9.461468	7.898132	13.439234	18.025541	13.366255	10.688169	2.515362	3.974225	4.296472	1.545871
MS3_00001991.2	MS3_00001991	2	0	19.746363	18.809889	6.552274	3.552814	0	14.873119	3.272439	0	0.02869	1.21635	0.950238	0	0	2.53264	0	2.076572	0	0	6.13091	11.540916	2.788683	3.729829	0.011848
MS3_00001992.1	MS3_00001992	5	6.014016	7.38147	37.271004	10.353018	7.502512	8.328767	51.261181	10.175308	12.480834	15.441936	5.973794	15.21141	12.156713	13.349909	7.400755	12.315495	13.710245	16.212957	12.64152	21.458191	19.960619	11.690799	8.252615	2.636034
MS3_00001992.2	MS3_00001992	3	65.142159	3.104478	0.664716	6.512151	8.761147	14.835589	0	2.325823	5.764709	4.207034	2.539687	4.843848	5.234009	15.448451	8.340826	13.906684	4.340748	5.707489	5.71783	3.122227	7.378761	7.024469	7.633048	2.4796840000000002
MS3_00001992.3	MS3_00001992	3	16.192387	0	0	0.907263	0	0	0	1.762278	11.289656	10.485915	0.703907	1.666393	0.346156	6.511897	5.766554	3.908071	1.514038	1.686109	0.329593	1.368573	1.033135	5.881872	6.208788	0.272112
MS3_00001992.4	MS3_00001992	2	2.406758	0	3.444144	3.061871	1.298746	1.984894	5.797392	6.847712	24.083767	9.331912	10.488996	1.041033	21.161818	16.030455	13.956954	5.648571	13.914498	15.499009	16.167973	10.280081	18.404566	11.753568	12.291472	0.248746
MS3_00001992.5	MS3_00001992	3	71.815903	1.248171	12.951309	0.875462	6.577722	3.361673	0.163348	12.759423	2.726555	14.533434	0.475948	20.558935	25.095505	15.364282	18.563396	13.608967	25.885612	5.54445	13.579285	6.86846	8.08782	6.790296	16.801477	1.516566
MS3_00001993.1	MS3_00001993	2	55.044716	18.224604	60.359661	72.81488	62.20417	101.148773	149.113571	42.933319	30.269617	23.220572	20.478954	17.509115	17.13022	25.397013	39.383472	25.123169	25.865143	30.352091	34.526386	22.108475	23.101662	47.001503	48.94038	11.388832
MS3_00001994.1	MS3_00001994	7	130.818222	0	131.279556	86.863792	102.165115	75.310028	125.762367	882.482788	822.995422	891.666138	236.197601	487.172455	156.862122	698.595154	232.768692	202.687943	263.938446	264.477478	266.857635	239.83699	213.360535	599.085144	475.271759	426.922455
MS3_00001994.2	MS3_00001994	7	0	63.667065	82.339409	44.814808	45.04694	6.078953	9.599618	77.42247	104.616997	171.009689	261.950256	181.125885	174.100571	30.35671	52.799694	94.618851	24.077068	12.544594	28.806894	8.242554	13.715712	134.207825	109.794296	4.31304
MS3_00001994.3	MS3_00001994	2	0	33.370564	0	0	0	0	117.20047	40.97538	169.61145	27.401094	41.218296	7.022553	0	41.189869	45.428139	1.992296	13.699822	27.930483	9.844158	14.911747	41.346035	21.892021	12.295326	0
MS3_00001995.1	MS3_00001995	5	7.338171	10.634283	89.77536	34.72411	23.411261	28.275299	10.776693	5.0751	8.303932	6.13607	4.860057	3.817028	2.585988	5.93713	12.067214	2.220467	3.294839	3.075314	2.977937	2.185996	2.968105	9.221851	8.206476	0.585579
MS3_00001995.2	MS3_00001995	2	8.055893	18.800501	28.121386	20.756094	22.200827	21.624672	133.098083	11.424373	20.63201	24.130871	8.108571	14.530331	25.540911	10.0726	36.920925	48.54636	53.499985	42.512688	53.490696	45.485619	52.606548	25.855553	35.495594	5.331665
MS3_00001996.1	MS3_00001996	5	51.37487	0	174.453598	53.534214	41.836906	29.988363	121.472588	33.77739	96.802635	105.028633	79.433708	78.806641	94.135971	89.871674	201.950104	155.814743	194.959183	194.611191	147.717331	160.364197	169.51976	75.63414	91.476219	7.466786
MS3_00001996.2	MS3_00001996	4	0.698515	65.539337	34.343842	4.507528	9.807253	46.561325	2.502936	11.103383	7.304299	4.850255	13.315801	1.56605	1.408224	1.06569	0.708291	0.327863	3.267634	0.996638	13.660256	0.894529	0.547933	3.478761	1.384745	0.157772
MS3_00001997.1	MS3_00001997	5	18.583544	23.192259	66.790916	56.858234	80.32756	75.255081	98.040726	45.120712	47.714703	41.279968	32.223759	40.290817	50.458874	36.981205	57.331993	59.466957	64.185256999999993	64.154938	62.830906	59.890644	65.238152	74.33606	71.064133	11.787632
MS3_00001998.1	MS3_00001998	NA	0	0	0	0	0	0	0	0	0	0	0	0	0	0	0	0	0	0	0	0	0	0	0.003992	0
MS3_00001999.1	MS3_00001999	6	0	0	11.216875	6.116735	4.226603	0	0	4.877799	2.710982	5.911151	6.27322	6.965365	11.94522	11.318496	3.940442	22.069983	22.725185	20.607233	30.788643	18.680433	21.725121	22.28566	23.920254	4.333898
MS3_00002000.1	MS3_00002000	7	0	1.729646	11.252952	3.890331	1.604042	2.864388	6.730598	4.945768	34.471409	43.811401	19.483719	33.401188	12.916511	43.666004	1.332635	6.562415	6.778805	7.146361	6.448158	6.871236	4.320177	15.063364	12.313755	10.273296
MS3_00002001.1	MS3_00002001	5	57.038918	59.944164	102.701942	35.432465	57.328911	79.39386	59.430424	82.196335	45.646362	49.605892	37.053535	41.329758	56.147785	57.316143	54.081474	64.064384	68.232559	69.066566	69.144173	60.291733	65.241814	76.031746	75.463326	37.049252
[truncated: 12,831 more rows]
