# Supplementary material for: Chromosome-level genome of Schistosoma haematobium underpins genome-wide explorations of molecular variation
Source: PLoS Pathog. 2022 Feb 15;18(2):e1010288. doi: 10.1371/journal.ppat.1010288 (PMC8846543; doi:10.1371/journal.ppat.1010288)
Supplement: S5 Table — (XLSX) [file ppat.1010288.s010.xlsx]

## Sheet: InterPro annotation
S5 Table. InterProScan annotation details for Schistosoma haematobium protein sequences
Protein identifier	Length	Database	Database identifier	Description	Start	End	E-value	InterPro identifier	InterPro description	GO terms
MS3_00000051.1	1119	SUPERFAMILY	SSF48452		314	579	4.85E-8	IPR011990	Tetratricopeptide-like helical domain superfamily	GO:0005515
MS3_00000051.1	1119	ProSiteProfiles	PS50293	TPR repeat region circular profile.	310	343	8.553	IPR013026	Tetratricopeptide repeat-containing domain	GO:0005515
MS3_00000051.1	1119	PANTHER	PTHR15502		223	1051	1.1E-79	IPR033053	Histone transcription regulator 3/CABIN1	GO:0006336
MS3_00000051.1	1119	ProSiteProfiles	PS50005	TPR repeat profile.	310	343	8.968	IPR019734	Tetratricopeptide repeat	GO:0005515
MS3_00000051.1	1119	Gene3D	G3DSA:1.25.40.10		299	531	6.5E-8	IPR011990	Tetratricopeptide-like helical domain superfamily	GO:0005515
MS3_00001065.1	216	SUPERFAMILY	SSF53756		11	204	2.51E-66
MS3_00001065.1	216	PANTHER	PTHR11929:SF184		17	212	2.5E-65
MS3_00001065.1	216	Pfam	PF00852	Glycosyltransferase family 10 (fucosyltransferase) C-term	21	203	5.6E-57	IPR001503	Glycosyl transferase family 10	GO:0006486|GO:0008417|GO:0016020
MS3_00001065.1	216	PANTHER	PTHR11929		17	212	2.5E-65	IPR001503	Glycosyl transferase family 10	GO:0006486|GO:0008417|GO:0016020
MS3_00001065.1	216	Gene3D	G3DSA:3.40.50.11660		6	176	6.3E-41	IPR038577	GT10-like superfamily
MS3_00000178.1	773	MobiDBLite	mobidb-lite	consensus disorder prediction	1	55	-
MS3_00000178.1	773	Coils	Coil		27	47	-
MS3_00000178.1	773	MobiDBLite	mobidb-lite	consensus disorder prediction	656	690	-
MS3_00000178.1	773	MobiDBLite	mobidb-lite	consensus disorder prediction	12	26	-
MS3_00000178.1	773	Gene3D	G3DSA:3.30.200.20		47	143	5.2E-6
MS3_00000178.1	773	MobiDBLite	mobidb-lite	consensus disorder prediction	638	708	-
MS3_00000178.1	773	PANTHER	PTHR13902:SF67		216	383	3.7E-44
MS3_00000178.1	773	SMART	SM00220		74	288	2.7E-4	IPR000719	Protein kinase domain	GO:0004672|GO:0005524|GO:0006468
MS3_00000178.1	773	PANTHER	PTHR13902:SF67		31	205	3.7E-44
MS3_00000178.1	773	SUPERFAMILY	SSF56112		76	304	5.05E-22	IPR011009	Protein kinase-like domain superfamily
MS3_00000178.1	773	ProSiteProfiles	PS50011	Protein kinase domain profile.	43	288	11.171	IPR000719	Protein kinase domain	GO:0004672|GO:0005524|GO:0006468
MS3_00000178.1	773	PANTHER	PTHR13902		31	205	3.7E-44
MS3_00000178.1	773	PANTHER	PTHR13902		216	383	3.7E-44
MS3_00000178.1	773	Gene3D	G3DSA:1.10.510.10		149	300	1.4E-9
MS3_00000660.1	540	Pfam	PF17917	RNase H-like domain found in reverse transcriptase	2	44	1.0E-5	IPR041373	Reverse transcriptase, RNase H-like domain
MS3_00000660.1	540	Gene3D	G3DSA:3.30.420.10		221	404	6.1E-45	IPR036397	Ribonuclease H superfamily	GO:0003676
MS3_00000660.1	540	ProSiteProfiles	PS50994	Integrase catalytic domain profile.	226	379	23.332	IPR001584	Integrase, catalytic core	GO:0015074
MS3_00000660.1	540	PANTHER	PTHR24559:SF275		3	492	2.0E-70
MS3_00000660.1	540	Gene3D	G3DSA:3.10.20.370		2	51	1.4E-13
MS3_00000660.1	540	Pfam	PF00665	Integrase core domain	234	335	8.4E-21	IPR001584	Integrase, catalytic core	GO:0015074
MS3_00000660.1	540	Pfam	PF17921	Integrase zinc binding domain	160	213	1.3E-18	IPR041588	Integrase zinc-binding domain
MS3_00000660.1	540	SUPERFAMILY	SSF53098		230	383	1.77E-35	IPR012337	Ribonuclease H-like superfamily
MS3_00000660.1	540	Gene3D	G3DSA:1.10.340.70		128	213	4.9E-14
MS3_00000660.1	540	MobiDBLite	mobidb-lite	consensus disorder prediction	504	518	-
MS3_00000660.1	540	MobiDBLite	mobidb-lite	consensus disorder prediction	481	540	-
MS3_00000660.1	540	Gene3D	G3DSA:3.30.70.270		52	64	1.4E-13	IPR043128	Reverse transcriptase/Diguanylate cyclase domain
MS3_00000660.1	540	PANTHER	PTHR24559		3	492	2.0E-70
MS3_00000825.1	613	PRINTS	PR00190	Actin signature	203	212	4.4E-27	IPR004000	Actin family
MS3_00000825.1	613	PRINTS	PR00190	Actin signature	238	260	4.4E-27	IPR004000	Actin family
MS3_00000825.1	613	PRINTS	PR00190	Actin signature	291	304	4.4E-27	IPR004000	Actin family
MS3_00000825.1	613	PRINTS	PR00190	Actin signature	316	335	4.4E-27	IPR004000	Actin family
MS3_00000825.1	613	PRINTS	PR00190	Actin signature	226	237	4.4E-27	IPR004000	Actin family
MS3_00000825.1	613	Gene3D	G3DSA:3.30.420.40		314	355	1.8E-59
MS3_00000825.1	613	SMART	SM00268		182	541	1.1E-13	IPR004000	Actin family
MS3_00000825.1	613	SUPERFAMILY	SSF53067		322	379	3.56E-11	IPR043129	ATPase, nucleotide binding domain
MS3_00000825.1	613	PANTHER	PTHR11937		180	377	1.1E-85	IPR004000	Actin family
MS3_00000825.1	613	Pfam	PF05380	Pao retrotransposon peptidase	378	443	7.4E-13	IPR008042	Retrotransposon, Pao
MS3_00000825.1	613	CDD	cd00012	NBD_sugar-kinase_HSP70_actin	256	362	8.34606E-4
MS3_00000825.1	613	Pfam	PF00022	Actin	181	372	4.5E-42	IPR004000	Actin family
MS3_00000825.1	613	PANTHER	PTHR11937:SF243		180	377	1.1E-85
MS3_00000825.1	613	Gene3D	G3DSA:3.90.640.10		356	377	1.8E-59
MS3_00000825.1	613	SUPERFAMILY	SSF53067		182	329	3.04E-35	IPR043129	ATPase, nucleotide binding domain
MS3_00000825.1	613	Gene3D	G3DSA:3.30.420.40		186	313	1.8E-59
MS3_00000825.1	613	Coils	Coil		58	78	-
MS3_00001279.1	251	PANTHER	PTHR47027		23	228	3.2E-39
MS3_00001279.1	251	PANTHER	PTHR47027:SF5		23	228	3.2E-39
MS3_00001279.1	251	SUPERFAMILY	SSF56672		25	110	2.67E-6	IPR043502	DNA/RNA polymerase superfamily
MS3_00001131.1	202	Pfam	PF00078	Reverse transcriptase (RNA-dependent DNA polymerase)	4	84	5.2E-15	IPR000477	Reverse transcriptase domain
MS3_00001131.1	202	PRINTS	PR01345	C.elegans hypothetical protein (pol-like reverse transciptase) signature	33	46	9.4E-7
MS3_00001131.1	202	PRINTS	PR01345	C.elegans hypothetical protein (pol-like reverse transciptase) signature	151	168	9.4E-7
MS3_00001131.1	202	PRINTS	PR01345	C.elegans hypothetical protein (pol-like reverse transciptase) signature	91	114	9.4E-7
MS3_00001131.1	202	PANTHER	PTHR33332		5	169	3.6E-30
MS3_00001131.1	202	PANTHER	PTHR33332:SF6		5	169	3.6E-30
MS3_00001131.1	202	ProSiteProfiles	PS50878	Reverse transcriptase (RT) catalytic domain profile.	1	111	11.561	IPR000477	Reverse transcriptase domain
MS3_00001131.1	202	SUPERFAMILY	SSF56672		6	81	2.67E-5	IPR043502	DNA/RNA polymerase superfamily
MS3_00000081.1	1317	CDD	cd05484	retropepsin_like_LTR_2	273	362	4.48729E-29	IPR034128	K02A2.6-like peptidase catalytic domain
MS3_00000081.1	1317	ProSiteProfiles	PS50878	Reverse transcriptase (RT) catalytic domain profile.	456	634	16.03	IPR000477	Reverse transcriptase domain
MS3_00000081.1	1317	Gene3D	G3DSA:3.30.420.10		1007	1197	7.0E-51	IPR036397	Ribonuclease H superfamily	GO:0003676
MS3_00000081.1	1317	MobiDBLite	mobidb-lite	consensus disorder prediction	172	192	-
MS3_00000081.1	1317	Gene3D	G3DSA:3.10.10.10		424	561	8.5E-64
MS3_00000081.1	1317	Coils	Coil		1317	1317	-
MS3_00000081.1	1317	Gene3D	G3DSA:1.10.340.70		916	1002	1.2E-11
MS3_00000081.1	1317	CDD	cd09274	RNase_HI_RT_Ty3	728	852	1.35086E-48
MS3_00000081.1	1317	SUPERFAMILY	SSF50630		267	366	7.5E-14	IPR021109	Aspartic peptidase domain superfamily
MS3_00000081.1	1317	Gene3D	G3DSA:2.40.70.10		252	377	1.7E-7	IPR021109	Aspartic peptidase domain superfamily
MS3_00000081.1	1317	Gene3D	G3DSA:3.10.20.370		719	838	5.1E-62
MS3_00000081.1	1317	Gene3D	G3DSA:3.30.70.270		648	851	5.1E-62	IPR043128	Reverse transcriptase/Diguanylate cyclase domain
MS3_00000081.1	1317	ProSiteProfiles	PS50994	Integrase catalytic domain profile.	1013	1166	24.343	IPR001584	Integrase, catalytic core	GO:0015074
MS3_00000081.1	1317	PANTHER	PTHR24559:SF300		467	1220	1.0E-112
MS3_00000081.1	1317	SUPERFAMILY	SSF53098		1016	1172	2.53E-37	IPR012337	Ribonuclease H-like superfamily
MS3_00000081.1	1317	PANTHER	PTHR24559		467	1220	1.0E-112
MS3_00000081.1	1317	SUPERFAMILY	SSF56672		405	838	3.22E-126	IPR043502	DNA/RNA polymerase superfamily
MS3_00000081.1	1317	Pfam	PF00078	Reverse transcriptase (RNA-dependent DNA polymerase)	512	634	9.9E-23	IPR000477	Reverse transcriptase domain
MS3_00000081.1	1317	Coils	Coil		754	774	-
MS3_00000081.1	1317	Pfam	PF17919	RNase H-like domain found in reverse transcriptase	697	796	7.3E-36	IPR041577	Reverse transcriptase/retrotransposon-derived protein, RNase H-like domain
MS3_00000081.1	1317	CDD	cd01647	RT_LTR	458	633	1.77266E-59
MS3_00000081.1	1317	Pfam	PF00665	Integrase core domain	1016	1122	2.4E-22	IPR001584	Integrase, catalytic core	GO:0015074
MS3_00000081.1	1317	Pfam	PF17921	Integrase zinc binding domain	947	999	8.9E-16	IPR041588	Integrase zinc-binding domain
MS3_00000081.1	1317	Gene3D	G3DSA:3.30.70.270		501	633	8.5E-64	IPR043128	Reverse transcriptase/Diguanylate cyclase domain
MS3_00000837.1	137	PANTHER	PTHR37984		6	134	1.0E-18
MS3_00000959.1	698	ProSiteProfiles	PS50106	PDZ domain profile.	604	695	17.792	IPR001478	PDZ domain	GO:0005515
MS3_00000959.1	698	SUPERFAMILY	SSF57903		8	179	1.22E-13	IPR011011	Zinc finger, FYVE/PHD-type
MS3_00000959.1	698	ProSiteProfiles	PS50178	Zinc finger FYVE/FYVE-related type profile.	122	178	8.511	IPR017455	Zinc finger, FYVE-related
MS3_00000959.1	698	PANTHER	PTHR12157		1	695	2.5E-66	IPR039032	Rim-like	GO:0006887|GO:0016020|GO:0017137
MS3_00000959.1	698	Pfam	PF17820	PDZ domain	638	692	2.4E-13	IPR041489	PDZ domain 6
MS3_00000959.1	698	SUPERFAMILY	SSF50156		617	696	3.68E-18	IPR036034	PDZ superfamily	GO:0005515
MS3_00000959.1	698	Gene3D	G3DSA:2.30.42.10		582	696	9.5E-28	IPR036034	PDZ superfamily	GO:0005515
MS3_00000959.1	698	CDD	cd00992	PDZ_signaling	604	692	1.9778E-16
MS3_00000959.1	698	SMART	SM00228		618	697	5.0E-17	IPR001478	PDZ domain	GO:0005515
MS3_00000959.2	476	Gene3D	G3DSA:3.30.40.10		4	103	1.9E-13	IPR013083	Zinc finger, RING/FYVE/PHD-type
MS3_00000959.2	476	ProSiteProfiles	PS50178	Zinc finger FYVE/FYVE-related type profile.	22	78	8.511	IPR017455	Zinc finger, FYVE-related
MS3_00000959.2	476	PANTHER	PTHR12157		28	232	7.4E-17	IPR039032	Rim-like	GO:0006887|GO:0016020|GO:0017137
MS3_00000959.2	476	SUPERFAMILY	SSF57903		22	79	9.21E-10	IPR011011	Zinc finger, FYVE/PHD-type
MS3_00000959.2	476	PANTHER	PTHR12157:SF15		28	232	7.4E-17	IPR030631	Regulating synaptic membrane exocytosis protein 2	GO:0017157|GO:0048786|GO:0048791
MS3_00000521.1	101	MobiDBLite	mobidb-lite	consensus disorder prediction	1	41	-
MS3_00000521.1	101	MobiDBLite	mobidb-lite	consensus disorder prediction	1	49	-
MS3_00000635.1	228	Gene3D	G3DSA:3.40.50.300		1	228	1.8E-60
MS3_00000635.1	228	PANTHER	PTHR36978		1	204	1.9E-35
MS3_00000635.1	228	Pfam	PF17784	Sulfotransferase domain	1	203	2.4E-50	IPR040632	Sulfotransferase, S. mansonii-type
MS3_00000635.1	228	SUPERFAMILY	SSF52540		5	201	4.09E-14	IPR027417	P-loop containing nucleoside triphosphate hydrolase
MS3_00000635.1	228	PANTHER	PTHR36978:SF3		1	204	1.9E-35
MS3_00000963.1	167	PANTHER	PTHR47027		14	141	2.1E-28
MS3_00000963.1	167	PANTHER	PTHR47027:SF5		14	141	2.1E-28
MS3_00000455.1	801	PRINTS	PR00454	ETS domain signature	400	418	5.8E-27	IPR000418	Ets domain	GO:0003700|GO:0006355|GO:0043565
MS3_00000455.1	801	PRINTS	PR00454	ETS domain signature	357	370	5.8E-27	IPR000418	Ets domain	GO:0003700|GO:0006355|GO:0043565
MS3_00000455.1	801	PRINTS	PR00454	ETS domain signature	381	399	5.8E-27	IPR000418	Ets domain	GO:0003700|GO:0006355|GO:0043565
MS3_00000455.1	801	PRINTS	PR00454	ETS domain signature	419	437	5.8E-27	IPR000418	Ets domain	GO:0003700|GO:0006355|GO:0043565
MS3_00000455.1	801	ProSiteProfiles	PS50061	Ets-domain profile.	357	437	38.899	IPR000418	Ets domain	GO:0003700|GO:0006355|GO:0043565
MS3_00000455.1	801	ProSitePatterns	PS00346	Ets-domain signature 2.	403	418	-	IPR000418	Ets domain	GO:0003700|GO:0006355|GO:0043565
MS3_00000455.1	801	PANTHER	PTHR11849:SF282		182	469	1.5E-72
MS3_00000455.1	801	SUPERFAMILY	SSF46785		355	465	1.06E-44	IPR036390	Winged helix DNA-binding domain superfamily
MS3_00000455.1	801	Pfam	PF00178	Ets-domain	358	437	9.6E-37	IPR000418	Ets domain	GO:0003700|GO:0006355|GO:0043565
MS3_00000455.1	801	Gene3D	G3DSA:1.10.10.10		318	455	6.6E-48	IPR036388	Winged helix-like DNA-binding domain superfamily
MS3_00000455.1	801	SMART	SM00413		356	441	8.0E-53	IPR000418	Ets domain	GO:0003700|GO:0006355|GO:0043565
MS3_00000455.1	801	PANTHER	PTHR11849		182	469	1.5E-72
MS3_00000950.1	167	PANTHER	PTHR47027:SF5		12	130	4.0E-17
MS3_00000950.1	167	PANTHER	PTHR47027		12	130	4.0E-17
MS3_00001135.1	110	MobiDBLite	mobidb-lite	consensus disorder prediction	1	28	-
MS3_00001135.1	110	MobiDBLite	mobidb-lite	consensus disorder prediction	10	28	-
MS3_00000280.2	220	Pfam	PF09815	XK-related protein	120	208	4.9E-20	IPR018629	XK-related protein	GO:0016021
MS3_00000280.2	220	PANTHER	PTHR16024:SF22		113	208	5.1E-14
MS3_00000280.2	220	PANTHER	PTHR16024		113	208	5.1E-14
MS3_00001179.1	335	PANTHER	PTHR31057		6	183	7.4E-41
MS3_00001179.1	335	Pfam	PF09743	E3 UFM1-protein ligase 1	6	183	5.2E-47	IPR018611	E3 UFM1-protein ligase 1
MS3_00000295.1	322	PRINTS	PR00081	Glucose/ribitol dehydrogenase family signature	61	78	1.8E-14	IPR002347	Short-chain dehydrogenase/reductase SDR
MS3_00000295.1	322	PRINTS	PR00081	Glucose/ribitol dehydrogenase family signature	236	253	1.8E-14	IPR002347	Short-chain dehydrogenase/reductase SDR
MS3_00000295.1	322	PRINTS	PR00081	Glucose/ribitol dehydrogenase family signature	215	234	1.8E-14	IPR002347	Short-chain dehydrogenase/reductase SDR
MS3_00000295.1	322	PRINTS	PR00081	Glucose/ribitol dehydrogenase family signature	189	205	1.8E-14	IPR002347	Short-chain dehydrogenase/reductase SDR
MS3_00000295.1	322	PRINTS	PR00081	Glucose/ribitol dehydrogenase family signature	135	146	1.8E-14	IPR002347	Short-chain dehydrogenase/reductase SDR
MS3_00000295.1	322	PANTHER	PTHR43899:SF13		19	319	4.4E-82
MS3_00000295.1	322	SUPERFAMILY	SSF51735		54	276	1.46E-41	IPR036291	NAD(P)-binding domain superfamily
MS3_00000295.1	322	CDD	cd05356	17beta-HSD1_like_SDR_c	59	302	7.03689E-81
MS3_00000295.1	322	ProSitePatterns	PS00061	Short-chain dehydrogenases/reductases family signature.	202	230	-	IPR020904	Short-chain dehydrogenase/reductase, conserved site	GO:0016491
MS3_00000295.1	322	PANTHER	PTHR43899		19	319	4.4E-82
MS3_00000295.1	322	PIRSF	PIRSF000126		12	320	3.5E-73
MS3_00000295.1	322	Gene3D	G3DSA:3.40.50.720		50	309	3.5E-42
MS3_00000295.1	322	Pfam	PF00106	short chain dehydrogenase	61	255	3.6E-38	IPR002347	Short-chain dehydrogenase/reductase SDR
MS3_00000567.2	1048	PANTHER	PTHR19872:SF7		266	420	4.1E-75
MS3_00000567.2	1048	PANTHER	PTHR19872:SF7		514	900	4.1E-75
MS3_00000567.2	1048	SMART	SM00320		447	528	2.4E-4	IPR001680	WD40 repeat	GO:0005515
MS3_00000567.2	1048	SMART	SM00320		572	609	1.9E-6	IPR001680	WD40 repeat	GO:0005515
MS3_00000567.2	1048	SMART	SM00320		531	567	140.0	IPR001680	WD40 repeat	GO:0005515
MS3_00000567.2	1048	SMART	SM00320		614	650	9.4E-4	IPR001680	WD40 repeat	GO:0005515
MS3_00000567.2	1048	SMART	SM00320		378	418	1.3	IPR001680	WD40 repeat	GO:0005515
MS3_00000567.2	1048	MobiDBLite	mobidb-lite	consensus disorder prediction	483	503	-
MS3_00000567.2	1048	MobiDBLite	mobidb-lite	consensus disorder prediction	775	796	-
MS3_00000567.2	1048	PANTHER	PTHR19872		514	900	4.1E-75
MS3_00000567.2	1048	ProSitePatterns	PS00678	Trp-Asp (WD) repeats signature.	637	651	-	IPR019775	WD40 repeat, conserved site
MS3_00000567.2	1048	ProSitePatterns	PS00678	Trp-Asp (WD) repeats signature.	405	419	-	IPR019775	WD40 repeat, conserved site
MS3_00000567.2	1048	ProSiteProfiles	PS50082	Trp-Asp (WD) repeats profile.	579	610	12.046	IPR001680	WD40 repeat	GO:0005515
MS3_00000567.2	1048	ProSiteProfiles	PS50082	Trp-Asp (WD) repeats profile.	386	427	11.945	IPR001680	WD40 repeat	GO:0005515
MS3_00000567.2	1048	MobiDBLite	mobidb-lite	consensus disorder prediction	764	796	-
MS3_00000567.2	1048	SUPERFAMILY	SSF50978		384	670	1.97E-35	IPR036322	WD40-repeat-containing domain superfamily	GO:0005515
MS3_00000567.2	1048	PRINTS	PR00320	G protein beta WD-40 repeat signature	596	610	2.0E-6	IPR020472	G-protein beta WD-40 repeat
MS3_00000567.2	1048	PRINTS	PR00320	G protein beta WD-40 repeat signature	405	419	2.0E-6	IPR020472	G-protein beta WD-40 repeat
MS3_00000567.2	1048	PRINTS	PR00320	G protein beta WD-40 repeat signature	637	651	2.0E-6	IPR020472	G-protein beta WD-40 repeat
MS3_00000567.2	1048	ProSiteProfiles	PS50294	Trp-Asp (WD) repeats circular profile.	386	427	11.287	IPR017986	WD40-repeat-containing domain	GO:0005515
MS3_00000567.2	1048	Pfam	PF00400	WD domain, G-beta repeat	576	609	1.8E-4	IPR001680	WD40 repeat	GO:0005515
MS3_00000567.2	1048	Pfam	PF00400	WD domain, G-beta repeat	386	418	0.076	IPR001680	WD40 repeat	GO:0005515
MS3_00000567.2	1048	Pfam	PF00400	WD domain, G-beta repeat	616	650	0.11	IPR001680	WD40 repeat	GO:0005515
MS3_00000567.2	1048	PANTHER	PTHR19872		266	420	4.1E-75
MS3_00000567.2	1048	ProSiteProfiles	PS50294	Trp-Asp (WD) repeats circular profile.	537	659	17.403	IPR017986	WD40-repeat-containing domain	GO:0005515
MS3_00000303.1	218	Gene3D	G3DSA:3.30.1390.20		70	125	8.7E-7	IPR036919	Ribosomal protein L30, ferredoxin-like fold domain superfamily
MS3_00000303.1	218	PANTHER	PTHR15892		62	177	6.6E-22	IPR005996	Ribosomal protein L30, bacterial-type	GO:0003735|GO:0006412|GO:0015934
MS3_00000303.1	218	SUPERFAMILY	SSF55129		69	127	2.35E-9	IPR036919	Ribosomal protein L30, ferredoxin-like fold domain superfamily
MS3_00000303.1	218	CDD	cd00355	Ribosomal_L30_like	71	125	6.66948E-6
MS3_00000934.3	184	Pfam	PF16470	Peptidase S8 pro-domain	36	109	2.0E-10	IPR032815	Peptidase S8, pro-domain
MS3_00000934.3	184	Gene3D	G3DSA:3.30.70.850		26	109	1.3E-6	IPR038466	Peptidase S8, pro-domain superfamily
MS3_00001030.1	130	MobiDBLite	mobidb-lite	consensus disorder prediction	1	20	-
MS3_00001030.1	130	MobiDBLite	mobidb-lite	consensus disorder prediction	1	21	-
MS3_00001217.1	878	CDD	cd00112	LDLa	830	864	1.22634E-9	IPR002172	Low-density lipoprotein (LDL) receptor class A repeat	GO:0005515
MS3_00001217.1	878	SUPERFAMILY	SSF57424		829	867	1.44E-9	IPR036055	LDL receptor-like superfamily	GO:0005515
MS3_00001217.1	878	ProSiteProfiles	PS50068	LDL-receptor class A (LDLRA) domain profile.	660	698	11.238	IPR002172	Low-density lipoprotein (LDL) receptor class A repeat	GO:0005515
MS3_00001217.1	878	ProSiteProfiles	PS50835	Ig-like domain profile.	106	190	7.177	IPR007110	Immunoglobulin-like domain
MS3_00001217.1	878	Gene3D	G3DSA:2.40.128.620		659	721	1.6E-9
MS3_00001217.1	878	ProSiteProfiles	PS50068	LDL-receptor class A (LDLRA) domain profile.	793	829	12.525	IPR002172	Low-density lipoprotein (LDL) receptor class A repeat	GO:0005515
MS3_00001217.1	878	SUPERFAMILY	SSF57424		655	695	1.57E-8	IPR036055	LDL receptor-like superfamily	GO:0005515
MS3_00001217.1	878	SMART	SM00409		22	103	1.1E-6	IPR003599	Immunoglobulin subtype
MS3_00001217.1	878	SMART	SM00409		394	470	0.5	IPR003599	Immunoglobulin subtype
MS3_00001217.1	878	SMART	SM00409		204	282	81.0	IPR003599	Immunoglobulin subtype
MS3_00001217.1	878	SMART	SM00409		108	192	0.032	IPR003599	Immunoglobulin subtype
MS3_00001217.1	878	SMART	SM00409		489	563	0.0033	IPR003599	Immunoglobulin subtype
MS3_00001217.1	878	Pfam	PF13895	Immunoglobulin domain	489	553	1.9E-7	IPR007110	Immunoglobulin-like domain
MS3_00001217.1	878	SUPERFAMILY	SSF57424		788	830	8.64E-11	IPR036055	LDL receptor-like superfamily	GO:0005515
MS3_00001217.1	878	Gene3D	G3DSA:2.60.40.10		483	557	1.3E-9	IPR013783	Immunoglobulin-like fold
MS3_00001217.1	878	ProSiteProfiles	PS50835	Ig-like domain profile.	29	101	9.464	IPR007110	Immunoglobulin-like domain
MS3_00001217.1	878	SUPERFAMILY	SSF48726		22	88	4.78E-10	IPR036179	Immunoglobulin-like domain superfamily
MS3_00001217.1	878	ProSiteProfiles	PS50835	Ig-like domain profile.	193	274	7.649	IPR007110	Immunoglobulin-like domain
MS3_00001217.1	878	CDD	cd00112	LDLa	794	828	5.6123E-12	IPR002172	Low-density lipoprotein (LDL) receptor class A repeat	GO:0005515
MS3_00001217.1	878	ProSiteProfiles	PS50835	Ig-like domain profile.	479	561	10.608	IPR007110	Immunoglobulin-like domain
MS3_00001217.1	878	ProSitePatterns	PS01209	LDL-receptor class A (LDLRA) domain signature.	842	864	-	IPR023415	Low-density lipoprotein (LDL) receptor class A, conserved site
MS3_00001217.1	878	ProSiteProfiles	PS50835	Ig-like domain profile.	386	453	7.831	IPR007110	Immunoglobulin-like domain
MS3_00001217.1	878	PANTHER	PTHR24270		664	864	2.1E-37
MS3_00001217.1	878	PRINTS	PR00261	Low density lipoprotein (LDL) receptor signature	840	861	1.8E-17	IPR002172	Low-density lipoprotein (LDL) receptor class A repeat	GO:0005515
MS3_00001217.1	878	PRINTS	PR00261	Low density lipoprotein (LDL) receptor signature	804	825	1.8E-17	IPR002172	Low-density lipoprotein (LDL) receptor class A repeat	GO:0005515
MS3_00001217.1	878	PRINTS	PR00261	Low density lipoprotein (LDL) receptor signature	671	692	1.8E-17	IPR002172	Low-density lipoprotein (LDL) receptor class A repeat	GO:0005515
MS3_00001217.1	878	Pfam	PF00057	Low-density lipoprotein receptor domain class A	661	692	8.1E-7	IPR002172	Low-density lipoprotein (LDL) receptor class A repeat	GO:0005515
MS3_00001217.1	878	Pfam	PF00057	Low-density lipoprotein receptor domain class A	830	864	6.4E-9	IPR002172	Low-density lipoprotein (LDL) receptor class A repeat	GO:0005515
MS3_00001217.1	878	Pfam	PF00057	Low-density lipoprotein receptor domain class A	793	828	5.0E-9	IPR002172	Low-density lipoprotein (LDL) receptor class A repeat	GO:0005515
MS3_00001217.1	878	CDD	cd00096	Ig	500	548	1.95983E-6
MS3_00001217.1	878	ProSiteProfiles	PS50068	LDL-receptor class A (LDLRA) domain profile.	829	865	11.863	IPR002172	Low-density lipoprotein (LDL) receptor class A repeat	GO:0005515
MS3_00001217.1	878	SUPERFAMILY	SSF48726		486	555	7.28E-11	IPR036179	Immunoglobulin-like domain superfamily
MS3_00001217.1	878	SMART	SM00408		400	458	0.48	IPR003598	Immunoglobulin subtype 2
MS3_00001217.1	878	SMART	SM00408		28	88	0.034	IPR003598	Immunoglobulin subtype 2
MS3_00001217.1	878	SMART	SM00408		495	552	0.32	IPR003598	Immunoglobulin subtype 2
MS3_00001217.1	878	SMART	SM00408		114	177	0.27	IPR003598	Immunoglobulin subtype 2
MS3_00001217.1	878	Gene3D	G3DSA:2.60.40.10		19	99	3.9E-11	IPR013783	Immunoglobulin-like fold
MS3_00001217.1	878	Pfam	PF13927	Immunoglobulin domain	22	84	1.0E-7
MS3_00001217.1	878	CDD	cd00112	LDLa	661	692	7.20157E-8	IPR002172	Low-density lipoprotein (LDL) receptor class A repeat	GO:0005515
MS3_00001217.1	878	Gene3D	G3DSA:4.10.400.10		793	829	1.3E-11	IPR036055	LDL receptor-like superfamily	GO:0005515
MS3_00001217.1	878	Gene3D	G3DSA:4.10.400.10		830	868	1.4E-10	IPR036055	LDL receptor-like superfamily	GO:0005515
MS3_00001217.1	878	Gene3D	G3DSA:2.60.40.10		109	182	2.6E-6	IPR013783	Immunoglobulin-like fold
MS3_00001217.1	878	Gene3D	G3DSA:2.60.40.10		395	458	3.1E-5	IPR013783	Immunoglobulin-like fold
MS3_00001217.1	878	SMART	SM00192		793	828	1.0E-7	IPR002172	Low-density lipoprotein (LDL) receptor class A repeat	GO:0005515
MS3_00001217.1	878	SMART	SM00192		660	699	2.2E-7	IPR002172	Low-density lipoprotein (LDL) receptor class A repeat	GO:0005515
MS3_00001217.1	878	SMART	SM00192		829	866	7.0E-9	IPR002172	Low-density lipoprotein (LDL) receptor class A repeat	GO:0005515
MS3_00001217.1	878	SUPERFAMILY	SSF48726		207	453	3.63E-6	IPR036179	Immunoglobulin-like domain superfamily
MS3_00000323.1	222	ProSiteProfiles	PS50878	Reverse transcriptase (RT) catalytic domain profile.	16	222	12.278	IPR000477	Reverse transcriptase domain
MS3_00000323.1	222	SUPERFAMILY	SSF56672		46	213	1.46E-6	IPR043502	DNA/RNA polymerase superfamily
MS3_00000323.1	222	PANTHER	PTHR19446		36	207	9.4E-24
MS3_00000323.1	222	PANTHER	PTHR19446:SF425		36	207	9.4E-24
MS3_00000323.1	222	Pfam	PF00078	Reverse transcriptase (RNA-dependent DNA polymerase)	44	213	1.8E-26	IPR000477	Reverse transcriptase domain
MS3_00000755.1	102	PANTHER	PTHR10772		1	101	5.0E-43	IPR020818	GroES chaperonin family	GO:0006457
MS3_00000755.1	102	ProSitePatterns	PS00681	Chaperonins cpn10 signature.	9	33	-	IPR018369	Chaperonin GroES, conserved site	GO:0005524|GO:0006457
MS3_00000755.1	102	CDD	cd00320	cpn10	8	100	9.46774E-42	IPR020818	GroES chaperonin family	GO:0006457
MS3_00000755.1	102	Gene3D	G3DSA:2.30.33.40		1	102	1.5E-41	IPR037124	GroES chaperonin superfamily	GO:0006457
MS3_00000755.1	102	Hamap	MF_00580	10 kDa chaperonin [groS].	8	101	20.104	IPR020818	GroES chaperonin family	GO:0006457
MS3_00000755.1	102	SMART	SM00883		8	100	1.3E-41	IPR020818	GroES chaperonin family	GO:0006457
MS3_00000755.1	102	PRINTS	PR00297	10kDa chaperonin signature	31	52	1.1E-21	IPR020818	GroES chaperonin family	GO:0006457
MS3_00000755.1	102	PRINTS	PR00297	10kDa chaperonin signature	9	24	1.1E-21	IPR020818	GroES chaperonin family	GO:0006457
MS3_00000755.1	102	PRINTS	PR00297	10kDa chaperonin signature	87	100	1.1E-21	IPR020818	GroES chaperonin family	GO:0006457
MS3_00000755.1	102	PRINTS	PR00297	10kDa chaperonin signature	66	78	1.1E-21	IPR020818	GroES chaperonin family	GO:0006457
MS3_00000755.1	102	SUPERFAMILY	SSF50129		7	100	2.0E-31	IPR011032	GroES-like superfamily
MS3_00000755.1	102	Pfam	PF00166	Chaperonin 10 Kd subunit	8	99	4.3E-31	IPR020818	GroES chaperonin family	GO:0006457
MS3_00000755.1	102	PANTHER	PTHR10772:SF0		1	101	5.0E-43
MS3_00001327.1	188	CDD	cd06223	PRTases_typeI	44	172	3.1387E-16	IPR000836	Phosphoribosyltransferase domain	GO:0009116
MS3_00001327.1	188	Pfam	PF00156	Phosphoribosyl transferase domain	39	167	1.5E-18	IPR000836	Phosphoribosyltransferase domain	GO:0009116
MS3_00001327.1	188	PANTHER	PTHR43340		2	165	9.9E-37
MS3_00001327.1	188	SUPERFAMILY	SSF53271		7	162	6.69E-28	IPR029057	Phosphoribosyltransferase-like
MS3_00001327.1	188	Gene3D	G3DSA:3.40.50.2020		1	182	6.0E-43	IPR029057	Phosphoribosyltransferase-like
MS3_00000565.2	1810	SUPERFAMILY	SSF50978		129	508	3.2E-43	IPR036322	WD40-repeat-containing domain superfamily	GO:0005515
MS3_00000565.2	1810	ProSiteProfiles	PS50082	Trp-Asp (WD) repeats profile.	460	502	11.879	IPR001680	WD40 repeat	GO:0005515
MS3_00000565.2	1810	MobiDBLite	mobidb-lite	consensus disorder prediction	728	749	-
MS3_00000565.2	1810	Gene3D	G3DSA:2.130.10.10		331	422	8.1E-14	IPR015943	WD40/YVTN repeat-like-containing domain superfamily	GO:0005515
MS3_00000565.2	1810	Gene3D	G3DSA:2.130.10.10		137	323	6.9E-18	IPR015943	WD40/YVTN repeat-like-containing domain superfamily	GO:0005515
MS3_00000565.2	1810	MobiDBLite	mobidb-lite	consensus disorder prediction	594	624	-
MS3_00000565.2	1810	PANTHER	PTHR16266		6	501	1.5E-96
MS3_00000565.2	1810	PANTHER	PTHR16266		795	1471	1.5E-96
MS3_00000565.2	1810	MobiDBLite	mobidb-lite	consensus disorder prediction	1161	1180	-
MS3_00000565.2	1810	MobiDBLite	mobidb-lite	consensus disorder prediction	728	752	-
MS3_00000565.2	1810	ProSiteProfiles	PS50294	Trp-Asp (WD) repeats circular profile.	137	225	15.953	IPR017986	WD40-repeat-containing domain	GO:0005515
MS3_00000565.2	1810	MobiDBLite	mobidb-lite	consensus disorder prediction	1236	1257	-
MS3_00000565.2	1810	Gene3D	G3DSA:2.130.10.10		423	621	7.6E-12	IPR015943	WD40/YVTN repeat-like-containing domain superfamily	GO:0005515
MS3_00000565.2	1810	MobiDBLite	mobidb-lite	consensus disorder prediction	1116	1130	-
MS3_00000565.2	1810	MobiDBLite	mobidb-lite	consensus disorder prediction	1046	1074	-
MS3_00000565.2	1810	ProSiteProfiles	PS50082	Trp-Asp (WD) repeats profile.	371	397	9.339	IPR001680	WD40 repeat	GO:0005515
MS3_00000565.2	1810	MobiDBLite	mobidb-lite	consensus disorder prediction	1161	1183	-
MS3_00000565.2	1810	MobiDBLite	mobidb-lite	consensus disorder prediction	1107	1130	-
MS3_00000565.2	1810	SMART	SM00320		323	358	1.2	IPR001680	WD40 repeat	GO:0005515
MS3_00000565.2	1810	SMART	SM00320		453	493	8.3E-7	IPR001680	WD40 repeat	GO:0005515
MS3_00000565.2	1810	SMART	SM00320		364	404	1.7E-5	IPR001680	WD40 repeat	GO:0005515
MS3_00000565.2	1810	SMART	SM00320		130	169	1.6E-5	IPR001680	WD40 repeat	GO:0005515
MS3_00000565.2	1810	SMART	SM00320		177	216	0.23	IPR001680	WD40 repeat	GO:0005515
MS3_00000565.2	1810	Pfam	PF00400	WD domain, G-beta repeat	454	493	0.01	IPR001680	WD40 repeat	GO:0005515
MS3_00000565.2	1810	Pfam	PF00400	WD domain, G-beta repeat	134	169	1.9E-5	IPR001680	WD40 repeat	GO:0005515
MS3_00000565.2	1810	Pfam	PF00400	WD domain, G-beta repeat	369	403	0.014	IPR001680	WD40 repeat	GO:0005515
MS3_00000565.2	1810	ProSiteProfiles	PS50294	Trp-Asp (WD) repeats circular profile.	326	502	14.186	IPR017986	WD40-repeat-containing domain	GO:0005515
MS3_00000565.2	1810	MobiDBLite	mobidb-lite	consensus disorder prediction	1046	1093	-
MS3_00000565.2	1810	Coils	Coil		1192	1212	-
MS3_00000565.2	1810	ProSiteProfiles	PS50082	Trp-Asp (WD) repeats profile.	137	171	12.714	IPR001680	WD40 repeat	GO:0005515
MS3_00000555.1	1311	ProSiteProfiles	PS50878	Reverse transcriptase (RT) catalytic domain profile.	471	648	13.426	IPR000477	Reverse transcriptase domain
MS3_00000555.1	1311	Gene3D	G3DSA:3.10.20.370		734	849	3.9E-60
MS3_00000555.1	1311	SUPERFAMILY	SSF53098		988	1143	1.9E-39	IPR012337	Ribonuclease H-like superfamily
MS3_00000555.1	1311	Pfam	PF00665	Integrase core domain	997	1106	4.9E-22	IPR001584	Integrase, catalytic core	GO:0015074
MS3_00000555.1	1311	Gene3D	G3DSA:3.30.70.270		662	862	3.9E-60	IPR043128	Reverse transcriptase/Diguanylate cyclase domain
MS3_00000555.1	1311	Gene3D	G3DSA:3.10.10.10		440	575	1.1E-75
MS3_00000555.1	1311	Gene3D	G3DSA:1.10.10.2300		1132	1177	5.2E-81
MS3_00000555.1	1311	Pfam	PF17921	Integrase zinc binding domain	924	979	5.7E-18	IPR041588	Integrase zinc-binding domain
MS3_00000555.1	1311	Gene3D	G3DSA:2.30.30.140		1178	1251	5.2E-81
MS3_00000555.1	1311	MobiDBLite	mobidb-lite	consensus disorder prediction	1264	1295	-
MS3_00000555.1	1311	MobiDBLite	mobidb-lite	consensus disorder prediction	1264	1290	-
MS3_00000555.1	1311	Pfam	PF00078	Reverse transcriptase (RNA-dependent DNA polymerase)	491	648	5.0E-25	IPR000477	Reverse transcriptase domain
MS3_00000555.1	1311	MobiDBLite	mobidb-lite	consensus disorder prediction	209	232	-
MS3_00000555.1	1311	Pfam	PF17917	RNase H-like domain found in reverse transcriptase	739	842	6.9E-27	IPR041373	Reverse transcriptase, RNase H-like domain
MS3_00000555.1	1311	Coils	Coil		717	737	-
MS3_00000555.1	1311	SUPERFAMILY	SSF56672		416	848	1.45E-141	IPR043502	DNA/RNA polymerase superfamily
MS3_00000555.1	1311	Gene3D	G3DSA:2.40.70.10		287	391	6.7E-7	IPR021109	Aspartic peptidase domain superfamily
MS3_00000555.1	1311	CDD	cd09274	RNase_HI_RT_Ty3	744	862	4.38759E-48
MS3_00000555.1	1311	ProSiteProfiles	PS50175	Aspartyl protease, retroviral-type family profile.	294	367	8.912	IPR001995	Peptidase A2A, retrovirus, catalytic	GO:0004190|GO:0006508
MS3_00000555.1	1311	Coils	Coil		191	211	-
MS3_00000555.1	1311	CDD	cd01647	RT_LTR	474	648	1.14405E-78
MS3_00000555.1	1311	PANTHER	PTHR24559		13	1289	3.4E-250
MS3_00000555.1	1311	Gene3D	G3DSA:1.10.340.70		897	978	2.8E-16
MS3_00000555.1	1311	PANTHER	PTHR24559:SF253		13	1289	3.4E-250
MS3_00000555.1	1311	SUPERFAMILY	SSF50630		293	375	1.91E-8	IPR021109	Aspartic peptidase domain superfamily
MS3_00000555.1	1311	Gene3D	G3DSA:3.30.70.270		515	648	1.1E-75	IPR043128	Reverse transcriptase/Diguanylate cyclase domain
MS3_00000555.1	1311	MobiDBLite	mobidb-lite	consensus disorder prediction	209	231	-
MS3_00000555.1	1311	ProSitePatterns	PS00141	Eukaryotic and viral aspartyl proteases active site.	296	307	-	IPR001969	Aspartic peptidase, active site	GO:0004190|GO:0006508
MS3_00000555.1	1311	Gene3D	G3DSA:3.30.420.10		1000	1131	5.2E-81	IPR036397	Ribonuclease H superfamily	GO:0003676
MS3_00000555.1	1311	ProSiteProfiles	PS50994	Integrase catalytic domain profile.	989	1160	24.551	IPR001584	Integrase, catalytic core	GO:0015074
MS3_00000942.1	143	MobiDBLite	mobidb-lite	consensus disorder prediction	106	143	-
MS3_00000942.1	143	MobiDBLite	mobidb-lite	consensus disorder prediction	102	143	-
MS3_00000942.1	143	MobiDBLite	mobidb-lite	consensus disorder prediction	1	45	-
MS3_00001225.1	892	PANTHER	PTHR11139:SF1		62	869	2.5E-200	IPR033317	Transcription-associated protein 1	GO:0000123|GO:0005634|GO:0016573
MS3_00001225.1	892	PANTHER	PTHR11139		62	869	2.5E-200
MS3_00001225.1	892	SUPERFAMILY	SSF48371		62	875	1.01E-6	IPR016024	Armadillo-type fold
MS3_00000119.1	636	Pfam	PF14529	Endonuclease-reverse transcriptase	126	234	1.6E-12	IPR005135	Endonuclease/exonuclease/phosphatase
MS3_00000119.1	636	Pfam	PF00078	Reverse transcriptase (RNA-dependent DNA polymerase)	518	633	1.1E-17	IPR000477	Reverse transcriptase domain
MS3_00000119.1	636	PANTHER	PTHR47510		24	306	2.9E-33
MS3_00000119.1	636	SUPERFAMILY	SSF56219		25	238	6.02E-21	IPR036691	Endonuclease/exonuclease/phosphatase superfamily
MS3_00000119.1	636	Gene3D	G3DSA:3.60.10.10		23	240	1.9E-25	IPR036691	Endonuclease/exonuclease/phosphatase superfamily
MS3_00000828.1	106	Coils	Coil		33	60	-
MS3_00000828.1	106	MobiDBLite	mobidb-lite	consensus disorder prediction	1	44	-
MS3_00000943.2	272	MobiDBLite	mobidb-lite	consensus disorder prediction	46	82	-
MS3_00000943.2	272	MobiDBLite	mobidb-lite	consensus disorder prediction	238	272	-
MS3_00000943.2	272	MobiDBLite	mobidb-lite	consensus disorder prediction	1	195	-
MS3_00000943.2	272	MobiDBLite	mobidb-lite	consensus disorder prediction	16	32	-
MS3_00000943.2	272	MobiDBLite	mobidb-lite	consensus disorder prediction	150	195	-
MS3_00000943.2	272	MobiDBLite	mobidb-lite	consensus disorder prediction	1	15	-
MS3_00000943.2	272	MobiDBLite	mobidb-lite	consensus disorder prediction	129	149	-
MS3_00000943.2	272	MobiDBLite	mobidb-lite	consensus disorder prediction	83	118	-
MS3_00000943.2	272	MobiDBLite	mobidb-lite	consensus disorder prediction	236	272	-
MS3_00001300.2	640	MobiDBLite	mobidb-lite	consensus disorder prediction	1	55	-
MS3_00000491.1	112	PANTHER	PTHR43340:SF5		7	111	6.4E-21
MS3_00000491.1	112	PANTHER	PTHR43340		7	111	6.4E-21
MS3_00000491.1	112	Gene3D	G3DSA:3.40.50.2020		1	112	2.6E-25	IPR029057	Phosphoribosyltransferase-like
MS3_00000491.1	112	SUPERFAMILY	SSF53271		16	111	4.9E-11	IPR029057	Phosphoribosyltransferase-like
MS3_00000492.1	112	PANTHER	PTHR43340:SF5		7	111	6.4E-21
MS3_00000492.1	112	PANTHER	PTHR43340		7	111	6.4E-21
MS3_00000492.1	112	Gene3D	G3DSA:3.40.50.2020		1	112	2.6E-25	IPR029057	Phosphoribosyltransferase-like
MS3_00000492.1	112	SUPERFAMILY	SSF53271		16	111	4.9E-11	IPR029057	Phosphoribosyltransferase-like
MS3_00000710.1	131	PANTHER	PTHR22455		22	130	2.9E-36	IPR026720	Cilia- and flagella-associated protein 91
MS3_00000710.1	131	Pfam	PF14738	Cilia- and flagella-associated protein 91	31	130	2.8E-35	IPR032840	CFAP91 domain
MS3_00000362.1	2272	MobiDBLite	mobidb-lite	consensus disorder prediction	360	427	-
MS3_00000362.1	2272	MobiDBLite	mobidb-lite	consensus disorder prediction	616	693	-
MS3_00000362.1	2272	MobiDBLite	mobidb-lite	consensus disorder prediction	1131	1158	-
MS3_00000362.1	2272	MobiDBLite	mobidb-lite	consensus disorder prediction	2079	2098	-
MS3_00000362.1	2272	MobiDBLite	mobidb-lite	consensus disorder prediction	1968	2009	-
MS3_00000362.1	2272	MobiDBLite	mobidb-lite	consensus disorder prediction	360	429	-
MS3_00000362.1	2272	MobiDBLite	mobidb-lite	consensus disorder prediction	1582	1616	-
MS3_00000362.1	2272	MobiDBLite	mobidb-lite	consensus disorder prediction	1859	1889	-
MS3_00000362.1	2272	MobiDBLite	mobidb-lite	consensus disorder prediction	833	858	-
MS3_00000362.1	2272	MobiDBLite	mobidb-lite	consensus disorder prediction	1859	1890	-
MS3_00000767.1	325	Gene3D	G3DSA:2.60.40.10		140	239	8.4E-11	IPR013783	Immunoglobulin-like fold
MS3_00000767.1	325	Gene3D	G3DSA:2.60.40.10		32	136	6.4E-6	IPR013783	Immunoglobulin-like fold
MS3_00000767.1	325	PANTHER	PTHR46500		5	284	5.3E-71	IPR029676	Primary ciliary dyskinesia protein 1	GO:0003341|GO:0005929|GO:0060271
MS3_00000872.1	1493	PANTHER	PTHR13059		220	1414	4.4E-94
MS3_00000872.1	1493	SMART	SM00398		647	717	5.0E-15	IPR009071	High mobility group box domain
MS3_00000872.1	1493	MobiDBLite	mobidb-lite	consensus disorder prediction	1114	1133	-
MS3_00000872.1	1493	MobiDBLite	mobidb-lite	consensus disorder prediction	567	586	-
MS3_00000872.1	1493	Pfam	PF00505	HMG (high mobility group) box	649	716	8.4E-13	IPR009071	High mobility group box domain
MS3_00000872.1	1493	MobiDBLite	mobidb-lite	consensus disorder prediction	1114	1130	-
MS3_00000872.1	1493	MobiDBLite	mobidb-lite	consensus disorder prediction	902	921	-
MS3_00000872.1	1493	ProSiteProfiles	PS50118	HMG boxes A and B DNA-binding domains profile.	648	716	15.372	IPR009071	High mobility group box domain
MS3_00000872.1	1493	SUPERFAMILY	SSF47095		636	718	1.31E-20	IPR036910	High mobility group box domain superfamily
MS3_00000872.1	1493	CDD	cd01388	SOX-TCF_HMG-box	647	717	1.43387E-35
MS3_00000872.1	1493	MobiDBLite	mobidb-lite	consensus disorder prediction	474	511	-
MS3_00000872.1	1493	MobiDBLite	mobidb-lite	consensus disorder prediction	563	593	-
MS3_00000872.1	1493	Gene3D	G3DSA:1.10.30.10		637	716	3.4E-18	IPR036910	High mobility group box domain superfamily
MS3_00000872.1	1493	MobiDBLite	mobidb-lite	consensus disorder prediction	478	511	-
MS3_00001125.1	820	ProSiteProfiles	PS51257	Prokaryotic membrane lipoprotein lipid attachment site profile.	1	27	5.0
MS3_00001125.1	820	PANTHER	PTHR19446:SF425		235	621	1.5E-56
MS3_00001125.1	820	Gene3D	G3DSA:3.60.10.10		3	140	1.7E-12	IPR036691	Endonuclease/exonuclease/phosphatase superfamily
MS3_00001125.1	820	Pfam	PF14529	Endonuclease-reverse transcriptase	24	132	6.7E-9	IPR005135	Endonuclease/exonuclease/phosphatase
MS3_00001125.1	820	ProSiteProfiles	PS50878	Reverse transcriptase (RT) catalytic domain profile.	382	675	15.292	IPR000477	Reverse transcriptase domain
MS3_00001125.1	820	PANTHER	PTHR19446		235	621	1.5E-56
MS3_00001125.1	820	SUPERFAMILY	SSF56219		9	138	4.71E-9	IPR036691	Endonuclease/exonuclease/phosphatase superfamily
MS3_00001125.1	820	CDD	cd01650	RT_nLTR_like	395	648	1.21331E-38
MS3_00001125.1	820	Pfam	PF00078	Reverse transcriptase (RNA-dependent DNA polymerase)	403	648	2.5E-39	IPR000477	Reverse transcriptase domain
MS3_00000154.1	2401	SUPERFAMILY	SSF57997		1373	1575	2.13E-6
MS3_00000154.1	2401	Coils	Coil		1288	1393	-
MS3_00000154.1	2401	Coils	Coil		1989	2023	-
MS3_00000154.1	2401	Coils	Coil		1767	1843	-
MS3_00000154.1	2401	Coils	Coil		1218	1245	-
MS3_00000154.1	2401	Coils	Coil		470	497	-
MS3_00000154.1	2401	Coils	Coil		1601	1674	-
MS3_00000154.1	2401	Gene3D	G3DSA:1.20.5.340		1356	1446	1.2E-5
MS3_00000154.1	2401	Coils	Coil		2362	2396	-
MS3_00000154.1	2401	PANTHER	PTHR18861:SF1		571	1014	4.0E-85
MS3_00000154.1	2401	PANTHER	PTHR18861:SF1		243	399	4.0E-85
MS3_00000154.1	2401	Coils	Coil		1517	1572	-
MS3_00000154.1	2401	Coils	Coil		1731	1751	-
MS3_00000154.1	2401	Coils	Coil		2241	2268	-
MS3_00000154.1	2401	PANTHER	PTHR18861		571	1014	4.0E-85
MS3_00000154.1	2401	PANTHER	PTHR18861		243	399	4.0E-85
MS3_00000154.1	2401	Coils	Coil		716	782	-
MS3_00000154.1	2401	Coils	Coil		790	817	-
MS3_00000154.1	2401	MobiDBLite	mobidb-lite	consensus disorder prediction	318	333	-
MS3_00000154.1	2401	MobiDBLite	mobidb-lite	consensus disorder prediction	891	926	-
MS3_00000154.1	2401	Coils	Coil		2219	2239	-
MS3_00000154.1	2401	Coils	Coil		844	921	-
MS3_00000154.1	2401	MobiDBLite	mobidb-lite	consensus disorder prediction	318	340	-
MS3_00000154.1	2401	Coils	Coil		299	326	-
MS3_00000154.1	2401	MobiDBLite	mobidb-lite	consensus disorder prediction	896	926	-
MS3_00000154.1	2401	Coils	Coil		1152	1200	-
MS3_00000154.1	2401	Coils	Coil		1408	1442	-
MS3_00000154.1	2401	Coils	Coil		2176	2196	-
MS3_00000154.1	2401	PANTHER	PTHR18861		458	579	4.0E-85
MS3_00000154.1	2401	Pfam	PF10174	RIM-binding protein of the cytomatrix active zone	242	1012	1.3E-88	IPR019323	Active zone protein ELKS
MS3_00000154.1	2401	Coils	Coil		1887	1974	-
MS3_00000154.1	2401	Coils	Coil		2298	2339	-
MS3_00000154.1	2401	SUPERFAMILY	SSF57997		1897	2112	9.81E-5
MS3_00000154.1	2401	Coils	Coil		618	708	-
MS3_00000154.1	2401	Coils	Coil		2126	2174	-
MS3_00000154.1	2401	Coils	Coil		964	1012	-
MS3_00000154.1	2401	PANTHER	PTHR18861:SF1		458	579	4.0E-85
MS3_00000154.1	2401	Coils	Coil		242	262	-
MS3_00000154.1	2401	Coils	Coil		2034	2124	-
MS3_00000154.1	2401	Coils	Coil		345	393	-
MS3_00000154.1	2401	Coils	Coil		508	535	-
MS3_00000154.1	2401	Coils	Coil		1685	1705	-
MS3_00000154.1	2401	Coils	Coil		1450	1470	-
MS3_00000154.1	2401	Coils	Coil		432	462	-
MS3_00000158.1	151	PANTHER	PTHR28498		14	129	1.4E-14
MS3_00000425.1	234	Coils	Coil		19	39	-
MS3_00000425.1	234	Pfam	PF04434	SWIM zinc finger	125	152	1.8E-5	IPR007527	Zinc finger, SWIM-type	GO:0008270
MS3_00000425.1	234	ProSiteProfiles	PS50966	Zinc finger SWIM-type profile.	125	157	10.039	IPR007527	Zinc finger, SWIM-type	GO:0008270
MS3_00000220.1	230	Gene3D	G3DSA:3.40.390.10		46	229	3.8E-22	IPR024079	Metallopeptidase, catalytic domain superfamily	GO:0008237
MS3_00000220.1	230	Pfam	PF01431	Peptidase family M13	51	228	2.7E-11	IPR018497	Peptidase M13, C-terminal domain	GO:0004222|GO:0006508
MS3_00000220.1	230	ProSiteProfiles	PS51885	Neprilysin-like (M13) protease domain profile.	1	230	19.388
MS3_00000220.1	230	PANTHER	PTHR11733:SF167		33	228	6.0E-17
MS3_00000220.1	230	PANTHER	PTHR11733		33	228	6.0E-17	IPR000718	Peptidase M13	GO:0004222|GO:0006508
MS3_00000220.1	230	SUPERFAMILY	SSF55486		52	230	6.81E-18
MS3_00000220.1	230	CDD	cd08662	M13	52	228	6.88382E-18	IPR000718	Peptidase M13	GO:0004222|GO:0006508
MS3_00000221.1	230	Gene3D	G3DSA:3.40.390.10		46	229	3.8E-22	IPR024079	Metallopeptidase, catalytic domain superfamily	GO:0008237
MS3_00000221.1	230	Pfam	PF01431	Peptidase family M13	51	228	2.7E-11	IPR018497	Peptidase M13, C-terminal domain	GO:0004222|GO:0006508
MS3_00000221.1	230	ProSiteProfiles	PS51885	Neprilysin-like (M13) protease domain profile.	1	230	19.388
MS3_00000221.1	230	PANTHER	PTHR11733:SF167		33	228	6.0E-17
MS3_00000221.1	230	PANTHER	PTHR11733		33	228	6.0E-17	IPR000718	Peptidase M13	GO:0004222|GO:0006508
MS3_00000221.1	230	SUPERFAMILY	SSF55486		52	230	6.81E-18
MS3_00000221.1	230	CDD	cd08662	M13	52	228	6.88382E-18	IPR000718	Peptidase M13	GO:0004222|GO:0006508
MS3_00000593.1	1113	Pfam	PF14580	Leucine-rich repeat	108	252	9.3E-19
MS3_00000593.1	1113	SMART	SM00369		148	170	8.3	IPR003591	Leucine-rich repeat, typical subtype
MS3_00000593.1	1113	SMART	SM00369		104	127	7.8	IPR003591	Leucine-rich repeat, typical subtype
MS3_00000593.1	1113	SMART	SM00365		126	147	2.1
MS3_00000593.1	1113	SMART	SM00365		38	59	92.0
MS3_00000593.1	1113	SMART	SM00365		933	954	660.0
MS3_00000593.1	1113	SMART	SM00365		104	125	4.6
MS3_00000593.1	1113	SMART	SM00365		148	169	490.0
MS3_00000593.1	1113	SMART	SM00365		172	193	87.0
MS3_00000593.1	1113	SMART	SM00365		82	103	120.0
MS3_00000593.1	1113	SMART	SM00365		60	81	280.0
MS3_00000593.1	1113	PANTHER	PTHR45973:SF2		24	248	4.9E-61
MS3_00000593.1	1113	SUPERFAMILY	SSF52075		12	93	4.45E-7
MS3_00000593.1	1113	PANTHER	PTHR45973		24	248	4.9E-61
MS3_00000593.1	1113	ProSiteProfiles	PS51450	Leucine-rich repeat profile.	84	105	8.082	IPR001611	Leucine-rich repeat	GO:0005515
MS3_00000593.1	1113	MobiDBLite	mobidb-lite	consensus disorder prediction	665	687	-
MS3_00000593.1	1113	ProSiteProfiles	PS51450	Leucine-rich repeat profile.	174	195	7.027	IPR001611	Leucine-rich repeat	GO:0005515
MS3_00000593.1	1113	Gene3D	G3DSA:3.80.10.10		10	121	4.5E-15	IPR032675	Leucine-rich repeat domain superfamily
MS3_00000593.1	1113	Gene3D	G3DSA:3.80.10.10		122	247	4.6E-21	IPR032675	Leucine-rich repeat domain superfamily
MS3_00000593.1	1113	ProSiteProfiles	PS51450	Leucine-rich repeat profile.	128	149	10.045	IPR001611	Leucine-rich repeat	GO:0005515
MS3_00000593.1	1113	SUPERFAMILY	SSF52075		79	245	7.45E-30
MS3_00000593.1	1113	ProSiteProfiles	PS51450	Leucine-rich repeat profile.	106	127	8.713	IPR001611	Leucine-rich repeat	GO:0005515
MS3_00000593.1	1113	ProSiteProfiles	PS51450	Leucine-rich repeat profile.	40	61	7.997	IPR001611	Leucine-rich repeat	GO:0005515
MS3_00000593.1	1113	ProSiteProfiles	PS51450	Leucine-rich repeat profile.	150	171	7.404	IPR001611	Leucine-rich repeat	GO:0005515
MS3_00000593.1	1113	ProSiteProfiles	PS51450	Leucine-rich repeat profile.	62	83	5.556	IPR001611	Leucine-rich repeat	GO:0005515
MS3_00000593.1	1113	ProSiteProfiles	PS51450	Leucine-rich repeat profile.	935	956	7.219	IPR001611	Leucine-rich repeat	GO:0005515
MS3_00000151.1	133	PANTHER	PTHR13138		9	121	5.5E-25	IPR039905	CD2 antigen cytoplasmic tail-binding protein 2/Lin1	GO:0005682
MS3_00000151.1	133	MobiDBLite	mobidb-lite	consensus disorder prediction	109	133	-
MS3_00001301.1	265	PANTHER	PTHR33395		5	166	1.9E-20
MS3_00001301.1	265	PANTHER	PTHR33395:SF7		5	166	1.9E-20
MS3_00000099.1	344	PANTHER	PTHR22955		1	339	1.0E-96
MS3_00000099.1	344	SUPERFAMILY	SSF56672		2	336	1.49E-7	IPR043502	DNA/RNA polymerase superfamily
MS3_00000099.1	344	Pfam	PF05380	Pao retrotransposon peptidase	168	330	1.4E-52	IPR008042	Retrotransposon, Pao
MS3_00000735.1	256	SUPERFAMILY	SSF56672		138	221	3.74E-7	IPR043502	DNA/RNA polymerase superfamily
MS3_00000735.1	256	PANTHER	PTHR22955:SF60		139	239	1.4E-27
MS3_00000735.1	256	PANTHER	PTHR22955		139	239	1.4E-27
MS3_00001212.1	298	PANTHER	PTHR22955		20	263	1.3E-81
MS3_00001212.1	298	Pfam	PF18701	Family of unknown function (DUF5641)	201	294	2.7E-30	IPR040676	Domain of unknown function DUF5641
MS3_00001212.1	298	PANTHER	PTHR22955:SF60		20	263	1.3E-81
MS3_00001212.1	298	ProSiteProfiles	PS50994	Integrase catalytic domain profile.	30	185	10.928	IPR001584	Integrase, catalytic core	GO:0015074
MS3_00001212.1	298	Pfam	PF00665	Integrase core domain	24	130	9.3E-10	IPR001584	Integrase, catalytic core	GO:0015074
MS3_00001212.1	298	Gene3D	G3DSA:3.30.420.10		12	212	2.8E-10	IPR036397	Ribonuclease H superfamily	GO:0003676
MS3_00001212.1	298	SUPERFAMILY	SSF53098		21	163	6.07E-20	IPR012337	Ribonuclease H-like superfamily
MS3_00000224.2	242	Gene3D	G3DSA:2.60.40.150		1	130	6.0E-28	IPR035892	C2 domain superfamily
MS3_00000224.2	242	CDD	cd00029	C1	173	222	1.33148E-11	IPR002219	Protein kinase C-like, phorbol ester/diacylglycerol-binding domain	GO:0035556
MS3_00000224.2	242	SUPERFAMILY	SSF57889		161	223	7.48E-17
MS3_00000224.2	242	Pfam	PF00168	C2 domain	6	106	1.9E-12	IPR000008	C2 domain
MS3_00000224.2	242	PANTHER	PTHR24356:SF240		32	227	7.8E-48
MS3_00000224.2	242	Pfam	PF00130	Phorbol esters/diacylglycerol binding domain (C1 domain)	173	223	6.5E-14	IPR002219	Protein kinase C-like, phorbol ester/diacylglycerol-binding domain	GO:0035556
MS3_00000224.2	242	PANTHER	PTHR24356		32	227	7.8E-48
MS3_00000224.2	242	CDD	cd04014	C2_PKC_epsilon	3	131	9.77433E-67
MS3_00000224.2	242	ProSitePatterns	PS00479	Zinc finger phorbol-ester/DAG-type signature.	173	222	-	IPR002219	Protein kinase C-like, phorbol ester/diacylglycerol-binding domain	GO:0035556
MS3_00000224.2	242	ProSiteProfiles	PS50004	C2 domain profile.	1	100	10.072	IPR000008	C2 domain
MS3_00000224.2	242	SMART	SM00239		7	115	3.5E-12	IPR000008	C2 domain
MS3_00000224.2	242	SUPERFAMILY	SSF49562		2	128	4.05E-24
MS3_00000224.2	242	Gene3D	G3DSA:3.30.60.20		157	232	4.1E-20
MS3_00000224.2	242	ProSiteProfiles	PS50081	Zinc finger phorbol-ester/DAG-type profile.	172	222	14.47	IPR002219	Protein kinase C-like, phorbol ester/diacylglycerol-binding domain	GO:0035556
MS3_00000224.2	242	SMART	SM00109		173	222	8.6E-11	IPR002219	Protein kinase C-like, phorbol ester/diacylglycerol-binding domain	GO:0035556
MS3_00000224.2	242	PRINTS	PR00008	Diacylglycerol/phorbol-ester binding signature	186	195	1.5E-9	IPR020454	Diacylglycerol/phorbol-ester binding
MS3_00000224.2	242	PRINTS	PR00008	Diacylglycerol/phorbol-ester binding signature	211	223	1.5E-9	IPR020454	Diacylglycerol/phorbol-ester binding
MS3_00000224.2	242	PRINTS	PR00008	Diacylglycerol/phorbol-ester binding signature	170	184	1.5E-9	IPR020454	Diacylglycerol/phorbol-ester binding
MS3_00000224.2	242	PRINTS	PR00008	Diacylglycerol/phorbol-ester binding signature	199	210	1.5E-9	IPR020454	Diacylglycerol/phorbol-ester binding
MS3_00000130.1	486	Gene3D	G3DSA:1.10.340.70		47	112	1.1E-14
MS3_00000130.1	486	MobiDBLite	mobidb-lite	consensus disorder prediction	403	468	-
MS3_00000130.1	486	MobiDBLite	mobidb-lite	consensus disorder prediction	410	458	-
MS3_00000130.1	486	PANTHER	PTHR24559		61	441	4.3E-130
MS3_00000130.1	486	PANTHER	PTHR24559:SF253		61	441	4.3E-130
MS3_00000130.1	486	Gene3D	G3DSA:2.30.30.140		321	384	4.5E-76
MS3_00000130.1	486	Pfam	PF00665	Integrase core domain	131	240	5.7E-16	IPR001584	Integrase, catalytic core	GO:0015074
MS3_00000130.1	486	Gene3D	G3DSA:3.30.420.10		134	264	4.5E-76	IPR036397	Ribonuclease H superfamily	GO:0003676
MS3_00000130.1	486	ProSiteProfiles	PS50994	Integrase catalytic domain profile.	123	293	21.23	IPR001584	Integrase, catalytic core	GO:0015074
MS3_00000130.1	486	SUPERFAMILY	SSF53098		125	275	1.97E-35	IPR012337	Ribonuclease H-like superfamily
MS3_00000130.1	486	Pfam	PF17921	Integrase zinc binding domain	60	113	2.1E-17	IPR041588	Integrase zinc-binding domain
MS3_00000130.1	486	Gene3D	G3DSA:1.10.10.2300		265	320	4.5E-76
MS3_00000023.1	448	Gene3D	G3DSA:1.25.40.10		19	158	3.6E-17	IPR011990	Tetratricopeptide-like helical domain superfamily	GO:0005515
MS3_00000023.1	448	Gene3D	G3DSA:1.25.40.10		326	432	1.5E-5	IPR011990	Tetratricopeptide-like helical domain superfamily	GO:0005515
MS3_00000023.1	448	ProSiteProfiles	PS50005	TPR repeat profile.	343	376	8.172	IPR019734	Tetratricopeptide repeat	GO:0005515
MS3_00000023.1	448	SMART	SM00028		115	148	2.6	IPR019734	Tetratricopeptide repeat	GO:0005515
MS3_00000023.1	448	SMART	SM00028		182	215	0.011	IPR019734	Tetratricopeptide repeat	GO:0005515
MS3_00000023.1	448	SMART	SM00028		343	376	0.4	IPR019734	Tetratricopeptide repeat	GO:0005515
MS3_00000023.1	448	SMART	SM00028		81	114	0.0042	IPR019734	Tetratricopeptide repeat	GO:0005515
MS3_00000023.1	448	SMART	SM00028		284	317	110.0	IPR019734	Tetratricopeptide repeat	GO:0005515
MS3_00000023.1	448	SMART	SM00028		250	283	5.5	IPR019734	Tetratricopeptide repeat	GO:0005515
MS3_00000023.1	448	Pfam	PF13181	Tetratricopeptide repeat	252	282	0.21	IPR019734	Tetratricopeptide repeat	GO:0005515
MS3_00000023.1	448	Pfam	PF13181	Tetratricopeptide repeat	122	145	0.083	IPR019734	Tetratricopeptide repeat	GO:0005515
MS3_00000023.1	448	Pfam	PF13181	Tetratricopeptide repeat	345	375	0.17	IPR019734	Tetratricopeptide repeat	GO:0005515
MS3_00000023.1	448	ProSiteProfiles	PS50005	TPR repeat profile.	250	283	6.461	IPR019734	Tetratricopeptide repeat	GO:0005515
MS3_00000023.1	448	PANTHER	PTHR44186:SF1		13	435	1.3E-98
MS3_00000023.1	448	Gene3D	G3DSA:1.25.40.10		159	316	6.2E-24	IPR011990	Tetratricopeptide-like helical domain superfamily	GO:0005515
MS3_00000023.1	448	ProSiteProfiles	PS50005	TPR repeat profile.	115	148	6.844	IPR019734	Tetratricopeptide repeat	GO:0005515
MS3_00000023.1	448	SUPERFAMILY	SSF48452		53	311	2.84E-28	IPR011990	Tetratricopeptide-like helical domain superfamily	GO:0005515
MS3_00000023.1	448	ProSiteProfiles	PS50005	TPR repeat profile.	216	249	5.399	IPR019734	Tetratricopeptide repeat	GO:0005515
MS3_00000023.1	448	Pfam	PF13414	TPR repeat	159	195	7.1E-7
MS3_00000023.1	448	ProSiteProfiles	PS50005	TPR repeat profile.	81	114	9.293	IPR019734	Tetratricopeptide repeat	GO:0005515
MS3_00000023.1	448	PANTHER	PTHR44186		13	435	1.3E-98
MS3_00000023.1	448	SUPERFAMILY	SSF48452		344	392	3.96E-5	IPR011990	Tetratricopeptide-like helical domain superfamily	GO:0005515
MS3_00000023.1	448	ProSiteProfiles	PS50293	TPR repeat region circular profile.	343	376	8.216	IPR013026	Tetratricopeptide repeat-containing domain	GO:0005515
MS3_00000023.1	448	ProSiteProfiles	PS50293	TPR repeat region circular profile.	81	317	26.507	IPR013026	Tetratricopeptide repeat-containing domain	GO:0005515
MS3_00000023.1	448	ProSiteProfiles	PS50005	TPR repeat profile.	182	215	9.883	IPR019734	Tetratricopeptide repeat	GO:0005515
MS3_00000580.1	136	PANTHER	PTHR47027		3	136	5.8E-29
MS3_00000580.1	136	PANTHER	PTHR47027:SF5		3	136	5.8E-29
MS3_00000060.1	1387	ProSiteProfiles	PS50030	Ubiquitin-associated domain (UBA) profile.	323	363	8.764	IPR015940	Ubiquitin-associated domain
MS3_00000060.1	1387	PANTHER	PTHR24346		41	615	2.9E-199
MS3_00000060.1	1387	MobiDBLite	mobidb-lite	consensus disorder prediction	722	791	-
MS3_00000060.1	1387	Pfam	PF00069	Protein kinase domain	53	304	6.7E-76	IPR000719	Protein kinase domain	GO:0004672|GO:0005524|GO:0006468
MS3_00000060.1	1387	MobiDBLite	mobidb-lite	consensus disorder prediction	509	686	-
MS3_00000060.1	1387	MobiDBLite	mobidb-lite	consensus disorder prediction	660	686	-
MS3_00000060.1	1387	Gene3D	G3DSA:1.10.510.10		134	318	2.8E-62
MS3_00000060.1	1387	MobiDBLite	mobidb-lite	consensus disorder prediction	538	572	-
MS3_00000060.1	1387	MobiDBLite	mobidb-lite	consensus disorder prediction	733	791	-
MS3_00000060.1	1387	Gene3D	G3DSA:1.10.8.10		319	363	1.0E-16
MS3_00000060.1	1387	MobiDBLite	mobidb-lite	consensus disorder prediction	509	537	-
MS3_00000060.1	1387	CDD	cd14337	UBA_MARK_Par1	324	363	7.79785E-13
MS3_00000060.1	1387	PANTHER	PTHR24346:SF28		41	615	2.9E-199
MS3_00000060.1	1387	ProSitePatterns	PS00108	Serine/Threonine protein kinases active-site signature.	171	183	-	IPR008271	Serine/threonine-protein kinase, active site	GO:0004672|GO:0006468
MS3_00000060.1	1387	ProSiteProfiles	PS50011	Protein kinase domain profile.	53	304	52.88	IPR000719	Protein kinase domain	GO:0004672|GO:0005524|GO:0006468
MS3_00000060.1	1387	MobiDBLite	mobidb-lite	consensus disorder prediction	985	1008	-
MS3_00000060.1	1387	Gene3D	G3DSA:3.30.200.20		39	133	8.1E-37
MS3_00000060.1	1387	MobiDBLite	mobidb-lite	consensus disorder prediction	408	446	-
MS3_00000060.1	1387	SUPERFAMILY	SSF103243		1205	1377	1.08E-9	IPR028375	KA1 domain/Ssp2, C-terminal
MS3_00000060.1	1387	ProSitePatterns	PS00107	Protein kinases ATP-binding region signature.	59	82	-	IPR017441	Protein kinase, ATP binding site	GO:0005524
MS3_00000060.1	1387	SUPERFAMILY	SSF56112		50	305	1.12E-93	IPR011009	Protein kinase-like domain superfamily
MS3_00000060.1	1387	MobiDBLite	mobidb-lite	consensus disorder prediction	23	48	-
MS3_00000060.1	1387	SMART	SM00220		53	304	5.4E-108	IPR000719	Protein kinase domain	GO:0004672|GO:0005524|GO:0006468
MS3_00000060.1	1387	MobiDBLite	mobidb-lite	consensus disorder prediction	985	1019	-
MS3_00000060.1	1387	MobiDBLite	mobidb-lite	consensus disorder prediction	23	38	-
MS3_00000060.1	1387	MobiDBLite	mobidb-lite	consensus disorder prediction	581	636	-
MS3_00001084.1	378	Gene3D	G3DSA:3.40.50.300		216	376	2.0E-45
MS3_00001084.1	378	SMART	SM00487		241	377	0.0014	IPR014001	Helicase superfamily 1/2, ATP-binding domain
MS3_00001084.1	378	CDD	cd18024	DEXHc_Mtr4-like	236	362	3.51657E-61
MS3_00001084.1	378	PANTHER	PTHR12131		216	362	6.0E-65
MS3_00001084.1	378	SUPERFAMILY	SSF52540		223	368	3.07E-28	IPR027417	P-loop containing nucleoside triphosphate hydrolase
MS3_00001084.1	378	PANTHER	PTHR12131:SF8		216	362	6.0E-65
MS3_00001084.1	378	ProSiteProfiles	PS51192	Superfamilies 1 and 2 helicase ATP-binding type-1 domain profile.	253	378	16.627	IPR014001	Helicase superfamily 1/2, ATP-binding domain
MS3_00001084.1	378	Pfam	PF00270	DEAD/DEAH box helicase	248	370	1.4E-13	IPR011545	DEAD/DEAH box helicase domain	GO:0003676|GO:0005524
MS3_00000113.1	173	ProSiteProfiles	PS50132	RGS domain profile.	45	160	23.648	IPR016137	RGS domain
MS3_00000113.1	173	SUPERFAMILY	SSF48097		32	162	7.21E-31	IPR036305	RGS domain superfamily
MS3_00000113.1	173	Gene3D	G3DSA:1.20.58.1850		3	167	7.5E-36
MS3_00000113.1	173	PANTHER	PTHR45746:SF5		12	168	2.7E-41
MS3_00000113.1	173	Pfam	PF00615	Regulator of G protein signaling domain	45	158	6.8E-23	IPR016137	RGS domain
MS3_00000113.1	173	PRINTS	PR01301	Regulator of G protein signalling (RGS) protein signature	134	153	2.4E-20	IPR016137	RGS domain
MS3_00000113.1	173	PRINTS	PR01301	Regulator of G protein signalling (RGS) protein signature	64	82	2.4E-20	IPR016137	RGS domain
MS3_00000113.1	173	PRINTS	PR01301	Regulator of G protein signalling (RGS) protein signature	92	115	2.4E-20	IPR016137	RGS domain
MS3_00000113.1	173	PRINTS	PR01301	Regulator of G protein signalling (RGS) protein signature	42	63	2.4E-20	IPR016137	RGS domain
MS3_00000113.1	173	PANTHER	PTHR45746		12	168	2.7E-41
MS3_00000113.1	173	SMART	SM00315		45	160	2.9E-27	IPR016137	RGS domain
MS3_00001205.1	291	Pfam	PF14529	Endonuclease-reverse transcriptase	83	222	3.3E-8	IPR005135	Endonuclease/exonuclease/phosphatase
MS3_00001205.1	291	SUPERFAMILY	SSF56219		1	230	3.14E-20	IPR036691	Endonuclease/exonuclease/phosphatase superfamily
MS3_00001205.1	291	PANTHER	PTHR23227:SF71		82	247	2.5E-54
MS3_00001205.1	291	Gene3D	G3DSA:3.60.10.10		1	230	3.1E-29	IPR036691	Endonuclease/exonuclease/phosphatase superfamily
MS3_00001205.1	291	CDD	cd09076	L1-EN	1	227	3.41939E-57
MS3_00001205.1	291	PANTHER	PTHR23227		82	247	2.5E-54	IPR027124	SWR1-complex protein 5/Craniofacial development protein 2
MS3_00000155.1	691	MobiDBLite	mobidb-lite	consensus disorder prediction	252	286	-
MS3_00000155.1	691	MobiDBLite	mobidb-lite	consensus disorder prediction	221	235	-
MS3_00000155.1	691	MobiDBLite	mobidb-lite	consensus disorder prediction	393	436	-
MS3_00000155.1	691	PANTHER	PTHR24145		535	660	2.5E-15	IPR042636	Ankyrin repeat domain-containing protein 11
MS3_00000155.1	691	MobiDBLite	mobidb-lite	consensus disorder prediction	221	301	-
MS3_00000155.1	691	MobiDBLite	mobidb-lite	consensus disorder prediction	393	433	-
MS3_00000155.1	691	MobiDBLite	mobidb-lite	consensus disorder prediction	287	301	-
MS3_00001103.3	489	MobiDBLite	mobidb-lite	consensus disorder prediction	1	21	-
MS3_00001103.3	489	Pfam	PF14664	Rapamycin-insensitive companion of mTOR, N-term	34	486	5.5E-14	IPR028267	Rapamycin-insensitive companion of mTOR, N-terminal domain
MS3_00001103.3	489	PANTHER	PTHR13298		240	488	3.5E-18	IPR028268	Pianissimo family	GO:0031929|GO:0031932
MS3_00000263.1	231	PANTHER	PTHR33053		2	110	1.6E-16
MS3_00000182.1	399	PANTHER	PTHR47331		1	394	4.1E-55
MS3_00000142.1	1395	Gene3D	G3DSA:3.30.70.270		564	700	5.3E-65	IPR043128	Reverse transcriptase/Diguanylate cyclase domain
MS3_00000142.1	1395	Gene3D	G3DSA:3.10.20.370		786	905	6.1E-59
MS3_00000142.1	1395	CDD	cd01647	RT_LTR	525	701	6.31546E-63
MS3_00000142.1	1395	Pfam	PF00078	Reverse transcriptase (RNA-dependent DNA polymerase)	577	701	1.0E-23	IPR000477	Reverse transcriptase domain
MS3_00000142.1	1395	Gene3D	G3DSA:1.10.340.70		984	1067	8.1E-14
MS3_00000142.1	1395	CDD	cd09274	RNase_HI_RT_Ty3	795	919	3.40266E-44
MS3_00000142.1	1395	PANTHER	PTHR24559		493	1085	1.3E-103
MS3_00000142.1	1395	Gene3D	G3DSA:2.40.70.10		342	443	3.5E-6	IPR021109	Aspartic peptidase domain superfamily
MS3_00000142.1	1395	SUPERFAMILY	SSF56672		475	904	2.22E-124	IPR043502	DNA/RNA polymerase superfamily
MS3_00000142.1	1395	Pfam	PF17919	RNase H-like domain found in reverse transcriptase	764	863	1.0E-31	IPR041577	Reverse transcriptase/retrotransposon-derived protein, RNase H-like domain
MS3_00000142.1	1395	Gene3D	G3DSA:3.30.70.270		715	918	6.1E-59	IPR043128	Reverse transcriptase/Diguanylate cyclase domain
MS3_00000142.1	1395	SUPERFAMILY	SSF53098		1084	1237	4.93E-35	IPR012337	Ribonuclease H-like superfamily
MS3_00000142.1	1395	ProSiteProfiles	PS50878	Reverse transcriptase (RT) catalytic domain profile.	523	701	17.506	IPR000477	Reverse transcriptase domain
MS3_00000142.1	1395	Pfam	PF00665	Integrase core domain	1099	1189	2.6E-20	IPR001584	Integrase, catalytic core	GO:0015074
MS3_00000142.1	1395	Pfam	PF17921	Integrase zinc binding domain	1014	1067	2.1E-19	IPR041588	Integrase zinc-binding domain
MS3_00000142.1	1395	Gene3D	G3DSA:3.30.420.10		1074	1259	1.9E-44	IPR036397	Ribonuclease H superfamily	GO:0003676
MS3_00000142.1	1395	ProSiteProfiles	PS50994	Integrase catalytic domain profile.	1080	1233	23.075	IPR001584	Integrase, catalytic core	GO:0015074
MS3_00000142.1	1395	MobiDBLite	mobidb-lite	consensus disorder prediction	1374	1395	-
MS3_00000142.1	1395	PANTHER	PTHR24559:SF222		493	1085	1.3E-103
MS3_00000142.1	1395	SUPERFAMILY	SSF50630		343	441	6.38E-10	IPR021109	Aspartic peptidase domain superfamily
MS3_00000142.1	1395	Gene3D	G3DSA:3.10.10.10		489	626	5.3E-65
MS3_00000156.1	360	Pfam	PF03564	Protein of unknown function (DUF1759)	20	165	2.4E-10	IPR005312	Protein of unknown function DUF1759
MS3_00000156.1	360	PANTHER	PTHR47331		11	358	6.0E-61
MS3_00000829.1	360	Pfam	PF03564	Protein of unknown function (DUF1759)	20	165	2.4E-10	IPR005312	Protein of unknown function DUF1759
MS3_00000829.1	360	PANTHER	PTHR47331		11	358	6.0E-61
MS3_00000729.1	112	PANTHER	PTHR47027		9	92	6.3E-16
MS3_00000729.1	112	PANTHER	PTHR47027:SF5		9	92	6.3E-16
MS3_00000009.1	281	PANTHER	PTHR19300:SF52		37	267	1.5E-105
MS3_00000009.1	281	CDD	cd00899	b4GalT	62	279	7.19297E-104
MS3_00000009.1	281	PRINTS	PR02050	Beta-1,4-galactosyltransferase family signature	97	116	9.6E-35	IPR003859	Beta-1,4-galactosyltransferase	GO:0005975|GO:0016757
MS3_00000009.1	281	PRINTS	PR02050	Beta-1,4-galactosyltransferase family signature	187	205	9.6E-35	IPR003859	Beta-1,4-galactosyltransferase	GO:0005975|GO:0016757
MS3_00000009.1	281	PRINTS	PR02050	Beta-1,4-galactosyltransferase family signature	128	147	9.6E-35	IPR003859	Beta-1,4-galactosyltransferase	GO:0005975|GO:0016757
MS3_00000009.1	281	PRINTS	PR02050	Beta-1,4-galactosyltransferase family signature	165	186	9.6E-35	IPR003859	Beta-1,4-galactosyltransferase	GO:0005975|GO:0016757
MS3_00000009.1	281	PANTHER	PTHR19300		37	267	1.5E-105	IPR003859	Beta-1,4-galactosyltransferase	GO:0005975|GO:0016757
MS3_00000009.1	281	Pfam	PF13733	N-terminal region of glycosyl transferase group 7	44	147	1.8E-42	IPR027995	Galactosyltransferase, N-terminal
MS3_00000009.1	281	Gene3D	G3DSA:3.90.550.10		19	280	1.6E-98	IPR029044	Nucleotide-diphospho-sugar transferases
MS3_00000009.1	281	Pfam	PF02709	N-terminal domain of galactosyltransferase	152	229	1.3E-28	IPR027791	Galactosyltransferase, C-terminal
MS3_00000009.1	281	SUPERFAMILY	SSF53448		50	267	1.97E-48	IPR029044	Nucleotide-diphospho-sugar transferases
MS3_00000442.1	165	CDD	cd17491	MFS_MFSD12	6	154	3.46658E-26
MS3_00000442.1	165	Gene3D	G3DSA:1.20.1250.20		7	76	8.0E-6
MS3_00000442.1	165	PANTHER	PTHR11328		2	128	4.0E-23	IPR039672	Lactose permease-like	GO:0008643|GO:0015293|GO:0016021
MS3_00000442.1	165	PANTHER	PTHR11328:SF28		2	128	4.0E-23
MS3_00000442.1	165	SUPERFAMILY	SSF103473		3	66	5.62E-6	IPR036259	MFS transporter superfamily
MS3_00001197.1	351	PANTHER	PTHR24559		6	350	1.2E-112
MS3_00001197.1	351	Pfam	PF00665	Integrase core domain	95	203	5.0E-18	IPR001584	Integrase, catalytic core	GO:0015074
MS3_00001197.1	351	Gene3D	G3DSA:2.30.30.140		282	347	4.0E-69
MS3_00001197.1	351	Gene3D	G3DSA:1.10.340.70		4	74	2.0E-18
MS3_00001197.1	351	SUPERFAMILY	SSF53098		90	238	7.08E-34	IPR012337	Ribonuclease H-like superfamily
MS3_00001197.1	351	ProSiteProfiles	PS50994	Integrase catalytic domain profile.	79	256	19.561	IPR001584	Integrase, catalytic core	GO:0015074
MS3_00001197.1	351	Gene3D	G3DSA:3.30.420.10		97	227	4.0E-69	IPR036397	Ribonuclease H superfamily	GO:0003676
MS3_00001197.1	351	Pfam	PF17921	Integrase zinc binding domain	21	74	2.2E-18	IPR041588	Integrase zinc-binding domain
MS3_00001197.1	351	Gene3D	G3DSA:1.10.10.2300		228	281	4.0E-69
MS3_00001197.1	351	PANTHER	PTHR24559:SF253		6	350	1.2E-112
MS3_00000135.1	102	MobiDBLite	mobidb-lite	consensus disorder prediction	1	37	-
MS3_00000135.1	102	MobiDBLite	mobidb-lite	consensus disorder prediction	1	26	-
MS3_00000244.1	1848	PANTHER	PTHR14043:SF5		1328	1465	7.7E-75
MS3_00000244.1	1848	PANTHER	PTHR14043:SF5		1183	1257	7.7E-75
MS3_00000244.1	1848	MobiDBLite	mobidb-lite	consensus disorder prediction	1828	1848	-
MS3_00000244.1	1848	ProSiteProfiles	PS51042	CUT domain profile.	473	560	30.133	IPR003350	CUT domain	GO:0003677
MS3_00000244.1	1848	SMART	SM01109		474	560	9.2E-29	IPR003350	CUT domain	GO:0003677
MS3_00000244.1	1848	SMART	SM01109		1382	1468	1.4E-19	IPR003350	CUT domain	GO:0003677
MS3_00000244.1	1848	SMART	SM01109		1177	1263	1.0E-30	IPR003350	CUT domain	GO:0003677
MS3_00000244.1	1848	MobiDBLite	mobidb-lite	consensus disorder prediction	1515	1558	-
MS3_00000244.1	1848	MobiDBLite	mobidb-lite	consensus disorder prediction	1770	1791	-
MS3_00000244.1	1848	PANTHER	PTHR14043		400	559	7.7E-75
MS3_00000244.1	1848	Coils	Coil		135	155	-
MS3_00000244.1	1848	MobiDBLite	mobidb-lite	consensus disorder prediction	654	683	-
MS3_00000244.1	1848	Pfam	PF02376	CUT domain	1389	1461	3.7E-19	IPR003350	CUT domain	GO:0003677
MS3_00000244.1	1848	Pfam	PF02376	CUT domain	480	553	3.8E-24	IPR003350	CUT domain	GO:0003677
MS3_00000244.1	1848	Pfam	PF02376	CUT domain	1183	1253	1.6E-21	IPR003350	CUT domain	GO:0003677
MS3_00000244.1	1848	Gene3D	G3DSA:1.10.260.40		474	559	2.6E-27	IPR010982	Lambda repressor-like, DNA-binding domain superfamily	GO:0003677
MS3_00000244.1	1848	Gene3D	G3DSA:1.10.260.40		1379	1467	9.3E-27	IPR010982	Lambda repressor-like, DNA-binding domain superfamily	GO:0003677
MS3_00000244.1	1848	Gene3D	G3DSA:1.10.260.40		1175	1260	2.5E-29	IPR010982	Lambda repressor-like, DNA-binding domain superfamily	GO:0003677
MS3_00000244.1	1848	SUPERFAMILY	SSF47413		1373	1466	1.05E-24	IPR010982	Lambda repressor-like, DNA-binding domain superfamily	GO:0003677
MS3_00000244.1	1848	SUPERFAMILY	SSF47413		469	555	1.13E-24	IPR010982	Lambda repressor-like, DNA-binding domain superfamily	GO:0003677
MS3_00000244.1	1848	ProSiteProfiles	PS51042	CUT domain profile.	1381	1468	24.999	IPR003350	CUT domain	GO:0003677
MS3_00000244.1	1848	ProSiteProfiles	PS51042	CUT domain profile.	1176	1263	30.272	IPR003350	CUT domain	GO:0003677
MS3_00000244.1	1848	PANTHER	PTHR14043:SF5		400	559	7.7E-75
MS3_00000244.1	1848	MobiDBLite	mobidb-lite	consensus disorder prediction	636	683	-
MS3_00000244.1	1848	MobiDBLite	mobidb-lite	consensus disorder prediction	1770	1812	-
MS3_00000244.1	1848	MobiDBLite	mobidb-lite	consensus disorder prediction	752	775	-
MS3_00000244.1	1848	PANTHER	PTHR14043		1328	1465	7.7E-75
MS3_00000244.1	1848	PANTHER	PTHR14043		1183	1257	7.7E-75
MS3_00000244.1	1848	SUPERFAMILY	SSF47413		1171	1254	1.83E-27	IPR010982	Lambda repressor-like, DNA-binding domain superfamily	GO:0003677
MS3_00000801.1	2766	MobiDBLite	mobidb-lite	consensus disorder prediction	963	993	-
MS3_00000801.1	2766	MobiDBLite	mobidb-lite	consensus disorder prediction	1801	1829	-
MS3_00000801.1	2766	SUPERFAMILY	SSF48371		2252	2675	3.78E-11	IPR016024	Armadillo-type fold
MS3_00000801.1	2766	Coils	Coil		839	859	-
MS3_00000801.1	2766	ProSiteProfiles	PS50076	dnaJ domain profile.	1684	1768	13.1	IPR001623	DnaJ domain
MS3_00000801.1	2766	PANTHER	PTHR36983		1419	2758	0.0
MS3_00000801.1	2766	PANTHER	PTHR36983		9	1287	0.0
MS3_00000801.1	2766	MobiDBLite	mobidb-lite	consensus disorder prediction	866	889	-
MS3_00000801.1	2766	Gene3D	G3DSA:1.10.287.110		1679	1744	2.5E-11	IPR036869	Chaperone J-domain superfamily
MS3_00000801.1	2766	SUPERFAMILY	SSF48371		1123	2325	2.19E-10	IPR016024	Armadillo-type fold
MS3_00000801.1	2766	SUPERFAMILY	SSF46565		1689	1743	1.57E-11	IPR036869	Chaperone J-domain superfamily
MS3_00000801.1	2766	SMART	SM00271		1683	1743	2.6E-11	IPR001623	DnaJ domain
MS3_00000801.1	2766	Pfam	PF00226	DnaJ domain	1698	1743	3.1E-11	IPR001623	DnaJ domain
MS3_00000801.1	2766	CDD	cd06257	DnaJ	1689	1740	2.07586E-11	IPR001623	DnaJ domain
MS3_00000481.2	160	Pfam	PF00412	LIM domain	97	130	1.1E-8	IPR001781	Zinc finger, LIM-type
MS3_00000481.2	160	Pfam	PF00412	LIM domain	33	89	2.6E-8	IPR001781	Zinc finger, LIM-type
MS3_00000481.2	160	Gene3D	G3DSA:2.10.110.10		90	153	1.1E-10
MS3_00000481.2	160	SUPERFAMILY	SSF57716		58	94	2.96E-8
MS3_00000481.2	160	ProSitePatterns	PS00478	LIM zinc-binding domain signature.	33	67	-	IPR001781	Zinc finger, LIM-type
MS3_00000481.2	160	ProSiteProfiles	PS50023	LIM domain profile.	31	93	12.316	IPR001781	Zinc finger, LIM-type
MS3_00000481.2	160	SUPERFAMILY	SSF57716		94	123	2.14E-7
MS3_00000481.2	160	SUPERFAMILY	SSF57716		25	58	6.82E-5
MS3_00000481.2	160	Gene3D	G3DSA:2.10.110.10		13	89	6.4E-12
MS3_00000481.2	160	ProSiteProfiles	PS50023	LIM domain profile.	95	160	8.326	IPR001781	Zinc finger, LIM-type
MS3_00000481.2	160	PANTHER	PTHR45787		15	131	2.8E-39
MS3_00000481.2	160	SMART	SM00132		32	86	1.5E-5	IPR001781	Zinc finger, LIM-type
MS3_00000481.2	160	SMART	SM00132		96	144	0.02	IPR001781	Zinc finger, LIM-type
MS3_00000705.1	173	PANTHER	PTHR11409		3	171	2.1E-44
MS3_00000705.1	173	Gene3D	G3DSA:3.20.20.140		1	172	4.2E-35
MS3_00000705.1	173	SUPERFAMILY	SSF51556		4	170	6.46E-20	IPR032466	Metal-dependent hydrolase
MS3_00000705.1	173	PANTHER	PTHR11409:SF42		3	171	2.1E-44
MS3_00001149.1	148	ProSiteProfiles	PS50089	Zinc finger RING-type profile.	89	128	9.288	IPR001841	Zinc finger, RING-type
MS3_00001149.1	148	MobiDBLite	mobidb-lite	consensus disorder prediction	44	60	-
MS3_00001149.1	148	SUPERFAMILY	SSF57850		82	136	1.3E-6
MS3_00001149.1	148	MobiDBLite	mobidb-lite	consensus disorder prediction	18	34	-
MS3_00001149.1	148	MobiDBLite	mobidb-lite	consensus disorder prediction	18	60	-
MS3_00001149.1	148	Gene3D	G3DSA:3.30.40.10		69	147	4.8E-9	IPR013083	Zinc finger, RING/FYVE/PHD-type
MS3_00001306.1	1094	MobiDBLite	mobidb-lite	consensus disorder prediction	19	84	-
MS3_00001306.1	1094	SUPERFAMILY	SSF50729		307	426	1.34E-26
MS3_00001306.1	1094	MobiDBLite	mobidb-lite	consensus disorder prediction	529	613	-
MS3_00001306.1	1094	MobiDBLite	mobidb-lite	consensus disorder prediction	581	613	-
MS3_00001306.1	1094	MobiDBLite	mobidb-lite	consensus disorder prediction	39	84	-
MS3_00001306.1	1094	PANTHER	PTHR22826		96	432	1.1E-112
MS3_00001306.1	1094	Gene3D	G3DSA:2.30.29.30		299	427	8.7E-35	IPR011993	PH-like domain superfamily
MS3_00001306.1	1094	ProSiteProfiles	PS50010	Dbl homology (DH) domain profile.	110	295	28.549	IPR000219	Dbl homology (DH) domain	GO:0005085
MS3_00001306.1	1094	Gene3D	G3DSA:1.20.900.10		102	298	4.3E-52	IPR035899	Dbl homology (DH) domain superfamily
MS3_00001306.1	1094	CDD	cd00160	RhoGEF	111	293	8.41092E-38	IPR000219	Dbl homology (DH) domain	GO:0005085
MS3_00001306.1	1094	SUPERFAMILY	SSF48065		109	298	2.49E-41	IPR035899	Dbl homology (DH) domain superfamily
MS3_00001306.1	1094	Coils	Coil		104	124	-
MS3_00001306.1	1094	SMART	SM00233		829	976	12.0	IPR001849	Pleckstrin homology domain
MS3_00001306.1	1094	SMART	SM00233		316	426	1.9E-9	IPR001849	Pleckstrin homology domain
MS3_00001306.1	1094	MobiDBLite	mobidb-lite	consensus disorder prediction	1073	1094	-
MS3_00001306.1	1094	ProSiteProfiles	PS50003	PH domain profile.	315	424	9.17	IPR001849	Pleckstrin homology domain
MS3_00001306.1	1094	Gene3D	G3DSA:2.30.29.30		832	989	1.7E-6	IPR011993	PH-like domain superfamily
MS3_00001306.1	1094	MobiDBLite	mobidb-lite	consensus disorder prediction	547	567	-
MS3_00001306.1	1094	Pfam	PF00621	RhoGEF domain	115	292	1.7E-26	IPR000219	Dbl homology (DH) domain	GO:0005085
MS3_00001306.1	1094	Gene3D	G3DSA:2.30.30.40		441	543	1.3E-5
MS3_00001306.1	1094	CDD	cd13240	PH1_Kalirin_Trio_like	300	427	3.21102E-66
MS3_00001306.1	1094	PANTHER	PTHR22826:SF104		96	432	1.1E-112	IPR028570	Triple functional domain protein	GO:0005089|GO:0007411|GO:0007417
MS3_00001306.1	1094	SMART	SM00325		114	294	3.2E-29	IPR000219	Dbl homology (DH) domain	GO:0005085
MS3_00001312.1	116	MobiDBLite	mobidb-lite	consensus disorder prediction	20	52	-
MS3_00001188.1	116	PANTHER	PTHR15907		7	107	7.8E-21	IPR006461	PLAC8 motif-containing protein
MS3_00001188.1	116	PANTHER	PTHR15907:SF93		7	107	7.8E-21
MS3_00001188.1	116	TIGRFAM	TIGR01571	A_thal_Cys_rich: uncharacterized Cys-rich domain	18	106	2.8E-9	IPR006461	PLAC8 motif-containing protein
MS3_00000636.2	423	SUPERFAMILY	SSF51445		22	315	8.78E-69	IPR017853	Glycoside hydrolase superfamily
MS3_00000636.2	423	Pfam	PF16499	Alpha galactosidase A	29	315	1.9E-99	IPR002241	Glycoside hydrolase, family 27	GO:0004553|GO:0005975
MS3_00000636.2	423	Pfam	PF17450	Alpha galactosidase A C-terminal beta sandwich domain	318	407	1.7E-10	IPR035373	Alpha galactosidase A, C-terminal beta-sandwich domain
MS3_00000636.2	423	Gene3D	G3DSA:3.20.20.70		22	316	1.5E-98	IPR013785	Aldolase-type TIM barrel	GO:0003824
MS3_00000636.2	423	PRINTS	PR00740	Glycosyl hydrolase family 27 signature	250	269	8.5E-42	IPR002241	Glycoside hydrolase, family 27	GO:0004553|GO:0005975
MS3_00000636.2	423	PRINTS	PR00740	Glycosyl hydrolase family 27 signature	112	133	8.5E-42	IPR002241	Glycoside hydrolase, family 27	GO:0004553|GO:0005975
MS3_00000636.2	423	PRINTS	PR00740	Glycosyl hydrolase family 27 signature	271	292	8.5E-42	IPR002241	Glycoside hydrolase, family 27	GO:0004553|GO:0005975
MS3_00000636.2	423	PRINTS	PR00740	Glycosyl hydrolase family 27 signature	24	43	8.5E-42	IPR002241	Glycoside hydrolase, family 27	GO:0004553|GO:0005975
MS3_00000636.2	423	PRINTS	PR00740	Glycosyl hydrolase family 27 signature	146	163	8.5E-42	IPR002241	Glycoside hydrolase, family 27	GO:0004553|GO:0005975
MS3_00000636.2	423	PRINTS	PR00740	Glycosyl hydrolase family 27 signature	70	85	8.5E-42	IPR002241	Glycoside hydrolase, family 27	GO:0004553|GO:0005975
MS3_00000636.2	423	PRINTS	PR00740	Glycosyl hydrolase family 27 signature	173	191	8.5E-42	IPR002241	Glycoside hydrolase, family 27	GO:0004553|GO:0005975
MS3_00000636.2	423	PANTHER	PTHR11452		10	413	1.5E-108	IPR002241	Glycoside hydrolase, family 27	GO:0004553|GO:0005975
MS3_00000636.2	423	PANTHER	PTHR11452:SF58		10	413	1.5E-108
MS3_00000636.2	423	CDD	cd14792	GH27	30	315	4.5667E-105	IPR002241	Glycoside hydrolase, family 27	GO:0004553|GO:0005975
MS3_00000636.2	423	Gene3D	G3DSA:2.60.40.1180		318	420	3.3E-24	IPR013780	Glycosyl hydrolase, all-beta
MS3_00000636.2	423	SUPERFAMILY	SSF51011		318	416	2.52E-17
MS3_00000636.2	423	ProSitePatterns	PS00512	Alpha-galactosidase signature.	75	91	-	IPR000111	Glycoside hydrolase family 27/36, conserved site	GO:0004553|GO:0005975
MS3_00000703.1	340	ProSiteProfiles	PS50158	Zinc finger CCHC-type profile.	158	172	9.059	IPR001878	Zinc finger, CCHC-type	GO:0003676|GO:0008270
MS3_00000474.2	425	Gene3D	G3DSA:2.10.70.10		345	401	9.0E-8
MS3_00000474.2	425	CDD	cd00037	CLECT	4	129	9.84381E-13
MS3_00000474.2	425	CDD	cd00033	CCP	355	402	4.16989E-5	IPR000436	Sushi/SCR/CCP domain
MS3_00000474.2	425	Gene3D	G3DSA:3.10.100.10		1	131	1.3E-13	IPR016186	C-type lectin-like/link domain superfamily
MS3_00000474.2	425	Pfam	PF00084	Sushi repeat (SCR repeat)	355	397	3.3E-6	IPR000436	Sushi/SCR/CCP domain
MS3_00000474.2	425	Pfam	PF00059	Lectin C-type domain	5	128	1.8E-5	IPR001304	C-type lectin-like
MS3_00000474.2	425	ProSiteProfiles	PS50041	C-type lectin domain profile.	1	128	12.596	IPR001304	C-type lectin-like
MS3_00000474.2	425	SUPERFAMILY	SSF56436		4	129	9.27E-17	IPR016187	C-type lectin fold
MS3_00000474.2	425	ProSiteProfiles	PS50923	Sushi/CCP/SCR domain profile.	322	403	7.754	IPR000436	Sushi/SCR/CCP domain
MS3_00000474.2	425	SUPERFAMILY	SSF57535		360	402	9.87E-8	IPR035976	Sushi/SCR/CCP superfamily
MS3_00000578.1	585	SUPERFAMILY	SSF55797		332	475	1.02E-45	IPR035940	CAP superfamily
MS3_00000578.1	585	CDD	cd05380	CAP_euk	334	462	2.70676E-40
MS3_00000578.1	585	Pfam	PF00188	Cysteine-rich secretory protein family	336	461	2.6E-20	IPR014044	CAP domain
MS3_00000578.1	585	Pfam	PF00188	Cysteine-rich secretory protein family	129	254	9.6E-20	IPR014044	CAP domain
MS3_00000578.1	585	PANTHER	PTHR10334		20	64	9.1E-86	IPR001283	Cysteine-rich secretory protein-related
MS3_00000578.1	585	PANTHER	PTHR10334		330	478	9.1E-86	IPR001283	Cysteine-rich secretory protein-related
MS3_00000578.1	585	PANTHER	PTHR10334		123	271	9.1E-86	IPR001283	Cysteine-rich secretory protein-related
MS3_00000578.1	585	Gene3D	G3DSA:3.40.33.10		5	84	2.7E-15	IPR035940	CAP superfamily
MS3_00000578.1	585	Gene3D	G3DSA:3.40.33.10		327	485	3.0E-51	IPR035940	CAP superfamily
MS3_00000578.1	585	Gene3D	G3DSA:3.40.33.10		120	278	4.0E-50	IPR035940	CAP superfamily
MS3_00000578.1	585	CDD	cd05381	CAP_PR-1	20	59	1.50471E-10
MS3_00000578.1	585	PRINTS	PR00837	Allergen V5/Tpx-1 family signature	429	445	8.6E-14	IPR001283	Cysteine-rich secretory protein-related
MS3_00000578.1	585	PRINTS	PR00837	Allergen V5/Tpx-1 family signature	363	381	8.6E-14	IPR001283	Cysteine-rich secretory protein-related
MS3_00000578.1	585	PRINTS	PR00837	Allergen V5/Tpx-1 family signature	456	469	8.6E-14	IPR001283	Cysteine-rich secretory protein-related
MS3_00000578.1	585	PRINTS	PR00837	Allergen V5/Tpx-1 family signature	408	421	8.6E-14	IPR001283	Cysteine-rich secretory protein-related
MS3_00000578.1	585	SUPERFAMILY	SSF55797		125	268	1.96E-44	IPR035940	CAP superfamily
MS3_00000578.1	585	SUPERFAMILY	SSF55797		19	61	1.83E-14	IPR035940	CAP superfamily
MS3_00000578.1	585	PANTHER	PTHR10334:SF344		20	64	9.1E-86
MS3_00000578.1	585	PANTHER	PTHR10334:SF344		330	478	9.1E-86
MS3_00000578.1	585	PANTHER	PTHR10334:SF344		123	271	9.1E-86
MS3_00000578.1	585	CDD	cd05380	CAP_euk	127	255	1.73431E-38
MS3_00000578.1	585	SMART	SM00198		123	262	3.4E-37	IPR014044	CAP domain
MS3_00000578.1	585	SMART	SM00198		330	469	1.3E-39	IPR014044	CAP domain
MS3_00000506.1	303	MobiDBLite	mobidb-lite	consensus disorder prediction	280	303	-
MS3_00000506.1	303	MobiDBLite	mobidb-lite	consensus disorder prediction	220	242	-
MS3_00000506.1	303	MobiDBLite	mobidb-lite	consensus disorder prediction	220	238	-
MS3_00000506.1	303	Gene3D	G3DSA:3.60.10.10		3	216	2.0E-21	IPR036691	Endonuclease/exonuclease/phosphatase superfamily
MS3_00000506.1	303	PANTHER	PTHR23227:SF49		59	207	4.4E-14
MS3_00000506.1	303	SUPERFAMILY	SSF56219		16	217	2.88E-15	IPR036691	Endonuclease/exonuclease/phosphatase superfamily
MS3_00000506.1	303	PANTHER	PTHR23227		59	207	4.4E-14	IPR027124	SWR1-complex protein 5/Craniofacial development protein 2
MS3_00000274.1	104	MobiDBLite	mobidb-lite	consensus disorder prediction	1	33	-
MS3_00000274.1	104	MobiDBLite	mobidb-lite	consensus disorder prediction	10	33	-
MS3_00000301.1	143	Gene3D	G3DSA:2.60.40.380		4	62	3.1E-6	IPR008963	Purple acid phosphatase-like, N-terminal	GO:0003993|GO:0046872
MS3_00000301.1	143	Gene3D	G3DSA:3.60.21.10		64	143	7.1E-22	IPR029052	Metallo-dependent phosphatase-like
MS3_00000301.1	143	Pfam	PF16656	Purple acid Phosphatase, N-terminal domain	19	57	3.6E-9	IPR015914	Purple acid phosphatase, N-terminal	GO:0003993|GO:0046872
MS3_00000301.1	143	PANTHER	PTHR45867		5	142	1.7E-51
MS3_00000301.1	143	Pfam	PF00149	Calcineurin-like phosphoesterase	68	141	5.6E-8	IPR004843	Calcineurin-like phosphoesterase domain, ApaH type	GO:0016787
MS3_00000301.1	143	SUPERFAMILY	SSF56300		68	141	9.19E-12
MS3_00000301.1	143	SUPERFAMILY	SSF49363		6	60	8.5E-14	IPR008963	Purple acid phosphatase-like, N-terminal	GO:0003993|GO:0046872
MS3_00001331.1	456	PANTHER	PTHR22955:SF60		2	441	3.2E-65
MS3_00001331.1	456	Gene3D	G3DSA:1.10.340.70		327	396	5.3E-7
MS3_00001331.1	456	Pfam	PF05380	Pao retrotransposon peptidase	2	116	1.7E-29	IPR008042	Retrotransposon, Pao
MS3_00001331.1	456	PANTHER	PTHR22955		2	441	3.2E-65
MS3_00001331.1	456	Pfam	PF17921	Integrase zinc binding domain	342	396	8.4E-11	IPR041588	Integrase zinc-binding domain
MS3_00000934.2	364	PRINTS	PR00723	Subtilisin serine protease family (S8) signature	151	170	3.2E-11	IPR015500	Peptidase S8, subtilisin-related
MS3_00000934.2	364	PRINTS	PR00723	Subtilisin serine protease family (S8) signature	196	209	3.2E-11	IPR015500	Peptidase S8, subtilisin-related
MS3_00000934.2	364	Gene3D	G3DSA:3.40.50.200		119	363	1.2E-62	IPR036852	Peptidase S8/S53 domain superfamily	GO:0004252|GO:0006508
MS3_00000934.2	364	PANTHER	PTHR42884:SF14		34	358	5.0E-125
MS3_00000934.2	364	ProSitePatterns	PS00136	Serine proteases, subtilase family, aspartic acid active site.	156	167	-	IPR023827	Peptidase S8, subtilisin, Asp-active site
MS3_00000934.2	364	CDD	cd04059	Peptidases_S8_Protein_convertases_Kexins_Furin...	119	357	1.5003E-119	IPR034182	Kexin/furin catalytic domain
MS3_00000934.2	364	Gene3D	G3DSA:3.30.70.850		27	109	5.3E-6	IPR038466	Peptidase S8, pro-domain superfamily
MS3_00000934.2	364	Pfam	PF16470	Peptidase S8 pro-domain	36	109	7.5E-10	IPR032815	Peptidase S8, pro-domain
MS3_00000934.2	364	Pfam	PF00082	Subtilase family	151	343	9.9E-30	IPR000209	Peptidase S8/S53 domain	GO:0004252|GO:0006508
MS3_00000934.2	364	ProSitePatterns	PS00137	Serine proteases, subtilase family, histidine active site.	200	210	-	IPR022398	Peptidase S8, subtilisin, His-active site
MS3_00000934.2	364	PANTHER	PTHR42884		34	358	5.0E-125
MS3_00000934.2	364	SUPERFAMILY	SSF52743		115	360	6.28E-58	IPR036852	Peptidase S8/S53 domain superfamily	GO:0004252|GO:0006508
MS3_00000934.2	364	ProSiteProfiles	PS51892	Serine proteases, subtilase domain profile.	125	364	33.75
MS3_00000051.2	2051	SUPERFAMILY	SSF48452		1246	1509	1.39E-7	IPR011990	Tetratricopeptide-like helical domain superfamily	GO:0005515
MS3_00000051.2	2051	ProSiteProfiles	PS50293	TPR repeat region circular profile.	1242	1275	8.553	IPR013026	Tetratricopeptide repeat-containing domain	GO:0005515
MS3_00000051.2	2051	PANTHER	PTHR15502		13	589	6.0E-85	IPR033053	Histone transcription regulator 3/CABIN1	GO:0006336
MS3_00000051.2	2051	PANTHER	PTHR15502		1155	1982	6.0E-85	IPR033053	Histone transcription regulator 3/CABIN1	GO:0006336
MS3_00000051.2	2051	MobiDBLite	mobidb-lite	consensus disorder prediction	639	660	-
MS3_00000051.2	2051	ProSiteProfiles	PS50005	TPR repeat profile.	1242	1275	8.968	IPR019734	Tetratricopeptide repeat	GO:0005515
MS3_00000051.2	2051	Gene3D	G3DSA:1.25.40.10		1229	1464	1.7E-7	IPR011990	Tetratricopeptide-like helical domain superfamily	GO:0005515
MS3_00000429.1	418	Pfam	PF00078	Reverse transcriptase (RNA-dependent DNA polymerase)	1	170	2.5E-23	IPR000477	Reverse transcriptase domain
MS3_00000429.1	418	PANTHER	PTHR47027		98	304	4.5E-41
MS3_00000429.1	418	ProSiteProfiles	PS50878	Reverse transcriptase (RT) catalytic domain profile.	1	173	17.69	IPR000477	Reverse transcriptase domain
MS3_00000429.1	418	SUPERFAMILY	SSF56672		2	199	2.52E-10	IPR043502	DNA/RNA polymerase superfamily
MS3_00000429.1	418	PANTHER	PTHR47027:SF5		98	304	4.5E-41
MS3_00000687.1	431	ProSiteProfiles	PS51352	Thioredoxin domain profile.	1	124	10.51	IPR013766	Thioredoxin domain
MS3_00000687.1	431	Pfam	PF00085	Thioredoxin	26	119	2.3E-17	IPR013766	Thioredoxin domain
MS3_00000687.1	431	Gene3D	G3DSA:3.40.30.10		20	149	1.4E-24	IPR036249	Thioredoxin-like superfamily
MS3_00000687.1	431	PANTHER	PTHR46426		6	417	4.5E-58
MS3_00000687.1	431	SUPERFAMILY	SSF52833		26	121	3.88E-22	IPR036249	Thioredoxin-like superfamily
MS3_00000435.1	2823	Gene3D	G3DSA:3.10.20.90		2028	2155	2.6E-22
MS3_00000435.1	2823	Gene3D	G3DSA:2.60.40.10		1098	1259	3.0E-17	IPR013783	Immunoglobulin-like fold
MS3_00000435.1	2823	SMART	SM00429		1258	1362	0.011	IPR002909	IPT domain
MS3_00000435.1	2823	SMART	SM00429		1161	1253	0.45	IPR002909	IPT domain
MS3_00000435.1	2823	SMART	SM00429		1410	1507	0.42	IPR002909	IPT domain
MS3_00000435.1	2823	Gene3D	G3DSA:1.10.506.10		2378	2625	6.2E-68
MS3_00000435.1	2823	PANTHER	PTHR22625		20	2612	4.9E-161	IPR031148	Plexin family	GO:0017154|GO:0071526
MS3_00000435.1	2823	SUPERFAMILY	SSF81296		1159	1250	8.87E-5	IPR014756	Immunoglobulin E-set
MS3_00000435.1	2823	SMART	SM00423		1084	1131	0.027	IPR016201	PSI domain
MS3_00000435.1	2823	SMART	SM00423		616	668	1.8E-9	IPR016201	PSI domain
MS3_00000435.1	2823	SMART	SM00423		890	935	9.0E-4	IPR016201	PSI domain
MS3_00000435.1	2823	SMART	SM00630		43	598	2.5E-7	IPR001627	Sema domain	GO:0005515
MS3_00000435.1	2823	SUPERFAMILY	SSF103575		616	657	3.92E-12
MS3_00000435.1	2823	Pfam	PF01437	Plexin repeat	616	657	4.0E-11	IPR002165	Plexin repeat
MS3_00000435.1	2823	SUPERFAMILY	SSF101912		53	380	1.18E-18	IPR036352	Sema domain superfamily
MS3_00000435.1	2823	SUPERFAMILY	SSF48350		1878	2566	6.91E-12	IPR008936	Rho GTPase activation protein	GO:0007165
MS3_00000435.1	2823	Pfam	PF08337	Plexin cytoplasmic RasGAP domain	1803	2167	2.3E-71	IPR013548	Plexin, cytoplasmic RasGAP domain
MS3_00000435.1	2823	Pfam	PF08337	Plexin cytoplasmic RasGAP domain	2384	2601	1.3E-50	IPR013548	Plexin, cytoplasmic RasGAP domain
MS3_00000435.1	2823	SUPERFAMILY	SSF101912		449	613	1.18E-8	IPR036352	Sema domain superfamily
MS3_00000435.1	2823	SUPERFAMILY	SSF81296		1407	1482	5.76E-6	IPR014756	Immunoglobulin E-set
MS3_00000435.1	2823	ProSiteProfiles	PS51004	Sema domain profile.	18	614	9.671	IPR001627	Sema domain	GO:0005515
MS3_00000435.1	2823	Gene3D	G3DSA:2.60.40.10		1260	1368	8.6E-7	IPR013783	Immunoglobulin-like fold
MS3_00000435.1	2823	Gene3D	G3DSA:3.30.1680.10		617	670	2.3E-12
MS3_00000685.1	482	SUPERFAMILY	SSF50978		106	302	1.62E-10	IPR036322	WD40-repeat-containing domain superfamily	GO:0005515
MS3_00000685.1	482	Gene3D	G3DSA:2.130.10.10		19	390	3.2E-7	IPR015943	WD40/YVTN repeat-like-containing domain superfamily	GO:0005515
MS3_00001113.2	600	PANTHER	PTHR14919		55	373	2.1E-27
MS3_00001113.2	600	MobiDBLite	mobidb-lite	consensus disorder prediction	31	88	-
MS3_00001113.2	600	MobiDBLite	mobidb-lite	consensus disorder prediction	56	88	-
MS3_00001011.1	231	PANTHER	PTHR15237		1	224	7.0E-45	IPR007268	Rad9/Ddc1	GO:0000077|GO:0030896
MS3_00001011.1	231	Pfam	PF04139	Rad9	13	225	1.4E-44	IPR007268	Rad9/Ddc1	GO:0000077|GO:0030896
MS3_00001011.1	231	Gene3D	G3DSA:3.70.10.10		1	228	4.3E-51
MS3_00001011.1	231	PANTHER	PTHR15237:SF1		1	224	7.0E-45
MS3_00001011.1	231	SUPERFAMILY	SSF55979		12	128	3.43E-11
MS3_00001116.1	203	PANTHER	PTHR47027:SF5		2	201	2.2E-38
MS3_00001116.1	203	PANTHER	PTHR47027		2	201	2.2E-38
MS3_00001202.1	211	PANTHER	PTHR33332:SF16		1	131	7.3E-25
MS3_00001202.1	211	PANTHER	PTHR33332		1	131	7.3E-25
MS3_00000728.1	269	Gene3D	G3DSA:3.10.10.10		179	255	1.4E-11
MS3_00000728.1	269	ProSiteProfiles	PS51257	Prokaryotic membrane lipoprotein lipid attachment site profile.	1	32	6.0
MS3_00000728.1	269	Gene3D	G3DSA:3.30.70.270		256	265	1.4E-11	IPR043128	Reverse transcriptase/Diguanylate cyclase domain
MS3_00000728.1	269	PANTHER	PTHR37984		38	235	4.1E-22
MS3_00000728.1	269	Gene3D	G3DSA:2.40.70.10		35	136	2.5E-7	IPR021109	Aspartic peptidase domain superfamily
MS3_00000728.1	269	SUPERFAMILY	SSF56672		162	266	9.23E-11	IPR043502	DNA/RNA polymerase superfamily
MS3_00000728.1	269	SUPERFAMILY	SSF50630		39	135	4.93E-14	IPR021109	Aspartic peptidase domain superfamily
MS3_00000834.1	153	CDD	cd12212	Fis1	8	123	5.18132E-27	IPR033745	Mitochondria fission protein Fis1, cytosolic domain
MS3_00000834.1	153	PANTHER	PTHR13247		26	141	6.6E-27	IPR016543	Mitochondria fission 1 protein	GO:0000266
MS3_00000834.1	153	Pfam	PF14853	Fis1 C-terminal tetratricopeptide repeat	71	120	6.2E-19	IPR028061	Fis1, C-terminal tetratricopeptide repeat
MS3_00000834.1	153	PANTHER	PTHR13247:SF0		26	141	6.6E-27
MS3_00000834.1	153	Gene3D	G3DSA:1.25.40.10		2	148	3.7E-33	IPR011990	Tetratricopeptide-like helical domain superfamily	GO:0005515
MS3_00000834.1	153	SUPERFAMILY	SSF48452		11	147	5.48E-32	IPR011990	Tetratricopeptide-like helical domain superfamily	GO:0005515
MS3_00000756.1	2055	SMART	SM00322		1252	1336	0.014	IPR004087	K Homology domain	GO:0003676
MS3_00000756.1	2055	SMART	SM00322		717	820	3.6E-5	IPR004087	K Homology domain	GO:0003676
MS3_00000756.1	2055	SMART	SM00322		885	969	22.0	IPR004087	K Homology domain	GO:0003676
MS3_00000756.1	2055	MobiDBLite	mobidb-lite	consensus disorder prediction	1134	1148	-
MS3_00000756.1	2055	MobiDBLite	mobidb-lite	consensus disorder prediction	789	806	-
MS3_00000756.1	2055	CDD	cd00105	KH-I	1256	1289	2.56002E-4
MS3_00000756.1	2055	MobiDBLite	mobidb-lite	consensus disorder prediction	1081	1122	-
MS3_00000756.1	2055	PANTHER	PTHR10288		717	757	6.0E-18
MS3_00000756.1	2055	ProSiteProfiles	PS50084	Type-1 KH domain profile.	1253	1289	8.953
MS3_00000756.1	2055	SUPERFAMILY	SSF54791		1255	1293	2.05E-5	IPR036612	K Homology domain, type 1 superfamily	GO:0003723
MS3_00000756.1	2055	MobiDBLite	mobidb-lite	consensus disorder prediction	528	608	-
MS3_00000756.1	2055	SUPERFAMILY	SSF54791		718	875	2.91E-8	IPR036612	K Homology domain, type 1 superfamily	GO:0003723
MS3_00000756.1	2055	Coils	Coil		1658	1678	-
MS3_00000756.1	2055	MobiDBLite	mobidb-lite	consensus disorder prediction	554	608	-
MS3_00000756.1	2055	ProSiteProfiles	PS50084	Type-1 KH domain profile.	718	757	11.657
MS3_00000756.1	2055	Pfam	PF00013	KH domain	721	753	2.7E-7	IPR004088	K Homology domain, type 1	GO:0003723
MS3_00000756.1	2055	Pfam	PF00013	KH domain	1258	1293	1.2E-4	IPR004088	K Homology domain, type 1	GO:0003723
MS3_00000756.1	2055	Gene3D	G3DSA:3.30.1370.10		717	771	1.0E-8	IPR036612	K Homology domain, type 1 superfamily	GO:0003723
MS3_00000756.1	2055	MobiDBLite	mobidb-lite	consensus disorder prediction	1156	1197	-
MS3_00000756.1	2055	MobiDBLite	mobidb-lite	consensus disorder prediction	538	552	-
MS3_00000756.1	2055	MobiDBLite	mobidb-lite	consensus disorder prediction	775	810	-
MS3_00000756.1	2055	MobiDBLite	mobidb-lite	consensus disorder prediction	17	38	-
MS3_00000756.1	2055	MobiDBLite	mobidb-lite	consensus disorder prediction	1078	1197	-
MS3_00000756.1	2055	MobiDBLite	mobidb-lite	consensus disorder prediction	215	238	-
MS3_00001183.1	548	SUPERFAMILY	SSF51045		45	84	2.52E-10	IPR036020	WW domain superfamily	GO:0005515
MS3_00001183.1	548	ProSitePatterns	PS01159	WW/rsp5/WWP domain signature.	58	83	-	IPR001202	WW domain	GO:0005515
MS3_00001183.1	548	Gene3D	G3DSA:2.20.70.10		49	92	2.2E-9
MS3_00001183.1	548	CDD	cd00201	WW	55	85	8.91375E-7	IPR001202	WW domain	GO:0005515
MS3_00001183.1	548	PANTHER	PTHR21715		6	261	3.2E-43
MS3_00001183.1	548	Pfam	PF00397	WW domain	54	83	4.4E-9	IPR001202	WW domain	GO:0005515
MS3_00001183.1	548	ProSiteProfiles	PS50020	WW/rsp5/WWP domain profile.	52	85	13.634	IPR001202	WW domain	GO:0005515
MS3_00001183.1	548	PANTHER	PTHR21715:SF0		6	261	3.2E-43
MS3_00001183.1	548	SMART	SM00456		53	85	1.8E-5	IPR001202	WW domain	GO:0005515
MS3_00000622.1	205	Pfam	PF06840	Protein of unknown function (DUF1241)	13	140	8.9E-21
MS3_00000622.1	205	PANTHER	PTHR13250		15	201	2.3E-32	IPR009652	Programmed cell death protein 10
MS3_00000622.1	205	Gene3D	G3DSA:1.20.120.1950		2	203	4.6E-45
MS3_00000638.2	333	Pfam	PF16499	Alpha galactosidase A	29	315	3.1E-104	IPR002241	Glycoside hydrolase, family 27	GO:0004553|GO:0005975
MS3_00000638.2	333	Gene3D	G3DSA:3.20.20.70		22	316	6.2E-105	IPR013785	Aldolase-type TIM barrel	GO:0003824
MS3_00000638.2	333	PANTHER	PTHR11452:SF58		7	332	1.0E-102
MS3_00000638.2	333	CDD	cd14792	GH27	30	315	1.7899E-108	IPR002241	Glycoside hydrolase, family 27	GO:0004553|GO:0005975
MS3_00000638.2	333	PRINTS	PR00740	Glycosyl hydrolase family 27 signature	250	269	1.9E-48	IPR002241	Glycoside hydrolase, family 27	GO:0004553|GO:0005975
MS3_00000638.2	333	PRINTS	PR00740	Glycosyl hydrolase family 27 signature	146	163	1.9E-48	IPR002241	Glycoside hydrolase, family 27	GO:0004553|GO:0005975
MS3_00000638.2	333	PRINTS	PR00740	Glycosyl hydrolase family 27 signature	24	43	1.9E-48	IPR002241	Glycoside hydrolase, family 27	GO:0004553|GO:0005975
MS3_00000638.2	333	PRINTS	PR00740	Glycosyl hydrolase family 27 signature	70	85	1.9E-48	IPR002241	Glycoside hydrolase, family 27	GO:0004553|GO:0005975
MS3_00000638.2	333	PRINTS	PR00740	Glycosyl hydrolase family 27 signature	173	191	1.9E-48	IPR002241	Glycoside hydrolase, family 27	GO:0004553|GO:0005975
MS3_00000638.2	333	PRINTS	PR00740	Glycosyl hydrolase family 27 signature	271	292	1.9E-48	IPR002241	Glycoside hydrolase, family 27	GO:0004553|GO:0005975
MS3_00000638.2	333	PRINTS	PR00740	Glycosyl hydrolase family 27 signature	112	133	1.9E-48	IPR002241	Glycoside hydrolase, family 27	GO:0004553|GO:0005975
MS3_00000638.2	333	SUPERFAMILY	SSF51445		22	315	2.06E-74	IPR017853	Glycoside hydrolase superfamily
MS3_00000638.2	333	ProSitePatterns	PS00512	Alpha-galactosidase signature.	75	91	-	IPR000111	Glycoside hydrolase family 27/36, conserved site	GO:0004553|GO:0005975
MS3_00000638.2	333	PANTHER	PTHR11452		7	332	1.0E-102	IPR002241	Glycoside hydrolase, family 27	GO:0004553|GO:0005975
MS3_00000489.1	151	SUPERFAMILY	SSF48479		39	142	7.98E-37	IPR036545	Cytochrome c oxidase, subunit Va/VI superfamily	GO:0004129|GO:0005743
MS3_00000489.1	151	CDD	cd00923	Cyt_c_Oxidase_Va	38	139	9.64398E-51	IPR003204	Cytochrome c oxidase, subunit Va/VI	GO:0004129|GO:0005743
MS3_00000489.1	151	PANTHER	PTHR14200:SF11		24	141	1.7E-32
MS3_00000489.1	151	PANTHER	PTHR14200		24	141	1.7E-32	IPR003204	Cytochrome c oxidase, subunit Va/VI	GO:0004129|GO:0005743
MS3_00000489.1	151	Pfam	PF02284	Cytochrome c oxidase subunit Va	38	139	4.6E-35	IPR003204	Cytochrome c oxidase, subunit Va/VI	GO:0004129|GO:0005743
MS3_00000489.1	151	Gene3D	G3DSA:1.25.40.40		35	141	1.1E-36	IPR036545	Cytochrome c oxidase, subunit Va/VI superfamily	GO:0004129|GO:0005743
MS3_00000472.2	2321	Gene3D	G3DSA:2.60.60.20		633	765	2.8E-27
MS3_00000472.2	2321	Gene3D	G3DSA:2.60.60.20		60	183	7.1E-25
MS3_00000472.2	2321	SMART	SM00308		1385	1506	0.0058	IPR001024	PLAT/LH2 domain	GO:0005515
MS3_00000472.2	2321	SMART	SM00308		1236	1358	8.9E-6	IPR001024	PLAT/LH2 domain	GO:0005515
MS3_00000472.2	2321	SMART	SM00308		60	184	7.3E-4	IPR001024	PLAT/LH2 domain	GO:0005515
MS3_00000472.2	2321	SMART	SM00308		1517	1638	0.0029	IPR001024	PLAT/LH2 domain	GO:0005515
MS3_00000472.2	2321	SMART	SM00308		326	449	3.5E-4	IPR001024	PLAT/LH2 domain	GO:0005515
MS3_00000472.2	2321	SMART	SM00308		1971	2085	2.8E-4	IPR001024	PLAT/LH2 domain	GO:0005515
MS3_00000472.2	2321	SMART	SM00308		906	1021	1.1E-4	IPR001024	PLAT/LH2 domain	GO:0005515
MS3_00000472.2	2321	SMART	SM00308		634	764	0.0012	IPR001024	PLAT/LH2 domain	GO:0005515
MS3_00000472.2	2321	SMART	SM00308		1666	1801	2.7E-6	IPR001024	PLAT/LH2 domain	GO:0005515
MS3_00000472.2	2321	Gene3D	G3DSA:2.40.180.10		892	1017	1.2E-31	IPR037060	Catalase core domain superfamily	GO:0004096|GO:0020037|GO:0055114
MS3_00000472.2	2321	Gene3D	G3DSA:2.40.180.10		309	447	3.5E-30	IPR037060	Catalase core domain superfamily	GO:0004096|GO:0020037|GO:0055114
MS3_00000472.2	2321	Gene3D	G3DSA:2.40.180.10		184	305	2.3E-30	IPR037060	Catalase core domain superfamily	GO:0004096|GO:0020037|GO:0055114
MS3_00000472.2	2321	Gene3D	G3DSA:2.40.180.10		1950	2077	2.3E-26	IPR037060	Catalase core domain superfamily	GO:0004096|GO:0020037|GO:0055114
MS3_00000472.2	2321	Gene3D	G3DSA:2.40.180.10		2231	2321	8.9E-8	IPR037060	Catalase core domain superfamily	GO:0004096|GO:0020037|GO:0055114
MS3_00000472.2	2321	Gene3D	G3DSA:2.40.180.10		1189	1348	7.9E-35	IPR037060	Catalase core domain superfamily	GO:0004096|GO:0020037|GO:0055114
MS3_00000472.2	2321	Gene3D	G3DSA:2.40.180.10		1644	1793	5.2E-37	IPR037060	Catalase core domain superfamily	GO:0004096|GO:0020037|GO:0055114
MS3_00000472.2	2321	Gene3D	G3DSA:2.40.180.10		1021	1131	1.9E-19	IPR037060	Catalase core domain superfamily	GO:0004096|GO:0020037|GO:0055114
MS3_00000472.2	2321	Gene3D	G3DSA:2.40.180.10		766	889	7.3E-29	IPR037060	Catalase core domain superfamily	GO:0004096|GO:0020037|GO:0055114
MS3_00000472.2	2321	Gene3D	G3DSA:2.40.180.10		1357	1501	5.9E-31	IPR037060	Catalase core domain superfamily	GO:0004096|GO:0020037|GO:0055114
MS3_00000472.2	2321	SUPERFAMILY	SSF49723		188	307	2.24E-23	IPR036392	PLAT/LH2 domain superfamily	GO:0005515
MS3_00000472.2	2321	ProSiteProfiles	PS50095	PLAT domain profile.	2099	2224	26.704	IPR001024	PLAT/LH2 domain	GO:0005515
MS3_00000472.2	2321	Pfam	PF01477	PLAT/LH2 domain	531	616	1.5E-4	IPR001024	PLAT/LH2 domain	GO:0005515
MS3_00000472.2	2321	Pfam	PF01477	PLAT/LH2 domain	908	1014	1.0E-16	IPR001024	PLAT/LH2 domain	GO:0005515
MS3_00000472.2	2321	Pfam	PF01477	PLAT/LH2 domain	780	890	1.1E-11	IPR001024	PLAT/LH2 domain	GO:0005515
MS3_00000472.2	2321	Pfam	PF01477	PLAT/LH2 domain	1037	1124	8.1E-9	IPR001024	PLAT/LH2 domain	GO:0005515
MS3_00000472.2	2321	Pfam	PF01477	PLAT/LH2 domain	2104	2216	3.6E-15	IPR001024	PLAT/LH2 domain	GO:0005515
MS3_00000472.2	2321	Pfam	PF01477	PLAT/LH2 domain	333	439	6.7E-15	IPR001024	PLAT/LH2 domain	GO:0005515
MS3_00000472.2	2321	Pfam	PF01477	PLAT/LH2 domain	1519	1633	1.1E-15	IPR001024	PLAT/LH2 domain	GO:0005515
MS3_00000472.2	2321	Pfam	PF01477	PLAT/LH2 domain	1841	1948	2.2E-6	IPR001024	PLAT/LH2 domain	GO:0005515
MS3_00000472.2	2321	Pfam	PF01477	PLAT/LH2 domain	1387	1497	3.0E-12	IPR001024	PLAT/LH2 domain	GO:0005515
MS3_00000472.2	2321	Pfam	PF01477	PLAT/LH2 domain	1238	1345	6.5E-20	IPR001024	PLAT/LH2 domain	GO:0005515
MS3_00000472.2	2321	Pfam	PF01477	PLAT/LH2 domain	1668	1799	4.0E-22	IPR001024	PLAT/LH2 domain	GO:0005515
MS3_00000472.2	2321	Pfam	PF01477	PLAT/LH2 domain	191	302	3.1E-16	IPR001024	PLAT/LH2 domain	GO:0005515
MS3_00000472.2	2321	Pfam	PF01477	PLAT/LH2 domain	62	170	1.1E-10	IPR001024	PLAT/LH2 domain	GO:0005515
MS3_00000472.2	2321	Pfam	PF01477	PLAT/LH2 domain	1973	2073	4.4E-15	IPR001024	PLAT/LH2 domain	GO:0005515
MS3_00000472.2	2321	Pfam	PF01477	PLAT/LH2 domain	639	757	2.9E-10	IPR001024	PLAT/LH2 domain	GO:0005515
MS3_00000472.2	2321	ProSiteProfiles	PS50095	PLAT domain profile.	1236	1356	33.868	IPR001024	PLAT/LH2 domain	GO:0005515
MS3_00000472.2	2321	SUPERFAMILY	SSF49723		461	611	1.11E-15	IPR036392	PLAT/LH2 domain superfamily	GO:0005515
MS3_00000472.2	2321	SUPERFAMILY	SSF49723		1031	1130	1.6E-18	IPR036392	PLAT/LH2 domain superfamily	GO:0005515
MS3_00000472.2	2321	CDD	cd01756	PLAT_repeat	1237	1355	3.18148E-43
MS3_00000472.2	2321	SUPERFAMILY	SSF49723		1236	1349	7.84E-30	IPR036392	PLAT/LH2 domain superfamily	GO:0005515
MS3_00000472.2	2321	SUPERFAMILY	SSF49723		632	758	3.93E-21	IPR036392	PLAT/LH2 domain superfamily	GO:0005515
MS3_00000472.2	2321	ProSiteProfiles	PS50095	PLAT domain profile.	2267	2321	14.169	IPR001024	PLAT/LH2 domain	GO:0005515
MS3_00000472.2	2321	SUPERFAMILY	SSF49723		1515	1633	6.08E-24	IPR036392	PLAT/LH2 domain superfamily	GO:0005515
MS3_00000472.2	2321	ProSiteProfiles	PS50095	PLAT domain profile.	60	182	25.544	IPR001024	PLAT/LH2 domain	GO:0005515
MS3_00000472.2	2321	ProSiteProfiles	PS50095	PLAT domain profile.	326	451	26.439	IPR001024	PLAT/LH2 domain	GO:0005515
MS3_00000472.2	2321	ProSiteProfiles	PS50095	PLAT domain profile.	1971	2086	24.449	IPR001024	PLAT/LH2 domain	GO:0005515
MS3_00000472.2	2321	SUPERFAMILY	SSF49723		903	1018	3.89E-28	IPR036392	PLAT/LH2 domain superfamily	GO:0005515
MS3_00000472.2	2321	ProSiteProfiles	PS50095	PLAT domain profile.	1517	1641	30.352	IPR001024	PLAT/LH2 domain	GO:0005515
MS3_00000472.2	2321	SUPERFAMILY	SSF49723		1968	2077	8.96E-25	IPR036392	PLAT/LH2 domain superfamily	GO:0005515
MS3_00000472.2	2321	ProSiteProfiles	PS50095	PLAT domain profile.	1035	1154	17.584	IPR001024	PLAT/LH2 domain	GO:0005515
MS3_00000472.2	2321	ProSiteProfiles	PS50095	PLAT domain profile.	1666	1800	37.151	IPR001024	PLAT/LH2 domain	GO:0005515
MS3_00000472.2	2321	ProSiteProfiles	PS50095	PLAT domain profile.	189	314	29.357	IPR001024	PLAT/LH2 domain	GO:0005515
MS3_00000472.2	2321	ProSiteProfiles	PS50095	PLAT domain profile.	1385	1508	24.814	IPR001024	PLAT/LH2 domain	GO:0005515
MS3_00000472.2	2321	SUPERFAMILY	SSF49723		326	440	1.56E-20	IPR036392	PLAT/LH2 domain superfamily	GO:0005515
MS3_00000472.2	2321	ProSiteProfiles	PS50095	PLAT domain profile.	634	765	24.914	IPR001024	PLAT/LH2 domain	GO:0005515
MS3_00000472.2	2321	Gene3D	G3DSA:2.60.60.20		1517	1635	9.1E-30
MS3_00000472.2	2321	SUPERFAMILY	SSF49723		2101	2216	1.15E-23	IPR036392	PLAT/LH2 domain superfamily	GO:0005515
MS3_00000472.2	2321	SUPERFAMILY	SSF49723		775	892	3.84E-26	IPR036392	PLAT/LH2 domain superfamily	GO:0005515
MS3_00000472.2	2321	ProSiteProfiles	PS50095	PLAT domain profile.	463	621	15.23	IPR001024	PLAT/LH2 domain	GO:0005515
MS3_00000472.2	2321	ProSiteProfiles	PS50095	PLAT domain profile.	778	898	27.633	IPR001024	PLAT/LH2 domain	GO:0005515
MS3_00000472.2	2321	SUPERFAMILY	SSF49723		2266	2320	1.48E-6	IPR036392	PLAT/LH2 domain superfamily	GO:0005515
MS3_00000472.2	2321	SUPERFAMILY	SSF49723		1384	1495	8.64E-20	IPR036392	PLAT/LH2 domain superfamily	GO:0005515
MS3_00000472.2	2321	PANTHER	PTHR45901		772	899	0.0
MS3_00000472.2	2321	PANTHER	PTHR45901		58	182	0.0
MS3_00000472.2	2321	PANTHER	PTHR45901		2103	2230	0.0
MS3_00000472.2	2321	PANTHER	PTHR45901		1384	1495	0.0
MS3_00000472.2	2321	PANTHER	PTHR45901		1232	1360	0.0
MS3_00000472.2	2321	PANTHER	PTHR45901		325	440	0.0
MS3_00000472.2	2321	PANTHER	PTHR45901		905	1222	0.0
MS3_00000472.2	2321	PANTHER	PTHR45901		1656	2082	0.0
MS3_00000472.2	2321	PANTHER	PTHR45901		633	769	0.0
MS3_00000472.2	2321	PANTHER	PTHR45901		462	623	0.0
MS3_00000472.2	2321	PANTHER	PTHR45901		188	314	0.0
MS3_00000472.2	2321	PANTHER	PTHR45901		1515	1645	0.0
MS3_00000472.2	2321	ProSiteProfiles	PS50095	PLAT domain profile.	1839	1958	19.972	IPR001024	PLAT/LH2 domain	GO:0005515
MS3_00000472.2	2321	SUPERFAMILY	SSF49723		1835	1950	3.08E-17	IPR036392	PLAT/LH2 domain superfamily	GO:0005515
MS3_00000472.2	2321	CDD	cd01756	PLAT_repeat	780	899	1.03862E-42
MS3_00000472.2	2321	SUPERFAMILY	SSF49723		1665	1791	2.08E-33	IPR036392	PLAT/LH2 domain superfamily	GO:0005515
MS3_00000472.2	2321	CDD	cd01756	PLAT_repeat	1666	1797	3.94831E-50
MS3_00000472.2	2321	Gene3D	G3DSA:2.60.60.20		1835	1949	3.1E-16
MS3_00000472.2	2321	ProSiteProfiles	PS50095	PLAT domain profile.	906	1024	31.679	IPR001024	PLAT/LH2 domain	GO:0005515
MS3_00000472.2	2321	Gene3D	G3DSA:2.60.60.20		2092	2222	5.6E-27
MS3_00000472.2	2321	SUPERFAMILY	SSF49723		57	176	1.57E-24	IPR036392	PLAT/LH2 domain superfamily	GO:0005515
MS3_00000395.2	327	PANTHER	PTHR12692:SF1		8	324	8.6E-91
MS3_00000395.2	327	SUPERFAMILY	SSF52833		44	165	7.31E-7	IPR036249	Thioredoxin-like superfamily
MS3_00000395.2	327	Pfam	PF04756	OST3 / OST6 family, transporter family	36	322	3.8E-87	IPR021149	Oligosaccharyl transferase complex, subunit OST3/OST6
MS3_00000395.2	327	Gene3D	G3DSA:3.40.30.10		29	184	5.5E-36	IPR036249	Thioredoxin-like superfamily
MS3_00000395.2	327	PANTHER	PTHR12692		8	324	8.6E-91	IPR021149	Oligosaccharyl transferase complex, subunit OST3/OST6
MS3_00000354.1	401	Pfam	PF00858	Amiloride-sensitive sodium channel	13	193	3.7E-10	IPR001873	Epithelial sodium channel	GO:0005272|GO:0006814|GO:0016020
MS3_00001271.1	4100	PANTHER	PTHR24006:SF693		2570	3022	5.8E-134
MS3_00001271.1	4100	MobiDBLite	mobidb-lite	consensus disorder prediction	1987	2028	-
MS3_00001271.1	4100	ProSiteProfiles	PS50235	Ubiquitin specific protease (USP) domain profile.	2571	2999	41.391	IPR028889	Ubiquitin specific protease domain
MS3_00001271.1	4100	SUPERFAMILY	SSF54001		2568	2999	1.22E-80	IPR038765	Papain-like cysteine peptidase superfamily
MS3_00001271.1	4100	MobiDBLite	mobidb-lite	consensus disorder prediction	2654	2673	-
MS3_00001271.1	4100	MobiDBLite	mobidb-lite	consensus disorder prediction	3939	3964	-
MS3_00001271.1	4100	MobiDBLite	mobidb-lite	consensus disorder prediction	4077	4100	-
MS3_00001271.1	4100	Pfam	PF00443	Ubiquitin carboxyl-terminal hydrolase	2571	2996	3.2E-43	IPR001394	Peptidase C19, ubiquitin carboxyl-terminal hydrolase	GO:0016579|GO:0036459
MS3_00001271.1	4100	ProSitePatterns	PS00972	Ubiquitin specific protease (USP) domain signature 1.	2572	2587	-	IPR018200	Ubiquitin specific protease, conserved site	GO:0006511|GO:0036459
MS3_00001271.1	4100	MobiDBLite	mobidb-lite	consensus disorder prediction	3932	3964	-
MS3_00001271.1	4100	PANTHER	PTHR24006		2570	3022	5.8E-134
MS3_00001271.1	4100	ProSitePatterns	PS00973	Ubiquitin specific protease (USP) domain signature 2.	2908	2925	-	IPR018200	Ubiquitin specific protease, conserved site	GO:0006511|GO:0036459
MS3_00001034.1	286	PANTHER	PTHR47027		13	257	2.0E-55
MS3_00001034.1	286	PANTHER	PTHR47027:SF5		13	257	2.0E-55
MS3_00000917.1	102	MobiDBLite	mobidb-lite	consensus disorder prediction	28	102	-
MS3_00000917.1	102	MobiDBLite	mobidb-lite	consensus disorder prediction	76	93	-
MS3_00000790.1	240	MobiDBLite	mobidb-lite	consensus disorder prediction	1	23	-
MS3_00000790.1	240	PANTHER	PTHR37984		2	232	6.4E-37
MS3_00000632.1	125	Coils	Coil		63	94	-
MS3_00000632.1	125	MobiDBLite	mobidb-lite	consensus disorder prediction	27	42	-
MS3_00000632.1	125	MobiDBLite	mobidb-lite	consensus disorder prediction	27	49	-
MS3_00000201.1	827	Gene3D	G3DSA:2.10.25.10		140	229	5.4E-13
MS3_00000201.1	827	CDD	cd00054	EGF_CA	230	263	7.33809E-8
MS3_00000201.1	827	SUPERFAMILY	SSF57196		71	118	1.02E-5
MS3_00000201.1	827	SUPERFAMILY	SSF57196		139	181	9.22E-10
MS3_00000201.1	827	ProSitePatterns	PS01186	EGF-like domain signature 2.	251	262	-	IPR013032	EGF-like, conserved site
MS3_00000201.1	827	Pfam	PF00008	EGF-like domain	106	134	1.7E-8	IPR000742	EGF-like domain
MS3_00000201.1	827	Pfam	PF00008	EGF-like domain	230	260	8.2E-8	IPR000742	EGF-like domain
MS3_00000201.1	827	Pfam	PF00008	EGF-like domain	69	98	1.7E-4	IPR000742	EGF-like domain
MS3_00000201.1	827	Pfam	PF00008	EGF-like domain	307	336	1.9E-4	IPR000742	EGF-like domain
MS3_00000201.1	827	Pfam	PF00008	EGF-like domain	269	297	1.1E-7	IPR000742	EGF-like domain
MS3_00000201.1	827	Pfam	PF00008	EGF-like domain	144	175	3.8E-6	IPR000742	EGF-like domain
MS3_00000201.1	827	ProSitePatterns	PS00022	EGF-like domain signature 1.	251	262	-	IPR013032	EGF-like, conserved site
MS3_00000201.1	827	SMART	SM00181		306	339	0.0014	IPR000742	EGF-like domain
MS3_00000201.1	827	SMART	SM00181		71	100	24.0	IPR000742	EGF-like domain
MS3_00000201.1	827	SMART	SM00181		229	263	3.4E-6	IPR000742	EGF-like domain
MS3_00000201.1	827	SMART	SM00181		143	178	1.2E-5	IPR000742	EGF-like domain
MS3_00000201.1	827	SMART	SM00181		268	301	5.1E-6	IPR000742	EGF-like domain
MS3_00000201.1	827	SMART	SM00181		105	138	1.4E-5	IPR000742	EGF-like domain
MS3_00000201.1	827	SMART	SM00181		184	221	0.11	IPR000742	EGF-like domain
MS3_00000201.1	827	PANTHER	PTHR24049:SF18		74	504	4.5E-92	IPR033108	Protein jagged-2
MS3_00000201.1	827	PANTHER	PTHR24049		74	504	4.5E-92
MS3_00000201.1	827	SUPERFAMILY	SSF57196		265	308	2.73E-10
MS3_00000201.1	827	ProSitePatterns	PS00022	EGF-like domain signature 1.	166	177	-	IPR013032	EGF-like, conserved site
MS3_00000201.1	827	ProSitePatterns	PS00022	EGF-like domain signature 1.	289	300	-	IPR013032	EGF-like, conserved site
MS3_00000201.1	827	SMART	SM00215		352	427	9.5E-4	IPR001007	VWFC domain	GO:0005515
MS3_00000201.1	827	ProSitePatterns	PS01186	EGF-like domain signature 2.	88	99	-	IPR013032	EGF-like, conserved site
MS3_00000201.1	827	ProSitePatterns	PS00010	Aspartic acid and asparagine hydroxylation site.	280	291	-	IPR000152	EGF-type aspartate/asparagine hydroxylation site
MS3_00000201.1	827	ProSiteProfiles	PS50026	EGF-like domain profile.	265	301	20.928	IPR000742	EGF-like domain
MS3_00000201.1	827	ProSiteProfiles	PS50026	EGF-like domain profile.	59	100	12.726	IPR000742	EGF-like domain
MS3_00000201.1	827	ProSitePatterns	PS00022	EGF-like domain signature 1.	327	338	-	IPR013032	EGF-like, conserved site
MS3_00000201.1	827	CDD	cd00054	EGF_CA	141	178	1.49736E-5
MS3_00000201.1	827	Gene3D	G3DSA:2.10.25.10		267	305	1.7E-13
MS3_00000201.1	827	Gene3D	G3DSA:2.10.25.10		306	347	5.5E-11
MS3_00000201.1	827	ProSitePatterns	PS00010	Aspartic acid and asparagine hydroxylation site.	242	253	-	IPR000152	EGF-type aspartate/asparagine hydroxylation site
MS3_00000201.1	827	ProSiteProfiles	PS50026	EGF-like domain profile.	303	339	18.535	IPR000742	EGF-like domain
MS3_00000201.1	827	ProSitePatterns	PS00022	EGF-like domain signature 1.	126	137	-	IPR013032	EGF-like, conserved site
MS3_00000201.1	827	ProSitePatterns	PS01187	Calcium-binding EGF-like domain signature.	303	327	-	IPR018097	EGF-like calcium-binding, conserved site	GO:0005509
MS3_00000201.1	827	ProSiteProfiles	PS50026	EGF-like domain profile.	102	138	19.912	IPR000742	EGF-like domain
MS3_00000201.1	827	SUPERFAMILY	SSF57196		303	341	6.25E-9
MS3_00000201.1	827	Gene3D	G3DSA:2.10.25.10		230	265	8.0E-11
MS3_00000201.1	827	SMART	SM00179		303	339	4.8E-9	IPR001881	EGF-like calcium-binding domain	GO:0005509
MS3_00000201.1	827	SMART	SM00179		140	178	9.3E-4	IPR001881	EGF-like calcium-binding domain	GO:0005509
MS3_00000201.1	827	SMART	SM00179		102	138	5.4E-5	IPR001881	EGF-like calcium-binding domain	GO:0005509
MS3_00000201.1	827	SMART	SM00179		226	263	2.3E-4	IPR001881	EGF-like calcium-binding domain	GO:0005509
MS3_00000201.1	827	SMART	SM00179		183	221	1.5	IPR001881	EGF-like calcium-binding domain	GO:0005509
MS3_00000201.1	827	SMART	SM00179		265	301	4.8E-10	IPR001881	EGF-like calcium-binding domain	GO:0005509
MS3_00000201.1	827	SMART	SM00179		71	100	0.27	IPR001881	EGF-like calcium-binding domain	GO:0005509
MS3_00000201.1	827	ProSitePatterns	PS00010	Aspartic acid and asparagine hydroxylation site.	318	329	-	IPR000152	EGF-type aspartate/asparagine hydroxylation site
MS3_00000201.1	827	SUPERFAMILY	SSF57196		228	269	8.4E-8
MS3_00000201.1	827	CDD	cd00054	EGF_CA	266	300	2.80891E-8
MS3_00000201.1	827	CDD	cd00054	EGF_CA	68	99	0.00298673
MS3_00000201.1	827	Gene3D	G3DSA:2.10.25.10		69	138	1.5E-14
MS3_00000201.1	827	ProSitePatterns	PS00022	EGF-like domain signature 1.	209	220	-	IPR013032	EGF-like, conserved site
MS3_00000201.1	827	ProSitePatterns	PS01186	EGF-like domain signature 2.	126	137	-	IPR013032	EGF-like, conserved site
MS3_00000201.1	827	ProSiteProfiles	PS50026	EGF-like domain profile.	140	178	23.124	IPR000742	EGF-like domain
MS3_00000201.1	827	SUPERFAMILY	SSF57196		103	141	8.4E-10
MS3_00000201.1	827	ProSitePatterns	PS01187	Calcium-binding EGF-like domain signature.	265	289	-	IPR018097	EGF-like calcium-binding, conserved site	GO:0005509
MS3_00000201.1	827	ProSitePatterns	PS01186	EGF-like domain signature 2.	289	300	-	IPR013032	EGF-like, conserved site
MS3_00000201.1	827	CDD	cd00054	EGF_CA	303	339	2.65043E-7
MS3_00000201.1	827	ProSitePatterns	PS01186	EGF-like domain signature 2.	166	177	-	IPR013032	EGF-like, conserved site
MS3_00000201.1	827	ProSiteProfiles	PS50026	EGF-like domain profile.	226	263	19.551	IPR000742	EGF-like domain
MS3_00000201.1	827	CDD	cd00054	EGF_CA	103	138	6.62552E-6
MS3_00000201.1	827	ProSiteProfiles	PS50026	EGF-like domain profile.	181	221	13.866	IPR000742	EGF-like domain
MS3_00000201.1	827	ProSitePatterns	PS00022	EGF-like domain signature 1.	88	99	-	IPR013032	EGF-like, conserved site
MS3_00000765.1	2228	Gene3D	G3DSA:2.60.40.10		915	1019	3.0E-19	IPR013783	Immunoglobulin-like fold
MS3_00000765.1	2228	ProSiteProfiles	PS50853	Fibronectin type-III domain profile.	924	1019	18.328	IPR003961	Fibronectin type III	GO:0005515
MS3_00000765.1	2228	Pfam	PF06583	Neogenin C-terminus	2044	2222	7.1E-6	IPR010560	Neogenin, C-terminal	GO:0016021
MS3_00000765.1	2228	SUPERFAMILY	SSF49265		1124	1369	2.76E-10	IPR036116	Fibronectin type III superfamily	GO:0005515
MS3_00000765.1	2228	MobiDBLite	mobidb-lite	consensus disorder prediction	1315	1336	-
MS3_00000765.1	2228	MobiDBLite	mobidb-lite	consensus disorder prediction	2097	2154	-
MS3_00000765.1	2228	ProSiteProfiles	PS50835	Ig-like domain profile.	428	549	9.7	IPR007110	Immunoglobulin-like domain
MS3_00000765.1	2228	SMART	SM00060		1068	1178	6.7E-4	IPR003961	Fibronectin type III	GO:0005515
MS3_00000765.1	2228	SMART	SM00060		1196	1372	0.0034	IPR003961	Fibronectin type III	GO:0005515
MS3_00000765.1	2228	SMART	SM00060		921	1004	1.1E-9	IPR003961	Fibronectin type III	GO:0005515
MS3_00000765.1	2228	SMART	SM00060		1439	1528	7.9E-4	IPR003961	Fibronectin type III	GO:0005515
MS3_00000765.1	2228	SMART	SM00060		795	905	1.8E-6	IPR003961	Fibronectin type III	GO:0005515
MS3_00000765.1	2228	SMART	SM00060		693	772	2.3	IPR003961	Fibronectin type III	GO:0005515
MS3_00000765.1	2228	CDD	cd00096	Ig	488	536	6.71976E-9
MS3_00000765.1	2228	ProSiteProfiles	PS50853	Fibronectin type-III domain profile.	1094	1199	7.803	IPR003961	Fibronectin type III	GO:0005515
MS3_00000765.1	2228	Gene3D	G3DSA:2.60.40.10		430	553	2.1E-9	IPR013783	Immunoglobulin-like fold
MS3_00000765.1	2228	CDD	cd00063	FN3	924	1014	7.22738E-13	IPR003961	Fibronectin type III	GO:0005515
MS3_00000765.1	2228	SUPERFAMILY	SSF49265		695	764	3.93E-8	IPR036116	Fibronectin type III superfamily	GO:0005515
MS3_00000765.1	2228	CDD	cd00063	FN3	696	763	8.73036E-6	IPR003961	Fibronectin type III	GO:0005515
MS3_00000765.1	2228	ProSiteProfiles	PS50853	Fibronectin type-III domain profile.	794	921	9.192	IPR003961	Fibronectin type III	GO:0005515
MS3_00000765.1	2228	Gene3D	G3DSA:2.60.40.10		554	678	2.1E-11	IPR013783	Immunoglobulin-like fold
MS3_00000765.1	2228	SUPERFAMILY	SSF48726		484	555	4.73E-10	IPR036179	Immunoglobulin-like domain superfamily
MS3_00000765.1	2228	Gene3D	G3DSA:2.60.40.10		792	914	7.5E-8	IPR013783	Immunoglobulin-like fold
MS3_00000765.1	2228	MobiDBLite	mobidb-lite	consensus disorder prediction	1834	1853	-
MS3_00000765.1	2228	MobiDBLite	mobidb-lite	consensus disorder prediction	1226	1252	-
MS3_00000765.1	2228	CDD	cd00063	FN3	1456	1538	1.15983E-10	IPR003961	Fibronectin type III	GO:0005515
MS3_00000765.1	2228	SUPERFAMILY	SSF49265		1456	1539	9.63E-17	IPR036116	Fibronectin type III superfamily	GO:0005515
MS3_00000765.1	2228	Pfam	PF07679	Immunoglobulin I-set domain	488	537	3.5E-6	IPR013098	Immunoglobulin I-set
MS3_00000765.1	2228	Pfam	PF07679	Immunoglobulin I-set domain	575	669	2.9E-5	IPR013098	Immunoglobulin I-set
MS3_00000765.1	2228	ProSiteProfiles	PS50853	Fibronectin type-III domain profile.	1438	1541	18.146	IPR003961	Fibronectin type III	GO:0005515
MS3_00000765.1	2228	SUPERFAMILY	SSF49265		794	1015	1.49E-26	IPR036116	Fibronectin type III superfamily	GO:0005515
MS3_00000765.1	2228	PANTHER	PTHR13817:SF85		499	1015	3.5E-36
MS3_00000765.1	2228	PANTHER	PTHR13817:SF85		1455	1541	3.5E-36
MS3_00000765.1	2228	SMART	SM00409		563	670	0.065	IPR003599	Immunoglobulin subtype
MS3_00000765.1	2228	SMART	SM00409		200	553	3.6E-6	IPR003599	Immunoglobulin subtype
MS3_00000765.1	2228	SMART	SM00409		736	913	100.0	IPR003599	Immunoglobulin subtype
MS3_00000765.1	2228	SUPERFAMILY	SSF48726		575	670	1.46E-12	IPR036179	Immunoglobulin-like domain superfamily
MS3_00000765.1	2228	Pfam	PF00041	Fibronectin type III domain	696	769	6.7E-6	IPR003961	Fibronectin type III	GO:0005515
MS3_00000765.1	2228	Pfam	PF00041	Fibronectin type III domain	924	1007	2.7E-10	IPR003961	Fibronectin type III	GO:0005515
MS3_00000765.1	2228	Pfam	PF00041	Fibronectin type III domain	1456	1531	1.2E-7	IPR003961	Fibronectin type III	GO:0005515
MS3_00000765.1	2228	Coils	Coil		2201	2221	-
MS3_00000765.1	2228	CDD	cd00063	FN3	795	900	8.56157E-6	IPR003961	Fibronectin type III	GO:0005515
MS3_00000765.1	2228	Gene3D	G3DSA:2.60.40.10		1440	1541	6.2E-17	IPR013783	Immunoglobulin-like fold
MS3_00000765.1	2228	Coils	Coil		1223	1243	-
MS3_00000765.1	2228	ProSiteProfiles	PS50835	Ig-like domain profile.	556	668	7.577	IPR007110	Immunoglobulin-like domain
MS3_00000765.1	2228	Gene3D	G3DSA:2.60.40.10		695	789	1.2E-8	IPR013783	Immunoglobulin-like fold
MS3_00000765.1	2228	PANTHER	PTHR13817		499	1015	3.5E-36
MS3_00000765.1	2228	PANTHER	PTHR13817		1455	1541	3.5E-36
MS3_00000765.1	2228	CDD	cd00096	Ig	578	666	1.23408E-5
MS3_00000765.1	2228	ProSiteProfiles	PS50853	Fibronectin type-III domain profile.	695	791	10.912	IPR003961	Fibronectin type III	GO:0005515
MS3_00000259.1	266	PANTHER	PTHR47027		5	194	3.7E-34
MS3_00000259.1	266	PANTHER	PTHR47027:SF5		5	194	3.7E-34
MS3_00001005.1	226	PANTHER	PTHR11139		5	201	1.2E-26
MS3_00001005.1	226	PANTHER	PTHR11139:SF1		5	201	1.2E-26	IPR033317	Transcription-associated protein 1	GO:0000123|GO:0005634|GO:0016573
MS3_00001284.1	138	PANTHER	PTHR23227		6	79	3.3E-18	IPR027124	SWR1-complex protein 5/Craniofacial development protein 2
MS3_00001284.1	138	SUPERFAMILY	SSF56219		5	103	5.1E-9	IPR036691	Endonuclease/exonuclease/phosphatase superfamily
MS3_00001284.1	138	Gene3D	G3DSA:3.60.10.10		3	116	2.2E-8	IPR036691	Endonuclease/exonuclease/phosphatase superfamily
MS3_00001284.1	138	PANTHER	PTHR23227:SF66		6	79	3.3E-18
MS3_00000153.1	444	PANTHER	PTHR47331		1	443	2.7E-98
MS3_00000704.1	132	MobiDBLite	mobidb-lite	consensus disorder prediction	32	52	-
MS3_00000704.1	132	PRINTS	PR01546	Saccharomyces cerevisiae 73.5kDa hypothetical protein signature	64	81	2.8E-19	IPR004353	Vacuolar fusion protein Mon1	GO:0006623
MS3_00000704.1	132	PRINTS	PR01546	Saccharomyces cerevisiae 73.5kDa hypothetical protein signature	82	102	2.8E-19	IPR004353	Vacuolar fusion protein Mon1	GO:0006623
MS3_00000704.1	132	PRINTS	PR01546	Saccharomyces cerevisiae 73.5kDa hypothetical protein signature	116	130	2.8E-19	IPR004353	Vacuolar fusion protein Mon1	GO:0006623
MS3_00000704.1	132	PANTHER	PTHR13027		28	131	1.7E-29	IPR004353	Vacuolar fusion protein Mon1	GO:0006623
MS3_00000704.1	132	Pfam	PF03164	Trafficking protein Mon1	59	131	8.6E-26	IPR004353	Vacuolar fusion protein Mon1	GO:0006623
MS3_00000409.1	106	MobiDBLite	mobidb-lite	consensus disorder prediction	59	83	-
MS3_00001072.2	304	Coils	Coil		294	304	-
MS3_00000861.1	2124	MobiDBLite	mobidb-lite	consensus disorder prediction	934	999	-
MS3_00000861.1	2124	MobiDBLite	mobidb-lite	consensus disorder prediction	706	725	-
MS3_00000861.1	2124	MobiDBLite	mobidb-lite	consensus disorder prediction	1821	1848	-
MS3_00000861.1	2124	MobiDBLite	mobidb-lite	consensus disorder prediction	1600	1621	-
MS3_00000861.1	2124	MobiDBLite	mobidb-lite	consensus disorder prediction	1821	1839	-
MS3_00000861.1	2124	MobiDBLite	mobidb-lite	consensus disorder prediction	1375	1393	-
MS3_00000861.1	2124	PANTHER	PTHR12881		123	442	5.9E-29
MS3_00000861.1	2124	MobiDBLite	mobidb-lite	consensus disorder prediction	1514	1531	-
MS3_00000861.1	2124	MobiDBLite	mobidb-lite	consensus disorder prediction	1369	1393	-
MS3_00000861.1	2124	MobiDBLite	mobidb-lite	consensus disorder prediction	934	1012	-
MS3_00000861.1	2124	MobiDBLite	mobidb-lite	consensus disorder prediction	1438	1531	-
MS3_00000861.1	2124	MobiDBLite	mobidb-lite	consensus disorder prediction	1457	1505	-
MS3_00000430.1	244	PANTHER	PTHR37984		3	204	3.2E-21
MS3_00001105.1	203	PANTHER	PTHR47027:SF5		13	202	2.1E-44
MS3_00001105.1	203	PANTHER	PTHR47027		13	202	2.1E-44
MS3_00000348.1	114	SUPERFAMILY	SSF110004		13	112	3.79E-15	IPR036497	Glycolipid transfer protein superfamily
MS3_00000348.1	114	Gene3D	G3DSA:1.10.3520.10		6	114	1.2E-27	IPR036497	Glycolipid transfer protein superfamily
MS3_00000348.1	114	PANTHER	PTHR10219:SF43		20	112	4.4E-18
MS3_00000348.1	114	PANTHER	PTHR10219		20	112	4.4E-18
MS3_00000348.1	114	Pfam	PF08718	Glycolipid transfer protein (GLTP)	12	66	9.4E-12	IPR014830	Glycolipid transfer protein domain	GO:0005737|GO:0120009|GO:0120013
MS3_00000748.1	330	SUPERFAMILY	SSF56219		80	293	1.03E-15	IPR036691	Endonuclease/exonuclease/phosphatase superfamily
MS3_00000748.1	330	Gene3D	G3DSA:3.60.10.10		79	294	8.5E-20	IPR036691	Endonuclease/exonuclease/phosphatase superfamily
MS3_00000748.1	330	Pfam	PF14529	Endonuclease-reverse transcriptase	182	289	3.8E-11	IPR005135	Endonuclease/exonuclease/phosphatase
MS3_00000748.1	330	PANTHER	PTHR47510		79	294	6.4E-26
MS3_00000239.1	1178	MobiDBLite	mobidb-lite	consensus disorder prediction	311	332	-
MS3_00000239.1	1178	Gene3D	G3DSA:3.40.390.10		886	1029	5.1E-17	IPR024079	Metallopeptidase, catalytic domain superfamily	GO:0008237
MS3_00000239.1	1178	CDD	cd08662	M13	757	1028	1.06277E-5	IPR000718	Peptidase M13	GO:0004222|GO:0006508
MS3_00000239.1	1178	SUPERFAMILY	SSF55486		699	1163	1.76E-13
MS3_00000239.1	1178	Gene3D	G3DSA:1.10.1380.10		696	980	5.1E-17	IPR042089	Peptidase M13, domain 2
MS3_00000831.1	107	Coils	Coil		90	107	-
MS3_00000666.1	2412	MobiDBLite	mobidb-lite	consensus disorder prediction	1	23	-
MS3_00000666.1	2412	Gene3D	G3DSA:1.25.40.790		1863	2008	6.9E-50
MS3_00000666.1	2412	Gene3D	G3DSA:1.25.40.790		1621	1826	3.4E-27
MS3_00000666.1	2412	MobiDBLite	mobidb-lite	consensus disorder prediction	2126	2181	-
MS3_00000666.1	2412	Gene3D	G3DSA:1.25.40.800		2162	2374	2.7E-65
MS3_00000666.1	2412	PANTHER	PTHR13162		109	2066	6.1E-279	IPR040398	CCR4-NOT transcription complex subunit 1	GO:0006417|GO:0030015
MS3_00000666.1	2412	Pfam	PF04054	CCR4-Not complex component, Not1	2193	2367	2.6E-55	IPR007196	CCR4-Not complex component, Not1, C-terminal
MS3_00000666.1	2412	Pfam	PF04054	CCR4-Not complex component, Not1	1875	2070	3.9E-43	IPR007196	CCR4-Not complex component, Not1, C-terminal
MS3_00000666.1	2412	MobiDBLite	mobidb-lite	consensus disorder prediction	778	801	-
MS3_00000666.1	2412	Pfam	PF12842	Domain of unknown function (DUF3819)	917	1061	1.9E-35	IPR024557	CCR4-Not complex, Not1 subunit, domain of unknown function DUF3819
MS3_00000666.1	2412	PANTHER	PTHR13162		2211	2374	6.1E-279	IPR040398	CCR4-NOT transcription complex subunit 1	GO:0006417|GO:0030015
MS3_00000666.1	2412	Pfam	PF16415	CCR4-NOT transcription complex subunit 1 CAF1-binding domain	381	606	2.1E-73	IPR032191	CCR4-NOT transcription complex subunit 1, CAF1-binding domain
MS3_00000666.1	2412	PANTHER	PTHR13162:SF8		109	2066	6.1E-279
MS3_00000666.1	2412	PANTHER	PTHR13162:SF8		2211	2374	6.1E-279
MS3_00000666.1	2412	Gene3D	G3DSA:1.25.40.840		130	308	9.9E-17	IPR038535	CCR4-NOT subunit 1, TTP binding domain superfamily
MS3_00000666.1	2412	Gene3D	G3DSA:1.25.40.180		351	610	6.1E-77	IPR016021	MIF4G-like domain superfamily
MS3_00000666.1	2412	MobiDBLite	mobidb-lite	consensus disorder prediction	2112	2181	-
MS3_00000666.1	2412	Pfam	PF16417	CCR4-NOT transcription complex subunit 1 TTP binding domain	117	307	9.2E-48	IPR032193	CCR4-NOT transcription complex subunit 1, TTP binding domain
MS3_00001182.1	112	SMART	SM00224		53	112	1.3E-6	IPR015898	G-protein gamma-like domain	GO:0007186
MS3_00001182.1	112	SUPERFAMILY	SSF48670		53	109	5.23E-11	IPR036284	G-protein gamma-like domain superfamily	GO:0007186
MS3_00001182.1	112	SMART	SM01224		50	112	8.9E-7
MS3_00001182.1	112	ProSiteProfiles	PS50058	G-protein gamma subunit domain profile.	49	112	13.434	IPR015898	G-protein gamma-like domain	GO:0007186
MS3_00001182.1	112	Gene3D	G3DSA:4.10.260.10		42	112	2.5E-10	IPR036284	G-protein gamma-like domain superfamily	GO:0007186
MS3_00001182.1	112	Pfam	PF00631	GGL domain	57	111	6.0E-7	IPR015898	G-protein gamma-like domain	GO:0007186
MS3_00001195.2	160	Pfam	PF13833	EF-hand domain pair	123	144	1.9E-5
MS3_00001195.2	160	ProSiteProfiles	PS50222	EF-hand calcium-binding domain profile.	118	153	10.218	IPR002048	EF-hand domain	GO:0005509
MS3_00001195.2	160	SUPERFAMILY	SSF47473		5	148	1.41E-16	IPR011992	EF-hand domain pair
MS3_00001195.2	160	ProSitePatterns	PS00018	EF-hand calcium-binding domain.	131	143	-	IPR018247	EF-Hand 1, calcium-binding site
MS3_00001195.2	160	PANTHER	PTHR23050:SF354		5	144	8.1E-17
MS3_00001195.2	160	PANTHER	PTHR23050		5	144	8.1E-17
MS3_00001195.2	160	Gene3D	G3DSA:1.10.238.10		3	148	9.6E-13
MS3_00001173.1	1785	MobiDBLite	mobidb-lite	consensus disorder prediction	252	302	-
MS3_00001173.1	1785	ProSiteProfiles	PS50071	'Homeobox' domain profile.	1386	1449	14.074	IPR001356	Homeobox domain	GO:0003677
MS3_00001173.1	1785	MobiDBLite	mobidb-lite	consensus disorder prediction	1350	1397	-
MS3_00001173.1	1785	MobiDBLite	mobidb-lite	consensus disorder prediction	1444	1466	-
MS3_00001173.1	1785	Pfam	PF00046	Homeodomain	1389	1445	1.3E-11	IPR001356	Homeobox domain	GO:0003677
MS3_00001173.1	1785	Gene3D	G3DSA:3.30.160.60		65	141	4.1E-6
MS3_00001173.1	1785	Gene3D	G3DSA:1.10.10.60		1365	1447	1.8E-17
MS3_00001173.1	1785	CDD	cd00086	homeodomain	1389	1446	5.61324E-15	IPR001356	Homeobox domain	GO:0003677
MS3_00001173.1	1785	SUPERFAMILY	SSF46689		1389	1453	5.13E-15	IPR009057	Homeobox-like domain superfamily	GO:0003677
MS3_00001173.1	1785	MobiDBLite	mobidb-lite	consensus disorder prediction	1761	1785	-
MS3_00001173.1	1785	MobiDBLite	mobidb-lite	consensus disorder prediction	279	302	-
MS3_00001173.1	1785	SMART	SM00355		98	121	0.42	IPR013087	Zinc finger C2H2-type
MS3_00001173.1	1785	SMART	SM00355		66	89	0.041	IPR013087	Zinc finger C2H2-type
MS3_00001173.1	1785	MobiDBLite	mobidb-lite	consensus disorder prediction	1261	1284	-
MS3_00001173.1	1785	SMART	SM00389		1388	1453	1.2E-12	IPR001356	Homeobox domain	GO:0003677
MS3_00001173.1	1785	MobiDBLite	mobidb-lite	consensus disorder prediction	1248	1285	-
MS3_00001158.1	427	ProSiteProfiles	PS50088	Ankyrin repeat profile.	7	39	9.084	IPR002110	Ankyrin repeat	GO:0005515
MS3_00001158.1	427	SUPERFAMILY	SSF48403		8	336	4.28E-59	IPR036770	Ankyrin repeat-containing domain superfamily
MS3_00001158.1	427	ProSiteProfiles	PS50088	Ankyrin repeat profile.	139	171	9.11	IPR002110	Ankyrin repeat	GO:0005515
MS3_00001158.1	427	Coils	Coil		378	398	-
MS3_00001158.1	427	ProSiteProfiles	PS50088	Ankyrin repeat profile.	106	138	10.579	IPR002110	Ankyrin repeat	GO:0005515
MS3_00001158.1	427	ProSiteProfiles	PS50088	Ankyrin repeat profile.	281	313	13.598	IPR002110	Ankyrin repeat	GO:0005515
MS3_00001158.1	427	PANTHER	PTHR24201		10	414	4.4E-135
MS3_00001158.1	427	PANTHER	PTHR24201:SF3		10	414	4.4E-135
MS3_00001158.1	427	Gene3D	G3DSA:1.25.40.20		2	244	2.3E-56	IPR036770	Ankyrin repeat-containing domain superfamily
MS3_00001158.1	427	ProSiteProfiles	PS50297	Ankyrin repeat region circular profile.	7	334	63.958	IPR020683	Ankyrin repeat-containing domain
MS3_00001158.1	427	Pfam	PF12796	Ankyrin repeats (3 copies)	52	136	1.6E-11	IPR020683	Ankyrin repeat-containing domain
MS3_00001158.1	427	ProSiteProfiles	PS50088	Ankyrin repeat profile.	40	72	10.846	IPR002110	Ankyrin repeat	GO:0005515
MS3_00001158.1	427	ProSiteProfiles	PS50088	Ankyrin repeat profile.	73	105	11.888	IPR002110	Ankyrin repeat	GO:0005515
MS3_00001158.1	427	Pfam	PF13857	Ankyrin repeats (many copies)	278	322	1.5E-8
MS3_00001158.1	427	SMART	SM00248		7	36	150.0	IPR002110	Ankyrin repeat	GO:0005515
MS3_00001158.1	427	SMART	SM00248		40	69	0.018	IPR002110	Ankyrin repeat	GO:0005515
MS3_00001158.1	427	SMART	SM00248		139	168	12.0	IPR002110	Ankyrin repeat	GO:0005515
MS3_00001158.1	427	SMART	SM00248		73	102	0.0017	IPR002110	Ankyrin repeat	GO:0005515
MS3_00001158.1	427	SMART	SM00248		172	201	1.1	IPR002110	Ankyrin repeat	GO:0005515
MS3_00001158.1	427	SMART	SM00248		281	310	0.0022	IPR002110	Ankyrin repeat	GO:0005515
MS3_00001158.1	427	SMART	SM00248		106	135	1.7	IPR002110	Ankyrin repeat	GO:0005515
MS3_00001158.1	427	Gene3D	G3DSA:1.25.40.20		245	351	1.6E-19	IPR036770	Ankyrin repeat-containing domain superfamily
MS3_00000410.1	268	Pfam	PF17917	RNase H-like domain found in reverse transcriptase	53	151	8.6E-26	IPR041373	Reverse transcriptase, RNase H-like domain
MS3_00000410.1	268	PANTHER	PTHR24559:SF300		40	167	9.3E-24
MS3_00000410.1	268	Gene3D	G3DSA:3.10.20.370		44	158	3.0E-32
MS3_00000410.1	268	PANTHER	PTHR24559		40	167	9.3E-24
MS3_00000410.1	268	CDD	cd09274	RNase_HI_RT_Ty3	53	171	3.35985E-36
MS3_00000410.1	268	Gene3D	G3DSA:3.30.70.270		12	169	3.0E-32	IPR043128	Reverse transcriptase/Diguanylate cyclase domain
MS3_00000410.1	268	SUPERFAMILY	SSF56672		10	158	1.22E-25	IPR043502	DNA/RNA polymerase superfamily
MS3_00001213.1	198	Pfam	PF00076	RNA recognition motif. (a.k.a. RRM, RBD, or RNP domain)	79	147	1.2E-18	IPR000504	RNA recognition motif domain	GO:0003676
MS3_00001213.1	198	PANTHER	PTHR15241		17	189	1.8E-42
MS3_00001213.1	198	MobiDBLite	mobidb-lite	consensus disorder prediction	157	198	-
MS3_00001213.1	198	CDD	cd12363	RRM_TRA2	76	153	2.34976E-36
MS3_00001213.1	198	PANTHER	PTHR15241:SF182		17	189	1.8E-42
MS3_00001213.1	198	ProSiteProfiles	PS50102	Eukaryotic RNA Recognition Motif (RRM) profile.	75	153	16.79	IPR000504	RNA recognition motif domain	GO:0003676
MS3_00001213.1	198	MobiDBLite	mobidb-lite	consensus disorder prediction	170	188	-
MS3_00001213.1	198	MobiDBLite	mobidb-lite	consensus disorder prediction	21	39	-
MS3_00001213.1	198	SMART	SM00360		76	149	2.3E-23	IPR000504	RNA recognition motif domain	GO:0003676
MS3_00001213.1	198	MobiDBLite	mobidb-lite	consensus disorder prediction	1	52	-
MS3_00001213.1	198	MobiDBLite	mobidb-lite	consensus disorder prediction	1	20	-
MS3_00001213.1	198	SUPERFAMILY	SSF54928		67	178	2.96E-31	IPR035979	RNA-binding domain superfamily	GO:0003676
MS3_00001213.1	198	Gene3D	G3DSA:3.30.70.330		8	160	9.1E-31	IPR012677	Nucleotide-binding alpha-beta plait domain superfamily
MS3_00000322.2	110	MobiDBLite	mobidb-lite	consensus disorder prediction	65	110	-
MS3_00000242.1	113	PANTHER	PTHR47027:SF6		12	113	6.7E-12
MS3_00000242.1	113	PANTHER	PTHR47027		12	113	6.7E-12
MS3_00001142.1	152	PANTHER	PTHR12428		27	150	1.6E-26	IPR001708	Membrane insertase YidC/ALB3/OXA1/COX18	GO:0016021|GO:0032977
MS3_00001142.1	152	PANTHER	PTHR12428:SF17		27	150	1.6E-26
MS3_00000108.2	1099	Coils	Coil		737	757	-
MS3_00000108.2	1099	MobiDBLite	mobidb-lite	consensus disorder prediction	600	627	-
MS3_00000108.2	1099	MobiDBLite	mobidb-lite	consensus disorder prediction	543	574	-
MS3_00000108.2	1099	Coils	Coil		783	803	-
MS3_00000108.2	1099	MobiDBLite	mobidb-lite	consensus disorder prediction	610	627	-
MS3_00000108.2	1099	MobiDBLite	mobidb-lite	consensus disorder prediction	516	588	-
MS3_00000108.2	1099	MobiDBLite	mobidb-lite	consensus disorder prediction	516	542	-
MS3_00000982.1	136	MobiDBLite	mobidb-lite	consensus disorder prediction	75	95	-
MS3_00001196.1	874	MobiDBLite	mobidb-lite	consensus disorder prediction	596	624	-
MS3_00001196.1	874	ProSiteProfiles	PS50010	Dbl homology (DH) domain profile.	80	269	23.436	IPR000219	Dbl homology (DH) domain	GO:0005085
MS3_00001196.1	874	CDD	cd00160	RhoGEF	81	267	3.58684E-24	IPR000219	Dbl homology (DH) domain	GO:0005085
MS3_00001196.1	874	SUPERFAMILY	SSF48065		73	286	7.33E-36	IPR035899	Dbl homology (DH) domain superfamily
MS3_00001196.1	874	Coils	Coil		256	276	-
MS3_00001196.1	874	Pfam	PF00621	RhoGEF domain	85	267	4.8E-27	IPR000219	Dbl homology (DH) domain	GO:0005085
MS3_00001196.1	874	Gene3D	G3DSA:1.20.900.10		79	288	4.2E-38	IPR035899	Dbl homology (DH) domain superfamily
MS3_00001196.1	874	SMART	SM00325		84	268	1.6E-23	IPR000219	Dbl homology (DH) domain	GO:0005085
MS3_00001196.1	874	MobiDBLite	mobidb-lite	consensus disorder prediction	15	34	-
MS3_00001196.1	874	PANTHER	PTHR16777		19	472	7.0E-69	IPR026817	Guanine nucleotide exchange factor Ect2	GO:0005085|GO:0005096|GO:0005634|GO:0005737|GO:0043547|GO:2000431
MS3_00000424.1	360	Coils	Coil		259	293	-
MS3_00000424.1	360	MobiDBLite	mobidb-lite	consensus disorder prediction	166	180	-
MS3_00000424.1	360	Coils	Coil		215	253	-
MS3_00000424.1	360	MobiDBLite	mobidb-lite	consensus disorder prediction	160	180	-
MS3_00000424.1	360	Coils	Coil		169	196	-
MS3_00000427.1	179	PANTHER	PTHR21301		4	160	3.0E-18
MS3_00000427.1	179	CDD	cd00304	RT_like	1	82	6.94732E-12
MS3_00000427.1	179	PANTHER	PTHR21301:SF7		4	160	3.0E-18
MS3_00000392.1	1071	Gene3D	G3DSA:2.60.40.10		777	881	1.8E-12	IPR013783	Immunoglobulin-like fold
MS3_00000392.1	1071	Gene3D	G3DSA:2.60.40.10		650	776	2.0E-11	IPR013783	Immunoglobulin-like fold
MS3_00000392.1	1071	Gene3D	G3DSA:2.60.40.10		392	508	2.7E-25	IPR013783	Immunoglobulin-like fold
MS3_00000392.1	1071	PANTHER	PTHR23053		3	1057	1.4E-241	IPR033305	Hydrocephalus-inducing-like
MS3_00000392.1	1071	Gene3D	G3DSA:2.60.40.10		43	137	5.8E-7	IPR013783	Immunoglobulin-like fold
MS3_00000392.1	1071	Gene3D	G3DSA:2.60.40.10		140	240	5.0E-17	IPR013783	Immunoglobulin-like fold
MS3_00001069.1	139	Pfam	PF00852	Glycosyltransferase family 10 (fucosyltransferase) C-term	2	126	3.3E-41	IPR001503	Glycosyl transferase family 10	GO:0006486|GO:0008417|GO:0016020
MS3_00001069.1	139	SUPERFAMILY	SSF53756		3	127	1.07E-46
MS3_00001069.1	139	Gene3D	G3DSA:3.40.50.11660		1	99	6.3E-31	IPR038577	GT10-like superfamily
MS3_00001069.1	139	PANTHER	PTHR11929:SF145		4	110	3.6E-43
MS3_00001069.1	139	PANTHER	PTHR11929		4	110	3.6E-43	IPR001503	Glycosyl transferase family 10	GO:0006486|GO:0008417|GO:0016020
MS3_00001069.1	139	CDD	cd17157	DCX2_DCDC5	40	119	0.00197049
MS3_00000013.1	204	PRINTS	PR00237	Rhodopsin-like GPCR superfamily signature	120	142	3.0E-10	IPR000276	G protein-coupled receptor, rhodopsin-like	GO:0004930|GO:0007186|GO:0016021
MS3_00000013.1	204	PRINTS	PR00237	Rhodopsin-like GPCR superfamily signature	43	67	3.0E-10	IPR000276	G protein-coupled receptor, rhodopsin-like	GO:0004930|GO:0007186|GO:0016021
MS3_00000013.1	204	PRINTS	PR00237	Rhodopsin-like GPCR superfamily signature	76	97	3.0E-10	IPR000276	G protein-coupled receptor, rhodopsin-like	GO:0004930|GO:0007186|GO:0016021
MS3_00000013.1	204	CDD	cd15203	7tmA_NPYR-like	53	182	1.54627E-16
MS3_00000013.1	204	Gene3D	G3DSA:1.20.1070.10		19	194	5.9E-21
MS3_00000013.1	204	ProSiteProfiles	PS50262	G-protein coupled receptors family 1 profile.	58	204	13.451	IPR017452	GPCR, rhodopsin-like, 7TM	GO:0016021
MS3_00000013.1	204	SUPERFAMILY	SSF81321		20	175	1.28E-17
MS3_00000013.1	204	Pfam	PF00001	7 transmembrane receptor (rhodopsin family)	58	175	2.8E-11	IPR017452	GPCR, rhodopsin-like, 7TM	GO:0016021
MS3_00000013.1	204	ProSitePatterns	PS00237	G-protein coupled receptors family 1 signature.	126	142	-	IPR000276	G protein-coupled receptor, rhodopsin-like	GO:0004930|GO:0007186|GO:0016021
MS3_00000013.1	204	PANTHER	PTHR45695		44	178	1.2E-18
MS3_00001226.3	285	SUPERFAMILY	SSF48371		60	266	7.2E-6	IPR016024	Armadillo-type fold
MS3_00001226.3	285	PANTHER	PTHR10663		174	271	4.9E-49
MS3_00001226.3	285	PANTHER	PTHR10663		1	133	4.9E-49
MS3_00001226.3	285	PANTHER	PTHR10663:SF124		174	271	4.9E-49
MS3_00001226.3	285	PANTHER	PTHR10663:SF124		1	133	4.9E-49
MS3_00001022.1	1346	Coils	Coil		296	323	-
MS3_00001022.1	1346	Gene3D	G3DSA:1.20.58.60		75	173	3.0E-7
MS3_00001022.1	1346	SUPERFAMILY	SSF46966		78	145	5.63E-7
MS3_00001022.1	1346	Coils	Coil		968	988	-
MS3_00001022.1	1346	Gene3D	G3DSA:1.20.58.1940		357	470	2.5E-6
MS3_00001022.1	1346	SMART	SM00150		237	414	1.6	IPR018159	Spectrin/alpha-actinin
MS3_00001022.1	1346	SMART	SM00150		561	661	0.17	IPR018159	Spectrin/alpha-actinin
MS3_00001022.1	1346	SMART	SM00150		79	231	0.19	IPR018159	Spectrin/alpha-actinin
MS3_00001022.1	1346	Coils	Coil		28	48	-
MS3_00001022.1	1346	SUPERFAMILY	SSF46966		883	979	2.75E-8
MS3_00001022.1	1346	SUPERFAMILY	SSF46966		385	453	2.55E-6
MS3_00001022.1	1346	PANTHER	PTHR11915		845	1180	6.8E-51
MS3_00001022.1	1346	PANTHER	PTHR11915:SF248		845	1180	6.8E-51
MS3_00001022.1	1346	PANTHER	PTHR11915:SF248		389	463	6.8E-51
MS3_00001022.1	1346	SMART	SM00233		1057	1177	6.7E-5	IPR001849	Pleckstrin homology domain
MS3_00001022.1	1346	MobiDBLite	mobidb-lite	consensus disorder prediction	1288	1321	-
MS3_00001022.1	1346	SUPERFAMILY	SSF46966		510	625	7.2E-13
MS3_00001022.1	1346	Gene3D	G3DSA:1.20.58.1940		490	668	3.2E-27
MS3_00001022.1	1346	PANTHER	PTHR11915		499	774	6.8E-51
MS3_00001022.1	1346	PANTHER	PTHR11915		20	164	6.8E-51
MS3_00001022.1	1346	Pfam	PF15410	Pleckstrin homology domain	1061	1170	2.8E-11	IPR041681	Pleckstrin homology domain 9
MS3_00001022.1	1346	ProSiteProfiles	PS50003	PH domain profile.	1056	1175	11.281	IPR001849	Pleckstrin homology domain
MS3_00001022.1	1346	PANTHER	PTHR11915		389	463	6.8E-51
MS3_00001022.1	1346	PANTHER	PTHR11915:SF248		499	774	6.8E-51
MS3_00001022.1	1346	PANTHER	PTHR11915:SF248		20	164	6.8E-51
MS3_00001022.1	1346	Gene3D	G3DSA:2.30.29.30		1053	1175	3.2E-22	IPR011993	PH-like domain superfamily
MS3_00001022.1	1346	SUPERFAMILY	SSF50729		1062	1191	4.29E-14
MS3_00001199.1	127	MobiDBLite	mobidb-lite	consensus disorder prediction	1	49	-
MS3_00000001.1	1871	MobiDBLite	mobidb-lite	consensus disorder prediction	1	23	-
MS3_00000001.1	1871	ProSitePatterns	PS00018	EF-hand calcium-binding domain.	40	52	-	IPR018247	EF-Hand 1, calcium-binding site
MS3_00000001.1	1871	ProSiteProfiles	PS50222	EF-hand calcium-binding domain profile.	63	95	6.033	IPR002048	EF-hand domain	GO:0005509
MS3_00000001.1	1871	ProSiteProfiles	PS50222	EF-hand calcium-binding domain profile.	27	62	11.026	IPR002048	EF-hand domain	GO:0005509
MS3_00000001.1	1871	Coils	Coil		880	907	-
MS3_00000001.1	1871	Coils	Coil		317	376	-
MS3_00000001.1	1871	MobiDBLite	mobidb-lite	consensus disorder prediction	1253	1280	-
MS3_00000001.1	1871	MobiDBLite	mobidb-lite	consensus disorder prediction	1	26	-
MS3_00000001.1	1871	Pfam	PF10506	PDZ domain of MCC-2 bdg protein for Usher syndrome	1631	1695	1.1E-8	IPR019536	Usher syndrome type-1C protein-binding protein 1, PDZ domain
MS3_00000001.1	1871	PANTHER	PTHR23347:SF6		8	1017	6.2E-73
MS3_00000001.1	1871	PANTHER	PTHR23347:SF6		1513	1696	6.2E-73
MS3_00000001.1	1871	SUPERFAMILY	SSF47473		26	96	1.87E-11	IPR011992	EF-hand domain pair
MS3_00000001.1	1871	PANTHER	PTHR23347		1513	1696	6.2E-73	IPR040171	Usher syndrome type-1C protein-binding protein 1-like
MS3_00000001.1	1871	Coils	Coil		551	571	-
MS3_00000001.1	1871	MobiDBLite	mobidb-lite	consensus disorder prediction	954	979	-
MS3_00000001.1	1871	Gene3D	G3DSA:1.10.238.10		5	106	1.4E-11
MS3_00000001.1	1871	MobiDBLite	mobidb-lite	consensus disorder prediction	1254	1280	-
MS3_00000001.1	1871	PANTHER	PTHR23347		8	1017	6.2E-73	IPR040171	Usher syndrome type-1C protein-binding protein 1-like
MS3_00001261.1	487	MobiDBLite	mobidb-lite	consensus disorder prediction	1	23	-
MS3_00001261.1	487	PANTHER	PTHR10983		55	430	6.6E-83
MS3_00001261.1	487	SUPERFAMILY	SSF69593		77	331	6.15E-15
MS3_00001261.1	487	SMART	SM00563		135	254	2.0E-20	IPR002123	Phospholipid/glycerol acyltransferase	GO:0016746
MS3_00001261.1	487	CDD	cd07990	LPLAT_LCLAT1-like	114	300	5.03509E-66
MS3_00001261.1	487	Pfam	PF01553	Acyltransferase	132	275	5.1E-22	IPR002123	Phospholipid/glycerol acyltransferase	GO:0016746
MS3_00001261.1	487	PANTHER	PTHR10983:SF59		55	430	6.6E-83
MS3_00001298.1	353	Pfam	PF00078	Reverse transcriptase (RNA-dependent DNA polymerase)	236	351	3.4E-17	IPR000477	Reverse transcriptase domain
MS3_00001298.1	353	CDD	cd01650	RT_nLTR_like	230	341	2.77398E-38
MS3_00001298.1	353	PANTHER	PTHR19446:SF411		141	349	3.2E-37
MS3_00001298.1	353	PANTHER	PTHR19446		141	349	3.2E-37
MS3_00000497.1	102	CDD	cd18066	DEXHc_RAD54B	18	94	1.58089E-39
MS3_00000497.1	102	Pfam	PF00176	SNF2 family N-terminal domain	15	93	3.9E-17	IPR000330	SNF2-related, N-terminal domain	GO:0005524
MS3_00000497.1	102	Gene3D	G3DSA:3.40.50.10810		5	101	2.1E-26	IPR038718	SNF2-like, N-terminal domain superfamily
MS3_00000497.1	102	SUPERFAMILY	SSF52540		17	97	4.85E-19	IPR027417	P-loop containing nucleoside triphosphate hydrolase
MS3_00000497.1	102	PANTHER	PTHR45629		15	94	2.5E-34
MS3_00000497.1	102	PANTHER	PTHR45629:SF3		15	94	2.5E-34
MS3_00001128.1	149	PANTHER	PTHR19446		6	147	1.9E-13
MS3_00001128.1	149	MobiDBLite	mobidb-lite	consensus disorder prediction	1	28	-
MS3_00001128.1	149	PANTHER	PTHR19446:SF411		6	147	1.9E-13
MS3_00000955.3	147	Pfam	PF03165	MH1 domain	30	129	1.1E-41	IPR003619	MAD homology 1, Dwarfin-type	GO:0006355
MS3_00000955.3	147	Gene3D	G3DSA:3.90.520.10		1	140	1.1E-59	IPR036578	SMAD MH1 domain superfamily	GO:0007179
MS3_00000955.3	147	SMART	SM00523		24	132	7.2E-62	IPR003619	MAD homology 1, Dwarfin-type	GO:0006355
MS3_00000955.3	147	ProSiteProfiles	PS51075	MAD homology domain 1 (MH1) profile.	9	134	33.657	IPR013019	MAD homology, MH1	GO:0003700|GO:0005667|GO:0006355|GO:0007179
MS3_00000955.3	147	PANTHER	PTHR13703:SF41		2	134	9.5E-57
MS3_00000955.3	147	PANTHER	PTHR13703		2	134	9.5E-57	IPR013790	Dwarfin	GO:0006355
MS3_00000955.3	147	SUPERFAMILY	SSF56366		10	129	1.27E-45	IPR036578	SMAD MH1 domain superfamily	GO:0007179
MS3_00000483.1	199	Coils	Coil		102	122	-
MS3_00000483.1	199	MobiDBLite	mobidb-lite	consensus disorder prediction	90	109	-
MS3_00000483.1	199	MobiDBLite	mobidb-lite	consensus disorder prediction	80	109	-
MS3_00001031.2	1335	ProSiteProfiles	PS50893	ATP-binding cassette, ABC transporter-type domain profile.	404	628	21.342	IPR003439	ABC transporter-like	GO:0005524|GO:0016887
MS3_00001031.2	1335	CDD	cd03244	ABCC_MRP_domain2	1086	1313	5.43939E-127
MS3_00001031.2	1335	Gene3D	G3DSA:1.20.1560.10		75	385	5.3E-19	IPR036640	ABC transporter type 1, transmembrane domain superfamily	GO:0005524|GO:0016021
MS3_00001031.2	1335	Pfam	PF00664	ABC transporter transmembrane region	761	1023	4.2E-25	IPR011527	ABC transporter type 1, transmembrane domain	GO:0005524|GO:0016021|GO:0042626|GO:0055085
MS3_00001031.2	1335	Pfam	PF00664	ABC transporter transmembrane region	91	359	2.2E-29	IPR011527	ABC transporter type 1, transmembrane domain	GO:0005524|GO:0016021|GO:0042626|GO:0055085
MS3_00001031.2	1335	CDD	cd18595	ABC_6TM_MRP1_2_3_6_D1_like	90	379	6.2723E-127
MS3_00001031.2	1335	ProSiteProfiles	PS50893	ATP-binding cassette, ABC transporter-type domain profile.	1088	1329	18.654	IPR003439	ABC transporter-like	GO:0005524|GO:0016887
MS3_00001031.2	1335	PANTHER	PTHR24223:SF350		51	1333	0.0
MS3_00001031.2	1335	CDD	cd18603	ABC_6TM_MRP1_2_3_6_D2_like	765	1064	7.57814E-120
MS3_00001031.2	1335	SUPERFAMILY	SSF52540		1081	1327	1.68E-68	IPR027417	P-loop containing nucleoside triphosphate hydrolase
MS3_00001031.2	1335	Pfam	PF00005	ABC transporter	420	554	3.0E-19	IPR003439	ABC transporter-like	GO:0005524|GO:0016887
MS3_00001031.2	1335	ProSitePatterns	PS00211	ABC transporters family signature.	1232	1246	-	IPR017871	ABC transporter, conserved site	GO:0005524|GO:0016887
MS3_00001031.2	1335	CDD	cd03250	ABCC_MRP_domain1	404	605	9.64799E-97
MS3_00001031.2	1335	Gene3D	G3DSA:1.20.1560.10		723	1071	3.6E-35	IPR036640	ABC transporter type 1, transmembrane domain superfamily	GO:0005524|GO:0016021
MS3_00001031.2	1335	ProSiteProfiles	PS50929	ABC transporter integral membrane type-1 fused domain profile.	89	371	32.468	IPR011527	ABC transporter type 1, transmembrane domain	GO:0005524|GO:0016021|GO:0042626|GO:0055085
MS3_00001031.2	1335	SUPERFAMILY	SSF52540		405	620	8.31E-52	IPR027417	P-loop containing nucleoside triphosphate hydrolase
MS3_00001031.2	1335	Pfam	PF00005	ABC transporter	1105	1260	2.8E-28	IPR003439	ABC transporter-like	GO:0005524|GO:0016887
MS3_00001031.2	1335	SUPERFAMILY	SSF90123		759	1071	2.49E-48	IPR036640	ABC transporter type 1, transmembrane domain superfamily	GO:0005524|GO:0016021
MS3_00001031.2	1335	SUPERFAMILY	SSF90123		77	379	4.05E-33	IPR036640	ABC transporter type 1, transmembrane domain superfamily	GO:0005524|GO:0016021
MS3_00001031.2	1335	ProSiteProfiles	PS50929	ABC transporter integral membrane type-1 fused domain profile.	771	1052	32.797	IPR011527	ABC transporter type 1, transmembrane domain	GO:0005524|GO:0016021|GO:0042626|GO:0055085
MS3_00001031.2	1335	Gene3D	G3DSA:3.40.50.300		386	648	1.1E-67
MS3_00001031.2	1335	PANTHER	PTHR24223		51	1333	0.0
MS3_00001031.2	1335	SMART	SM00382		429	611	1.4E-10	IPR003593	AAA+ ATPase domain
MS3_00001031.2	1335	SMART	SM00382		1114	1306	5.5E-12	IPR003593	AAA+ ATPase domain
MS3_00001031.2	1335	Gene3D	G3DSA:3.40.50.300		1077	1329	4.6E-80
MS3_00000497.2	233	Gene3D	G3DSA:3.40.50.10810		6	212	1.1E-53	IPR038718	SNF2-like, N-terminal domain superfamily
MS3_00000497.2	233	Pfam	PF00176	SNF2 family N-terminal domain	62	209	9.2E-28	IPR000330	SNF2-related, N-terminal domain	GO:0005524
MS3_00000497.2	233	CDD	cd18004	DEXHc_RAD54	32	209	1.74532E-69
MS3_00000497.2	233	PANTHER	PTHR45629		4	208	6.9E-71
MS3_00000497.2	233	ProSiteProfiles	PS51192	Superfamilies 1 and 2 helicase ATP-binding type-1 domain profile.	58	228	17.828	IPR014001	Helicase superfamily 1/2, ATP-binding domain
MS3_00000497.2	233	PANTHER	PTHR45629:SF3		4	208	6.9E-71
MS3_00000497.2	233	SMART	SM00487		28	231	2.9E-22	IPR014001	Helicase superfamily 1/2, ATP-binding domain
MS3_00000497.2	233	SUPERFAMILY	SSF52540		15	212	1.36E-37	IPR027417	P-loop containing nucleoside triphosphate hydrolase
MS3_00001070.1	152	PANTHER	PTHR11929:SF192		4	139	7.4E-24
MS3_00001070.1	152	PANTHER	PTHR11929		4	139	7.4E-24	IPR001503	Glycosyl transferase family 10	GO:0006486|GO:0008417|GO:0016020
MS3_00001070.1	152	SUPERFAMILY	SSF53756		3	139	2.26E-26
MS3_00001070.1	152	Pfam	PF17039	Fucosyltransferase, N-terminal	5	82	1.9E-12	IPR031481	Fucosyltransferase, N-terminal
MS3_00001070.1	152	Pfam	PF00852	Glycosyltransferase family 10 (fucosyltransferase) C-term	108	140	2.6E-5	IPR001503	Glycosyl transferase family 10	GO:0006486|GO:0008417|GO:0016020
MS3_00000093.1	209	Gene3D	G3DSA:3.30.420.10		1	36	3.5E-31	IPR036397	Ribonuclease H superfamily	GO:0003676
MS3_00000093.1	209	Gene3D	G3DSA:2.30.30.140		92	155	3.5E-31
MS3_00000093.1	209	MobiDBLite	mobidb-lite	consensus disorder prediction	167	209	-
MS3_00000093.1	209	Gene3D	G3DSA:1.10.10.2300		37	91	3.5E-31
MS3_00000093.1	209	PANTHER	PTHR38681		21	204	7.4E-50
MS3_00001148.1	246	Pfam	PF14566	Inositol hexakisphosphate	4	173	2.1E-9
MS3_00001148.1	246	Gene3D	G3DSA:3.90.190.10		1	183	1.1E-10	IPR029021	Protein-tyrosine phosphatase-like
MS3_00000658.1	531	SUPERFAMILY	SSF56672		88	361	3.26E-11	IPR043502	DNA/RNA polymerase superfamily
MS3_00000658.1	531	CDD	cd01650	RT_nLTR_like	142	392	1.24946E-55
MS3_00000658.1	531	PRINTS	PR01345	C.elegans hypothetical protein (pol-like reverse transciptase) signature	372	395	2.4E-6
MS3_00000658.1	531	PRINTS	PR01345	C.elegans hypothetical protein (pol-like reverse transciptase) signature	314	327	2.4E-6
MS3_00000658.1	531	PRINTS	PR01345	C.elegans hypothetical protein (pol-like reverse transciptase) signature	480	499	2.4E-6
MS3_00000658.1	531	PRINTS	PR01345	C.elegans hypothetical protein (pol-like reverse transciptase) signature	415	432	2.4E-6
MS3_00000658.1	531	PANTHER	PTHR19446		39	363	4.8E-69
MS3_00000658.1	531	Pfam	PF00078	Reverse transcriptase (RNA-dependent DNA polymerase)	148	390	1.4E-39	IPR000477	Reverse transcriptase domain
MS3_00000658.1	531	PANTHER	PTHR19446:SF425		39	363	4.8E-69
MS3_00000658.1	531	ProSiteProfiles	PS50878	Reverse transcriptase (RT) catalytic domain profile.	129	392	16.85	IPR000477	Reverse transcriptase domain
MS3_00001258.1	175	MobiDBLite	mobidb-lite	consensus disorder prediction	1	23	-
MS3_00000895.1	229	Pfam	PF00078	Reverse transcriptase (RNA-dependent DNA polymerase)	10	187	1.9E-17	IPR000477	Reverse transcriptase domain
MS3_00000895.1	229	PANTHER	PTHR19446:SF416		11	216	5.6E-18
MS3_00000895.1	229	PANTHER	PTHR19446		11	216	5.6E-18
MS3_00000895.1	229	SUPERFAMILY	SSF56672		10	132	1.78E-6	IPR043502	DNA/RNA polymerase superfamily
MS3_00000508.1	317	ProSiteProfiles	PS50994	Integrase catalytic domain profile.	14	204	12.998	IPR001584	Integrase, catalytic core	GO:0015074
MS3_00000508.1	317	PANTHER	PTHR22955:SF60		4	282	3.0E-92
MS3_00000508.1	317	Pfam	PF00665	Integrase core domain	29	149	1.5E-9	IPR001584	Integrase, catalytic core	GO:0015074
MS3_00000508.1	317	PANTHER	PTHR22955		4	282	3.0E-92
MS3_00000508.1	317	Pfam	PF18701	Family of unknown function (DUF5641)	220	313	6.2E-30	IPR040676	Domain of unknown function DUF5641
MS3_00000508.1	317	Gene3D	G3DSA:3.30.420.10		15	229	1.4E-12	IPR036397	Ribonuclease H superfamily	GO:0003676
MS3_00000508.1	317	SUPERFAMILY	SSF53098		22	183	3.92E-20	IPR012337	Ribonuclease H-like superfamily
MS3_00000227.1	369	Gene3D	G3DSA:2.130.10.10		99	249	1.5E-6	IPR015943	WD40/YVTN repeat-like-containing domain superfamily	GO:0005515
MS3_00000227.1	369	SUPERFAMILY	SSF50978		122	244	5.09E-8	IPR036322	WD40-repeat-containing domain superfamily	GO:0005515
MS3_00000438.2	1642	MobiDBLite	mobidb-lite	consensus disorder prediction	1111	1135	-
MS3_00000438.2	1642	Gene3D	G3DSA:2.60.40.60		880	986	8.9E-16
MS3_00000438.2	1642	Gene3D	G3DSA:2.60.40.60		749	873	6.9E-29
MS3_00000438.2	1642	CDD	cd11304	Cadherin_repeat	238	392	3.63377E-4
MS3_00000438.2	1642	SUPERFAMILY	SSF49313		762	864	2.0E-23	IPR015919	Cadherin-like superfamily	GO:0005509|GO:0016020
MS3_00000438.2	1642	CDD	cd11304	Cadherin_repeat	88	124	4.20568E-4
MS3_00000438.2	1642	SUPERFAMILY	SSF49313		434	530	1.57E-13	IPR015919	Cadherin-like superfamily	GO:0005509|GO:0016020
MS3_00000438.2	1642	CDD	cd11304	Cadherin_repeat	659	717	2.57724E-7
MS3_00000438.2	1642	Gene3D	G3DSA:2.60.40.60		987	1076	3.2E-5
MS3_00000438.2	1642	PRINTS	PR00205	Cadherin signature	497	509	8.0E-24	IPR002126	Cadherin-like	GO:0005509|GO:0007156|GO:0016020
MS3_00000438.2	1642	PRINTS	PR00205	Cadherin signature	850	869	8.0E-24	IPR002126	Cadherin-like	GO:0005509|GO:0007156|GO:0016020
MS3_00000438.2	1642	PRINTS	PR00205	Cadherin signature	96	115	8.0E-24	IPR002126	Cadherin-like	GO:0005509|GO:0007156|GO:0016020
MS3_00000438.2	1642	PRINTS	PR00205	Cadherin signature	936	962	8.0E-24	IPR002126	Cadherin-like	GO:0005509|GO:0007156|GO:0016020
MS3_00000438.2	1642	PRINTS	PR00205	Cadherin signature	233	262	8.0E-24	IPR002126	Cadherin-like	GO:0005509|GO:0007156|GO:0016020
MS3_00000438.2	1642	PRINTS	PR00205	Cadherin signature	972	989	8.0E-24	IPR002126	Cadherin-like	GO:0005509|GO:0007156|GO:0016020
MS3_00000438.2	1642	SUPERFAMILY	SSF49313		226	378	1.57E-10	IPR015919	Cadherin-like superfamily	GO:0005509|GO:0016020
MS3_00000438.2	1642	ProSitePatterns	PS00232	Cadherin domain signature.	221	231	-	IPR020894	Cadherin conserved site	GO:0005886|GO:0007155
MS3_00000438.2	1642	SUPERFAMILY	SSF49313		52	124	2.86E-5	IPR015919	Cadherin-like superfamily	GO:0005509|GO:0016020
MS3_00000438.2	1642	ProSitePatterns	PS00232	Cadherin domain signature.	709	719	-	IPR020894	Cadherin conserved site	GO:0005886|GO:0007155
MS3_00000438.2	1642	Gene3D	G3DSA:2.60.40.60		394	529	4.5E-14
MS3_00000438.2	1642	Gene3D	G3DSA:2.60.40.60		27	225	6.4E-7
MS3_00000438.2	1642	CDD	cd11304	Cadherin_repeat	895	986	6.75198E-18
MS3_00000438.2	1642	ProSiteProfiles	PS50268	Cadherins domain profile.	758	871	27.562
MS3_00000438.2	1642	SUPERFAMILY	SSF49313		864	983	1.06E-14	IPR015919	Cadherin-like superfamily	GO:0005509|GO:0016020
MS3_00000438.2	1642	PANTHER	PTHR24028		764	873	5.7E-106
MS3_00000438.2	1642	PANTHER	PTHR24028		26	731	5.7E-106
MS3_00000438.2	1642	PANTHER	PTHR24028		895	1044	5.7E-106
MS3_00000438.2	1642	CDD	cd11304	Cadherin_repeat	761	866	2.09235E-30
MS3_00000438.2	1642	ProSiteProfiles	PS50268	Cadherins domain profile.	656	721	11.339
MS3_00000438.2	1642	ProSiteProfiles	PS50268	Cadherins domain profile.	234	396	11.186
MS3_00000438.2	1642	SMART	SM00112		255	394	0.1	IPR002126	Cadherin-like	GO:0005509|GO:0007156|GO:0016020
MS3_00000438.2	1642	SMART	SM00112		901	988	8.6E-15	IPR002126	Cadherin-like	GO:0005509|GO:0007156|GO:0016020
MS3_00000438.2	1642	SMART	SM00112		71	231	0.83	IPR002126	Cadherin-like	GO:0005509|GO:0007156|GO:0016020
MS3_00000438.2	1642	SMART	SM00112		594	719	4.9E-5	IPR002126	Cadherin-like	GO:0005509|GO:0007156|GO:0016020
MS3_00000438.2	1642	SMART	SM00112		442	528	2.0E-15	IPR002126	Cadherin-like	GO:0005509|GO:0007156|GO:0016020
MS3_00000438.2	1642	SMART	SM00112		779	869	3.6E-23	IPR002126	Cadherin-like	GO:0005509|GO:0007156|GO:0016020
MS3_00000438.2	1642	ProSiteProfiles	PS50268	Cadherins domain profile.	48	163	12.063
MS3_00000438.2	1642	ProSiteProfiles	PS50268	Cadherins domain profile.	895	990	20.832
MS3_00000438.2	1642	Pfam	PF00028	Cadherin domain	764	861	5.7E-19	IPR002126	Cadherin-like	GO:0005509|GO:0007156|GO:0016020
MS3_00000438.2	1642	Pfam	PF00028	Cadherin domain	891	980	3.0E-7	IPR002126	Cadherin-like	GO:0005509|GO:0007156|GO:0016020
MS3_00000438.2	1642	ProSitePatterns	PS00232	Cadherin domain signature.	978	988	-	IPR020894	Cadherin conserved site	GO:0005886|GO:0007155
MS3_00000438.2	1642	ProSiteProfiles	PS50268	Cadherins domain profile.	439	530	15.789
MS3_00000438.2	1642	Gene3D	G3DSA:2.60.40.60		565	720	3.8E-10
MS3_00000438.2	1642	CDD	cd11304	Cadherin_repeat	439	526	8.54571E-13
MS3_00000679.1	275	PANTHER	PTHR33198		13	238	7.5E-32
MS3_00000679.1	275	PANTHER	PTHR33198:SF9		13	238	7.5E-32
MS3_00001073.1	3950	Gene3D	G3DSA:3.10.490.20		3811	3949	2.0E-14	IPR043160	Dynein heavy chain, C-terminal domain, barrel region
MS3_00001073.1	3950	Gene3D	G3DSA:1.20.58.1120		1141	1286	8.2E-42
MS3_00001073.1	3950	Coils	Coil		3060	3087	-
MS3_00001073.1	3950	Gene3D	G3DSA:1.20.920.20		2499	2851	1.0E-102
MS3_00001073.1	3950	Gene3D	G3DSA:3.40.50.11510		2891	3055	1.1E-60
MS3_00001073.1	3950	Gene3D	G3DSA:3.40.50.300		1550	1771	8.1E-78
MS3_00001073.1	3950	PANTHER	PTHR10676:SF365		2	3950	0.0
MS3_00001073.1	3950	Pfam	PF12775	P-loop containing dynein motor region	1877	2058	5.9E-64
MS3_00001073.1	3950	Pfam	PF18199	Dynein heavy chain C-terminal domain	3650	3946	2.6E-95	IPR041228	Dynein heavy chain, C-terminal domain
MS3_00001073.1	3950	Pfam	PF08393	Dynein heavy chain, N-terminal region 2	732	1137	2.3E-126	IPR013602	Dynein heavy chain, domain-2
MS3_00001073.1	3950	Pfam	PF12781	ATP-binding dynein motor region	2899	3119	3.3E-84	IPR035706	Dynein heavy chain, ATP-binding dynein motor region
MS3_00001073.1	3950	Pfam	PF12780	P-loop containing dynein motor region D4	2250	2512	5.5E-92	IPR024317	Dynein heavy chain, AAA module D4
MS3_00001073.1	3950	Gene3D	G3DSA:3.20.180.20		1043	1139	2.0E-23	IPR042228	Dynein heavy chain, domain 2, C-terminal
MS3_00001073.1	3950	Pfam	PF12777	Microtubule-binding stalk of dynein motor	2525	2871	2.6E-48	IPR024743	Dynein heavy chain, coiled coil stalk
MS3_00001073.1	3950	SUPERFAMILY	SSF52540		1519	1722	6.91E-13	IPR027417	P-loop containing nucleoside triphosphate hydrolase
MS3_00001073.1	3950	SUPERFAMILY	SSF52540		2241	2506	4.53E-27	IPR027417	P-loop containing nucleoside triphosphate hydrolase
MS3_00001073.1	3950	Gene3D	G3DSA:1.10.472.130		1772	1876	2.3E-5
MS3_00001073.1	3950	Coils	Coil		2227	2247	-
MS3_00001073.1	3950	SUPERFAMILY	SSF52540		1907	2172	4.19E-17	IPR027417	P-loop containing nucleoside triphosphate hydrolase
MS3_00001073.1	3950	Pfam	PF17857	AAA+ lid domain	2092	2173	3.0E-19	IPR041589	Dynein heavy chain 3, AAA+ lid domain
MS3_00001073.1	3950	Gene3D	G3DSA:1.10.8.710		1439	1547	1.7E-33	IPR043157	Dynein heavy chain, AAA1 domain, small subdomain
MS3_00001073.1	3950	Gene3D	G3DSA:1.10.8.720		3475	3640	4.6E-55	IPR042219	Dynein heavy chain AAA lid domain superfamily
MS3_00001073.1	3950	Pfam	PF18198	Dynein heavy chain AAA lid domain	3481	3643	1.6E-54	IPR041658	Dynein heavy chain AAA lid domain
MS3_00001073.1	3950	Gene3D	G3DSA:1.20.1270.280		3651	3810	1.5E-17
MS3_00001073.1	3950	Gene3D	G3DSA:3.40.50.300		1287	1438	1.7E-66
MS3_00001073.1	3950	Gene3D	G3DSA:3.40.50.300		1888	2437	2.9E-194
MS3_00001073.1	3950	SMART	SM00382		1304	1441	0.89	IPR003593	AAA+ ATPase domain
MS3_00001073.1	3950	SMART	SM00382		1908	2056	0.42	IPR003593	AAA+ ATPase domain
MS3_00001073.1	3950	SMART	SM00382		1584	1713	17.0	IPR003593	AAA+ ATPase domain
MS3_00001073.1	3950	Coils	Coil		2534	2561	-
MS3_00001073.1	3950	Pfam	PF08385	Dynein heavy chain, N-terminal region 1	1	184	7.5E-44	IPR013594	Dynein heavy chain, domain-1
MS3_00001073.1	3950	Pfam	PF17852	Dynein heavy chain AAA lid domain	1757	1870	2.5E-17	IPR041466	Dynein heavy chain, AAA 5 extension domain
MS3_00001073.1	3950	Gene3D	G3DSA:1.10.8.1220		3140	3230	4.4E-13
MS3_00001073.1	3950	Gene3D	G3DSA:3.40.50.300		3352	3474	4.0E-37
MS3_00001073.1	3950	Pfam	PF03028	Dynein heavy chain region D6 P-loop domain	3364	3480	6.9E-42	IPR004273	Dynein heavy chain region D6 P-loop domain	GO:0003777|GO:0007018|GO:0030286
MS3_00001073.1	3950	SUPERFAMILY	SSF52540		1289	1505	3.52E-24	IPR027417	P-loop containing nucleoside triphosphate hydrolase
MS3_00001073.1	3950	Gene3D	G3DSA:1.20.920.20		3056	3136	2.1E-10
MS3_00001073.1	3950	Pfam	PF12774	Hydrolytic ATP binding site of dynein motor region	1272	1599	1.7E-144	IPR035699	Dynein heavy chain, hydrolytic ATP-binding dynein motor region	GO:0005524
MS3_00001073.1	3950	Gene3D	G3DSA:1.20.920.30		2059	2271	2.9E-194
MS3_00001073.1	3950	Coils	Coil		2761	2802	-
MS3_00001073.1	3950	Gene3D	G3DSA:1.20.140.100		874	1042	1.2E-46	IPR042222	Dynein heavy chain, domain 2, N-terminal
MS3_00001073.1	3950	PANTHER	PTHR10676		2	3950	0.0	IPR026983	Dynein heavy chain	GO:0003777|GO:0007018
MS3_00000493.1	267	SUPERFAMILY	SSF48371		1	114	5.47E-34	IPR016024	Armadillo-type fold
MS3_00000493.1	267	ProSiteProfiles	PS50236	Clathrin heavy-chain (CHCR) repeat profile.	21	163	35.819	IPR000547	Clathrin, heavy chain/VPS, 7-fold repeat	GO:0006886|GO:0016192
MS3_00000493.1	267	SUPERFAMILY	SSF48371		151	262	3.26E-23	IPR016024	Armadillo-type fold
MS3_00000493.1	267	PANTHER	PTHR10292:SF6		1	266	5.0E-172
MS3_00000493.1	267	PANTHER	PTHR10292		1	266	5.0E-172
MS3_00000493.1	267	Pfam	PF00637	Region in Clathrin and VPS	23	161	4.3E-23	IPR000547	Clathrin, heavy chain/VPS, 7-fold repeat	GO:0006886|GO:0016192
MS3_00000493.1	267	Pfam	PF00637	Region in Clathrin and VPS	175	264	4.5E-19	IPR000547	Clathrin, heavy chain/VPS, 7-fold repeat	GO:0006886|GO:0016192
MS3_00000493.1	267	SMART	SM00299		168	265	3.7E-7	IPR000547	Clathrin, heavy chain/VPS, 7-fold repeat	GO:0006886|GO:0016192
MS3_00000493.1	267	SMART	SM00299		21	163	1.0E-41	IPR000547	Clathrin, heavy chain/VPS, 7-fold repeat	GO:0006886|GO:0016192
MS3_00000493.1	267	Gene3D	G3DSA:1.25.40.10		121	257	2.9E-6	IPR011990	Tetratricopeptide-like helical domain superfamily	GO:0005515
MS3_00000493.1	267	Gene3D	G3DSA:1.25.40.10		1	106	2.9E-6	IPR011990	Tetratricopeptide-like helical domain superfamily	GO:0005515
MS3_00000493.1	267	ProSiteProfiles	PS50236	Clathrin heavy-chain (CHCR) repeat profile.	168	267	25.014	IPR000547	Clathrin, heavy chain/VPS, 7-fold repeat	GO:0006886|GO:0016192
MS3_00000776.1	2188	Coils	Coil		1587	1607	-
MS3_00000776.1	2188	Coils	Coil		1055	1103	-
MS3_00000776.1	2188	Coils	Coil		348	453	-
MS3_00000776.1	2188	MobiDBLite	mobidb-lite	consensus disorder prediction	210	231	-
MS3_00000776.1	2188	PANTHER	PTHR15742		350	1285	3.5E-41
MS3_00000776.1	2188	Coils	Coil		1324	1351	-
MS3_00000776.1	2188	Coils	Coil		1224	1279	-
MS3_00000776.1	2188	MobiDBLite	mobidb-lite	consensus disorder prediction	2079	2167	-
MS3_00000776.1	2188	MobiDBLite	mobidb-lite	consensus disorder prediction	1283	1312	-
MS3_00000776.1	2188	PANTHER	PTHR15742:SF5		350	1285	3.5E-41
MS3_00000776.1	2188	Coils	Coil		718	752	-
MS3_00000776.1	2188	MobiDBLite	mobidb-lite	consensus disorder prediction	138	168	-
MS3_00000776.1	2188	MobiDBLite	mobidb-lite	consensus disorder prediction	2102	2167	-
MS3_00000776.1	2188	Coils	Coil		563	604	-
MS3_00000776.1	2188	Coils	Coil		762	803	-
MS3_00000776.1	2188	Coils	Coil		1480	1517	-
MS3_00000776.1	2188	Coils	Coil		826	867	-
MS3_00000776.1	2188	Coils	Coil		242	311	-
MS3_00000776.1	2188	Coils	Coil		1544	1578	-
MS3_00000776.1	2188	Coils	Coil		1399	1433	-
MS3_00000776.1	2188	MobiDBLite	mobidb-lite	consensus disorder prediction	2085	2101	-
MS3_00000776.1	2188	MobiDBLite	mobidb-lite	consensus disorder prediction	1	51	-
MS3_00000776.1	2188	Coils	Coil		1154	1202	-
MS3_00000776.1	2188	Coils	Coil		456	525	-
MS3_00000776.1	2188	Coils	Coil		995	1036	-
MS3_00000776.1	2188	Coils	Coil		1111	1145	-
MS3_00001217.2	644	ProSiteProfiles	PS50835	Ig-like domain profile.	193	274	7.649	IPR007110	Immunoglobulin-like domain
MS3_00001217.2	644	Pfam	PF13927	Immunoglobulin domain	22	84	6.9E-8
MS3_00001217.2	644	Gene3D	G3DSA:2.60.40.10		109	182	1.8E-6	IPR013783	Immunoglobulin-like fold
MS3_00001217.2	644	Gene3D	G3DSA:2.60.40.10		395	458	2.1E-5	IPR013783	Immunoglobulin-like fold
MS3_00001217.2	644	ProSiteProfiles	PS50835	Ig-like domain profile.	479	561	10.608	IPR007110	Immunoglobulin-like domain
MS3_00001217.2	644	SUPERFAMILY	SSF48726		486	555	4.73E-11	IPR036179	Immunoglobulin-like domain superfamily
MS3_00001217.2	644	Gene3D	G3DSA:2.60.40.10		483	557	9.0E-10	IPR013783	Immunoglobulin-like fold
MS3_00001217.2	644	Gene3D	G3DSA:2.60.40.10		19	95	2.8E-11	IPR013783	Immunoglobulin-like fold
MS3_00001217.2	644	SUPERFAMILY	SSF48726		22	88	3.23E-10	IPR036179	Immunoglobulin-like domain superfamily
MS3_00001217.2	644	ProSiteProfiles	PS50835	Ig-like domain profile.	386	453	7.831	IPR007110	Immunoglobulin-like domain
MS3_00001217.2	644	Pfam	PF13895	Immunoglobulin domain	489	553	1.2E-7	IPR007110	Immunoglobulin-like domain
MS3_00001217.2	644	SUPERFAMILY	SSF48726		207	454	1.74E-6	IPR036179	Immunoglobulin-like domain superfamily
MS3_00001217.2	644	ProSiteProfiles	PS50835	Ig-like domain profile.	106	190	7.177	IPR007110	Immunoglobulin-like domain
MS3_00001217.2	644	CDD	cd00096	Ig	500	548	8.89097E-7
MS3_00001217.2	644	SMART	SM00409		22	103	1.1E-6	IPR003599	Immunoglobulin subtype
MS3_00001217.2	644	SMART	SM00409		394	470	0.5	IPR003599	Immunoglobulin subtype
MS3_00001217.2	644	SMART	SM00409		204	282	81.0	IPR003599	Immunoglobulin subtype
MS3_00001217.2	644	SMART	SM00409		108	192	0.032	IPR003599	Immunoglobulin subtype
MS3_00001217.2	644	SMART	SM00409		489	563	0.0033	IPR003599	Immunoglobulin subtype
MS3_00001217.2	644	SMART	SM00408		400	458	0.48	IPR003598	Immunoglobulin subtype 2
MS3_00001217.2	644	SMART	SM00408		28	88	0.034	IPR003598	Immunoglobulin subtype 2
MS3_00001217.2	644	SMART	SM00408		495	552	0.32	IPR003598	Immunoglobulin subtype 2
MS3_00001217.2	644	SMART	SM00408		114	177	0.27	IPR003598	Immunoglobulin subtype 2
MS3_00001217.2	644	PANTHER	PTHR11481		407	551	1.8E-28
MS3_00001217.2	644	PANTHER	PTHR11481		23	271	1.8E-28
MS3_00001217.2	644	ProSiteProfiles	PS50835	Ig-like domain profile.	29	101	9.464	IPR007110	Immunoglobulin-like domain
MS3_00000537.1	320	MobiDBLite	mobidb-lite	consensus disorder prediction	228	248	-
MS3_00000537.1	320	Coils	Coil		88	108	-
MS3_00000537.1	320	MobiDBLite	mobidb-lite	consensus disorder prediction	98	125	-
MS3_00000537.1	320	MobiDBLite	mobidb-lite	consensus disorder prediction	98	120	-
MS3_00000944.1	1271	Coils	Coil		616	643	-
MS3_00000944.1	1271	Coils	Coil		275	309	-
MS3_00000944.1	1271	Coils	Coil		686	741	-
MS3_00000944.1	1271	Coils	Coil		658	678	-
MS3_00000944.1	1271	Coils	Coil		191	211	-
MS3_00000944.1	1271	Coils	Coil		797	831	-
MS3_00000944.1	1271	MobiDBLite	mobidb-lite	consensus disorder prediction	904	923	-
MS3_00000944.1	1271	MobiDBLite	mobidb-lite	consensus disorder prediction	1246	1271	-
MS3_00000944.1	1271	MobiDBLite	mobidb-lite	consensus disorder prediction	904	924	-
MS3_00000944.1	1271	Coils	Coil		233	253	-
MS3_00000944.1	1271	Pfam	PF10495	Pericentrin-AKAP-450 domain of centrosomal targeting protein	1046	1130	4.9E-16	IPR019528	Pericentrin/AKAP-450 centrosomal targeting domain
MS3_00000944.1	1271	PANTHER	PTHR44981		1042	1141	1.1E-18	IPR028745	A-kinase anchor protein 9/Pericentrin	GO:0007165|GO:0060090
MS3_00000047.1	336	PANTHER	PTHR47331		1	328	1.4E-37
MS3_00000047.1	336	Coils	Coil		249	276	-
MS3_00000217.1	284	SUPERFAMILY	SSF55486		1	284	9.52E-22
MS3_00000217.1	284	ProSiteProfiles	PS51885	Neprilysin-like (M13) protease domain profile.	1	284	22.433
MS3_00000217.1	284	PANTHER	PTHR11733		5	282	5.0E-18	IPR000718	Peptidase M13	GO:0004222|GO:0006508
MS3_00000217.1	284	Gene3D	G3DSA:3.40.390.10		1	283	6.5E-29	IPR024079	Metallopeptidase, catalytic domain superfamily	GO:0008237
MS3_00000217.1	284	Gene3D	G3DSA:1.10.1380.10		42	84	6.5E-29	IPR042089	Peptidase M13, domain 2
MS3_00000217.1	284	Pfam	PF01431	Peptidase family M13	105	282	4.5E-10	IPR018497	Peptidase M13, C-terminal domain	GO:0004222|GO:0006508
MS3_00000217.1	284	CDD	cd08662	M13	1	282	2.6517E-21	IPR000718	Peptidase M13	GO:0004222|GO:0006508
MS3_00000381.1	133	MobiDBLite	mobidb-lite	consensus disorder prediction	77	117	-
MS3_00000381.1	133	MobiDBLite	mobidb-lite	consensus disorder prediction	1	133	-
MS3_00000381.1	133	MobiDBLite	mobidb-lite	consensus disorder prediction	1	42	-
MS3_00000381.1	133	MobiDBLite	mobidb-lite	consensus disorder prediction	43	64	-
MS3_00000817.1	240	Coils	Coil		126	146	-
MS3_00000817.1	240	MobiDBLite	mobidb-lite	consensus disorder prediction	1	21	-
MS3_00000817.1	240	MobiDBLite	mobidb-lite	consensus disorder prediction	91	123	-
MS3_00000439.1	1009	Coils	Coil		259	294	-
MS3_00000439.1	1009	MobiDBLite	mobidb-lite	consensus disorder prediction	212	231	-
MS3_00000439.1	1009	MobiDBLite	mobidb-lite	consensus disorder prediction	212	236	-
MS3_00000439.1	1009	MobiDBLite	mobidb-lite	consensus disorder prediction	260	295	-
MS3_00001016.1	123	Pfam	PF18258	Interleukin-4 inducing immunoglobulin-binding domain	2	84	6.8E-36	IPR041305	Interleukin-4 inducing immunoglobulin-binding domain
MS3_00001016.1	123	Gene3D	G3DSA:2.60.20.10		1	97	1.7E-26
MS3_00000985.1	182	Gene3D	G3DSA:1.10.510.10		165	176	3.3E-7
MS3_00000985.1	182	SUPERFAMILY	SSF56112		121	176	5.12E-7	IPR011009	Protein kinase-like domain superfamily
MS3_00000985.1	182	Gene3D	G3DSA:3.30.200.20		130	164	3.3E-7
MS3_00001249.1	190	PANTHER	PTHR23227:SF71		7	128	5.3E-22
MS3_00001249.1	190	PANTHER	PTHR23227		7	128	5.3E-22	IPR027124	SWR1-complex protein 5/Craniofacial development protein 2
MS3_00000590.1	120	Gene3D	G3DSA:3.60.10.10		2	120	1.4E-7	IPR036691	Endonuclease/exonuclease/phosphatase superfamily
MS3_00000590.1	120	PANTHER	PTHR23227:SF68		9	119	4.0E-18
MS3_00000590.1	120	PANTHER	PTHR23227		9	119	4.0E-18	IPR027124	SWR1-complex protein 5/Craniofacial development protein 2
MS3_00000620.1	120	MobiDBLite	mobidb-lite	consensus disorder prediction	91	120	-
MS3_00001081.1	221	SMART	SM00343		35	51	0.0033	IPR001878	Zinc finger, CCHC-type	GO:0003676|GO:0008270
MS3_00001081.1	221	ProSiteProfiles	PS50158	Zinc finger CCHC-type profile.	35	50	9.373	IPR001878	Zinc finger, CCHC-type	GO:0003676|GO:0008270
MS3_00000400.1	182	Pfam	PF00226	DnaJ domain	31	91	1.1E-20	IPR001623	DnaJ domain
MS3_00000400.1	182	PANTHER	PTHR44873		23	108	9.8E-27
MS3_00000400.1	182	SUPERFAMILY	SSF46565		27	104	3.66E-22	IPR036869	Chaperone J-domain superfamily
MS3_00000400.1	182	ProSiteProfiles	PS50076	dnaJ domain profile.	30	94	17.558	IPR001623	DnaJ domain
MS3_00000400.1	182	CDD	cd06257	DnaJ	32	83	2.37101E-17	IPR001623	DnaJ domain
MS3_00000400.1	182	PRINTS	PR00625	DnaJ domain signature	32	50	7.4E-13	IPR001623	DnaJ domain
MS3_00000400.1	182	PRINTS	PR00625	DnaJ domain signature	50	65	7.4E-13	IPR001623	DnaJ domain
MS3_00000400.1	182	PRINTS	PR00625	DnaJ domain signature	66	86	7.4E-13	IPR001623	DnaJ domain
MS3_00000400.1	182	SMART	SM00271		29	86	6.3E-19	IPR001623	DnaJ domain
MS3_00000400.1	182	ProSitePatterns	PS00636	Nt-dnaJ domain signature.	71	90	-	IPR018253	DnaJ domain, conserved site
MS3_00000400.1	182	Gene3D	G3DSA:1.10.287.110		13	102	1.7E-22	IPR036869	Chaperone J-domain superfamily
MS3_00000835.1	119	PANTHER	PTHR10029		24	119	9.3E-36	IPR020456	Acylphosphatase	GO:0003998
MS3_00000835.1	119	Pfam	PF00708	Acylphosphatase	30	116	3.0E-22	IPR001792	Acylphosphatase-like domain
MS3_00000835.1	119	SUPERFAMILY	SSF54975		28	118	2.18E-25	IPR036046	Acylphosphatase-like domain superfamily
MS3_00000835.1	119	ProSiteProfiles	PS51160	Acylphosphatase-like domain profile.	29	119	29.347	IPR001792	Acylphosphatase-like domain
MS3_00000835.1	119	Gene3D	G3DSA:3.30.70.100		20	119	3.4E-33
MS3_00000835.1	119	ProSitePatterns	PS00150	Acylphosphatase signature 1.	34	44	-	IPR017968	Acylphosphatase, conserved site
MS3_00000835.1	119	PRINTS	PR00112	Acylphosphatase signature	29	44	4.5E-21	IPR020456	Acylphosphatase	GO:0003998
MS3_00000835.1	119	PRINTS	PR00112	Acylphosphatase signature	50	75	4.5E-21	IPR020456	Acylphosphatase	GO:0003998
MS3_00000835.1	119	PRINTS	PR00112	Acylphosphatase signature	85	105	4.5E-21	IPR020456	Acylphosphatase	GO:0003998
MS3_00000836.1	100	MobiDBLite	mobidb-lite	consensus disorder prediction	1	100	-
MS3_00000836.1	100	MobiDBLite	mobidb-lite	consensus disorder prediction	66	100	-
MS3_00000836.1	100	MobiDBLite	mobidb-lite	consensus disorder prediction	35	54	-
MS3_00000854.1	272	ProSiteProfiles	PS50878	Reverse transcriptase (RT) catalytic domain profile.	1	259	15.435	IPR000477	Reverse transcriptase domain
MS3_00000854.1	272	PANTHER	PTHR21301:SF4		3	267	5.2E-28
MS3_00000854.1	272	SUPERFAMILY	SSF56672		71	242	4.77E-7	IPR043502	DNA/RNA polymerase superfamily
MS3_00000854.1	272	Pfam	PF00078	Reverse transcriptase (RNA-dependent DNA polymerase)	29	209	2.0E-10	IPR000477	Reverse transcriptase domain
MS3_00000854.1	272	PANTHER	PTHR21301		3	267	5.2E-28
MS3_00001307.1	135	MobiDBLite	mobidb-lite	consensus disorder prediction	63	84	-
MS3_00001307.1	135	MobiDBLite	mobidb-lite	consensus disorder prediction	52	84	-
MS3_00000413.1	2493	Coils	Coil		574	601	-
MS3_00000413.1	2493	Coils	Coil		61	92	-
MS3_00000413.1	2493	Coils	Coil		1142	1197	-
MS3_00000413.1	2493	MobiDBLite	mobidb-lite	consensus disorder prediction	2175	2221	-
MS3_00000413.1	2493	MobiDBLite	mobidb-lite	consensus disorder prediction	2430	2446	-
MS3_00000413.1	2493	Coils	Coil		1260	1294	-
MS3_00000413.1	2493	MobiDBLite	mobidb-lite	consensus disorder prediction	2229	2244	-
MS3_00000413.1	2493	MobiDBLite	mobidb-lite	consensus disorder prediction	2106	2135	-
MS3_00000413.1	2493	MobiDBLite	mobidb-lite	consensus disorder prediction	2405	2420	-
MS3_00000413.1	2493	CDD	cd06456	M3A_DCP	314	458	0.00362879
MS3_00000413.1	2493	Coils	Coil		237	264	-
MS3_00000413.1	2493	MobiDBLite	mobidb-lite	consensus disorder prediction	2107	2129	-
MS3_00000413.1	2493	Coils	Coil		1029	1113	-
MS3_00000413.1	2493	MobiDBLite	mobidb-lite	consensus disorder prediction	2405	2493	-
MS3_00000413.1	2493	Coils	Coil		1315	1384	-
MS3_00000413.1	2493	Coils	Coil		411	487	-
MS3_00000413.1	2493	Coils	Coil		962	1017	-
MS3_00000413.1	2493	Coils	Coil		880	900	-
MS3_00000413.1	2493	Coils	Coil		1393	1459	-
MS3_00000413.1	2493	Coils	Coil		1620	1640	-
MS3_00000413.1	2493	Coils	Coil		827	847	-
MS3_00000413.1	2493	Coils	Coil		283	359	-
MS3_00000413.1	2493	Coils	Coil		191	211	-
MS3_00000413.1	2493	Coils	Coil		736	756	-
MS3_00000413.1	2493	Coils	Coil		114	162	-
MS3_00000413.1	2493	Coils	Coil		704	724	-
MS3_00000413.1	2493	Coils	Coil		919	946	-
MS3_00000413.1	2493	MobiDBLite	mobidb-lite	consensus disorder prediction	2265	2288	-
MS3_00000413.1	2493	MobiDBLite	mobidb-lite	consensus disorder prediction	2166	2308	-
MS3_00000413.1	2493	Coils	Coil		1505	1532	-
MS3_00000413.1	2493	Pfam	PF07926	TPR/MLP1/MLP2-like protein	1067	1191	2.5E-13	IPR012929	Nucleoprotein TPR/MLP1	GO:0006606
MS3_00000413.1	2493	Coils	Coil		785	819	-
MS3_00000413.1	2493	PANTHER	PTHR18898		26	2247	7.5E-175
MS3_00000413.1	2493	MobiDBLite	mobidb-lite	consensus disorder prediction	2289	2308	-
MS3_00000888.1	282	PANTHER	PTHR19446		20	282	1.6E-48
MS3_00000888.1	282	ProSiteProfiles	PS50878	Reverse transcriptase (RT) catalytic domain profile.	152	282	8.65	IPR000477	Reverse transcriptase domain
MS3_00000888.1	282	CDD	cd01650	RT_nLTR_like	165	271	1.72349E-32
MS3_00000888.1	282	Pfam	PF00078	Reverse transcriptase (RNA-dependent DNA polymerase)	171	278	5.2E-14	IPR000477	Reverse transcriptase domain
MS3_00000888.1	282	PANTHER	PTHR19446:SF425		20	282	1.6E-48
MS3_00000002.1	471	PANTHER	PTHR33198:SF9		12	244	9.2E-27
MS3_00000002.1	471	PANTHER	PTHR33198		12	244	9.2E-27
MS3_00000170.1	130	PANTHER	PTHR22955:SF60		3	101	9.9E-25
MS3_00000170.1	130	PANTHER	PTHR22955		3	101	9.9E-25
MS3_00000003.1	188	MobiDBLite	mobidb-lite	consensus disorder prediction	94	126	-
MS3_00000003.1	188	Coils	Coil		67	87	-
MS3_00001316.1	539	ProSiteProfiles	PS50850	Major facilitator superfamily (MFS) profile.	25	452	14.27	IPR020846	Major facilitator superfamily domain	GO:0022857
MS3_00001316.1	539	CDD	cd17383	MFS_SLC18A3_VAChT	26	449	0.0
MS3_00001316.1	539	Pfam	PF07690	Major Facilitator Superfamily	29	401	6.9E-35	IPR011701	Major facilitator superfamily	GO:0022857|GO:0055085
MS3_00001316.1	539	PANTHER	PTHR23506:SF13		4	476	1.0E-209
MS3_00001316.1	539	SUPERFAMILY	SSF103473		20	450	1.29E-53	IPR036259	MFS transporter superfamily
MS3_00001316.1	539	PANTHER	PTHR23506		4	476	1.0E-209
MS3_00000726.1	222	PANTHER	PTHR24559		1	219	9.5E-76
MS3_00000726.1	222	Pfam	PF17921	Integrase zinc binding domain	2	44	6.0E-12	IPR041588	Integrase zinc-binding domain
MS3_00000726.1	222	Gene3D	G3DSA:3.30.420.10		65	190	7.5E-50	IPR036397	Ribonuclease H superfamily	GO:0003676
MS3_00000726.1	222	SUPERFAMILY	SSF53098		53	201	2.4E-29	IPR012337	Ribonuclease H-like superfamily
MS3_00000726.1	222	Pfam	PF00665	Integrase core domain	85	165	7.4E-12	IPR001584	Integrase, catalytic core	GO:0015074
MS3_00000726.1	222	Gene3D	G3DSA:1.10.10.2300		191	213	7.5E-50
MS3_00000726.1	222	ProSiteProfiles	PS50994	Integrase catalytic domain profile.	50	219	14.747	IPR001584	Integrase, catalytic core	GO:0015074
MS3_00000726.1	222	PANTHER	PTHR24559:SF253		1	219	9.5E-76
MS3_00000726.1	222	Gene3D	G3DSA:1.10.340.70		1	43	3.3E-10
MS3_00000558.1	115	MobiDBLite	mobidb-lite	consensus disorder prediction	81	100	-
MS3_00000419.1	151	ProSiteProfiles	PS50966	Zinc finger SWIM-type profile.	20	52	8.493	IPR007527	Zinc finger, SWIM-type	GO:0008270
MS3_00000894.1	1236	MobiDBLite	mobidb-lite	consensus disorder prediction	1123	1236	-
MS3_00000894.1	1236	PANTHER	PTHR10589:SF28		68	891	3.2E-54
MS3_00000894.1	1236	MobiDBLite	mobidb-lite	consensus disorder prediction	286	335	-
MS3_00000894.1	1236	MobiDBLite	mobidb-lite	consensus disorder prediction	292	307	-
MS3_00000894.1	1236	MobiDBLite	mobidb-lite	consensus disorder prediction	974	1022	-
MS3_00000894.1	1236	Gene3D	G3DSA:3.40.532.10		9	142	2.7E-22	IPR036959	Peptidase C12, ubiquitin carboxyl-terminal hydrolase superfamily	GO:0004843|GO:0006511
MS3_00000894.1	1236	SUPERFAMILY	SSF54001		64	140	6.54E-15	IPR038765	Papain-like cysteine peptidase superfamily
MS3_00000894.1	1236	MobiDBLite	mobidb-lite	consensus disorder prediction	308	328	-
MS3_00000894.1	1236	Pfam	PF18031	Ubiquitin carboxyl-terminal hydrolases	819	863	1.3E-15	IPR041507	Peptidase C12, C-terminal domain
MS3_00000894.1	1236	MobiDBLite	mobidb-lite	consensus disorder prediction	1145	1167	-
MS3_00000894.1	1236	PANTHER	PTHR10589		68	891	3.2E-54	IPR001578	Peptidase C12, ubiquitin carboxyl-terminal hydrolase	GO:0004843|GO:0006511
MS3_00000894.1	1236	MobiDBLite	mobidb-lite	consensus disorder prediction	1000	1022	-
MS3_00000894.1	1236	Pfam	PF01088	Ubiquitin carboxyl-terminal hydrolase, family 1	3	126	3.4E-14	IPR001578	Peptidase C12, ubiquitin carboxyl-terminal hydrolase	GO:0004843|GO:0006511
MS3_00000894.1	1236	MobiDBLite	mobidb-lite	consensus disorder prediction	1123	1144	-
MS3_00000894.1	1236	MobiDBLite	mobidb-lite	consensus disorder prediction	1168	1227	-
MS3_00000894.1	1236	Gene3D	G3DSA:1.20.58.860		790	858	2.6E-9
MS3_00001323.1	932	MobiDBLite	mobidb-lite	consensus disorder prediction	633	672	-
MS3_00001323.1	932	PANTHER	PTHR11139		2	780	1.0E-105
MS3_00001323.1	932	MobiDBLite	mobidb-lite	consensus disorder prediction	620	672	-
MS3_00001323.1	932	PANTHER	PTHR11139:SF1		2	780	1.0E-105	IPR033317	Transcription-associated protein 1	GO:0000123|GO:0005634|GO:0016573
MS3_00001323.1	932	SUPERFAMILY	SSF48371		46	742	1.57E-7	IPR016024	Armadillo-type fold
MS3_00000290.1	402	Gene3D	G3DSA:3.30.70.270		246	379	5.0E-77	IPR043128	Reverse transcriptase/Diguanylate cyclase domain
MS3_00000290.1	402	CDD	cd01647	RT_LTR	205	379	5.49562E-87
MS3_00000290.1	402	Pfam	PF00078	Reverse transcriptase (RNA-dependent DNA polymerase)	221	379	7.9E-25	IPR000477	Reverse transcriptase domain
MS3_00000290.1	402	PANTHER	PTHR24559		59	398	5.9E-95
MS3_00000290.1	402	PANTHER	PTHR24559:SF253		59	398	5.9E-95
MS3_00000290.1	402	SUPERFAMILY	SSF56672		147	402	1.88E-87	IPR043502	DNA/RNA polymerase superfamily
MS3_00000290.1	402	Gene3D	G3DSA:2.40.70.10		18	122	5.3E-8	IPR021109	Aspartic peptidase domain superfamily
MS3_00000290.1	402	ProSiteProfiles	PS50878	Reverse transcriptase (RT) catalytic domain profile.	202	379	12.852	IPR000477	Reverse transcriptase domain
MS3_00000290.1	402	Gene3D	G3DSA:3.10.10.10		172	306	5.0E-77
MS3_00000290.1	402	SUPERFAMILY	SSF50630		24	107	1.39E-9	IPR021109	Aspartic peptidase domain superfamily
MS3_00000605.1	2612	ProSiteProfiles	PS51854	CSPG repeat profile.	400	497	10.63	IPR039005	CSPG repeat
MS3_00000605.1	2612	Gene3D	G3DSA:2.60.40.2030		2212	2348	4.2E-7	IPR038081	CalX-like domain superfamily
MS3_00000605.1	2612	PANTHER	PTHR45739		2070	2385	8.8E-113
MS3_00000605.1	2612	PANTHER	PTHR45739		969	1581	8.8E-113
MS3_00000605.1	2612	PANTHER	PTHR45739		1849	2024	8.8E-113
MS3_00000605.1	2612	SUPERFAMILY	SSF56436		2456	2610	8.22E-24	IPR016187	C-type lectin fold
MS3_00000605.1	2612	SUPERFAMILY	SSF141072		2225	2341	1.18E-6	IPR038081	CalX-like domain superfamily
MS3_00000605.1	2612	ProSiteProfiles	PS50041	C-type lectin domain profile.	2466	2596	16.333	IPR001304	C-type lectin-like
MS3_00000605.1	2612	PANTHER	PTHR45739:SF7		1849	2024	8.8E-113
MS3_00000605.1	2612	Gene3D	G3DSA:3.10.100.10		2437	2608	2.1E-25	IPR016186	C-type lectin-like/link domain superfamily
MS3_00000605.1	2612	ProSiteProfiles	PS51854	CSPG repeat profile.	1186	1288	9.1	IPR039005	CSPG repeat
MS3_00000605.1	2612	Pfam	PF00059	Lectin C-type domain	2478	2606	7.6E-11	IPR001304	C-type lectin-like
MS3_00000605.1	2612	CDD	cd00037	CLECT	2469	2607	1.13326E-17
MS3_00000605.1	2612	Pfam	PF16184	Cadherin-like	1039	1164	5.3E-7
MS3_00000605.1	2612	Pfam	PF16184	Cadherin-like	1292	1424	2.2E-16
MS3_00000605.1	2612	Pfam	PF16184	Cadherin-like	1907	2010	1.6E-9
MS3_00000605.1	2612	PANTHER	PTHR45739		318	514	8.8E-113
MS3_00000605.1	2612	ProSiteProfiles	PS51854	CSPG repeat profile.	1920	2017	12.195	IPR039005	CSPG repeat
MS3_00000605.1	2612	PANTHER	PTHR45739:SF7		318	514	8.8E-113
MS3_00000605.1	2612	PANTHER	PTHR45739:SF7		969	1581	8.8E-113
MS3_00000605.1	2612	PANTHER	PTHR45739:SF7		2452	2607	8.8E-113
MS3_00000605.1	2612	PANTHER	PTHR45739		76	185	8.8E-113
MS3_00000605.1	2612	PANTHER	PTHR45739		2452	2607	8.8E-113
MS3_00000605.1	2612	ProSiteProfiles	PS51854	CSPG repeat profile.	1053	1162	11.187	IPR039005	CSPG repeat
MS3_00000605.1	2612	ProSiteProfiles	PS51854	CSPG repeat profile.	1307	1422	16.456	IPR039005	CSPG repeat
MS3_00000605.1	2612	PANTHER	PTHR45739:SF7		76	185	8.8E-113
MS3_00000605.1	2612	PANTHER	PTHR45739:SF7		2070	2385	8.8E-113
MS3_00000605.1	2612	SMART	SM00034		2459	2606	9.0E-15	IPR001304	C-type lectin-like
MS3_00000916.1	173	Gene3D	G3DSA:3.30.70.270		1	72	8.1E-9	IPR043128	Reverse transcriptase/Diguanylate cyclase domain
MS3_00000916.1	173	Gene3D	G3DSA:3.30.70.270		85	150	3.1E-6	IPR043128	Reverse transcriptase/Diguanylate cyclase domain
MS3_00000916.1	173	Gene3D	G3DSA:3.10.20.370		151	173	3.1E-6
MS3_00000916.1	173	SUPERFAMILY	SSF56672		20	173	5.48E-20	IPR043502	DNA/RNA polymerase superfamily
MS3_00001168.1	2201	CDD	cd08638	DNA_pol_A_theta	1791	2196	5.09199E-133
MS3_00001168.1	2201	Gene3D	G3DSA:3.40.50.300		18	246	1.5E-50
MS3_00001168.1	2201	Pfam	PF00270	DEAD/DEAH box helicase	37	229	1.0E-13	IPR011545	DEAD/DEAH box helicase domain	GO:0003676|GO:0005524
MS3_00001168.1	2201	PANTHER	PTHR10133:SF42		309	1258	0.0
MS3_00001168.1	2201	PANTHER	PTHR10133:SF42		1684	2131	0.0
MS3_00001168.1	2201	SUPERFAMILY	SSF52540		44	512	1.7E-42	IPR027417	P-loop containing nucleoside triphosphate hydrolase
MS3_00001168.1	2201	SMART	SM00490		413	499	3.9E-18	IPR001650	Helicase, C-terminal
MS3_00001168.1	2201	PANTHER	PTHR10133		309	1258	0.0	IPR002298	DNA polymerase A	GO:0003887|GO:0006261
MS3_00001168.1	2201	PANTHER	PTHR10133:SF42		18	253	0.0
MS3_00001168.1	2201	Pfam	PF00476	DNA polymerase family A	1709	2194	3.8E-80	IPR001098	DNA-directed DNA polymerase, family A, palm domain	GO:0003677|GO:0003887|GO:0006260
MS3_00001168.1	2201	Gene3D	G3DSA:3.30.70.370		1848	2193	6.8E-63
MS3_00001168.1	2201	CDD	cd18026	DEXHc_POLQ-like	17	246	2.28674E-86
MS3_00001168.1	2201	SUPERFAMILY	SSF158702		794	914	3.66E-32
MS3_00001168.1	2201	Gene3D	G3DSA:3.40.50.300		296	517	8.3E-58
MS3_00001168.1	2201	MobiDBLite	mobidb-lite	consensus disorder prediction	1354	1376	-
MS3_00001168.1	2201	MobiDBLite	mobidb-lite	consensus disorder prediction	1354	1371	-
MS3_00001168.1	2201	SUPERFAMILY	SSF56672		1683	2196	5.78E-82	IPR043502	DNA/RNA polymerase superfamily
MS3_00001168.1	2201	PANTHER	PTHR10133		18	253	0.0	IPR002298	DNA polymerase A	GO:0003887|GO:0006261
MS3_00001168.1	2201	PANTHER	PTHR10133		1684	2131	0.0	IPR002298	DNA polymerase A	GO:0003887|GO:0006261
MS3_00001168.1	2201	CDD	cd18795	SF2_C_Ski2	245	511	6.46928E-41
MS3_00001168.1	2201	ProSiteProfiles	PS51194	Superfamilies 1 and 2 helicase C-terminal domain profile.	391	552	12.187	IPR001650	Helicase, C-terminal
MS3_00001168.1	2201	ProSiteProfiles	PS51192	Superfamilies 1 and 2 helicase ATP-binding type-1 domain profile.	44	243	16.633	IPR014001	Helicase superfamily 1/2, ATP-binding domain
MS3_00001168.1	2201	Gene3D	G3DSA:1.10.3380.20		777	893	1.7E-18
MS3_00001168.1	2201	Gene3D	G3DSA:1.20.1060.10		1700	1830	6.5E-16
MS3_00001168.1	2201	SMART	SM00482		1910	2157	8.3E-45	IPR001098	DNA-directed DNA polymerase, family A, palm domain	GO:0003677|GO:0003887|GO:0006260
MS3_00001168.1	2201	ProSitePatterns	PS00447	DNA polymerase family A signature.	1995	2014	-	IPR019760	DNA-directed DNA polymerase, family A, conserved site	GO:0003887|GO:0006260
MS3_00001168.1	2201	SMART	SM00487		29	252	1.6E-14	IPR014001	Helicase superfamily 1/2, ATP-binding domain
MS3_00001168.1	2201	MobiDBLite	mobidb-lite	consensus disorder prediction	586	622	-
MS3_00001168.1	2201	Pfam	PF00271	Helicase conserved C-terminal domain	417	499	1.3E-10	IPR001650	Helicase, C-terminal
MS3_00001168.1	2201	Gene3D	G3DSA:1.10.150.20		1933	2115	6.8E-63
MS3_00000478.1	114	Coils	Coil		41	75	-
MS3_00000478.1	114	MobiDBLite	mobidb-lite	consensus disorder prediction	1	29	-
MS3_00000478.1	114	PANTHER	PTHR12587		1	90	3.8E-18	IPR029515	LAR-interacting protein, Liprin
MS3_00000478.1	114	MobiDBLite	mobidb-lite	consensus disorder prediction	8	29	-
MS3_00000478.1	114	PANTHER	PTHR12587:SF4		1	90	3.8E-18	IPR030440	Liprin-alpha-3	GO:0007269|GO:0048786
MS3_00001140.1	586	Gene3D	G3DSA:3.30.70.270		2	139	2.2E-36	IPR043128	Reverse transcriptase/Diguanylate cyclase domain
MS3_00001140.1	586	PANTHER	PTHR24559		48	546	3.6E-136
MS3_00001140.1	586	Gene3D	G3DSA:3.30.420.10		278	409	3.5E-72	IPR036397	Ribonuclease H superfamily	GO:0003676
MS3_00001140.1	586	Gene3D	G3DSA:2.30.30.140		466	529	3.5E-72
MS3_00001140.1	586	Gene3D	G3DSA:3.10.20.370		9	126	2.2E-36
MS3_00001140.1	586	Pfam	PF17921	Integrase zinc binding domain	202	257	4.6E-19	IPR041588	Integrase zinc-binding domain
MS3_00001140.1	586	Pfam	PF00665	Integrase core domain	274	384	6.4E-21	IPR001584	Integrase, catalytic core	GO:0015074
MS3_00001140.1	586	ProSiteProfiles	PS50994	Integrase catalytic domain profile.	265	438	23.075	IPR001584	Integrase, catalytic core	GO:0015074
MS3_00001140.1	586	SUPERFAMILY	SSF56672		12	125	1.63E-25	IPR043502	DNA/RNA polymerase superfamily
MS3_00001140.1	586	CDD	cd09274	RNase_HI_RT_Ty3	20	140	5.80697E-45
MS3_00001140.1	586	Pfam	PF17917	RNase H-like domain found in reverse transcriptase	14	119	1.3E-27	IPR041373	Reverse transcriptase, RNase H-like domain
MS3_00001140.1	586	SUPERFAMILY	SSF53098		268	420	2.18E-36	IPR012337	Ribonuclease H-like superfamily
MS3_00001140.1	586	PANTHER	PTHR24559:SF253		48	546	3.6E-136
MS3_00001140.1	586	Gene3D	G3DSA:1.10.10.2300		410	465	3.5E-72
MS3_00001140.1	586	Gene3D	G3DSA:1.10.340.70		182	256	8.2E-16
MS3_00000628.1	299	Coils	Coil		212	239	-
MS3_00000628.1	299	MobiDBLite	mobidb-lite	consensus disorder prediction	237	256	-
MS3_00000628.1	299	PANTHER	PTHR33327		23	201	3.9E-55
MS3_00000994.1	171	Pfam	PF17784	Sulfotransferase domain	22	146	1.1E-29	IPR040632	Sulfotransferase, S. mansonii-type
MS3_00000994.1	171	SUPERFAMILY	SSF52540		22	145	3.19E-10	IPR027417	P-loop containing nucleoside triphosphate hydrolase
MS3_00000994.1	171	PANTHER	PTHR36978		22	150	2.8E-19
MS3_00000994.1	171	Gene3D	G3DSA:3.40.50.300		5	171	1.8E-36
MS3_00000030.1	274	MobiDBLite	mobidb-lite	consensus disorder prediction	149	180	-
MS3_00000030.1	274	MobiDBLite	mobidb-lite	consensus disorder prediction	242	256	-
MS3_00000030.1	274	MobiDBLite	mobidb-lite	consensus disorder prediction	238	274	-
MS3_00001007.1	109	Coils	Coil		105	109	-
MS3_00000453.2	124	Pfam	PF00225	Kinesin motor domain	11	118	2.3E-25	IPR001752	Kinesin motor domain	GO:0003777|GO:0005524|GO:0007018|GO:0008017
MS3_00000453.2	124	PANTHER	PTHR24115:SF744		3	120	1.1E-28
MS3_00000453.2	124	PANTHER	PTHR24115		3	120	1.1E-28	IPR027640	Kinesin-like protein	GO:0003777|GO:0007018
MS3_00000453.2	124	SUPERFAMILY	SSF52540		3	119	7.48E-32	IPR027417	P-loop containing nucleoside triphosphate hydrolase
MS3_00000453.2	124	SMART	SM00129		3	123	2.4E-5	IPR001752	Kinesin motor domain	GO:0003777|GO:0005524|GO:0007018|GO:0008017
MS3_00000453.2	124	Gene3D	G3DSA:3.40.850.10		3	122	2.2E-37	IPR036961	Kinesin motor domain superfamily
MS3_00000453.2	124	ProSiteProfiles	PS50067	Kinesin motor domain profile.	5	124	31.438	IPR001752	Kinesin motor domain	GO:0003777|GO:0005524|GO:0007018|GO:0008017
MS3_00001336.1	233	PANTHER	PTHR31308:SF3		8	173	3.8E-23
MS3_00001336.1	233	Gene3D	G3DSA:3.20.20.80		2	87	3.5E-5
MS3_00001336.1	233	PANTHER	PTHR31308		8	173	3.8E-23
MS3_00001336.1	233	SUPERFAMILY	SSF51445		18	79	1.04E-5	IPR017853	Glycoside hydrolase superfamily
MS3_00001336.1	233	Pfam	PF18564	Glycoside hydrolase family 5 C-terminal domain	92	172	4.4E-10	IPR041036	Glycoside hydrolase family 5 C-terminal domain
MS3_00000490.1	136	Gene3D	G3DSA:3.40.50.2020		1	135	4.4E-26	IPR029057	Phosphoribosyltransferase-like
MS3_00000490.1	136	PANTHER	PTHR43340		7	132	5.7E-22
MS3_00000490.1	136	PANTHER	PTHR43340:SF5		7	132	5.7E-22
MS3_00000490.1	136	SUPERFAMILY	SSF53271		17	124	2.55E-11	IPR029057	Phosphoribosyltransferase-like
MS3_00001154.1	287	PANTHER	PTHR19446:SF425		47	284	1.5E-41
MS3_00001154.1	287	SUPERFAMILY	SSF56672		91	264	8.0E-7	IPR043502	DNA/RNA polymerase superfamily
MS3_00001154.1	287	Pfam	PF00078	Reverse transcriptase (RNA-dependent DNA polymerase)	158	284	1.2E-18	IPR000477	Reverse transcriptase domain
MS3_00001154.1	287	PANTHER	PTHR19446		47	284	1.5E-41
MS3_00000019.1	359	Gene3D	G3DSA:3.60.10.10		101	328	2.4E-25	IPR036691	Endonuclease/exonuclease/phosphatase superfamily
MS3_00000019.1	359	Pfam	PF14529	Endonuclease-reverse transcriptase	205	322	1.7E-11	IPR005135	Endonuclease/exonuclease/phosphatase
MS3_00000019.1	359	PANTHER	PTHR47510		90	333	1.2E-28
MS3_00000019.1	359	SUPERFAMILY	SSF56219		101	326	2.62E-17	IPR036691	Endonuclease/exonuclease/phosphatase superfamily
MS3_00000928.1	199	PANTHER	PTHR33327		12	180	1.8E-41
MS3_00000944.2	2570	Pfam	PF10495	Pericentrin-AKAP-450 domain of centrosomal targeting protein	2254	2338	1.1E-15	IPR019528	Pericentrin/AKAP-450 centrosomal targeting domain
MS3_00000944.2	2570	PANTHER	PTHR34491		66	1224	2.7E-40
MS3_00000944.2	2570	Coils	Coil		2005	2039	-
MS3_00000944.2	2570	MobiDBLite	mobidb-lite	consensus disorder prediction	458	477	-
MS3_00000944.2	2570	Coils	Coil		1894	1949	-
MS3_00000944.2	2570	MobiDBLite	mobidb-lite	consensus disorder prediction	499	521	-
MS3_00000944.2	2570	Coils	Coil		825	898	-
MS3_00000944.2	2570	Coils	Coil		1866	1886	-
MS3_00000944.2	2570	Coils	Coil		394	421	-
MS3_00000944.2	2570	MobiDBLite	mobidb-lite	consensus disorder prediction	499	519	-
MS3_00000944.2	2570	Coils	Coil		673	693	-
MS3_00000944.2	2570	MobiDBLite	mobidb-lite	consensus disorder prediction	2112	2131	-
MS3_00000944.2	2570	Coils	Coil		1483	1517	-
MS3_00000944.2	2570	Coils	Coil		1441	1461	-
MS3_00000944.2	2570	MobiDBLite	mobidb-lite	consensus disorder prediction	2547	2570	-
MS3_00000944.2	2570	Coils	Coil		1178	1222	-
MS3_00000944.2	2570	Coils	Coil		65	99	-
MS3_00000944.2	2570	Coils	Coil		109	175	-
MS3_00000944.2	2570	Coils	Coil		1399	1419	-
MS3_00000944.2	2570	Coils	Coil		1824	1851	-
MS3_00000944.2	2570	MobiDBLite	mobidb-lite	consensus disorder prediction	2112	2132	-
MS3_00000944.2	2570	MobiDBLite	mobidb-lite	consensus disorder prediction	1104	1133	-
MS3_00001286.1	323	SUPERFAMILY	SSF51735		18	280	1.9E-52	IPR036291	NAD(P)-binding domain superfamily
MS3_00001286.1	323	PRINTS	PR00080	Short-chain dehydrogenase/reductase (SDR) superfamily signature	173	181	8.4E-5	IPR002347	Short-chain dehydrogenase/reductase SDR
MS3_00001286.1	323	PRINTS	PR00080	Short-chain dehydrogenase/reductase (SDR) superfamily signature	122	133	8.4E-5	IPR002347	Short-chain dehydrogenase/reductase SDR
MS3_00001286.1	323	PRINTS	PR00080	Short-chain dehydrogenase/reductase (SDR) superfamily signature	206	225	8.4E-5	IPR002347	Short-chain dehydrogenase/reductase SDR
MS3_00001286.1	323	PANTHER	PTHR24320		16	80	2.7E-87
MS3_00001286.1	323	CDD	cd05327	retinol-DH_like_SDR_c_like	20	310	3.11856E-87
MS3_00001286.1	323	Pfam	PF00106	short chain dehydrogenase	21	67	2.3E-7	IPR002347	Short-chain dehydrogenase/reductase SDR
[truncated: 139,344 more rows]
