# Supplementary material for: Chromosome-level genome of Schistosoma haematobium underpins genome-wide explorations of molecular variation
Source: PLoS Pathog. 2022 Feb 15;18(2):e1010288. doi: 10.1371/journal.ppat.1010288 (PMC8846543; doi:10.1371/journal.ppat.1010288)
Supplement: S6 Table — (XLSX) [file ppat.1010288.s011.xlsx]

## Sheet: eggNOG
S6 Table. Annotation of inferred Schistosoma haematobium proteins based on matches to the eggNOG database
S. haematobium protein identifier	eggNOG ortholog	E-value	Score	Predicted gene name	GO terms	KEGG KO terms	eggNOG annotation
MS3_00000001.1	44689.DDB0229453	6.3e-14	86.3	DBF2	GO:0000003,GO:0000166,GO:0000278,GO:0000280,GO:0000281,GO:0000910,GO:0000917,GO:0000922,GO:0001704,GO:0001707,GO:0001882,GO:0001883,GO:0003006,GO:0003674,GO:0003824,GO:0004672,GO:0004674,GO:0004690,GO:0004691,GO:0005488,GO:0005524,GO:0005575,GO:0005576,GO:0005615,GO:0005622,GO:0005623,GO:0005628,GO:0005634,GO:0005730,GO:0005737,GO:0005739,GO:0005815,GO:0005816,GO:0005819,GO:0005829,GO:0005856,GO:…	K00870,K06684,K06686,K08282,K08286	serine threonine-protein kinase
MS3_00000002.1	400682.PAC_15709845	3.4e-25	121.7				Inherit from opiNOG: to reverse transcriptase
MS3_00000009.1	6183.Smp_021370__mRNA	1.5e-148	530.8	B4GALT3	GO:0000003,GO:0000138,GO:0000139,GO:0001525,GO:0001568,GO:0001667,GO:0001763,GO:0001944,GO:0002009,GO:0002064,GO:0002376,GO:0002526,GO:0003006,GO:0003674,GO:0003824,GO:0003831,GO:0003945,GO:0004461,GO:0005488,GO:0005515,GO:0005575,GO:0005576,GO:0005622,GO:0005623,GO:0005737,GO:0005794,GO:0005795,GO:0005886,GO:0005903,GO:0005911,GO:0005975,GO:0005984,GO:0005988,GO:0005989,GO:0005996,GO:0006012,GO:…	K07966,K07967,K07968	UDP-Gal betaGlcNAc beta 1,4- galactosyltransferase, polypeptide
MS3_00000009.2	6183.Smp_021370__mRNA	2.2e-158	563.5	B4GALT3	GO:0000003,GO:0000138,GO:0000139,GO:0001525,GO:0001568,GO:0001667,GO:0001763,GO:0001944,GO:0002009,GO:0002064,GO:0002376,GO:0002526,GO:0003006,GO:0003674,GO:0003824,GO:0003831,GO:0003945,GO:0004461,GO:0005488,GO:0005515,GO:0005575,GO:0005576,GO:0005622,GO:0005623,GO:0005737,GO:0005794,GO:0005795,GO:0005886,GO:0005903,GO:0005911,GO:0005975,GO:0005984,GO:0005988,GO:0005989,GO:0005996,GO:0006012,GO:…	K07966,K07967,K07968	UDP-Gal betaGlcNAc beta 1,4- galactosyltransferase, polypeptide
MS3_00000012.1	353151.XP_665758.1	1.2e-11	76.6
MS3_00000013.1	8128.ENSONIP00000013870	7.4e-09	66.2				receptor
MS3_00000016.1	6183.Smp_069600__mRNA	0.0	2016.5	RECQL4	GO:0000003,GO:0000075,GO:0000077,GO:0001501,GO:0002164,GO:0003006,GO:0003674,GO:0003676,GO:0003677,GO:0003678,GO:0003697,GO:0003824,GO:0004003,GO:0004386,GO:0005488,GO:0005575,GO:0005622,GO:0005623,GO:0005634,GO:0005737,GO:0006139,GO:0006152,GO:0006163,GO:0006195,GO:0006200,GO:0006259,GO:0006260,GO:0006275,GO:0006277,GO:0006281,GO:0006284,GO:0006302,GO:0006725,GO:0006753,GO:0006793,GO:0006796,GO:…	K10730	DNA helicase
MS3_00000019.1	13735.ENSPSIP00000001841	5.8e-25	120.6				Reverse transcriptase (RNA-dependent DNA polymerase)
MS3_00000023.1	6183.Smp_029480__mRNA	3.1e-185	653.3		GO:0000226,GO:0000242,GO:0000902,GO:0003674,GO:0003774,GO:0003777,GO:0003824,GO:0005575,GO:0005622,GO:0005623,GO:0005737,GO:0005813,GO:0005815,GO:0005856,GO:0006996,GO:0007010,GO:0007017,GO:0008150,GO:0008152,GO:0009653,GO:0009987,GO:0010927,GO:0015630,GO:0016043,GO:0016462,GO:0016787,GO:0016817,GO:0016818,GO:0017111,GO:0022607,GO:0030030,GO:0030031,GO:0031023,GO:0032502,GO:0032989,GO:0032990,GO:…	K16531	bardet-biedl syndrome
MS3_00000028.1	6183.Smp_163810__mRNA	1e-30	137.9	LAMC1	GO:0000003,GO:0000902,GO:0000904,GO:0001654,GO:0002119,GO:0002164,GO:0003008,GO:0003674,GO:0005198,GO:0005201,GO:0005488,GO:0005575,GO:0005576,GO:0005578,GO:0005604,GO:0005605,GO:0005606,GO:0005615,GO:0006461,GO:0006928,GO:0006935,GO:0007044,GO:0007155,GO:0007275,GO:0007399,GO:0007409,GO:0007411,GO:0007417,GO:0007423,GO:0007492,GO:0007517,GO:0007519,GO:0007568,GO:0007600,GO:0007601,GO:0007610,GO:…	K05635,K06247	Laminin, alpha
MS3_00000030.1	7668.SPU_005630tr	6.6e-37	159.8				Reverse transcriptase (RNA-dependent DNA polymerase)
MS3_00000033.1	400682.PAC_15703596	5.8e-35	153.3				Inherit from opiNOG: protein Hydra magnipapillata
MS3_00000039.1	7668.SPU_002147tr	3.5e-11	73.2		GO:0003008,GO:0003674,GO:0005215,GO:0005277,GO:0005326,GO:0005488,GO:0005515,GO:0005575,GO:0005622,GO:0005623,GO:0005737,GO:0005886,GO:0006810,GO:0006811,GO:0006812,GO:0006836,GO:0006996,GO:0007010,GO:0007154,GO:0007267,GO:0007268,GO:0007271,GO:0007610,GO:0007626,GO:0008150,GO:0008324,GO:0009653,GO:0009987,GO:0010646,GO:0010647,GO:0010927,GO:0015075,GO:0015870,GO:0016010,GO:0016014,GO:0016020,GO:…	K10366	Dystrophin
MS3_00000040.1	7668.SPU_002147tr	4e-13	79.7		GO:0003008,GO:0003674,GO:0005215,GO:0005277,GO:0005326,GO:0005488,GO:0005515,GO:0005575,GO:0005622,GO:0005623,GO:0005737,GO:0005886,GO:0006810,GO:0006811,GO:0006812,GO:0006836,GO:0006996,GO:0007010,GO:0007154,GO:0007267,GO:0007268,GO:0007271,GO:0007610,GO:0007626,GO:0008150,GO:0008324,GO:0009653,GO:0009987,GO:0010646,GO:0010647,GO:0010927,GO:0015075,GO:0015870,GO:0016010,GO:0016014,GO:0016020,GO:…	K10366	Dystrophin
MS3_00000043.1	6183.Smp_163810__mRNA	1.8e-28	131.0	LAMC1	GO:0000003,GO:0000902,GO:0000904,GO:0001654,GO:0002119,GO:0002164,GO:0003008,GO:0003674,GO:0005198,GO:0005201,GO:0005488,GO:0005575,GO:0005576,GO:0005578,GO:0005604,GO:0005605,GO:0005606,GO:0005615,GO:0006461,GO:0006928,GO:0006935,GO:0007044,GO:0007155,GO:0007275,GO:0007399,GO:0007409,GO:0007411,GO:0007417,GO:0007423,GO:0007492,GO:0007517,GO:0007519,GO:0007568,GO:0007600,GO:0007601,GO:0007610,GO:…	K05635,K06247	Laminin, alpha
MS3_00000044.1	7668.SPU_000635tr	7.2e-285	985.3				multicellular organismal development
MS3_00000047.1	7668.SPU_010000tr	2e-40	171.8				Pao retrotransposon peptidase
MS3_00000049.1	6183.Smp_088610__mRNA	1.8e-37	161.8				transposase domain-containing protein
MS3_00000051.3	6183.Smp_166780__mRNA	8.8e-239	831.2	CABIN1	GO:0003674,GO:0004857,GO:0004864,GO:0005488,GO:0005515,GO:0005575,GO:0005622,GO:0005623,GO:0005634,GO:0005737,GO:0007154,GO:0007165,GO:0007166,GO:0008150,GO:0009987,GO:0010941,GO:0016234,GO:0016235,GO:0019208,GO:0019212,GO:0019222,GO:0019888,GO:0019899,GO:0019902,GO:0019903,GO:0019904,GO:0023052,GO:0030234,GO:0030346,GO:0043086,GO:0043226,GO:0043227,GO:0043229,GO:0043231,GO:0044092,GO:0044424,GO:…	K17613	Calcineurin binding protein 1
MS3_00000051.2	6183.Smp_166780__mRNA	0.0	2171.0	CABIN1	GO:0003674,GO:0004857,GO:0004864,GO:0005488,GO:0005515,GO:0005575,GO:0005622,GO:0005623,GO:0005634,GO:0005737,GO:0007154,GO:0007165,GO:0007166,GO:0008150,GO:0009987,GO:0010941,GO:0016234,GO:0016235,GO:0019208,GO:0019212,GO:0019222,GO:0019888,GO:0019899,GO:0019902,GO:0019903,GO:0019904,GO:0023052,GO:0030234,GO:0030346,GO:0043086,GO:0043226,GO:0043227,GO:0043229,GO:0043231,GO:0044092,GO:0044424,GO:…	K17613	Calcineurin binding protein 1
MS3_00000051.1	6183.Smp_166780__mRNA	0.0	1929.5	CABIN1	GO:0003674,GO:0004857,GO:0004864,GO:0005488,GO:0005515,GO:0005575,GO:0005622,GO:0005623,GO:0005634,GO:0005737,GO:0007154,GO:0007165,GO:0007166,GO:0008150,GO:0009987,GO:0010941,GO:0016234,GO:0016235,GO:0019208,GO:0019212,GO:0019222,GO:0019888,GO:0019899,GO:0019902,GO:0019903,GO:0019904,GO:0023052,GO:0030234,GO:0030346,GO:0043086,GO:0043226,GO:0043227,GO:0043229,GO:0043231,GO:0044092,GO:0044424,GO:…	K17613	Calcineurin binding protein 1
MS3_00000055.1	7668.SPU_019416tr	2.1e-151	541.2				multicellular organismal development
MS3_00000060.1	6183.Smp_169900.2__mRNA	0.0	1454.1	SIK3	GO:0000003,GO:0000166,GO:0000287,GO:0001709,GO:0001882,GO:0001883,GO:0002119,GO:0002164,GO:0003002,GO:0003006,GO:0003674,GO:0003824,GO:0004672,GO:0004674,GO:0005488,GO:0005515,GO:0005524,GO:0005575,GO:0005622,GO:0005623,GO:0005737,GO:0005938,GO:0006464,GO:0006468,GO:0006793,GO:0006796,GO:0006950,GO:0007163,GO:0007275,GO:0007389,GO:0007399,GO:0007405,GO:0007548,GO:0008104,GO:0008105,GO:0008150,GO:…	K08798,K19009	SIK family kinase 3
MS3_00000062.1	281687.CJA37286	3.1e-81	307.0				Inherit from opiNOG: to reverse transcriptase
MS3_00000068.1	6183.Smp_162540__mRNA	8.9e-260	901.0	TEKT5	GO:0000003,GO:0005575,GO:0005622,GO:0005623,GO:0005737,GO:0005929,GO:0005930,GO:0007320,GO:0007618,GO:0007620,GO:0008150,GO:0022414,GO:0031514,GO:0032501,GO:0032504,GO:0032838,GO:0035085,GO:0042995,GO:0043226,GO:0043227,GO:0043229,GO:0043231,GO:0044422,GO:0044424,GO:0044441,GO:0044444,GO:0044446,GO:0044463,GO:0044464,GO:0044703,GO:0044706,GO:0046692,GO:0048609,GO:0051704,GO:0097014	K18630,K18632	tektin 5
MS3_00000071.1	45351.NEMVEDRAFT_v1g135731-PA	9.7e-63	245.7
MS3_00000079.1	44689.DDB0230105	8.2e-08	62.0		GO:0003674,GO:0003824,GO:0004672,GO:0004674,GO:0006464,GO:0006468,GO:0006793,GO:0006796,GO:0008150,GO:0008152,GO:0009987,GO:0016301,GO:0016310,GO:0016740,GO:0016772,GO:0016773,GO:0019538,GO:0036211,GO:0043170,GO:0043412,GO:0044237,GO:0044238,GO:0044260,GO:0044267,GO:0071704	K00924,K08287,K08823	CDC-like kinase
MS3_00000080.1	6183.Smp_083240__mRNA	2.3e-77	293.5				Protein of unknown function (DUF3421)
MS3_00000081.1	31234.CRE19532	0.0	1076.2				Inherit from opiNOG: to reverse transcriptase
MS3_00000082.1	6183.Smp_105910__mRNA	0.0	1490.3	EP300	GO:0000003,GO:0000075,GO:0000076,GO:0000122,GO:0000123,GO:0000228,GO:0000775,GO:0000776,GO:0000777,GO:0000779,GO:0000785,GO:0000790,GO:0000793,GO:0000940,GO:0000975,GO:0000976,GO:0000981,GO:0000982,GO:0000987,GO:0000988,GO:0000989,GO:0001047,GO:0001067,GO:0001071,GO:0001076,GO:0001078,GO:0001085,GO:0001102,GO:0001104,GO:0001105,GO:0001159,GO:0001190,GO:0001191,GO:0001227,GO:0001501,GO:0001505,GO:…	K03868,K04498	E1A binding protein p300
MS3_00000082.2	6183.Smp_105910__mRNA	0.0	4147.0	EP300	GO:0000003,GO:0000075,GO:0000076,GO:0000122,GO:0000123,GO:0000228,GO:0000775,GO:0000776,GO:0000777,GO:0000779,GO:0000785,GO:0000790,GO:0000793,GO:0000940,GO:0000975,GO:0000976,GO:0000981,GO:0000982,GO:0000987,GO:0000988,GO:0000989,GO:0001047,GO:0001067,GO:0001071,GO:0001076,GO:0001078,GO:0001085,GO:0001102,GO:0001104,GO:0001105,GO:0001159,GO:0001190,GO:0001191,GO:0001227,GO:0001501,GO:0001505,GO:…	K03868,K04498	E1A binding protein p300
MS3_00000087.2	6183.Smp_122850__mRNA	0.0	1153.7	HCFC2	GO:0000122,GO:0000123,GO:0000988,GO:0000989,GO:0001071,GO:0002119,GO:0002164,GO:0003674,GO:0003682,GO:0003700,GO:0003712,GO:0003713,GO:0005488,GO:0005515,GO:0005575,GO:0005622,GO:0005623,GO:0005634,GO:0005654,GO:0005737,GO:0005739,GO:0006139,GO:0006325,GO:0006338,GO:0006351,GO:0006355,GO:0006357,GO:0006366,GO:0006464,GO:0006473,GO:0006475,GO:0006479,GO:0006725,GO:0006807,GO:0006950,GO:0006979,GO:…	K14966	host cell factor
MS3_00000090.1	44689.DDB0185197	1e-13	85.5		GO:0000003,GO:0003006,GO:0003674,GO:0005083,GO:0005085,GO:0005088,GO:0005575,GO:0005576,GO:0005615,GO:0005622,GO:0005623,GO:0005737,GO:0005829,GO:0006140,GO:0006935,GO:0006950,GO:0007154,GO:0007165,GO:0007190,GO:0007264,GO:0007265,GO:0007275,GO:0008047,GO:0008150,GO:0009266,GO:0009314,GO:0009416,GO:0009453,GO:0009605,GO:0009628,GO:0009889,GO:0009891,GO:0009893,GO:0009966,GO:0009967,GO:0009987,GO:…	K06277	guanine nucleotide exchange factor
MS3_00000091.1	6183.Smp_129170__mRNA	0.0	1175.2			K18669	dual-specificity tyrosine-(Y)-phosphorylation regulated kinase
MS3_00000092.1	13735.ENSPSIP00000001474	6.8e-12	76.6				Inherit from KOG: Retrotransposon protein
MS3_00000093.1	7668.SPU_019416tr	1.5e-41	174.9				multicellular organismal development
MS3_00000096.1	7739.JGI238945	2.3e-75	287.3				Endonuclease/Exonuclease/phosphatase family
MS3_00000099.1	7668.SPU_010000tr	4.3e-78	297.0				Pao retrotransposon peptidase
MS3_00000101.1	6183.Smp_063300__mRNA	4.9e-46	188.7	RPL36	GO:0000003,GO:0000184,GO:0000228,GO:0000956,GO:0002119,GO:0002164,GO:0003674,GO:0003735,GO:0005198,GO:0005488,GO:0005515,GO:0005575,GO:0005622,GO:0005623,GO:0005634,GO:0005694,GO:0005730,GO:0005737,GO:0005829,GO:0005840,GO:0006139,GO:0006401,GO:0006402,GO:0006412,GO:0006413,GO:0006414,GO:0006415,GO:0006605,GO:0006612,GO:0006613,GO:0006614,GO:0006725,GO:0006807,GO:0006810,GO:0006886,GO:0007275,GO:…	K02920	60S ribosomal protein L36
MS3_00000104.1	6183.Smp_124770.1__mRNA	1.3e-15	87.8				Reverse transcriptase (RNA-dependent DNA polymerase)
MS3_00000107.1	1005048.CFU_3728	2.9e-17	95.9				domain-containing protein
MS3_00000108.1	352914.XP_725600.1	3.8e-08	66.2				KH domain containing 3-like, subcortical maternal complex member
MS3_00000108.2	44689.DDB0220469	2.7e-09	70.1	WC2	GO:0000003,GO:0001678,GO:0002065,GO:0003006,GO:0005575,GO:0005622,GO:0005623,GO:0005634,GO:0005737,GO:0006950,GO:0007275,GO:0008150,GO:0009314,GO:0009416,GO:0009605,GO:0009628,GO:0009637,GO:0009653,GO:0009743,GO:0009746,GO:0009749,GO:0009888,GO:0009889,GO:0009891,GO:0009893,GO:0009987,GO:0009991,GO:0010033,GO:0010564,GO:0010565,GO:0010913,GO:0010914,GO:0019222,GO:0019725,GO:0019954,GO:0022414,GO:…		cutinase gene palindrome-binding protein
MS3_00000110.1	7739.JGI238945	2.4e-48	197.6				Endonuclease/Exonuclease/phosphatase family
MS3_00000112.1	6183.Smp_113550__mRNA	1.4e-43	180.6
MS3_00000113.1	6183.Smp_141370__mRNA	7.2e-90	335.1	TMBIM4	GO:0000139,GO:0005575,GO:0005622,GO:0005623,GO:0005737,GO:0005794,GO:0005795,GO:0008150,GO:0009966,GO:0010646,GO:0010941,GO:0012505,GO:0016020,GO:0023051,GO:0031090,GO:0042981,GO:0043066,GO:0043067,GO:0043069,GO:0043226,GO:0043227,GO:0043229,GO:0043231,GO:0044422,GO:0044424,GO:0044431,GO:0044444,GO:0044446,GO:0044464,GO:0048519,GO:0048523,GO:0048583,GO:0050789,GO:0050794,GO:0050848,GO:0060548,GO:…	K06890	Transmembrane BAX inhibitor motif containing 4
MS3_00000116.1	281687.CJA37978	2.5e-53	215.7				Inherit from opiNOG: to reverse transcriptase
MS3_00000119.1	7070.TC006071-PA	3.1e-53	215.3				Inherit from biNOG: Reverse transcriptase (RNA-dependent DNA polymerase)
MS3_00000127.1	13037.EHJ73827	1.9e-60	238.8				Reverse transcriptase (RNA-dependent DNA polymerase)
MS3_00000130.1	7668.SPU_019416tr	1.5e-124	451.8				multicellular organismal development
MS3_00000131.1	7668.SPU_016256tr	9.8e-20	101.7				Pao retrotransposon peptidase
MS3_00000133.1	7668.SPU_010707tr	9.5e-10	70.1				Pao retrotransposon peptidase
MS3_00000134.1	7668.SPU_010707tr	9.6e-10	70.1				Pao retrotransposon peptidase
MS3_00000139.1	6183.Smp_000440__mRNA	4.6e-42	175.6
MS3_00000140.1	8128.ENSONIP00000026245	3e-12	76.6				Reverse transcriptase (RNA-dependent DNA polymerase)
MS3_00000142.1	31234.CRE03461	0.0	1088.2				Inherit from opiNOG: to reverse transcriptase
MS3_00000144.1	8049.ENSGMOP00000014267	6.9e-72	275.8				Endonuclease/Exonuclease/phosphatase family
MS3_00000146.1	400682.PAC_15699223	1.5e-33	148.3				Inherit from opiNOG: to reverse transcriptase
MS3_00000151.1	6183.Smp_100130.1__mRNA	1.4e-64	250.8	CD2BP2	GO:0000244,GO:0000375,GO:0000377,GO:0000387,GO:0000398,GO:0001654,GO:0003674,GO:0005488,GO:0005515,GO:0005575,GO:0005622,GO:0005623,GO:0005634,GO:0005654,GO:0005682,GO:0005737,GO:0006139,GO:0006396,GO:0006397,GO:0006725,GO:0006807,GO:0006810,GO:0006897,GO:0006909,GO:0006950,GO:0007275,GO:0007423,GO:0007444,GO:0008150,GO:0008152,GO:0008380,GO:0009611,GO:0009966,GO:0009967,GO:0009987,GO:0010467,GO:…	K13099	CD2 (cytoplasmic tail) binding protein 2
MS3_00000153.1	7668.SPU_010000tr	1.8e-89	335.1				Pao retrotransposon peptidase
MS3_00000154.1	6183.Smp_165890__mRNA	0.0	1248.8				RIM-binding protein of the cytomatrix active zone
MS3_00000155.1	6183.Smp_126440__mRNA	0.0	1129.8	ANKRD11	GO:0001501,GO:0001701,GO:0001894,GO:0005575,GO:0005622,GO:0005623,GO:0005634,GO:0005737,GO:0007275,GO:0008150,GO:0009653,GO:0009790,GO:0009792,GO:0009887,GO:0010171,GO:0032501,GO:0032502,GO:0035264,GO:0040007,GO:0042475,GO:0042476,GO:0042592,GO:0043009,GO:0043226,GO:0043227,GO:0043229,GO:0043231,GO:0044424,GO:0044464,GO:0044699,GO:0044707,GO:0044767,GO:0048513,GO:0048705,GO:0048731,GO:0048856,GO:…		ankyrin repeat domain
MS3_00000156.1	7668.SPU_010000tr	1.3e-53	215.7				Pao retrotransposon peptidase
MS3_00000157.1	6183.Smp_001180__mRNA	0.0	1815.0	RAD54L2	GO:0000988,GO:0000989,GO:0003674,GO:0003712,GO:0005575,GO:0005622,GO:0005623,GO:0005634,GO:0006139,GO:0006259,GO:0006281,GO:0006725,GO:0006807,GO:0006950,GO:0006974,GO:0008150,GO:0008152,GO:0009889,GO:0009987,GO:0010556,GO:0019219,GO:0019222,GO:0031323,GO:0031326,GO:0033554,GO:0034641,GO:0043170,GO:0043226,GO:0043227,GO:0043229,GO:0043231,GO:0044237,GO:0044238,GO:0044260,GO:0044424,GO:0044464,GO:…	K10876	RAD54-like 2 (S. cerevisiae)
MS3_00000157.2	6183.Smp_001180__mRNA	0.0	1815.0	RAD54L2	GO:0000988,GO:0000989,GO:0003674,GO:0003712,GO:0005575,GO:0005622,GO:0005623,GO:0005634,GO:0006139,GO:0006259,GO:0006281,GO:0006725,GO:0006807,GO:0006950,GO:0006974,GO:0008150,GO:0008152,GO:0009889,GO:0009987,GO:0010556,GO:0019219,GO:0019222,GO:0031323,GO:0031326,GO:0033554,GO:0034641,GO:0043170,GO:0043226,GO:0043227,GO:0043229,GO:0043231,GO:0044237,GO:0044238,GO:0044260,GO:0044424,GO:0044464,GO:…	K10876	RAD54-like 2 (S. cerevisiae)
MS3_00000170.1	7668.SPU_003317tr	7e-21	105.5
MS3_00000172.1	7668.SPU_009862tr	1.2e-57	228.4				multicellular organismal development
MS3_00000173.1	6183.Smp_130970__mRNA	1.2e-280	970.7			K06627	cyclin a
MS3_00000177.1	6183.Smp_046130__mRNA	2.9e-33	146.4	MICALL1	GO:0005575,GO:0005622,GO:0005623,GO:0005856,GO:0043226,GO:0043228,GO:0043229,GO:0043232,GO:0044424,GO:0044464	K19948	MICAL-like 1
MS3_00000178.1	6183.Smp_046140__mRNA	0.0	1411.0	NRBP1	GO:0000003,GO:0003674,GO:0003824,GO:0004672,GO:0004674,GO:0005488,GO:0005515,GO:0005575,GO:0005622,GO:0005623,GO:0005634,GO:0005654,GO:0005737,GO:0005794,GO:0005829,GO:0005938,GO:0006139,GO:0006351,GO:0006352,GO:0006366,GO:0006367,GO:0006464,GO:0006468,GO:0006725,GO:0006793,GO:0006796,GO:0006807,GO:0006810,GO:0006888,GO:0007275,GO:0007399,GO:0007610,GO:0008104,GO:0008150,GO:0008152,GO:0008361,GO:…	K08875	Nuclear receptor binding protein
MS3_00000181.1	6183.Smp_117990__mRNA	1.4e-36	157.9				Retrotransposon protein
MS3_00000182.1	7668.SPU_010000tr	2.5e-53	214.9				Pao retrotransposon peptidase
MS3_00000187.1	4533.OB01G29190.1	1.7e-12	77.4		GO:0005575,GO:0005623,GO:0005886,GO:0016020,GO:0044464,GO:0071944	K07874	Signal recognition particle receptor beta subunit
MS3_00000188.1	7668.SPU_010000tr	5.2e-70	270.8				Pao retrotransposon peptidase
MS3_00000190.1	281687.CJA37923	1.7e-195	688.3				Inherit from opiNOG: to reverse transcriptase
MS3_00000197.1	7159.AAEL017378-PA	2.5e-37	161.0		GO:0000278,GO:0003674,GO:0003676,GO:0003723,GO:0003746,GO:0005488,GO:0005575,GO:0005622,GO:0005623,GO:0005737,GO:0005739,GO:0006412,GO:0006414,GO:0006996,GO:0007030,GO:0007049,GO:0008135,GO:0008150,GO:0008152,GO:0008283,GO:0009058,GO:0009059,GO:0009987,GO:0010467,GO:0016043,GO:0019538,GO:0034645,GO:0043170,GO:0043226,GO:0043227,GO:0043229,GO:0043231,GO:0044237,GO:0044238,GO:0044249,GO:0044260,GO:…	K02358	This protein promotes the GTP-dependent binding of aminoacyl-tRNA to the A-site of ribosomes during protein biosynthesis (By similarity)
MS3_00000201.1	7668.SPU_006000tr	4.4e-68	265.0		GO:0005575,GO:0016020	K16681	Notch ligand involved in the mediation of Notch signaling (By similarity)
MS3_00000202.1	6183.Smp_121920__mRNA	7.6e-20	103.2	SLC18A2	GO:0001504,GO:0001505,GO:0001975,GO:0002790,GO:0003001,GO:0003008,GO:0003674,GO:0005215,GO:0005275,GO:0005430,GO:0005488,GO:0005575,GO:0005622,GO:0005623,GO:0005737,GO:0005783,GO:0005789,GO:0005886,GO:0005887,GO:0006584,GO:0006725,GO:0006807,GO:0006810,GO:0006811,GO:0006812,GO:0006836,GO:0006837,GO:0006950,GO:0007154,GO:0007267,GO:0007268,GO:0007269,GO:0007275,GO:0007568,GO:0007610,GO:0007626,GO:…	K08155	Solute carrier family 18 (Vesicular
MS3_00000203.1	6183.Smp_088610__mRNA	1.3e-48	198.4				transposase domain-containing protein
MS3_00000205.1	6183.Smp_191310__mRNA	1.7e-103	381.7	HDAC9	GO:0000118,GO:0000122,GO:0000975,GO:0000976,GO:0000981,GO:0000982,GO:0000988,GO:0000989,GO:0001046,GO:0001047,GO:0001067,GO:0001071,GO:0001077,GO:0001228,GO:0001501,GO:0001503,GO:0001568,GO:0001570,GO:0001649,GO:0001655,GO:0001667,GO:0001755,GO:0001775,GO:0001817,GO:0001818,GO:0001944,GO:0002009,GO:0002076,GO:0002376,GO:0002520,GO:0002521,GO:0003008,GO:0003012,GO:0003299,GO:0003300,GO:0003674,GO:…	K11406,K11408,K11409	histone deacetylase
MS3_00000206.1	7668.SPU_019416tr	6e-180	636.0				multicellular organismal development
MS3_00000214.1	7668.SPU_025536tr	6.8e-143	513.1				multicellular organismal development
MS3_00000216.1	6183.Smp_173160__mRNA	1.4e-87	328.2				Endothelin converting enzyme
MS3_00000217.1	6183.Smp_173160__mRNA	4.2e-87	326.6				Endothelin converting enzyme
MS3_00000220.1	6183.Smp_173160__mRNA	2.3e-67	260.8				Endothelin converting enzyme
MS3_00000221.1	6183.Smp_173160__mRNA	2.3e-67	260.8				Endothelin converting enzyme
MS3_00000223.1	6183.Smp_131710__mRNA	0.0	1165.2			K10397	Kinesin family member
MS3_00000224.1	6183.Smp_131700__mRNA	1.3e-278	964.5	PRKCH	GO:0000139,GO:0000165,GO:0000902,GO:0001505,GO:0001666,GO:0001775,GO:0001932,GO:0002119,GO:0002164,GO:0002218,GO:0002221,GO:0002224,GO:0002237,GO:0002252,GO:0002253,GO:0002263,GO:0002274,GO:0002275,GO:0002281,GO:0002366,GO:0002376,GO:0002682,GO:0002684,GO:0002756,GO:0002757,GO:0002758,GO:0002764,GO:0002791,GO:0002793,GO:0003001,GO:0003008,GO:0003674,GO:0003779,GO:0003785,GO:0003824,GO:0004672,GO:…	K18050,K18051	protein kinase C
MS3_00000224.2	6183.Smp_172670__mRNA	6.2e-140	501.9	PRKCH	GO:0000139,GO:0000165,GO:0000902,GO:0001505,GO:0001558,GO:0001666,GO:0001775,GO:0001932,GO:0001933,GO:0002119,GO:0002164,GO:0002218,GO:0002221,GO:0002224,GO:0002237,GO:0002252,GO:0002253,GO:0002263,GO:0002274,GO:0002275,GO:0002281,GO:0002366,GO:0002376,GO:0002682,GO:0002684,GO:0002756,GO:0002757,GO:0002758,GO:0002764,GO:0002791,GO:0002793,GO:0003001,GO:0003008,GO:0003674,GO:0003779,GO:0003785,GO:…	K02677,K18050,K18051	protein kinase c
MS3_00000227.2	6183.Smp_174760__mRNA	8.5e-236	822.0	WDR27			WD repeat domain 27
MS3_00000227.3	6183.Smp_174760__mRNA	2.6e-208	729.9	WDR27			WD repeat domain 27
MS3_00000229.1	6183.Smp_133660__mRNA	1.3e-188	664.8	LIN9	GO:0000003,GO:0000122,GO:0000226,GO:0000278,GO:0000785,GO:0002009,GO:0002119,GO:0002164,GO:0003006,GO:0003674,GO:0003676,GO:0003677,GO:0005488,GO:0005575,GO:0005622,GO:0005623,GO:0005634,GO:0005654,GO:0005694,GO:0005700,GO:0005737,GO:0006139,GO:0006259,GO:0006277,GO:0006355,GO:0006357,GO:0006725,GO:0006807,GO:0006996,GO:0007010,GO:0007017,GO:0007049,GO:0007051,GO:0007052,GO:0007275,GO:0007276,GO:…		lin-9 homolog (C. elegans)
MS3_00000231.1	6183.Smp_163810__mRNA	1.5e-28	131.7	LAMC1	GO:0000003,GO:0000902,GO:0000904,GO:0001654,GO:0002119,GO:0002164,GO:0003008,GO:0003674,GO:0005198,GO:0005201,GO:0005488,GO:0005575,GO:0005576,GO:0005578,GO:0005604,GO:0005605,GO:0005606,GO:0005615,GO:0006461,GO:0006928,GO:0006935,GO:0007044,GO:0007155,GO:0007275,GO:0007399,GO:0007409,GO:0007411,GO:0007417,GO:0007423,GO:0007492,GO:0007517,GO:0007519,GO:0007568,GO:0007600,GO:0007601,GO:0007610,GO:…	K05635,K06247	Laminin, alpha
MS3_00000234.1	6183.Smp_193360__mRNA	0.0	1988.4			K10895	Inherit from opiNOG: Fanconi anemia, complementation group I
MS3_00000239.1	5833.PFD0545w	9.5e-08	65.1
MS3_00000241.1	6183.Smp_143620__mRNA	3.5e-61	240.0	CLMN	GO:0005575,GO:0005622,GO:0005623,GO:0005737,GO:0007275,GO:0007399,GO:0008150,GO:0008285,GO:0009987,GO:0016020,GO:0016043,GO:0022008,GO:0030030,GO:0030154,GO:0030182,GO:0031175,GO:0032501,GO:0032502,GO:0042127,GO:0044424,GO:0044464,GO:0044699,GO:0044707,GO:0044763,GO:0044767,GO:0048468,GO:0048519,GO:0048523,GO:0048666,GO:0048699,GO:0048731,GO:0048856,GO:0048869,GO:0050789,GO:0050794,GO:0065007,GO:…		calmin (calponin-like, transmembrane)
MS3_00000242.1	6183.Smp_163810__mRNA	2.4e-25	120.2	LAMC1	GO:0000003,GO:0000902,GO:0000904,GO:0001654,GO:0002119,GO:0002164,GO:0003008,GO:0003674,GO:0005198,GO:0005201,GO:0005488,GO:0005575,GO:0005576,GO:0005578,GO:0005604,GO:0005605,GO:0005606,GO:0005615,GO:0006461,GO:0006928,GO:0006935,GO:0007044,GO:0007155,GO:0007275,GO:0007399,GO:0007409,GO:0007411,GO:0007417,GO:0007423,GO:0007492,GO:0007517,GO:0007519,GO:0007568,GO:0007600,GO:0007601,GO:0007610,GO:…	K05635,K06247	Laminin, alpha
MS3_00000244.1	6183.Smp_143510__mRNA	0.0	2043.1		GO:0005575,GO:0005622,GO:0005623,GO:0005634,GO:0043226,GO:0043227,GO:0043229,GO:0043231,GO:0044424,GO:0044464	K09313	CUT
MS3_00000244.2	6183.Smp_143510__mRNA	0.0	1456.4		GO:0005575,GO:0005622,GO:0005623,GO:0005634,GO:0043226,GO:0043227,GO:0043229,GO:0043231,GO:0044424,GO:0044464	K09313	CUT
MS3_00000245.1	6183.Smp_157500__mRNA	8.4e-12	76.3	FG02645.1	GO:0000815,GO:0003674,GO:0003824,GO:0004175,GO:0004197,GO:0004198,GO:0005575,GO:0005622,GO:0005623,GO:0005737,GO:0005768,GO:0006082,GO:0006790,GO:0006807,GO:0008150,GO:0008152,GO:0008233,GO:0008234,GO:0009058,GO:0009268,GO:0009308,GO:0009628,GO:0009889,GO:0009891,GO:0009893,GO:0009987,GO:0010008,GO:0010565,GO:0016020,GO:0016053,GO:0016787,GO:0016999,GO:0017000,GO:0017144,GO:0018130,GO:0019222,GO:…	K08585	calpain-like protein
MS3_00000246.1	6183.Smp_190380__mRNA	3.8e-84	316.6
MS3_00000248.1	7668.SPU_005630tr	5.7e-46	189.9				Reverse transcriptase (RNA-dependent DNA polymerase)
MS3_00000249.1	6183.Smp_163810__mRNA	6.1e-17	92.4	LAMC1	GO:0000003,GO:0000902,GO:0000904,GO:0001654,GO:0002119,GO:0002164,GO:0003008,GO:0003674,GO:0005198,GO:0005201,GO:0005488,GO:0005575,GO:0005576,GO:0005578,GO:0005604,GO:0005605,GO:0005606,GO:0005615,GO:0006461,GO:0006928,GO:0006935,GO:0007044,GO:0007155,GO:0007275,GO:0007399,GO:0007409,GO:0007411,GO:0007417,GO:0007423,GO:0007492,GO:0007517,GO:0007519,GO:0007568,GO:0007600,GO:0007601,GO:0007610,GO:…	K05635,K06247	Laminin, alpha
MS3_00000251.1	7668.SPU_010000tr	1.2e-82	313.5				Pao retrotransposon peptidase
MS3_00000252.1	6183.Smp_124770.1__mRNA	6.8e-39	166.4				Reverse transcriptase (RNA-dependent DNA polymerase)
MS3_00000254.1	6183.Smp_184360__mRNA	7e-30	136.0	RNASET2	GO:0000003,GO:0000323,GO:0003674,GO:0003824,GO:0004518,GO:0004519,GO:0004521,GO:0004540,GO:0005575,GO:0005576,GO:0005615,GO:0005622,GO:0005623,GO:0005737,GO:0005764,GO:0005773,GO:0005775,GO:0005783,GO:0005788,GO:0006139,GO:0006401,GO:0006725,GO:0006807,GO:0008150,GO:0008152,GO:0009056,GO:0009057,GO:0009987,GO:0016070,GO:0016072,GO:0016075,GO:0016787,GO:0016788,GO:0019439,GO:0031974,GO:0032501,GO:…	K01166	Ribonuclease
MS3_00000255.1	7668.SPU_025739tr	6.5e-16	90.1
MS3_00000256.1	6183.Smp_020170__mRNA	0.0	3009.9	CACNA1B	GO:0000003,GO:0000096,GO:0000149,GO:0000902,GO:0000904,GO:0001505,GO:0001662,GO:0001956,GO:0001966,GO:0002027,GO:0002209,GO:0002791,GO:0003001,GO:0003008,GO:0003013,GO:0003674,GO:0005215,GO:0005216,GO:0005244,GO:0005245,GO:0005261,GO:0005262,GO:0005488,GO:0005509,GO:0005515,GO:0005575,GO:0005622,GO:0005623,GO:0005634,GO:0005737,GO:0005886,GO:0005891,GO:0005975,GO:0005996,GO:0006006,GO:0006082,GO:…	K04344,K04849,K04851	Calcium channel, voltage-dependent
MS3_00000259.1	6183.Smp_117990__mRNA	1e-26	125.9				Retrotransposon protein
MS3_00000263.1	6183.Smp_096830__mRNA	9.8e-34	149.1				to transposase domaincontaining protein
MS3_00000264.1	6183.Smp_136310__mRNA	7.6e-93	345.9	SLC10A3	GO:0003674,GO:0005215,GO:0005319,GO:0005342,GO:0005343,GO:0005575,GO:0006810,GO:0006811,GO:0006812,GO:0006814,GO:0006820,GO:0006869,GO:0008028,GO:0008150,GO:0008324,GO:0008508,GO:0008509,GO:0008514,GO:0009987,GO:0010033,GO:0010876,GO:0015075,GO:0015077,GO:0015081,GO:0015125,GO:0015291,GO:0015293,GO:0015294,GO:0015370,GO:0015672,GO:0015711,GO:0015718,GO:0015721,GO:0015849,GO:0016020,GO:0016021,GO:…	K14343	Solute carrier family 10 (Sodium bile acid cotransporter family), member
MS3_00000272.1	6183.Smp_184360__mRNA	7e-30	136.0	RNASET2	GO:0000003,GO:0000323,GO:0003674,GO:0003824,GO:0004518,GO:0004519,GO:0004521,GO:0004540,GO:0005575,GO:0005576,GO:0005615,GO:0005622,GO:0005623,GO:0005737,GO:0005764,GO:0005773,GO:0005775,GO:0005783,GO:0005788,GO:0006139,GO:0006401,GO:0006725,GO:0006807,GO:0008150,GO:0008152,GO:0009056,GO:0009057,GO:0009987,GO:0016070,GO:0016072,GO:0016075,GO:0016787,GO:0016788,GO:0019439,GO:0031974,GO:0032501,GO:…	K01166	Ribonuclease
MS3_00000274.1	6183.Smp_006960__mRNA	4e-27	125.9
MS3_00000278.1	6183.Smp_167010__mRNA	0.0	3714.1	MESDC1	GO:0000003,GO:0002009,GO:0002119,GO:0002164,GO:0003006,GO:0005575,GO:0005622,GO:0005623,GO:0005737,GO:0006810,GO:0006897,GO:0006898,GO:0006928,GO:0007275,GO:0007276,GO:0007281,GO:0007292,GO:0007548,GO:0008150,GO:0008152,GO:0008406,GO:0009056,GO:0009057,GO:0009653,GO:0009790,GO:0009791,GO:0009792,GO:0009888,GO:0009987,GO:0010171,GO:0016192,GO:0016477,GO:0019538,GO:0019953,GO:0022412,GO:0022414,GO:…	K06271	FERM central domain
MS3_00000279.1	6183.Smp_133040__mRNA	0.0	2853.2			K15199	Inherit from KOG: general transcription factor IIIC, polypeptide 1, alpha 220kDa
MS3_00000279.2	6183.Smp_133040__mRNA	9.5e-286	988.4			K15199	Inherit from KOG: general transcription factor IIIC, polypeptide 1, alpha 220kDa
MS3_00000280.2	6183.Smp_125590__mRNA	1.3e-80	304.7		GO:0003674,GO:0005215,GO:0005575,GO:0005623,GO:0005886,GO:0006139,GO:0006259,GO:0006308,GO:0006725,GO:0006807,GO:0006810,GO:0007275,GO:0008150,GO:0008152,GO:0008219,GO:0009056,GO:0009057,GO:0009790,GO:0009987,GO:0012501,GO:0016020,GO:0016265,GO:0019439,GO:0032501,GO:0032502,GO:0034641,GO:0034655,GO:0043170,GO:0044237,GO:0044238,GO:0044248,GO:0044260,GO:0044265,GO:0044270,GO:0044464,GO:0044699,GO:…		XK, Kell blood group complex subunit-related family, member
MS3_00000280.1	6183.Smp_125590__mRNA	9.8e-105	385.2		GO:0003674,GO:0005215,GO:0005575,GO:0005623,GO:0005886,GO:0006139,GO:0006259,GO:0006308,GO:0006725,GO:0006807,GO:0006810,GO:0007275,GO:0008150,GO:0008152,GO:0008219,GO:0009056,GO:0009057,GO:0009790,GO:0009987,GO:0012501,GO:0016020,GO:0016265,GO:0019439,GO:0032501,GO:0032502,GO:0034641,GO:0034655,GO:0043170,GO:0044237,GO:0044238,GO:0044248,GO:0044260,GO:0044265,GO:0044270,GO:0044464,GO:0044699,GO:…		XK, Kell blood group complex subunit-related family, member
MS3_00000281.1	6183.Smp_130040__mRNA	0.0	1944.9	PCNX	GO:0005575,GO:0005622,GO:0005623,GO:0005737,GO:0005783,GO:0005886,GO:0005887,GO:0006996,GO:0007029,GO:0007154,GO:0007165,GO:0007166,GO:0007219,GO:0007267,GO:0008150,GO:0009987,GO:0016020,GO:0016021,GO:0016043,GO:0023052,GO:0030154,GO:0031224,GO:0031226,GO:0032502,GO:0040011,GO:0043226,GO:0043227,GO:0043229,GO:0043231,GO:0044424,GO:0044425,GO:0044444,GO:0044459,GO:0044464,GO:0044699,GO:0044700,GO:…		Drosophila
MS3_00000281.2	6183.Smp_130040__mRNA	5.6e-73	279.3	PCNX	GO:0005575,GO:0005622,GO:0005623,GO:0005737,GO:0005783,GO:0005886,GO:0005887,GO:0006996,GO:0007029,GO:0007154,GO:0007165,GO:0007166,GO:0007219,GO:0007267,GO:0008150,GO:0009987,GO:0016020,GO:0016021,GO:0016043,GO:0023052,GO:0030154,GO:0031224,GO:0031226,GO:0032502,GO:0040011,GO:0043226,GO:0043227,GO:0043229,GO:0043231,GO:0044424,GO:0044425,GO:0044444,GO:0044459,GO:0044464,GO:0044699,GO:0044700,GO:…		Drosophila
MS3_00000284.1	6238.CBG28064	4.9e-71	273.5				Inherit from opiNOG: to reverse transcriptase
MS3_00000288.1	7668.SPU_010000tr	6.1e-295	1019.2				Pao retrotransposon peptidase
MS3_00000290.1	7668.SPU_000636tr	2.5e-125	454.1				multicellular organismal development
MS3_00000295.1	6183.Smp_168560__mRNA	8.3e-132	475.3	HSDL1	GO:0005575,GO:0005622,GO:0005623,GO:0005737,GO:0005739,GO:0007275,GO:0007568,GO:0008150,GO:0008340,GO:0010259,GO:0032501,GO:0032502,GO:0043226,GO:0043227,GO:0043229,GO:0043231,GO:0044424,GO:0044444,GO:0044464,GO:0044699,GO:0044707,GO:0044767	K10251	Hydroxysteroid dehydrogenase like 1
MS3_00000297.1	6183.Smp_179870__mRNA	1.7e-93	347.4	TMEM62	GO:0005575,GO:0016020		transmembrane protein 62
MS3_00000298.1	6183.Smp_147690__mRNA	2.1e-23	113.6	TPST1	GO:0000003,GO:0000139,GO:0001775,GO:0002119,GO:0002164,GO:0003006,GO:0003674,GO:0003824,GO:0005575,GO:0005622,GO:0005623,GO:0005737,GO:0005783,GO:0005794,GO:0005802,GO:0006464,GO:0006477,GO:0006478,GO:0006790,GO:0006810,GO:0006915,GO:0006944,GO:0006950,GO:0006952,GO:0006954,GO:0007275,GO:0007338,GO:0007342,GO:0007343,GO:0007548,GO:0008104,GO:0008146,GO:0008150,GO:0008152,GO:0008219,GO:0008476,GO:…	K01021	Tyrosylprotein sulfotransferase
MS3_00000301.1	6183.Smp_140610__mRNA	4e-54	216.1	PAPL	GO:0003674,GO:0003824,GO:0003993,GO:0005575,GO:0005576,GO:0006793,GO:0006796,GO:0008150,GO:0008152,GO:0009987,GO:0016311,GO:0016787,GO:0016788,GO:0016791,GO:0042578,GO:0044237		iron zinc purple acid phosphatase-like
MS3_00000303.1	6183.Smp_102490__mRNA	1.4e-90	337.8	MRPL30	GO:0000313,GO:0000315,GO:0003674,GO:0003735,GO:0005198,GO:0005575,GO:0005622,GO:0005623,GO:0005737,GO:0005739,GO:0005759,GO:0005761,GO:0005762,GO:0005840,GO:0006412,GO:0008150,GO:0008152,GO:0009058,GO:0009059,GO:0009987,GO:0010467,GO:0015934,GO:0019538,GO:0030529,GO:0031974,GO:0032991,GO:0034645,GO:0043170,GO:0043226,GO:0043227,GO:0043228,GO:0043229,GO:0043231,GO:0043232,GO:0043233,GO:0044237,GO:…	K02907	ribosomal protein, L30
MS3_00000306.1	135651.CBN28903	1.8e-17	94.4				Inherit from opiNOG: to reverse transcriptase
MS3_00000307.1	7668.SPU_014999tr	6.2e-43	179.5				multicellular organismal development
MS3_00000308.1	400682.PAC_15709845	2.8e-09	67.8				Inherit from opiNOG: to reverse transcriptase
MS3_00000309.1	6183.Smp_142490__mRNA	2.7e-170	603.2	TMEM45B	GO:0005575,GO:0005623,GO:0005886,GO:0005887,GO:0016020,GO:0016021,GO:0031224,GO:0031226,GO:0044425,GO:0044459,GO:0044464,GO:0071944		transmembrane protein 45B
MS3_00000314.1	6183.Smp_180910.1__mRNA	0.0	2813.9	PUM2	GO:0000003,GO:0000278,GO:0000280,GO:0000288,GO:0000578,GO:0000900,GO:0000902,GO:0000904,GO:0000956,GO:0001700,GO:0001709,GO:0002009,GO:0003002,GO:0003006,GO:0003008,GO:0003674,GO:0003676,GO:0003723,GO:0003729,GO:0003730,GO:0005488,GO:0005575,GO:0005622,GO:0005623,GO:0005737,GO:0005829,GO:0006139,GO:0006355,GO:0006401,GO:0006402,GO:0006417,GO:0006725,GO:0006807,GO:0006810,GO:0006892,GO:0006928,GO:…	K17943	pumilio homolog
MS3_00000315.1	7668.SPU_010000tr	7.1e-16	90.1				Pao retrotransposon peptidase
MS3_00000318.1	6183.Smp_021760__mRNA	6.5e-94	348.6	NIP7	GO:0000003,GO:0002119,GO:0002164,GO:0003006,GO:0005575,GO:0005622,GO:0005623,GO:0005634,GO:0005730,GO:0006461,GO:0006810,GO:0006897,GO:0006898,GO:0006996,GO:0007010,GO:0007275,GO:0007548,GO:0008150,GO:0009653,GO:0009791,GO:0009987,GO:0010927,GO:0016043,GO:0016192,GO:0022414,GO:0022607,GO:0030029,GO:0030036,GO:0030154,GO:0030239,GO:0031032,GO:0031033,GO:0031034,GO:0031974,GO:0031981,GO:0032501,GO:…	K07565	Required for proper 34S pre-rRNA processing and 60S ribosome subunit assembly (By similarity)
MS3_00000319.1	6183.Smp_163810__mRNA	5e-22	109.4	LAMC1	GO:0000003,GO:0000902,GO:0000904,GO:0001654,GO:0002119,GO:0002164,GO:0003008,GO:0003674,GO:0005198,GO:0005201,GO:0005488,GO:0005575,GO:0005576,GO:0005578,GO:0005604,GO:0005605,GO:0005606,GO:0005615,GO:0006461,GO:0006928,GO:0006935,GO:0007044,GO:0007155,GO:0007275,GO:0007399,GO:0007409,GO:0007411,GO:0007417,GO:0007423,GO:0007492,GO:0007517,GO:0007519,GO:0007568,GO:0007600,GO:0007601,GO:0007610,GO:…	K05635,K06247	Laminin, alpha
MS3_00000320.1	6183.Smp_185890__mRNA	7.2e-76	288.9
MS3_00000321.1	7668.SPU_000635tr	1.2e-51	208.8				multicellular organismal development
MS3_00000323.1	7668.SPU_016462tr	3.7e-30	137.1				Reverse transcriptase (RNA-dependent DNA polymerase)
MS3_00000340.1	6183.Smp_006440__mRNA	2.9e-157	559.7	HNRPLL	GO:0000375,GO:0000377,GO:0000398,GO:0000902,GO:0000904,GO:0000975,GO:0001067,GO:0003674,GO:0003676,GO:0003677,GO:0003723,GO:0003729,GO:0005488,GO:0005575,GO:0005622,GO:0005623,GO:0005634,GO:0005654,GO:0005737,GO:0006139,GO:0006396,GO:0006397,GO:0006725,GO:0006807,GO:0006928,GO:0006935,GO:0007275,GO:0007399,GO:0007409,GO:0007411,GO:0007568,GO:0007610,GO:0007631,GO:0008150,GO:0008152,GO:0008340,GO:…	K13159	heterogeneous nuclear ribonucleoprotein
MS3_00000341.1	7668.SPU_006771tr	5.6e-32	144.1				Reverse transcriptase (RNA-dependent DNA polymerase)
MS3_00000342.1	6183.Smp_129590__mRNA	1.1e-44	184.5	RPAP1	GO:0005575,GO:0005622,GO:0005623,GO:0005634,GO:0043226,GO:0043227,GO:0043229,GO:0043231,GO:0044424,GO:0044464		RNA polymerase II associated protein 1
MS3_00000348.1	6183.Smp_076390__mRNA	1.8e-44	183.7	GLTPD1			glycolipid transfer protein domain containing
MS3_00000351.1	6183.Smp_058360.1__mRNA	4.7e-264	915.2	CLCN7	GO:0000323,GO:0003008,GO:0003674,GO:0005215,GO:0005216,GO:0005253,GO:0005254,GO:0005575,GO:0005622,GO:0005623,GO:0005737,GO:0005764,GO:0005765,GO:0005773,GO:0005774,GO:0006810,GO:0006811,GO:0006820,GO:0006821,GO:0007600,GO:0008150,GO:0008509,GO:0009268,GO:0009628,GO:0009987,GO:0015075,GO:0015103,GO:0015108,GO:0015267,GO:0015698,GO:0016020,GO:0022803,GO:0022838,GO:0022857,GO:0022891,GO:0022892,GO:…	K05016	chloride channel
MS3_00000352.1	6183.Smp_119170__mRNA	0.0	1234.9	C9ORF172	GO:0003674,GO:0005488,GO:0005515,GO:0005575,GO:0005623,GO:0005886,GO:0005911,GO:0005912,GO:0005913,GO:0007275,GO:0008092,GO:0008150,GO:0008157,GO:0009790,GO:0009792,GO:0009987,GO:0016020,GO:0016043,GO:0016327,GO:0019899,GO:0019902,GO:0019903,GO:0030054,GO:0032501,GO:0032502,GO:0034330,GO:0040008,GO:0040009,GO:0040010,GO:0040011,GO:0040027,GO:0040028,GO:0043296,GO:0044425,GO:0044459,GO:0044464,GO:…		chromosome 9 open reading frame 172
MS3_00000357.1	7668.SPU_005630tr	3.8e-33	147.1				Reverse transcriptase (RNA-dependent DNA polymerase)
MS3_00000359.1	6183.Smp_046600__mRNA	4.2e-71	274.2	ARP1	GO:0000910,GO:0003674,GO:0005198,GO:0005200,GO:0005575,GO:0005622,GO:0005623,GO:0005856,GO:0005875,GO:0005884,GO:0006810,GO:0006897,GO:0006909,GO:0006996,GO:0007010,GO:0007049,GO:0008150,GO:0009987,GO:0015629,GO:0015630,GO:0016043,GO:0016192,GO:0022402,GO:0032991,GO:0043226,GO:0043228,GO:0043229,GO:0043232,GO:0043234,GO:0044422,GO:0044424,GO:0044430,GO:0044446,GO:0044464,GO:0044699,GO:0044763,GO:…	K05692	Actins are highly conserved proteins that are involved in various types of cell motility and are ubiquitously expressed in all eukaryotic cells
MS3_00000361.1	6183.Smp_170700__mRNA	0.0	1131.7	WDR52			WD repeat domain 52
MS3_00000362.1	5664.LmjF.35.0540	8.1e-48	199.1				AHNAK nucleoprotein
MS3_00000366.1	6183.Smp_167090__mRNA	2.1e-32	144.4	GP63-3	GO:0005575,GO:0005623,GO:0005886,GO:0016020,GO:0044464,GO:0071944	K01404,K08654,K13539	surface protease GP63
MS3_00000371.1	6183.Smp_082940__mRNA	2e-74	283.5	NDUFA12	GO:0003674,GO:0003824,GO:0003954,GO:0005575,GO:0005622,GO:0005623,GO:0005737,GO:0005739,GO:0005740,GO:0005743,GO:0005746,GO:0005747,GO:0006091,GO:0006119,GO:0006120,GO:0006793,GO:0006796,GO:0006950,GO:0006979,GO:0007585,GO:0008137,GO:0008150,GO:0008152,GO:0009987,GO:0015980,GO:0016020,GO:0016310,GO:0016491,GO:0016651,GO:0016655,GO:0019866,GO:0022900,GO:0022904,GO:0030964,GO:0031090,GO:0031966,GO:…	K11352,K14012,K18160	NADH dehydrogenase (ubiquinone) 1 alpha subcomplex 12
MS3_00000372.1	6183.Smp_167140__mRNA	1.6e-99	368.6	WNT2	GO:0000003,GO:0000122,GO:0000902,GO:0000904,GO:0001501,GO:0001525,GO:0001568,GO:0001654,GO:0001664,GO:0001701,GO:0001754,GO:0001759,GO:0001837,GO:0001889,GO:0001890,GO:0001892,GO:0001936,GO:0001938,GO:0001944,GO:0002009,GO:0002011,GO:0002053,GO:0002062,GO:0002088,GO:0002376,GO:0002520,GO:0003002,GO:0003006,GO:0003007,GO:0003156,GO:0003205,GO:0003206,GO:0003209,GO:0003228,GO:0003230,GO:0003407,GO:…	K00182,K00408,K00444	Ligand for members of the frizzled family of seven transmembrane receptors (By similarity)
MS3_00000374.1	6183.Smp_151880__mRNA	1.9e-292	1010.7	TRPC1	GO:0000902,GO:0000904,GO:0001525,GO:0001568,GO:0001570,GO:0001944,GO:0003008,GO:0003674,GO:0005215,GO:0005216,GO:0005217,GO:0005218,GO:0005244,GO:0005245,GO:0005261,GO:0005262,GO:0005488,GO:0005515,GO:0005516,GO:0005575,GO:0005622,GO:0005623,GO:0005737,GO:0005856,GO:0005886,GO:0005887,GO:0005891,GO:0005901,GO:0005902,GO:0005938,GO:0006810,GO:0006811,GO:0006812,GO:0006816,GO:0006820,GO:0006865,GO:…	K04964,K04967,K04968,K13803	Transient receptor potential cation channel subfamily C member
MS3_00000380.1	6183.Smp_149120__mRNA	0.0	2526.9	ORC2	GO:0000003,GO:0000070,GO:0000075,GO:0000082,GO:0000084,GO:0000122,GO:0000226,GO:0000228,GO:0000278,GO:0000280,GO:0000775,GO:0000776,GO:0000777,GO:0000779,GO:0000785,GO:0000792,GO:0000793,GO:0000808,GO:0000819,GO:0000939,GO:0002009,GO:0003006,GO:0003674,GO:0003676,GO:0003677,GO:0003682,GO:0003688,GO:0005488,GO:0005575,GO:0005622,GO:0005623,GO:0005634,GO:0005654,GO:0005664,GO:0005694,GO:0005700,GO:…	K02604	Origin recognition complex, subunit 2
MS3_00000383.1	6183.Smp_088610__mRNA	7.4e-153	545.8				transposase domain-containing protein
MS3_00000384.1	7668.SPU_015175tr	5.7e-89	332.8				Retrotransposon protein
MS3_00000387.1	6183.Smp_027210__mRNA	6.3e-106	388.7	PPCDC	GO:0000003,GO:0002119,GO:0002164,GO:0003674,GO:0003824,GO:0004633,GO:0005575,GO:0005622,GO:0005623,GO:0005737,GO:0005829,GO:0006082,GO:0006139,GO:0006163,GO:0006164,GO:0006520,GO:0006575,GO:0006725,GO:0006732,GO:0006753,GO:0006766,GO:0006767,GO:0006793,GO:0006796,GO:0006807,GO:0006810,GO:0006897,GO:0006898,GO:0007275,GO:0008150,GO:0008152,GO:0009058,GO:0009108,GO:0009116,GO:0009117,GO:0009119,GO:…	K01598	Phosphopantothenoylcysteine decarboxylase
MS3_00000387.2	6183.Smp_027210__mRNA	5.6e-50	201.8	PPCDC	GO:0000003,GO:0002119,GO:0002164,GO:0003674,GO:0003824,GO:0004633,GO:0005575,GO:0005622,GO:0005623,GO:0005737,GO:0005829,GO:0006082,GO:0006139,GO:0006163,GO:0006164,GO:0006520,GO:0006575,GO:0006725,GO:0006732,GO:0006753,GO:0006766,GO:0006767,GO:0006793,GO:0006796,GO:0006807,GO:0006810,GO:0006897,GO:0006898,GO:0007275,GO:0008150,GO:0008152,GO:0009058,GO:0009108,GO:0009116,GO:0009117,GO:0009119,GO:…	K01598	Phosphopantothenoylcysteine decarboxylase
MS3_00000387.3	6183.Smp_027210__mRNA	7.5e-106	388.7	PPCDC	GO:0000003,GO:0002119,GO:0002164,GO:0003674,GO:0003824,GO:0004633,GO:0005575,GO:0005622,GO:0005623,GO:0005737,GO:0005829,GO:0006082,GO:0006139,GO:0006163,GO:0006164,GO:0006520,GO:0006575,GO:0006725,GO:0006732,GO:0006753,GO:0006766,GO:0006767,GO:0006793,GO:0006796,GO:0006807,GO:0006810,GO:0006897,GO:0006898,GO:0007275,GO:0008150,GO:0008152,GO:0009058,GO:0009108,GO:0009116,GO:0009117,GO:0009119,GO:…	K01598	Phosphopantothenoylcysteine decarboxylase
MS3_00000390.1	13037.EHJ75502	2.4e-29	134.4				Reverse transcriptase (RNA-dependent DNA polymerase)
MS3_00000392.1	6183.Smp_175460__mRNA	0.0	1512.3			K17570	Inherit from opiNOG: HYDIN, axonemal central pair apparatus protein
MS3_00000395.1	6183.Smp_055200.2__mRNA	4.1e-179	632.5	TUSC3	GO:0000003,GO:0002119,GO:0002164,GO:0002252,GO:0002376,GO:0003006,GO:0003008,GO:0003674,GO:0005215,GO:0005575,GO:0005622,GO:0005623,GO:0005737,GO:0005739,GO:0005783,GO:0005789,GO:0005886,GO:0005887,GO:0005975,GO:0006464,GO:0006486,GO:0006487,GO:0006810,GO:0006811,GO:0006812,GO:0006897,GO:0006898,GO:0006915,GO:0007275,GO:0007276,GO:0007292,GO:0007548,GO:0008150,GO:0008152,GO:0008219,GO:0008250,GO:…	K12669,K19478	Tumor suppressor candidate 3
MS3_00000395.2	6183.Smp_055200.2__mRNA	3.9e-177	625.9	TUSC3	GO:0000003,GO:0002119,GO:0002164,GO:0002252,GO:0002376,GO:0003006,GO:0003008,GO:0003674,GO:0005215,GO:0005575,GO:0005622,GO:0005623,GO:0005737,GO:0005739,GO:0005783,GO:0005789,GO:0005886,GO:0005887,GO:0005975,GO:0006464,GO:0006486,GO:0006487,GO:0006810,GO:0006811,GO:0006812,GO:0006897,GO:0006898,GO:0006915,GO:0007275,GO:0007276,GO:0007292,GO:0007548,GO:0008150,GO:0008152,GO:0008219,GO:0008250,GO:…	K12669,K19478	Tumor suppressor candidate 3
MS3_00000396.2	6183.Smp_081140__mRNA	3e-88	332.0				CRAL/TRIO domain
MS3_00000396.1	6183.Smp_081140__mRNA	1.8e-89	336.7				CRAL/TRIO domain
MS3_00000399.1	6183.Smp_015940__mRNA	1e-92	344.7	DNAJC30		K19374	DnaJ (Hsp40) homolog, subfamily C, member 30
MS3_00000400.1	6183.Smp_015940__mRNA	2e-82	310.5	DNAJC30		K19374	DnaJ (Hsp40) homolog, subfamily C, member 30
MS3_00000401.1	6183.Smp_130860__mRNA	1.5e-152	544.3	GAD2	GO:0000003,GO:0000096,GO:0000098,GO:0000139,GO:0001505,GO:0001701,GO:0001764,GO:0003001,GO:0003008,GO:0003674,GO:0003824,GO:0004068,GO:0004351,GO:0004782,GO:0005488,GO:0005515,GO:0005575,GO:0005622,GO:0005623,GO:0005737,GO:0005739,GO:0005794,GO:0005829,GO:0005886,GO:0005938,GO:0006082,GO:0006105,GO:0006139,GO:0006206,GO:0006208,GO:0006212,GO:0006464,GO:0006520,GO:0006534,GO:0006536,GO:0006538,GO:…	K01580,K01594,K18966	glutamate decarboxylase
MS3_00000404.1	45351.NEMVEDRAFT_v1g200314-PA	8.1e-22	110.2				Endonuclease/Exonuclease/phosphatase family
MS3_00000410.1	7029.ACYPI35796-PA	9e-31	139.4				Retrotransposon protein
MS3_00000413.1	6183.Smp_160850__mRNA	0.0	3904.8	TPR	GO:0000022,GO:0000075,GO:0000122,GO:0000165,GO:0000189,GO:0000226,GO:0000278,GO:0000775,GO:0000776,GO:0000777,GO:0000779,GO:0000793,GO:0001672,GO:0003674,GO:0003676,GO:0003682,GO:0003723,GO:0003729,GO:0005215,GO:0005487,GO:0005488,GO:0005515,GO:0005575,GO:0005622,GO:0005623,GO:0005634,GO:0005635,GO:0005643,GO:0005654,GO:0005694,GO:0005737,GO:0005819,GO:0005856,GO:0005975,GO:0006355,GO:0006357,GO:…	K09291	translocated promoter region, nuclear basket protein
MS3_00000416.2	6183.Smp_173070__mRNA	1.2e-21	108.2	GP63-3	GO:0005575,GO:0005623,GO:0005886,GO:0016020,GO:0044464,GO:0071944	K01404,K08654,K13539	surface protease GP63
MS3_00000417.1	6183.Smp_173070__mRNA	5.6e-42	176.0	GP63-3	GO:0005575,GO:0005623,GO:0005886,GO:0016020,GO:0044464,GO:0071944	K01404,K08654,K13539	surface protease GP63
MS3_00000424.1	795359.TOPB45_1039	9.9e-09	66.6	SMC	GO:0003674,GO:0003824,GO:0005575,GO:0005618,GO:0005622,GO:0005623,GO:0005737,GO:0005829,GO:0005886,GO:0007059,GO:0008150,GO:0008152,GO:0009987,GO:0016020,GO:0030312,GO:0044424,GO:0044444,GO:0044464,GO:0044699,GO:0044763,GO:0071944	K03529	Required for chromosome condensation and partitioning (By similarity)
MS3_00000426.1	6183.Smp_160700__mRNA	0.0	1114.4	WHSC1L1	GO:0000003,GO:0000122,GO:0000228,GO:0000803,GO:0000805,GO:0000988,GO:0000989,GO:0001501,GO:0001702,GO:0003006,GO:0003007,GO:0003149,GO:0003205,GO:0003206,GO:0003209,GO:0003230,GO:0003231,GO:0003279,GO:0003281,GO:0003283,GO:0003284,GO:0003285,GO:0003289,GO:0003290,GO:0003674,GO:0003682,GO:0003712,GO:0003714,GO:0003824,GO:0005102,GO:0005488,GO:0005515,GO:0005575,GO:0005622,GO:0005623,GO:0005634,GO:…	K07117,K11424,K11425,K15588	Wolf-Hirschhorn syndrome candidate
MS3_00000427.1	13037.EHJ74365	1.1e-19	102.1				ankyrin 2,3 unc44
MS3_00000429.1	13037.EHJ70865	2.5e-43	181.8				Retrotransposon protein
MS3_00000430.1	7176.CPIJ019442-PA	3.6e-26	124.0				gag pol env polyprotein
MS3_00000433.1	6183.Smp_153840__mRNA	0.0	2025.4	LRBA	GO:0000323,GO:0003674,GO:0005488,GO:0005515,GO:0005575,GO:0005622,GO:0005623,GO:0005634,GO:0005737,GO:0005764,GO:0005773,GO:0005783,GO:0005802,GO:0005829,GO:0005886,GO:0006605,GO:0006810,GO:0006886,GO:0006892,GO:0007154,GO:0007165,GO:0008104,GO:0008105,GO:0008150,GO:0008593,GO:0009966,GO:0009968,GO:0009987,GO:0010646,GO:0010648,GO:0012505,GO:0015031,GO:0016020,GO:0016023,GO:0016192,GO:0016197,GO:…		WD repeat and FYVE domain containing 3
MS3_00000433.2	6183.Smp_153840__mRNA	1.6e-168	597.4	LRBA	GO:0000323,GO:0003674,GO:0005488,GO:0005515,GO:0005575,GO:0005622,GO:0005623,GO:0005634,GO:0005737,GO:0005764,GO:0005773,GO:0005783,GO:0005802,GO:0005829,GO:0005886,GO:0006605,GO:0006810,GO:0006886,GO:0006892,GO:0007154,GO:0007165,GO:0008104,GO:0008105,GO:0008150,GO:0008593,GO:0009966,GO:0009968,GO:0009987,GO:0010646,GO:0010648,GO:0012505,GO:0015031,GO:0016020,GO:0016023,GO:0016192,GO:0016197,GO:…		WD repeat and FYVE domain containing 3
MS3_00000433.3	6183.Smp_153840__mRNA	1.4e-101	375.2	LRBA	GO:0000323,GO:0003674,GO:0005488,GO:0005515,GO:0005575,GO:0005622,GO:0005623,GO:0005634,GO:0005737,GO:0005764,GO:0005773,GO:0005783,GO:0005802,GO:0005829,GO:0005886,GO:0006605,GO:0006810,GO:0006886,GO:0006892,GO:0007154,GO:0007165,GO:0008104,GO:0008105,GO:0008150,GO:0008593,GO:0009966,GO:0009968,GO:0009987,GO:0010646,GO:0010648,GO:0012505,GO:0015031,GO:0016020,GO:0016023,GO:0016192,GO:0016197,GO:…		WD repeat and FYVE domain containing 3
MS3_00000434.1	6183.Smp_165800__mRNA	4.2e-30	136.0	ABCA3	GO:0000166,GO:0001882,GO:0001883,GO:0003674,GO:0003824,GO:0005215,GO:0005488,GO:0005524,GO:0005575,GO:0005622,GO:0005623,GO:0005737,GO:0005886,GO:0006139,GO:0006152,GO:0006163,GO:0006195,GO:0006200,GO:0006725,GO:0006753,GO:0006793,GO:0006796,GO:0006807,GO:0006810,GO:0008150,GO:0008152,GO:0009056,GO:0009116,GO:0009117,GO:0009119,GO:0009123,GO:0009125,GO:0009126,GO:0009128,GO:0009141,GO:0009143,GO:…	K05643	ATP-binding cassette sub-family A ABC1 member
MS3_00000435.1	6183.Smp_145420__mRNA	0.0	5224.1	PLXNB3	GO:0000902,GO:0000904,GO:0001501,GO:0001503,GO:0001558,GO:0001726,GO:0001763,GO:0002009,GO:0002116,GO:0003674,GO:0004871,GO:0004872,GO:0004888,GO:0005102,GO:0005488,GO:0005515,GO:0005539,GO:0005575,GO:0005576,GO:0005622,GO:0005623,GO:0005634,GO:0005737,GO:0005886,GO:0005887,GO:0006140,GO:0006928,GO:0006935,GO:0007154,GO:0007165,GO:0007166,GO:0007264,GO:0007275,GO:0007399,GO:0007409,GO:0007411,GO:…	K06820,K06821	plexin b1
MS3_00000436.1	7897.ENSLACP00000007020	5.2e-23	113.6				Retrotransposon protein
MS3_00000438.1	8364.ENSXETP00000052961	5e-08	64.7	PCDH1	GO:0005575,GO:0005623,GO:0005886,GO:0005887,GO:0005911,GO:0007154,GO:0007155,GO:0007156,GO:0007267,GO:0007275,GO:0007399,GO:0008150,GO:0009987,GO:0016020,GO:0016021,GO:0016337,GO:0016339,GO:0022610,GO:0023052,GO:0030054,GO:0031224,GO:0031226,GO:0032501,GO:0032502,GO:0044425,GO:0044459,GO:0044464,GO:0044699,GO:0044700,GO:0044707,GO:0044763,GO:0048731,GO:0048856,GO:0071944	K16498	Protocadherin
MS3_00000438.2	31033.ENSTRUP00000020696	2.2e-34	154.1		GO:0005575,GO:0016020	K16507	Cadherins are calcium dependent cell adhesion proteins (By similarity)
MS3_00000439.1	6183.Smp_024780.1__mRNA	0.0	1795.8	WHSC2	GO:0000122,GO:0003674,GO:0003676,GO:0003682,GO:0003723,GO:0003729,GO:0005488,GO:0005575,GO:0005622,GO:0005623,GO:0005634,GO:0005654,GO:0006139,GO:0006351,GO:0006354,GO:0006355,GO:0006357,GO:0006366,GO:0006368,GO:0006725,GO:0006807,GO:0007068,GO:0007070,GO:0007275,GO:0008023,GO:0008150,GO:0008152,GO:0009058,GO:0009059,GO:0009889,GO:0009890,GO:0009891,GO:0009892,GO:0009893,GO:0009987,GO:0010467,GO:…	K15179	Wolf-Hirschhorn syndrome candidate 2
MS3_00000440.2	6183.Smp_135520__mRNA	1e-307	1060.8	DOCK7	GO:0000226,GO:0000902,GO:0000904,GO:0001932,GO:0001934,GO:0002252,GO:0002376,GO:0003674,GO:0005083,GO:0005085,GO:0005088,GO:0005089,GO:0005488,GO:0005515,GO:0005575,GO:0005622,GO:0005623,GO:0005737,GO:0005829,GO:0006140,GO:0006582,GO:0006725,GO:0006810,GO:0006897,GO:0006909,GO:0006950,GO:0006952,GO:0006955,GO:0006996,GO:0007010,GO:0007017,GO:0007163,GO:0007275,GO:0007399,GO:0007405,GO:0007409,GO:…		dedicator of cyto-kinesis
MS3_00000440.1	6183.Smp_135520__mRNA	0.0	1983.8	DOCK7	GO:0000226,GO:0000902,GO:0000904,GO:0001932,GO:0001934,GO:0002252,GO:0002376,GO:0003674,GO:0005083,GO:0005085,GO:0005088,GO:0005089,GO:0005488,GO:0005515,GO:0005575,GO:0005622,GO:0005623,GO:0005737,GO:0005829,GO:0006140,GO:0006582,GO:0006725,GO:0006810,GO:0006897,GO:0006909,GO:0006950,GO:0006952,GO:0006955,GO:0006996,GO:0007010,GO:0007017,GO:0007163,GO:0007275,GO:0007399,GO:0007405,GO:0007409,GO:…		dedicator of cyto-kinesis
MS3_00000441.1	45351.NEMVEDRAFT_v1g135731-PA	9.5e-57	225.3
MS3_00000442.1	6183.Smp_134720__mRNA	4.2e-71	272.7	MFSD12			Inherit from euNOG: Major facilitator superfamily domain containing
MS3_00000443.1	6183.Smp_134720__mRNA	3e-39	166.4	MFSD12			Inherit from euNOG: Major facilitator superfamily domain containing
MS3_00000447.1	400682.PAC_15703983	1.8e-30	137.9				multicellular organismal development
MS3_00000450.1	7668.SPU_019416tr	0.0	1177.5				multicellular organismal development
MS3_00000453.1	6183.Smp_179050__mRNA	2.3e-97	360.1	KIF17	GO:0000902,GO:0001654,GO:0001754,GO:0003674,GO:0003774,GO:0003777,GO:0003824,GO:0005575,GO:0005622,GO:0005623,GO:0005737,GO:0005815,GO:0005856,GO:0005871,GO:0005875,GO:0005929,GO:0005930,GO:0005932,GO:0006810,GO:0006928,GO:0007017,GO:0007018,GO:0007275,GO:0007399,GO:0007423,GO:0007568,GO:0008104,GO:0008150,GO:0008152,GO:0008340,GO:0008569,GO:0008574,GO:0009653,GO:0009887,GO:0009966,GO:0009987,GO:…	K10394	kinesin family member 17
MS3_00000453.2	6183.Smp_179050__mRNA	6.8e-58	228.4	KIF17	GO:0000902,GO:0001654,GO:0001754,GO:0003674,GO:0003774,GO:0003777,GO:0003824,GO:0005575,GO:0005622,GO:0005623,GO:0005737,GO:0005815,GO:0005856,GO:0005871,GO:0005875,GO:0005929,GO:0005930,GO:0005932,GO:0006810,GO:0006928,GO:0007017,GO:0007018,GO:0007275,GO:0007399,GO:0007423,GO:0007568,GO:0008104,GO:0008150,GO:0008152,GO:0008340,GO:0008569,GO:0008574,GO:0009653,GO:0009887,GO:0009966,GO:0009987,GO:…	K10394	kinesin family member 17
MS3_00000454.1	6183.Smp_127010__mRNA	0.0	3733.0			K04498	Histone acetylation protein
MS3_00000455.1	6183.Smp_127020__mRNA	8.6e-170	602.8	ETV1	GO:0000003,GO:0000902,GO:0000904,GO:0000975,GO:0001067,GO:0001071,GO:0001941,GO:0003006,GO:0003008,GO:0003674,GO:0003676,GO:0003677,GO:0003700,GO:0005488,GO:0005575,GO:0005622,GO:0005623,GO:0005634,GO:0006139,GO:0006351,GO:0006355,GO:0006366,GO:0006725,GO:0006807,GO:0006928,GO:0006935,GO:0006950,GO:0006979,GO:0007154,GO:0007267,GO:0007268,GO:0007274,GO:0007275,GO:0007276,GO:0007281,GO:0007283,GO:…	K09431,K15593	ets variant
MS3_00000457.1	6183.Smp_137240__mRNA	1.8e-16	90.9	JMJD6	GO:0001525,GO:0001568,GO:0001654,GO:0001655,GO:0001775,GO:0001786,GO:0001822,GO:0001944,GO:0002040,GO:0002262,GO:0002274,GO:0002376,GO:0002520,GO:0002521,GO:0003674,GO:0003676,GO:0003723,GO:0003727,GO:0003824,GO:0004872,GO:0005488,GO:0005506,GO:0005515,GO:0005543,GO:0005575,GO:0005622,GO:0005623,GO:0005634,GO:0005654,GO:0005730,GO:0005886,GO:0006325,GO:0006464,GO:0006482,GO:0006810,GO:0006897,GO:…	K11323	jumonji domain containing 6
MS3_00000470.1	6183.Smp_163810__mRNA	3.6e-25	120.2	LAMC1	GO:0000003,GO:0000902,GO:0000904,GO:0001654,GO:0002119,GO:0002164,GO:0003008,GO:0003674,GO:0005198,GO:0005201,GO:0005488,GO:0005575,GO:0005576,GO:0005578,GO:0005604,GO:0005605,GO:0005606,GO:0005615,GO:0006461,GO:0006928,GO:0006935,GO:0007044,GO:0007155,GO:0007275,GO:0007399,GO:0007409,GO:0007411,GO:0007417,GO:0007423,GO:0007492,GO:0007517,GO:0007519,GO:0007568,GO:0007600,GO:0007601,GO:0007610,GO:…	K05635,K06247	Laminin, alpha
MS3_00000472.2	6183.Smp_149310__mRNA	0.0	2125.5	LOXHD1	GO:0003008,GO:0003674,GO:0005215,GO:0005216,GO:0005261,GO:0005262,GO:0005575,GO:0005622,GO:0005623,GO:0005902,GO:0006810,GO:0006811,GO:0006812,GO:0006816,GO:0007600,GO:0007605,GO:0008150,GO:0008324,GO:0009581,GO:0009582,GO:0009605,GO:0009612,GO:0009628,GO:0009987,GO:0015075,GO:0015085,GO:0015267,GO:0016020,GO:0022803,GO:0022838,GO:0022857,GO:0022890,GO:0022891,GO:0022892,GO:0030001,GO:0032420,GO:…		lipoxygenase homology domains 1
MS3_00000472.1	6183.Smp_149310__mRNA	0.0	2550.4	LOXHD1	GO:0003008,GO:0003674,GO:0005215,GO:0005216,GO:0005261,GO:0005262,GO:0005575,GO:0005622,GO:0005623,GO:0005902,GO:0006810,GO:0006811,GO:0006812,GO:0006816,GO:0007600,GO:0007605,GO:0008150,GO:0008324,GO:0009581,GO:0009582,GO:0009605,GO:0009612,GO:0009628,GO:0009987,GO:0015075,GO:0015085,GO:0015267,GO:0016020,GO:0022803,GO:0022838,GO:0022857,GO:0022890,GO:0022891,GO:0022892,GO:0030001,GO:0032420,GO:…		lipoxygenase homology domains 1
MS3_00000478.1	6183.Smp_149910__mRNA	2.5e-38	163.3	PPFIA2	GO:0000003,GO:0000902,GO:0000904,GO:0001505,GO:0001558,GO:0001654,GO:0001745,GO:0001751,GO:0001754,GO:0003001,GO:0003008,GO:0003674,GO:0004871,GO:0005198,GO:0005488,GO:0005515,GO:0005575,GO:0005622,GO:0005623,GO:0005737,GO:0005912,GO:0005924,GO:0005925,GO:0006810,GO:0006836,GO:0006928,GO:0006935,GO:0007017,GO:0007018,GO:0007154,GO:0007155,GO:0007160,GO:0007165,GO:0007267,GO:0007268,GO:0007269,GO:…		Protein tyrosine phosphatase, receptor type, f polypeptide (PTPRF), interacting protein (Liprin), alpha
MS3_00000481.2	6183.Smp_174610__mRNA	5.7e-65	252.3	LMO3	GO:0000122,GO:0005575,GO:0005622,GO:0005623,GO:0005634,GO:0006355,GO:0006357,GO:0008150,GO:0009889,GO:0009890,GO:0009891,GO:0009892,GO:0009893,GO:0010468,GO:0010556,GO:0010557,GO:0010558,GO:0010604,GO:0010605,GO:0010628,GO:0010629,GO:0019219,GO:0019222,GO:0031323,GO:0031324,GO:0031325,GO:0031326,GO:0031327,GO:0031328,GO:0043226,GO:0043227,GO:0043229,GO:0043231,GO:0044424,GO:0044464,GO:0045892,GO:…		LIM domain only
MS3_00000485.1	6183.Smp_175120.2__mRNA	3.3e-08	64.3	FUT8	GO:0000139,GO:0001701,GO:0003674,GO:0003824,GO:0005575,GO:0005622,GO:0005623,GO:0005737,GO:0005794,GO:0005795,GO:0005975,GO:0005996,GO:0006004,GO:0006464,GO:0006486,GO:0006487,GO:0006491,GO:0006928,GO:0007154,GO:0007165,GO:0007166,GO:0007167,GO:0007178,GO:0007179,GO:0007229,GO:0007275,GO:0007585,GO:0008150,GO:0008152,GO:0008417,GO:0008424,GO:0009056,GO:0009058,GO:0009059,GO:0009100,GO:0009101,GO:…	K00717	Catalyzes the addition of fucose in alpha 1-6 linkage to the first GlcNAc residue, next to the peptide chains in N-glycans (By similarity)
MS3_00000487.1	6183.Smp_148790__mRNA	0.0	3565.4	LAMB1	GO:0000003,GO:0000902,GO:0000904,GO:0001654,GO:0001655,GO:0001656,GO:0001822,GO:0002064,GO:0002119,GO:0002164,GO:0003006,GO:0003008,GO:0003674,GO:0005102,GO:0005178,GO:0005198,GO:0005201,GO:0005488,GO:0005515,GO:0005575,GO:0005576,GO:0005578,GO:0005604,GO:0005605,GO:0005606,GO:0005607,GO:0005608,GO:0005615,GO:0005622,GO:0005623,GO:0005737,GO:0006928,GO:0006935,GO:0006950,GO:0007155,GO:0007162,GO:…	K05636,K06243	laminin beta
MS3_00000488.1	6183.Smp_163810__mRNA	5.7e-23	112.1	LAMC1	GO:0000003,GO:0000902,GO:0000904,GO:0001654,GO:0002119,GO:0002164,GO:0003008,GO:0003674,GO:0005198,GO:0005201,GO:0005488,GO:0005575,GO:0005576,GO:0005578,GO:0005604,GO:0005605,GO:0005606,GO:0005615,GO:0006461,GO:0006928,GO:0006935,GO:0007044,GO:0007155,GO:0007275,GO:0007399,GO:0007409,GO:0007411,GO:0007417,GO:0007423,GO:0007492,GO:0007517,GO:0007519,GO:0007568,GO:0007600,GO:0007601,GO:0007610,GO:…	K05635,K06247	Laminin, alpha
MS3_00000489.1	6183.Smp_148800__mRNA	1.1e-62	244.6	COX5A	GO:0000003,GO:0002119,GO:0002164,GO:0003674,GO:0003824,GO:0004129,GO:0005215,GO:0005575,GO:0005622,GO:0005623,GO:0005737,GO:0005739,GO:0005740,GO:0005743,GO:0005746,GO:0005751,GO:0005811,GO:0006091,GO:0006119,GO:0006123,GO:0006793,GO:0006796,GO:0006810,GO:0006811,GO:0006812,GO:0006818,GO:0007275,GO:0007399,GO:0007417,GO:0007568,GO:0008150,GO:0008152,GO:0008324,GO:0008340,GO:0009055,GO:0009790,GO:…	K02264	cytochrome C oxidase subunit
MS3_00000490.1	6183.Smp_049850.1__mRNA	5.3e-64	248.8
MS3_00000491.1	6183.Smp_049850.1__mRNA	1.4e-49	200.7
MS3_00000492.1	6183.Smp_049850.1__mRNA	1.4e-49	200.7
MS3_00000493.1	8128.ENSONIP00000022094	1.1e-137	494.6	CLTC		K04646	Clathrin, heavy-chain linker
MS3_00000495.1	6183.Smp_149010__mRNA	0.0	2056.6	CDH2	GO:0005575,GO:0016020	K02604,K06804	Cadherins are calcium dependent cell adhesion proteins (By similarity)
MS3_00000497.1	6183.Smp_026030__mRNA	5.8e-47	191.8	RAD54B	GO:0000003,GO:0000724,GO:0000725,GO:0003674,GO:0003678,GO:0003724,GO:0003824,GO:0004386,GO:0005575,GO:0005622,GO:0005623,GO:0005634,GO:0006139,GO:0006152,GO:0006163,GO:0006195,GO:0006200,GO:0006259,GO:0006281,GO:0006302,GO:0006310,GO:0006312,GO:0006725,GO:0006753,GO:0006793,GO:0006796,GO:0006807,GO:0006950,GO:0006974,GO:0007049,GO:0007126,GO:0007127,GO:0007131,GO:0007275,GO:0008094,GO:0008150,GO:…	K10877	S. cerevisiae
MS3_00000497.2	6183.Smp_026030__mRNA	5.1e-107	392.5	RAD54B	GO:0000003,GO:0000724,GO:0000725,GO:0003674,GO:0003678,GO:0003724,GO:0003824,GO:0004386,GO:0005575,GO:0005622,GO:0005623,GO:0005634,GO:0006139,GO:0006152,GO:0006163,GO:0006195,GO:0006200,GO:0006259,GO:0006281,GO:0006302,GO:0006310,GO:0006312,GO:0006725,GO:0006753,GO:0006793,GO:0006796,GO:0006807,GO:0006950,GO:0006974,GO:0007049,GO:0007126,GO:0007127,GO:0007131,GO:0007275,GO:0008094,GO:0008150,GO:…	K10877	S. cerevisiae
MS3_00000500.1	6183.Smp_154440__mRNA	1.9e-56	223.8			K08867	STYKc
MS3_00000501.1	6183.Smp_049300.3__mRNA	4.3e-72	275.8	HSP-25	GO:0005575,GO:0005622,GO:0005623,GO:0005737,GO:0030016,GO:0030017,GO:0030018,GO:0031430,GO:0031672,GO:0031674,GO:0043226,GO:0043228,GO:0043229,GO:0043232,GO:0043292,GO:0044422,GO:0044424,GO:0044444,GO:0044449,GO:0044464,GO:0055120		Heat shock protein
MS3_00000502.1	7668.SPU_018602tr	3.1e-86	325.1				multicellular organismal development
MS3_00000503.1	13735.ENSPSIP00000000799	9.4e-41	172.2				Reverse transcriptase (RNA-dependent DNA polymerase)
MS3_00000506.1	13735.ENSPSIP00000001020	1.1e-16	92.8				Endonuclease/Exonuclease/phosphatase family
MS3_00000508.1	7668.SPU_021821tr	1.5e-88	331.6				Pao retrotransposon peptidase
MS3_00000509.1	6183.Smp_169450__mRNA	2e-225	788.1	MCM8	GO:0000003,GO:0000075,GO:0000082,GO:0000084,GO:0000278,GO:0000724,GO:0000725,GO:0003674,GO:0003678,GO:0003824,GO:0004003,GO:0004386,GO:0005575,GO:0005622,GO:0005623,GO:0005634,GO:0005654,GO:0005656,GO:0005657,GO:0005694,GO:0006139,GO:0006152,GO:0006163,GO:0006195,GO:0006200,GO:0006259,GO:0006260,GO:0006261,GO:0006271,GO:0006281,GO:0006302,GO:0006310,GO:0006725,GO:0006753,GO:0006793,GO:0006796,GO:…	K10737,K11253	dna replication licensing factor
MS3_00000510.1	6183.Smp_179590__mRNA	1.5e-10	70.9	PDE5A	GO:0000166,GO:0001666,GO:0001932,GO:0001934,GO:0002026,GO:0002237,GO:0002676,GO:0002678,GO:0002682,GO:0002683,GO:0002694,GO:0002695,GO:0003008,GO:0003012,GO:0003013,GO:0003018,GO:0003674,GO:0003824,GO:0004112,GO:0004114,GO:0004115,GO:0005488,GO:0005575,GO:0005622,GO:0005623,GO:0005737,GO:0005829,GO:0006139,GO:0006163,GO:0006195,GO:0006725,GO:0006753,GO:0006793,GO:0006796,GO:0006807,GO:0006937,GO:…	K13298,K13762	phosphodiesterase
MS3_00000514.1	6183.Smp_142100__mRNA	0.0	1213.7	TCERG1	GO:0000003,GO:0000122,GO:0000375,GO:0000377,GO:0000398,GO:0000988,GO:0000989,GO:0001071,GO:0001076,GO:0001104,GO:0001106,GO:0001191,GO:0002119,GO:0002164,GO:0003006,GO:0003674,GO:0003700,GO:0003712,GO:0003713,GO:0003714,GO:0005488,GO:0005515,GO:0005575,GO:0005622,GO:0005623,GO:0005634,GO:0005681,GO:0006139,GO:0006351,GO:0006354,GO:0006355,GO:0006357,GO:0006366,GO:0006396,GO:0006397,GO:0006725,GO:…	K12824	transcription elongation regulator
MS3_00000523.1	6183.Smp_194990__mRNA	2.2e-127	461.1		GO:0000139,GO:0005575,GO:0005622,GO:0005623,GO:0005737,GO:0005794,GO:0005795,GO:0012505,GO:0016020,GO:0031090,GO:0031984,GO:0031985,GO:0032580,GO:0043226,GO:0043227,GO:0043229,GO:0043231,GO:0044422,GO:0044424,GO:0044431,GO:0044444,GO:0044446,GO:0044464	K00753,K14464	(Alpha (1,3) fucosyltransferase
MS3_00000529.1	6183.Smp_130980__mRNA	7e-166	588.6	CCNK	GO:0000003,GO:0000079,GO:0000307,GO:0001701,GO:0001932,GO:0002009,GO:0002944,GO:0002945,GO:0003006,GO:0003674,GO:0003824,GO:0004672,GO:0004674,GO:0004693,GO:0005575,GO:0005622,GO:0005623,GO:0006139,GO:0006351,GO:0006366,GO:0006464,GO:0006468,GO:0006725,GO:0006793,GO:0006796,GO:0006807,GO:0006810,GO:0006897,GO:0006898,GO:0006950,GO:0006974,GO:0007049,GO:0007275,GO:0007399,GO:0007548,GO:0007568,GO:…		Cyclin K
MS3_00000529.2	6183.Smp_130980__mRNA	2.6e-75	286.6	CCNK	GO:0000003,GO:0000079,GO:0000307,GO:0001701,GO:0001932,GO:0002009,GO:0002944,GO:0002945,GO:0003006,GO:0003674,GO:0003824,GO:0004672,GO:0004674,GO:0004693,GO:0005575,GO:0005622,GO:0005623,GO:0006139,GO:0006351,GO:0006366,GO:0006464,GO:0006468,GO:0006725,GO:0006793,GO:0006796,GO:0006807,GO:0006810,GO:0006897,GO:0006898,GO:0006950,GO:0006974,GO:0007049,GO:0007275,GO:0007399,GO:0007548,GO:0007568,GO:…		Cyclin K
MS3_00000536.1	6183.Smp_126390__mRNA	1.4e-42	177.9	PGUG_05320	GO:0000255,GO:0000256,GO:0003674,GO:0003824,GO:0004038,GO:0005575,GO:0005622,GO:0005623,GO:0005737,GO:0005783,GO:0006139,GO:0006144,GO:0006145,GO:0006725,GO:0006807,GO:0006950,GO:0006995,GO:0007154,GO:0008150,GO:0008152,GO:0009056,GO:0009058,GO:0009112,GO:0009267,GO:0009442,GO:0009605,GO:0009987,GO:0009991,GO:0010135,GO:0010136,GO:0016787,GO:0016810,GO:0016812,GO:0019439,GO:0031667,GO:0031668,GO:…	K01466	Dihydropyrimidinase-like
MS3_00000537.1	6183.Smp_001050__mRNA	6e-74	283.1				Cyclic nucleotide-binding domain
MS3_00000539.1	6183.Smp_173450__mRNA	1.6e-39	167.2			K10394,K10395,K10400	Kinesin family member
MS3_00000540.1	6183.Smp_171710__mRNA	2e-143	513.8	SMC2	GO:0000003,GO:0000070,GO:0000226,GO:0000228,GO:0000278,GO:0000280,GO:0000775,GO:0000785,GO:0000793,GO:0000796,GO:0000803,GO:0000819,GO:0002119,GO:0002164,GO:0003674,GO:0003676,GO:0003677,GO:0005488,GO:0005515,GO:0005575,GO:0005622,GO:0005623,GO:0005634,GO:0005694,GO:0005737,GO:0005856,GO:0005875,GO:0006139,GO:0006259,GO:0006323,GO:0006725,GO:0006807,GO:0006928,GO:0006996,GO:0007010,GO:0007017,GO:…	K06674	Structural maintenance of chromosomes
MS3_00000540.2	6085.XP_002164499	9.5e-84	315.1	SMC2	GO:0000003,GO:0000070,GO:0000226,GO:0000228,GO:0000278,GO:0000280,GO:0000775,GO:0000785,GO:0000793,GO:0000796,GO:0000803,GO:0000819,GO:0002119,GO:0002164,GO:0003674,GO:0003676,GO:0003677,GO:0005488,GO:0005515,GO:0005575,GO:0005622,GO:0005623,GO:0005634,GO:0005694,GO:0005737,GO:0005856,GO:0005875,GO:0006139,GO:0006259,GO:0006323,GO:0006725,GO:0006807,GO:0006928,GO:0006996,GO:0007010,GO:0007017,GO:…	K06674	Structural maintenance of chromosomes
MS3_00000542.1	6183.Smp_124770.1__mRNA	3.1e-36	157.1				Reverse transcriptase (RNA-dependent DNA polymerase)
MS3_00000546.1	6183.Smp_164150__mRNA	0.0	2141.7		GO:0006139,GO:0006259,GO:0006281,GO:0006464,GO:0006468,GO:0006725,GO:0006793,GO:0006796,GO:0006807,GO:0006950,GO:0006974,GO:0007154,GO:0007165,GO:0008150,GO:0008152,GO:0009987,GO:0016310,GO:0019538,GO:0023052,GO:0033554,GO:0034641,GO:0036211,GO:0043170,GO:0043412,GO:0044237,GO:0044238,GO:0044260,GO:0044267,GO:0044699,GO:0044700,GO:0044763,GO:0046483,GO:0050789,GO:0050794,GO:0050896,GO:0051716,GO:…	K08815	Casein Kinase
MS3_00000550.1	6183.Smp_117990__mRNA	3.3e-24	116.7				Retrotransposon protein
MS3_00000551.2	6183.Smp_163980__mRNA	1e-171	608.6				Zinc finger protein
MS3_00000554.1	6183.Smp_163810__mRNA	5.2e-31	139.4	LAMC1	GO:0000003,GO:0000902,GO:0000904,GO:0001654,GO:0002119,GO:0002164,GO:0003008,GO:0003674,GO:0005198,GO:0005201,GO:0005488,GO:0005575,GO:0005576,GO:0005578,GO:0005604,GO:0005605,GO:0005606,GO:0005615,GO:0006461,GO:0006928,GO:0006935,GO:0007044,GO:0007155,GO:0007275,GO:0007399,GO:0007409,GO:0007411,GO:0007417,GO:0007423,GO:0007492,GO:0007517,GO:0007519,GO:0007568,GO:0007600,GO:0007601,GO:0007610,GO:…	K05635,K06247	Laminin, alpha
MS3_00000555.1	7668.SPU_019416tr	0.0	1186.8				multicellular organismal development
MS3_00000561.1	6183.Smp_127130__mRNA	1e-36	157.9		GO:0005575,GO:0005576		cysteine-rich secretory protein
MS3_00000563.1	6183.Smp_131430__mRNA	2.7e-16	90.9	HSDL1	GO:0000003,GO:0001676,GO:0001968,GO:0002119,GO:0002164,GO:0003006,GO:0003674,GO:0003824,GO:0004303,GO:0005488,GO:0005515,GO:0005518,GO:0005539,GO:0005575,GO:0005622,GO:0005623,GO:0005737,GO:0005739,GO:0005783,GO:0005789,GO:0005938,GO:0006082,GO:0006629,GO:0006631,GO:0006633,GO:0006637,GO:0006638,GO:0006639,GO:0006641,GO:0006694,GO:0006702,GO:0006725,GO:0006732,GO:0006793,GO:0006805,GO:0006810,GO:…	K10207,K10251	Component of the microsomal membrane bound fatty acid elongation system, which produces the 26-carbon very long-chain fatty acids (VLCFA) from palmitate. Catalyzes the reduction of the 3-ketoacyl-CoA intermediate that is formed in each cycle of fatty acid elongation. VLCFAs serve as precursors for ceramide and sphingolipids (By similarity)
MS3_00000565.1	6183.Smp_131390__mRNA	0.0	2174.4			K11798	WD domain, G-beta repeat
MS3_00000565.2	6183.Smp_131390__mRNA	0.0	2735.3			K11798	WD domain, G-beta repeat
MS3_00000567.2	6183.Smp_131230__mRNA	1.8e-175	622.1	FBXW10		K10266	substrate-recognition component of a SCF (SKP1- CUL1-F-box protein)-type E3 ubiquitin ligase complex which mediates the ubiquitination and subsequent proteasomal degradation of target proteins. Overexpression is leading to degradation of CBX5 and CBX1
MS3_00000567.1	6183.Smp_131230__mRNA	1.8e-175	622.1	FBXW10		K10266	substrate-recognition component of a SCF (SKP1- CUL1-F-box protein)-type E3 ubiquitin ligase complex which mediates the ubiquitination and subsequent proteasomal degradation of target proteins. Overexpression is leading to degradation of CBX5 and CBX1
MS3_00000569.1	6183.Smp_147040__mRNA	7.2e-259	898.3	GLS	GO:0001505,GO:0001967,GO:0002087,GO:0002165,GO:0003001,GO:0003008,GO:0003674,GO:0003824,GO:0004359,GO:0005575,GO:0005622,GO:0005623,GO:0005737,GO:0005739,GO:0005759,GO:0005829,GO:0006082,GO:0006461,GO:0006520,GO:0006536,GO:0006537,GO:0006541,GO:0006543,GO:0006807,GO:0006810,GO:0006811,GO:0006820,GO:0006835,GO:0006836,GO:0006865,GO:0007154,GO:0007267,GO:0007268,GO:0007269,GO:0007275,GO:0007444,GO:…	K01425	Glutaminase
MS3_00000569.2	6183.Smp_147040__mRNA	7.4e-259	898.3	GLS	GO:0001505,GO:0001967,GO:0002087,GO:0002165,GO:0003001,GO:0003008,GO:0003674,GO:0003824,GO:0004359,GO:0005575,GO:0005622,GO:0005623,GO:0005737,GO:0005739,GO:0005759,GO:0005829,GO:0006082,GO:0006461,GO:0006520,GO:0006536,GO:0006537,GO:0006541,GO:0006543,GO:0006807,GO:0006810,GO:0006811,GO:0006820,GO:0006835,GO:0006836,GO:0006865,GO:0007154,GO:0007267,GO:0007268,GO:0007269,GO:0007275,GO:0007444,GO:…	K01425	Glutaminase
MS3_00000572.1	6183.Smp_117990__mRNA	2.9e-33	146.4				Retrotransposon protein
MS3_00000574.1	7668.SPU_000635tr	4.2e-257	892.9				multicellular organismal development
MS3_00000575.1	6183.Smp_159290__mRNA	7.4e-86	322.4		GO:0005575,GO:0005576,GO:0007275,GO:0007568,GO:0008150,GO:0008340,GO:0010259,GO:0032501,GO:0032502,GO:0044699,GO:0044707,GO:0044767	K19919	cysteine-rich secretory protein LCCL domain containing
MS3_00000578.1	6183.Smp_159290__mRNA	9.9e-83	313.2		GO:0005575,GO:0005576,GO:0007275,GO:0007568,GO:0008150,GO:0008340,GO:0010259,GO:0032501,GO:0032502,GO:0044699,GO:0044707,GO:0044767	K19919	cysteine-rich secretory protein LCCL domain containing
MS3_00000580.1	6183.Smp_163810__mRNA	6.1e-44	182.2	LAMC1	GO:0000003,GO:0000902,GO:0000904,GO:0001654,GO:0002119,GO:0002164,GO:0003008,GO:0003674,GO:0005198,GO:0005201,GO:0005488,GO:0005575,GO:0005576,GO:0005578,GO:0005604,GO:0005605,GO:0005606,GO:0005615,GO:0006461,GO:0006928,GO:0006935,GO:0007044,GO:0007155,GO:0007275,GO:0007399,GO:0007409,GO:0007411,GO:0007417,GO:0007423,GO:0007492,GO:0007517,GO:0007519,GO:0007568,GO:0007600,GO:0007601,GO:0007610,GO:…	K05635,K06247	Laminin, alpha
MS3_00000581.1	6183.Smp_089320__mRNA	6.4e-08	62.4				NAD dependent epimerase dehydratase
MS3_00000584.1	7739.JGI148239	3.1e-42	176.8				Endonuclease/Exonuclease/phosphatase family
MS3_00000588.1	6183.Smp_176180__mRNA	1.1e-68	264.6	GLIPR1L2	GO:0005575,GO:0016020		GLI pathogenesis-related 1 like 2
MS3_00000590.1	7739.JGI72992	3.4e-30	136.3
MS3_00000591.1	6183.Smp_147160__mRNA	2.5e-08	63.5		GO:0005575,GO:0005622,GO:0005623,GO:0005737,GO:0007043,GO:0007275,GO:0007424,GO:0008150,GO:0009987,GO:0016043,GO:0019991,GO:0022607,GO:0032501,GO:0032502,GO:0034329,GO:0034330,GO:0035150,GO:0035151,GO:0035152,GO:0043297,GO:0044085,GO:0044424,GO:0044464,GO:0044699,GO:0044707,GO:0044763,GO:0045216,GO:0048731,GO:0048856,GO:0060541,GO:0065007,GO:0065008,GO:0071840,GO:0090066
MS3_00000592.1	34740.HMEL003357-PA	3.8e-11	73.2				Inherit from KOG: coiled-coil-helix-coiled-coil-helix domain containing 1
MS3_00000593.1	6183.Smp_141540__mRNA	1.8e-170	605.5	TK2	GO:0000002,GO:0003674,GO:0003824,GO:0004137,GO:0004797,GO:0005575,GO:0005622,GO:0005623,GO:0005737,GO:0005739,GO:0005740,GO:0005743,GO:0005759,GO:0006139,GO:0006165,GO:0006206,GO:0006213,GO:0006220,GO:0006221,GO:0006230,GO:0006259,GO:0006260,GO:0006261,GO:0006264,GO:0006725,GO:0006753,GO:0006793,GO:0006796,GO:0006807,GO:0006996,GO:0007005,GO:0008150,GO:0008152,GO:0008655,GO:0009058,GO:0009059,GO:…	K00857,K05961	thymidine kinase 2, mitochondrial
MS3_00000597.1	6183.Smp_141560__mRNA	7.4e-18	95.1	GLIPR1	GO:0000003,GO:0001669,GO:0005575,GO:0005576,GO:0005622,GO:0005623,GO:0005737,GO:0005886,GO:0005929,GO:0006629,GO:0007338,GO:0007339,GO:0008037,GO:0008150,GO:0008152,GO:0009566,GO:0009987,GO:0009988,GO:0016020,GO:0016023,GO:0019953,GO:0022414,GO:0030141,GO:0031410,GO:0031514,GO:0031982,GO:0031988,GO:0032501,GO:0035036,GO:0036126,GO:0042995,GO:0043226,GO:0043227,GO:0043229,GO:0043231,GO:0044237,GO:…	K19919	cysteine-rich secretory protein
MS3_00000599.1	6183.Smp_156220__mRNA	0.0	1672.5	PGUG_04529	GO:0000173,GO:0000188,GO:0000200,GO:0001932,GO:0001933,GO:0003674,GO:0003824,GO:0004721,GO:0004725,GO:0005575,GO:0005622,GO:0005623,GO:0005634,GO:0006464,GO:0006469,GO:0006470,GO:0006793,GO:0006796,GO:0008150,GO:0008152,GO:0009892,GO:0009966,GO:0009968,GO:0009987,GO:0010563,GO:0010605,GO:0010627,GO:0010646,GO:0010648,GO:0010741,GO:0016311,GO:0016787,GO:0016788,GO:0016791,GO:0019220,GO:0019222,GO:…	K19806	PTPc
MS3_00000602.1	135651.CBN25839	5.5e-21	105.5				Inherit from opiNOG: to reverse transcriptase
MS3_00000603.1	135651.CBN30696	5.5e-21	105.5				Retrotransposon protein
MS3_00000604.1	7668.SPU_005630tr	1.8e-45	188.3				Reverse transcriptase (RNA-dependent DNA polymerase)
MS3_00000605.1	6183.Smp_149390__mRNA	0.0	1874.0				Inherit from opiNOG: Fras1 related extracellular matrix protein
MS3_00000607.1	7739.JGI100629	1.3e-07	61.6
MS3_00000607.2	13037.EHJ72489	9.8e-08	62.0
MS3_00000608.1	6183.Smp_099500__mRNA	4e-147	527.7	GABRB3			Gamma-aminobutyric acid (GABA) A receptor, beta 3
MS3_00000614.1	7668.SPU_009862tr	4.3e-301	1039.3				multicellular organismal development
MS3_00000616.1	6183.Smp_147980__mRNA	2.1e-09	68.2				Zinc finger, C2H2 type
MS3_00000621.1	6183.Smp_158610.2__mRNA	0.0	3831.6	BTAF1	GO:0001071,GO:0002376,GO:0002682,GO:0002697,GO:0002700,GO:0002759,GO:0002784,GO:0002786,GO:0002805,GO:0002807,GO:0002808,GO:0002831,GO:0002920,GO:0003674,GO:0003678,GO:0003700,GO:0003824,GO:0004003,GO:0004386,GO:0005575,GO:0005622,GO:0005623,GO:0005634,GO:0006139,GO:0006152,GO:0006163,GO:0006195,GO:0006200,GO:0006259,GO:0006355,GO:0006725,GO:0006753,GO:0006793,GO:0006796,GO:0006807,GO:0006950,GO:…	K15192	BTAF1 RNA polymerase II, B-TFIID transcription factor-associated, 170kDa (Mot1 homolog, S. cerevisiae)
MS3_00000622.1	6183.Smp_006680__mRNA	1.4e-92	344.4	PDCD10	GO:0000003,GO:0000139,GO:0001568,GO:0001932,GO:0001934,GO:0001944,GO:0003007,GO:0005575,GO:0005622,GO:0005623,GO:0005737,GO:0005794,GO:0005829,GO:0005886,GO:0006915,GO:0007275,GO:0007507,GO:0008150,GO:0008219,GO:0008284,GO:0009653,GO:0009790,GO:0009792,GO:0009887,GO:0009893,GO:0009966,GO:0009967,GO:0009987,GO:0010171,GO:0010562,GO:0010604,GO:0010627,GO:0010646,GO:0010647,GO:0010740,GO:0010941,GO:…	K18269	programmed cell death
MS3_00000622.2	6183.Smp_006680__mRNA	1.1e-89	334.7	PDCD10	GO:0000003,GO:0000139,GO:0001568,GO:0001932,GO:0001934,GO:0001944,GO:0003007,GO:0005575,GO:0005622,GO:0005623,GO:0005737,GO:0005794,GO:0005829,GO:0005886,GO:0006915,GO:0007275,GO:0007507,GO:0008150,GO:0008219,GO:0008284,GO:0009653,GO:0009790,GO:0009792,GO:0009887,GO:0009893,GO:0009966,GO:0009967,GO:0009987,GO:0010171,GO:0010562,GO:0010604,GO:0010627,GO:0010646,GO:0010647,GO:0010740,GO:0010941,GO:…	K18269	programmed cell death
MS3_00000623.1	31033.ENSTRUP00000020398	5.5e-10	69.7	MAZ			MYC-associated zinc finger protein (purine-binding transcription factor)
MS3_00000626.1	7668.SPU_005630tr	2.7e-46	190.7				Reverse transcriptase (RNA-dependent DNA polymerase)
MS3_00000628.1	7668.SPU_020351tr	1.9e-45	188.3
MS3_00000629.1	6183.Smp_006740__mRNA	6.3e-48	195.7	MVP	GO:0001654,GO:0005575,GO:0005576,GO:0005622,GO:0005623,GO:0005634,GO:0005635,GO:0005643,GO:0005737,GO:0007275,GO:0007399,GO:0007417,GO:0007420,GO:0007423,GO:0008150,GO:0012505,GO:0016020,GO:0016021,GO:0031224,GO:0031967,GO:0031975,GO:0031982,GO:0031988,GO:0032501,GO:0032502,GO:0032991,GO:0042221,GO:0042493,GO:0043226,GO:0043227,GO:0043229,GO:0043230,GO:0043231,GO:0043234,GO:0044421,GO:0044422,GO:…	K17266	Major vault protein
MS3_00000630.1	7897.ENSLACP00000016854	9.4e-24	115.2				Reverse transcriptase (RNA-dependent DNA polymerase)
MS3_00000635.1	6183.Smp_089360__mRNA	2.7e-105	386.7				NAD dependent epimerase dehydratase
MS3_00000636.2	6183.Smp_179260__mRNA	2.4e-211	740.0	NAGA	GO:0000323,GO:0003674,GO:0003824,GO:0004553,GO:0004557,GO:0005575,GO:0005622,GO:0005623,GO:0005737,GO:0005764,GO:0005773,GO:0005975,GO:0006629,GO:0006643,GO:0006664,GO:0006665,GO:0006672,GO:0006677,GO:0006687,GO:0006807,GO:0008150,GO:0008152,GO:0008456,GO:0009056,GO:0009311,GO:0009987,GO:0015925,GO:0015929,GO:0016042,GO:0016052,GO:0016137,GO:0016139,GO:0016787,GO:0016798,GO:0019377,GO:0030149,GO:…	K01189,K01204	Galactosidase, alpha
MS3_00000636.1	6183.Smp_179250__mRNA	5.5e-216	755.4	NAGA	GO:0000323,GO:0003674,GO:0003824,GO:0004553,GO:0004557,GO:0005575,GO:0005622,GO:0005623,GO:0005737,GO:0005764,GO:0005773,GO:0005975,GO:0006629,GO:0006643,GO:0006664,GO:0006665,GO:0006672,GO:0006677,GO:0006687,GO:0006807,GO:0008150,GO:0008152,GO:0008456,GO:0009056,GO:0009311,GO:0009987,GO:0015925,GO:0015929,GO:0016042,GO:0016052,GO:0016137,GO:0016139,GO:0016787,GO:0016798,GO:0019377,GO:0030149,GO:…	K01189,K01204	Galactosidase, alpha
MS3_00000637.1	6183.Smp_179260__mRNA	1.3e-141	507.7	NAGA	GO:0000323,GO:0003674,GO:0003824,GO:0004553,GO:0004557,GO:0005575,GO:0005622,GO:0005623,GO:0005737,GO:0005764,GO:0005773,GO:0005975,GO:0006629,GO:0006643,GO:0006664,GO:0006665,GO:0006672,GO:0006677,GO:0006687,GO:0006807,GO:0008150,GO:0008152,GO:0008456,GO:0009056,GO:0009311,GO:0009987,GO:0015925,GO:0015929,GO:0016042,GO:0016052,GO:0016137,GO:0016139,GO:0016787,GO:0016798,GO:0019377,GO:0030149,GO:…	K01189,K01204	Galactosidase, alpha
MS3_00000637.2	6183.Smp_179260__mRNA	2.9e-141	506.5	NAGA	GO:0000323,GO:0003674,GO:0003824,GO:0004553,GO:0004557,GO:0005575,GO:0005622,GO:0005623,GO:0005737,GO:0005764,GO:0005773,GO:0005975,GO:0006629,GO:0006643,GO:0006664,GO:0006665,GO:0006672,GO:0006677,GO:0006687,GO:0006807,GO:0008150,GO:0008152,GO:0008456,GO:0009056,GO:0009311,GO:0009987,GO:0015925,GO:0015929,GO:0016042,GO:0016052,GO:0016137,GO:0016139,GO:0016787,GO:0016798,GO:0019377,GO:0030149,GO:…	K01189,K01204	Galactosidase, alpha
MS3_00000638.2	6183.Smp_179250__mRNA	2.7e-162	576.6	NAGA	GO:0000323,GO:0003674,GO:0003824,GO:0004553,GO:0004557,GO:0005575,GO:0005622,GO:0005623,GO:0005737,GO:0005764,GO:0005773,GO:0005975,GO:0006629,GO:0006643,GO:0006664,GO:0006665,GO:0006672,GO:0006677,GO:0006687,GO:0006807,GO:0008150,GO:0008152,GO:0008456,GO:0009056,GO:0009311,GO:0009987,GO:0015925,GO:0015929,GO:0016042,GO:0016052,GO:0016137,GO:0016139,GO:0016787,GO:0016798,GO:0019377,GO:0030149,GO:…	K01189,K01204	Galactosidase, alpha
MS3_00000638.1	6183.Smp_179260__mRNA	1.7e-50	204.5	NAGA	GO:0000323,GO:0003674,GO:0003824,GO:0004553,GO:0004557,GO:0005575,GO:0005622,GO:0005623,GO:0005737,GO:0005764,GO:0005773,GO:0005975,GO:0006629,GO:0006643,GO:0006664,GO:0006665,GO:0006672,GO:0006677,GO:0006687,GO:0006807,GO:0008150,GO:0008152,GO:0008456,GO:0009056,GO:0009311,GO:0009987,GO:0015925,GO:0015929,GO:0016042,GO:0016052,GO:0016137,GO:0016139,GO:0016787,GO:0016798,GO:0019377,GO:0030149,GO:…	K01189,K01204	Galactosidase, alpha
MS3_00000649.1	6183.Smp_176040__mRNA	3.6e-46	189.5	FLCN	GO:0000122,GO:0001558,GO:0001701,GO:0001932,GO:0001934,GO:0002376,GO:0002520,GO:0002682,GO:0003674,GO:0005488,GO:0005515,GO:0005575,GO:0005622,GO:0005623,GO:0005634,GO:0005730,GO:0005737,GO:0005886,GO:0006140,GO:0006355,GO:0006356,GO:0006357,GO:0006950,GO:0007043,GO:0007154,GO:0007165,GO:0007275,GO:0008150,GO:0008285,GO:0009118,GO:0009790,GO:0009792,GO:0009889,GO:0009890,GO:0009891,GO:0009892,GO:…	K09594	folliculin
MS3_00000650.1	6669.DappuP254334	3.7e-14	84.3	RASL12		K07854	RAS-like, family 12
MS3_00000651.1	7425.NV24121-PA	3.3e-15	87.4				Reverse transcriptase (RNA-dependent DNA polymerase)
MS3_00000657.1	6183.Smp_191020__mRNA	5.5e-65	253.1
MS3_00000658.1	7668.SPU_010771tr	3.1e-107	394.4				Reverse transcriptase (RNA-dependent DNA polymerase)
MS3_00000660.1	281687.CJA23472a	6.7e-126	456.4				Inherit from opiNOG: to reverse transcriptase
MS3_00000666.1	6183.Smp_133320__mRNA	0.0	1188.7	CNOT1	GO:0000003,GO:0000075,GO:0000077,GO:0000226,GO:0000278,GO:0000288,GO:0000289,GO:0000902,GO:0000904,GO:0000932,GO:0000956,GO:0002009,GO:0002119,GO:0002164,GO:0003674,GO:0005488,GO:0005515,GO:0005575,GO:0005622,GO:0005623,GO:0005737,GO:0005777,GO:0005778,GO:0005829,GO:0006139,GO:0006396,GO:0006397,GO:0006401,GO:0006402,GO:0006417,GO:0006725,GO:0006807,GO:0006810,GO:0006897,GO:0006898,GO:0006950,GO:…	K12604	CCR4-NOT transcription complex subunit 1
MS3_00000667.1	6183.Smp_177070__mRNA	6.1e-33	145.2
MS3_00000668.1	6183.Smp_143680__mRNA	1.5e-66	257.3	LAMA1		K05637	laminin, alpha
MS3_00000669.1	6183.Smp_143650__mRNA	0.0	3187.9	MDN1	GO:0000003,GO:0002119,GO:0002164,GO:0003674,GO:0003824,GO:0005488,GO:0005515,GO:0005575,GO:0005622,GO:0005623,GO:0005634,GO:0005730,GO:0006139,GO:0006152,GO:0006163,GO:0006195,GO:0006200,GO:0006461,GO:0006725,GO:0006753,GO:0006793,GO:0006796,GO:0006807,GO:0006810,GO:0006897,GO:0006898,GO:0006928,GO:0007275,GO:0008150,GO:0008152,GO:0009056,GO:0009116,GO:0009117,GO:0009119,GO:0009123,GO:0009125,GO:…	K14572	AAA domain (dynein-related subfamily)
MS3_00000678.1	8128.ENSONIP00000026263	4.8e-50	203.8				Integrase core domain
MS3_00000679.1	13735.ENSPSIP00000000216	1.9e-15	88.6
MS3_00000681.1	6183.Smp_143870__mRNA	6.1e-33	145.2
MS3_00000684.1	6183.Smp_156890__mRNA	1.5e-246	858.2		GO:0003674,GO:0003824,GO:0004672,GO:0005575,GO:0005622,GO:0005623,GO:0005737,GO:0005829,GO:0006464,GO:0006468,GO:0006793,GO:0006796,GO:0007275,GO:0007399,GO:0007413,GO:0008037,GO:0008038,GO:0008150,GO:0008152,GO:0009987,GO:0016020,GO:0016043,GO:0016301,GO:0016310,GO:0016740,GO:0016772,GO:0016773,GO:0019538,GO:0022008,GO:0030030,GO:0030154,GO:0030182,GO:0031175,GO:0032501,GO:0032502,GO:0036211,GO:…	K17541	SCY1-like 2 (S. cerevisiae)
MS3_00000686.1	6183.Smp_179340__mRNA	3.4e-71	273.1	TMX3	GO:0001654,GO:0003674,GO:0003756,GO:0003824,GO:0005575,GO:0005622,GO:0005623,GO:0005737,GO:0005783,GO:0005789,GO:0006457,GO:0007275,GO:0007423,GO:0008150,GO:0008152,GO:0009790,GO:0009792,GO:0009986,GO:0009987,GO:0012505,GO:0016020,GO:0016021,GO:0016853,GO:0016860,GO:0016862,GO:0016864,GO:0019538,GO:0031090,GO:0031224,GO:0032501,GO:0032502,GO:0042175,GO:0043170,GO:0043226,GO:0043227,GO:0043229,GO:…	K09585	thioredoxin-related transmembrane protein 3
MS3_00000687.1	6183.Smp_179340__mRNA	1e-84	319.3	TMX3	GO:0001654,GO:0003674,GO:0003756,GO:0003824,GO:0005575,GO:0005622,GO:0005623,GO:0005737,GO:0005783,GO:0005789,GO:0006457,GO:0007275,GO:0007423,GO:0008150,GO:0008152,GO:0009790,GO:0009792,GO:0009986,GO:0009987,GO:0012505,GO:0016020,GO:0016021,GO:0016853,GO:0016860,GO:0016862,GO:0016864,GO:0019538,GO:0031090,GO:0031224,GO:0032501,GO:0032502,GO:0042175,GO:0043170,GO:0043226,GO:0043227,GO:0043229,GO:…	K09585	thioredoxin-related transmembrane protein 3
MS3_00000694.1	6183.Smp_185230__mRNA	2.2e-99	367.1	SRSF9	GO:0000003,GO:0000075,GO:0000077,GO:0000245,GO:0000375,GO:0000377,GO:0000395,GO:0000398,GO:0001701,GO:0001703,GO:0002119,GO:0002164,GO:0003006,GO:0003008,GO:0003012,GO:0003013,GO:0003015,GO:0003674,GO:0003676,GO:0003723,GO:0003729,GO:0005488,GO:0005515,GO:0005575,GO:0005622,GO:0005623,GO:0005634,GO:0005654,GO:0005681,GO:0005730,GO:0005737,GO:0006139,GO:0006351,GO:0006353,GO:0006366,GO:0006369,GO:…	K12890	serine arginine-rich splicing factor
MS3_00000701.1	7897.ENSLACP00000023123	2.5e-11	74.7	ADTRP	GO:0005575,GO:0005623,GO:0005886,GO:0016020,GO:0044464,GO:0071944		androgen-dependent TFPI-regulating protein
MS3_00000704.1	6183.Smp_140440__mRNA	3.5e-60	236.1	MON1B	GO:0002119,GO:0002164,GO:0003674,GO:0005488,GO:0005515,GO:0005575,GO:0005622,GO:0005623,GO:0005737,GO:0005768,GO:0005769,GO:0005829,GO:0006810,GO:0006873,GO:0006875,GO:0006879,GO:0006897,GO:0006909,GO:0006996,GO:0007275,GO:0008104,GO:0008150,GO:0009306,GO:0009653,GO:0009790,GO:0009791,GO:0009792,GO:0009987,GO:0010171,GO:0015031,GO:0016020,GO:0016043,GO:0016192,GO:0016197,GO:0016482,GO:0019725,GO:…	K11266	MON1 homolog
MS3_00000705.1	6183.Smp_140430__mRNA	1.1e-82	311.2	ADAL	GO:0003674,GO:0003824,GO:0004000,GO:0005575,GO:0005622,GO:0005623,GO:0005737,GO:0005829,GO:0006139,GO:0006144,GO:0006152,GO:0006154,GO:0006725,GO:0006807,GO:0008150,GO:0008152,GO:0009056,GO:0009058,GO:0009112,GO:0009116,GO:0009119,GO:0009163,GO:0009164,GO:0009987,GO:0016787,GO:0016810,GO:0016814,GO:0017144,GO:0018130,GO:0019239,GO:0019438,GO:0019439,GO:0034641,GO:0034654,GO:0034655,GO:0042278,GO:…	K01488	adenosine deaminase-like
MS3_00000710.1	6183.Smp_168010__mRNA	4.2e-58	229.2
MS3_00000713.1	6183.Smp_101280__mRNA	0.0	1755.0	GBF1	GO:0000003,GO:0000137,GO:0000139,GO:0000902,GO:0002064,GO:0002119,GO:0002164,GO:0003674,GO:0005083,GO:0005085,GO:0005086,GO:0005575,GO:0005622,GO:0005623,GO:0005737,GO:0005739,GO:0005777,GO:0005783,GO:0005788,GO:0005794,GO:0005795,GO:0005798,GO:0005801,GO:0005802,GO:0006140,GO:0006810,GO:0006888,GO:0006890,GO:0006891,GO:0006892,GO:0006897,GO:0006898,GO:0006900,GO:0006901,GO:0006903,GO:0006909,GO:…	K18443	Golgi brefeldin A resistant guanine nucleotide exchange factor 1
MS3_00000716.1	6183.Smp_006510__mRNA	4.1e-129	466.1				Cercarial elastase (S01 family)
MS3_00000717.1	6183.Smp_006510__mRNA	4.1e-129	466.1				Cercarial elastase (S01 family)
MS3_00000718.1	6183.Smp_006510__mRNA	4.1e-129	466.1				Cercarial elastase (S01 family)
MS3_00000720.1	6183.Smp_144030__mRNA	6.6e-10	68.9				Phosphatidate cytidylyltransferase
MS3_00000721.1	6183.Smp_115980__mRNA	3.3e-97	359.8				Cercarial elastase (S01 family)
MS3_00000722.1	6183.Smp_115980__mRNA	3.3e-97	359.8				Cercarial elastase (S01 family)
MS3_00000726.1	7668.SPU_000635tr	1e-72	278.5				multicellular organismal development
MS3_00000728.1	31234.CRE08564	1.1e-33	149.1				Retrotransposon protein
MS3_00000729.1	6183.Smp_163810__mRNA	7.6e-24	115.2	LAMC1	GO:0000003,GO:0000902,GO:0000904,GO:0001654,GO:0002119,GO:0002164,GO:0003008,GO:0003674,GO:0005198,GO:0005201,GO:0005488,GO:0005575,GO:0005576,GO:0005578,GO:0005604,GO:0005605,GO:0005606,GO:0005615,GO:0006461,GO:0006928,GO:0006935,GO:0007044,GO:0007155,GO:0007275,GO:0007399,GO:0007409,GO:0007411,GO:0007417,GO:0007423,GO:0007492,GO:0007517,GO:0007519,GO:0007568,GO:0007600,GO:0007601,GO:0007610,GO:…	K05635,K06247	Laminin, alpha
MS3_00000735.1	7668.SPU_001809tr	2.3e-20	104.8				Pao retrotransposon peptidase
MS3_00000748.1	13735.ENSPSIP00000000261	2.6e-16	91.7
MS3_00000752.1	7668.SPU_017130tr	1.6e-54	218.0				Retrotransposon protein
MS3_00000755.1	6183.Smp_097380__mRNA	1.1e-50	204.1	HSPE1	GO:0003674,GO:0005488,GO:0005515,GO:0005575,GO:0005622,GO:0005623,GO:0005737,GO:0005739,GO:0005759,GO:0005811,GO:0006457,GO:0006458,GO:0006915,GO:0006919,GO:0006950,GO:0006986,GO:0007275,GO:0008150,GO:0008152,GO:0008219,GO:0009790,GO:0009792,GO:0009987,GO:0010033,GO:0010941,GO:0010950,GO:0010952,GO:0012501,GO:0016265,GO:0019222,GO:0019538,GO:0031974,GO:0032501,GO:0032502,GO:0035966,GO:0042221,GO:…	K04078	Heat shock 10kDa protein 1 (Chaperonin 10)
MS3_00000756.1	44689.DDB0229382	7.2e-11	76.3		GO:0001101,GO:0003674,GO:0003824,GO:0004672,GO:0004674,GO:0005575,GO:0005622,GO:0005623,GO:0005737,GO:0005856,GO:0005874,GO:0005881,GO:0006464,GO:0006468,GO:0006793,GO:0006796,GO:0006935,GO:0007163,GO:0007584,GO:0008064,GO:0008150,GO:0008152,GO:0009605,GO:0009719,GO:0009987,GO:0009991,GO:0010033,GO:0010243,GO:0010639,GO:0014070,GO:0014074,GO:0015630,GO:0016043,GO:0016301,GO:0016310,GO:0016740,GO:…	K06228	Serine threonine kinase
MS3_00000758.1	6183.Smp_127740__mRNA	0.0	1401.0	ADAM23	GO:0000003,GO:0001508,GO:0003008,GO:0003674,GO:0003824,GO:0004175,GO:0004222,GO:0005102,GO:0005178,GO:0005488,GO:0005515,GO:0005575,GO:0005576,GO:0005623,GO:0005886,GO:0005887,GO:0006508,GO:0006509,GO:0006944,GO:0007049,GO:0007059,GO:0007126,GO:0007154,GO:0007155,GO:0007162,GO:0007165,GO:0007166,GO:0007229,GO:0007272,GO:0007275,GO:0007399,GO:0007413,GO:0007417,GO:0007422,GO:0007610,GO:0007626,GO:…	K06835,K06837,K16067,K16068	ADAM metallopeptidase domain
MS3_00000763.1	6183.Smp_127900__mRNA	0.0	1171.4	FOXP2	GO:0000122,GO:0000902,GO:0000904,GO:0000981,GO:0001071,GO:0001654,GO:0001701,GO:0001775,GO:0002053,GO:0002200,GO:0002327,GO:0002329,GO:0002376,GO:0002377,GO:0002440,GO:0002520,GO:0002521,GO:0002562,GO:0002637,GO:0002639,GO:0002682,GO:0002684,GO:0002697,GO:0002699,GO:0002700,GO:0002702,GO:0003008,GO:0003674,GO:0003676,GO:0003677,GO:0003682,GO:0003690,GO:0003700,GO:0003705,GO:0005488,GO:0005515,GO:…	K09409	forkhead box
MS3_00000765.1	6183.Smp_165740__mRNA	5.7e-272	943.7	IGDCC3	GO:0000003,GO:0000768,GO:0000902,GO:0000904,GO:0000988,GO:0000989,GO:0001558,GO:0001708,GO:0001756,GO:0001764,GO:0001838,GO:0001841,GO:0001975,GO:0002009,GO:0003002,GO:0003008,GO:0003674,GO:0003712,GO:0003713,GO:0004871,GO:0004872,GO:0004888,GO:0005042,GO:0005488,GO:0005515,GO:0005575,GO:0005622,GO:0005623,GO:0005737,GO:0005829,GO:0005886,GO:0005887,GO:0006355,GO:0006915,GO:0006917,GO:0006928,GO:…	K06765,K06766	immunoglobulin superfamily DCC subclass member 3
MS3_00000767.1	6183.Smp_140110__mRNA	1.2e-138	498.0
MS3_00000769.1	10228.TriadP63518	2.6e-09	68.2		GO:0005575,GO:0016020,GO:0016021,GO:0031224,GO:0044425	K06497,K06537,K17352	CD151 molecule (Raph blood group)
MS3_00000773.1	6183.Smp_174260__mRNA	0.0	1162.5	THRB	GO:0000003,GO:0000122,GO:0000975,GO:0000981,GO:0000988,GO:0000989,GO:0001067,GO:0001071,GO:0001501,GO:0001502,GO:0001503,GO:0002153,GO:0002155,GO:0002262,GO:0002376,GO:0002520,GO:0003008,GO:0003674,GO:0003676,GO:0003677,GO:0003682,GO:0003690,GO:0003700,GO:0003712,GO:0003714,GO:0003723,GO:0003727,GO:0004871,GO:0004872,GO:0004879,GO:0004887,GO:0005488,GO:0005515,GO:0005575,GO:0005622,GO:0005623,GO:…	K05547,K08362	Thyroid hormone receptor
MS3_00000775.1	400682.PAC_15708359	3.2e-83	313.5				multicellular organismal development
MS3_00000776.1	6183.Smp_134570__mRNA	0.0	3206.8	TAG-241			Inherit from KOG: suppressor of glucose, autophagy associated 1
MS3_00000788.1	6183.Smp_163810__mRNA	7.6e-33	145.6	LAMC1	GO:0000003,GO:0000902,GO:0000904,GO:0001654,GO:0002119,GO:0002164,GO:0003008,GO:0003674,GO:0005198,GO:0005201,GO:0005488,GO:0005575,GO:0005576,GO:0005578,GO:0005604,GO:0005605,GO:0005606,GO:0005615,GO:0006461,GO:0006928,GO:0006935,GO:0007044,GO:0007155,GO:0007275,GO:0007399,GO:0007409,GO:0007411,GO:0007417,GO:0007423,GO:0007492,GO:0007517,GO:0007519,GO:0007568,GO:0007600,GO:0007601,GO:0007610,GO:…	K05635,K06247	Laminin, alpha
MS3_00000790.1	7159.AAEL017378-PA	6.4e-36	156.4		GO:0000278,GO:0003674,GO:0003676,GO:0003723,GO:0003746,GO:0005488,GO:0005575,GO:0005622,GO:0005623,GO:0005737,GO:0005739,GO:0006412,GO:0006414,GO:0006996,GO:0007030,GO:0007049,GO:0008135,GO:0008150,GO:0008152,GO:0008283,GO:0009058,GO:0009059,GO:0009987,GO:0010467,GO:0016043,GO:0019538,GO:0034645,GO:0043170,GO:0043226,GO:0043227,GO:0043229,GO:0043231,GO:0044237,GO:0044238,GO:0044249,GO:0044260,GO:…	K02358	This protein promotes the GTP-dependent binding of aminoacyl-tRNA to the A-site of ribosomes during protein biosynthesis (By similarity)
MS3_00000794.1	7668.SPU_006771tr	5.1e-08	63.2				Reverse transcriptase (RNA-dependent DNA polymerase)
MS3_00000796.1	6334.EFV60624	4.8e-22	110.9				Protein of unknown function (DUF766)
MS3_00000801.1	6183.Smp_175760__mRNA	0.0	2082.4	DNAJC13	GO:0000003,GO:0001667,GO:0002119,GO:0002164,GO:0003006,GO:0003674,GO:0005488,GO:0005515,GO:0005575,GO:0005622,GO:0005623,GO:0005737,GO:0005768,GO:0005769,GO:0005770,GO:0005856,GO:0005875,GO:0006810,GO:0006897,GO:0006898,GO:0006909,GO:0006911,GO:0006915,GO:0006928,GO:0007028,GO:0007275,GO:0007276,GO:0007292,GO:0007297,GO:0007298,GO:0008150,GO:0008219,GO:0009653,GO:0009790,GO:0009791,GO:0009792,GO:…	K09533	DnaJ (Hsp40) homolog, subfamily C, member 13
MS3_00000811.1	31033.ENSTRUP00000004727	6.4e-16	90.1				Reverse transcriptase (RNA-dependent DNA polymerase)
MS3_00000814.1	7668.SPU_019416tr	4.1e-67	260.0				multicellular organismal development
MS3_00000819.1	6183.Smp_026200__mRNA	1.4e-18	98.2
MS3_00000825.1	6183.Smp_046600__mRNA	5e-69	267.7	ARP1	GO:0000910,GO:0003674,GO:0005198,GO:0005200,GO:0005575,GO:0005622,GO:0005623,GO:0005856,GO:0005875,GO:0005884,GO:0006810,GO:0006897,GO:0006909,GO:0006996,GO:0007010,GO:0007049,GO:0008150,GO:0009987,GO:0015629,GO:0015630,GO:0016043,GO:0016192,GO:0022402,GO:0032991,GO:0043226,GO:0043228,GO:0043229,GO:0043232,GO:0043234,GO:0044422,GO:0044424,GO:0044430,GO:0044446,GO:0044464,GO:0044699,GO:0044763,GO:…	K05692	Actins are highly conserved proteins that are involved in various types of cell motility and are ubiquitously expressed in all eukaryotic cells
MS3_00000826.1	6183.Smp_163810__mRNA	3.6e-34	149.8	LAMC1	GO:0000003,GO:0000902,GO:0000904,GO:0001654,GO:0002119,GO:0002164,GO:0003008,GO:0003674,GO:0005198,GO:0005201,GO:0005488,GO:0005575,GO:0005576,GO:0005578,GO:0005604,GO:0005605,GO:0005606,GO:0005615,GO:0006461,GO:0006928,GO:0006935,GO:0007044,GO:0007155,GO:0007275,GO:0007399,GO:0007409,GO:0007411,GO:0007417,GO:0007423,GO:0007492,GO:0007517,GO:0007519,GO:0007568,GO:0007600,GO:0007601,GO:0007610,GO:…	K05635,K06247	Laminin, alpha
MS3_00000827.1	6183.Smp_016180.1__mRNA	6.1e-113	412.1	EG	GO:0000122,GO:0000578,GO:0000902,GO:0000904,GO:0000981,GO:0000982,GO:0001071,GO:0001078,GO:0001227,GO:0001667,GO:0001709,GO:0003002,GO:0003674,GO:0003700,GO:0004871,GO:0004872,GO:0004879,GO:0005488,GO:0005515,GO:0005575,GO:0005622,GO:0005623,GO:0005634,GO:0006139,GO:0006351,GO:0006355,GO:0006357,GO:0006366,GO:0006725,GO:0006807,GO:0006928,GO:0007088,GO:0007154,GO:0007165,GO:0007275,GO:0007346,GO:…	K08706	branched duct epithelial cell fate determination, open tracheal system
MS3_00000828.1	43151.ADAR007293-PA	1e-09	68.2				Reverse transcriptase (RNA-dependent DNA polymerase)
MS3_00000829.1	7668.SPU_010000tr	1.3e-53	215.7				Pao retrotransposon peptidase
MS3_00000830.1	31033.ENSTRUP00000004727	1.4e-17	95.5				Reverse transcriptase (RNA-dependent DNA polymerase)
MS3_00000831.1	6183.Smp_113550__mRNA	2e-13	80.5
MS3_00000832.1	6183.Smp_139090.1__mRNA	1.1e-17	95.5	DENND5A	GO:0000139,GO:0003674,GO:0005083,GO:0005085,GO:0005088,GO:0005488,GO:0005515,GO:0005575,GO:0005622,GO:0005623,GO:0005737,GO:0005794,GO:0008150,GO:0012505,GO:0016020,GO:0017016,GO:0017112,GO:0017137,GO:0019222,GO:0019899,GO:0030234,GO:0030695,GO:0031090,GO:0031267,GO:0043226,GO:0043227,GO:0043229,GO:0043231,GO:0044422,GO:0044424,GO:0044431,GO:0044444,GO:0044446,GO:0044464,GO:0050789,GO:0050790,GO:…		DENN MADD domain containing
MS3_00000834.1	6183.Smp_032230__mRNA	1.9e-54	217.2	FIS1	GO:0000266,GO:0000422,GO:0001300,GO:0001836,GO:0005575,GO:0005622,GO:0005623,GO:0005737,GO:0005739,GO:0005740,GO:0005741,GO:0005777,GO:0005778,GO:0005779,GO:0006461,GO:0006605,GO:0006626,GO:0006810,GO:0006839,GO:0006873,GO:0006874,GO:0006875,GO:0006886,GO:0006914,GO:0006915,GO:0006996,GO:0007005,GO:0007031,GO:0007154,GO:0007165,GO:0007204,GO:0007275,GO:0007568,GO:0007569,GO:0008104,GO:0008150,GO:…	K17969	fission 1
MS3_00000835.1	7460.GB19157-PA	6.4e-21	105.5		GO:0003674,GO:0003824,GO:0003998,GO:0008150,GO:0008152,GO:0016787,GO:0016817,GO:0016818	K01512	Acylphosphatase
MS3_00000837.1	7159.AAEL017378-PA	2.4e-19	100.5		GO:0000278,GO:0003674,GO:0003676,GO:0003723,GO:0003746,GO:0005488,GO:0005575,GO:0005622,GO:0005623,GO:0005737,GO:0005739,GO:0006412,GO:0006414,GO:0006996,GO:0007030,GO:0007049,GO:0008135,GO:0008150,GO:0008152,GO:0008283,GO:0009058,GO:0009059,GO:0009987,GO:0010467,GO:0016043,GO:0019538,GO:0034645,GO:0043170,GO:0043226,GO:0043227,GO:0043229,GO:0043231,GO:0044237,GO:0044238,GO:0044249,GO:0044260,GO:…	K02358	This protein promotes the GTP-dependent binding of aminoacyl-tRNA to the A-site of ribosomes during protein biosynthesis (By similarity)
MS3_00000844.1	7159.AAEL017378-PA	1e-18	99.0		GO:0000278,GO:0003674,GO:0003676,GO:0003723,GO:0003746,GO:0005488,GO:0005575,GO:0005622,GO:0005623,GO:0005737,GO:0005739,GO:0006412,GO:0006414,GO:0006996,GO:0007030,GO:0007049,GO:0008135,GO:0008150,GO:0008152,GO:0008283,GO:0009058,GO:0009059,GO:0009987,GO:0010467,GO:0016043,GO:0019538,GO:0034645,GO:0043170,GO:0043226,GO:0043227,GO:0043229,GO:0043231,GO:0044237,GO:0044238,GO:0044249,GO:0044260,GO:…	K02358	This protein promotes the GTP-dependent binding of aminoacyl-tRNA to the A-site of ribosomes during protein biosynthesis (By similarity)
MS3_00000846.1	6183.Smp_117990__mRNA	3.3e-26	124.0				Retrotransposon protein
MS3_00000848.1	6183.Smp_088610__mRNA	5.7e-57	226.5				transposase domain-containing protein
MS3_00000849.1	6183.Smp_122020__mRNA	1.7e-17	94.4				Endonuclease/Exonuclease/phosphatase family
MS3_00000852.1	6183.Smp_163810__mRNA	1.4e-34	151.4	LAMC1	GO:0000003,GO:0000902,GO:0000904,GO:0001654,GO:0002119,GO:0002164,GO:0003008,GO:0003674,GO:0005198,GO:0005201,GO:0005488,GO:0005575,GO:0005576,GO:0005578,GO:0005604,GO:0005605,GO:0005606,GO:0005615,GO:0006461,GO:0006928,GO:0006935,GO:0007044,GO:0007155,GO:0007275,GO:0007399,GO:0007409,GO:0007411,GO:0007417,GO:0007423,GO:0007492,GO:0007517,GO:0007519,GO:0007568,GO:0007600,GO:0007601,GO:0007610,GO:…	K05635,K06247	Laminin, alpha
MS3_00000854.1	13037.EHJ75938	3.9e-42	177.2				Reverse transcriptase (RNA-dependent DNA polymerase)
MS3_00000855.1	6183.Smp_146550__mRNA	0.0	1899.0	FCHSD1	GO:0003008,GO:0003674,GO:0005070,GO:0005488,GO:0005515,GO:0005575,GO:0005622,GO:0005623,GO:0005737,GO:0005768,GO:0007154,GO:0007267,GO:0007268,GO:0007274,GO:0008064,GO:0008150,GO:0008582,GO:0009966,GO:0009967,GO:0009987,GO:0010646,GO:0010647,GO:0016043,GO:0016202,GO:0019226,GO:0023051,GO:0023052,GO:0023056,GO:0030674,GO:0030832,GO:0030833,GO:0032271,GO:0032501,GO:0032535,GO:0032956,GO:0032970,GO:…		FCH and double SH3 domains
MS3_00000859.1	6183.Smp_126580__mRNA	9.2e-229	799.3				Potassium large conductance calcium-activated channel, subfamily M, alpha member 1
MS3_00000859.2	6183.Smp_126580__mRNA	3.1e-74	283.9				Potassium large conductance calcium-activated channel, subfamily M, alpha member 1
MS3_00000861.1	6183.Smp_144520__mRNA	0.0	3660.2			K15144	Mediator of RNA polymerase II transcription subunit 1
MS3_00000864.1	7091.BGIBMGA002632-TA	3e-18	96.7		GO:0003674,GO:0003824,GO:0006139,GO:0006396,GO:0006399,GO:0006400,GO:0006725,GO:0006807,GO:0008033,GO:0008150,GO:0008152,GO:0008479,GO:0008616,GO:0009058,GO:0009116,GO:0009119,GO:0009163,GO:0009451,GO:0009987,GO:0010467,GO:0016070,GO:0016740,GO:0016757,GO:0016763,GO:0018130,GO:0019438,GO:0034470,GO:0034641,GO:0034654,GO:0034660,GO:0042455,GO:0043170,GO:0043412,GO:0044237,GO:0044238,GO:0044249,GO:…	K15407	Endonuclease/Exonuclease/phosphatase family
MS3_00000867.1	8090.ENSORLP00000025642	1.4e-27	128.6				Reverse transcriptase (RNA-dependent DNA polymerase)
MS3_00000868.1	7897.ENSLACP00000023583	1.6e-110	405.2				Reverse transcriptase (RNA-dependent DNA polymerase)
MS3_00000871.1	6183.Smp_142560__mRNA	4.4e-223	780.0	ISL1	GO:0000003,GO:0000122,GO:0000578,GO:0000902,GO:0000904,GO:0000975,GO:0000976,GO:0000977,GO:0000980,GO:0000981,GO:0000988,GO:0000989,GO:0001012,GO:0001067,GO:0001071,GO:0001076,GO:0001085,GO:0001102,GO:0001104,GO:0001105,GO:0001158,GO:0001190,GO:0001667,GO:0001700,GO:0001708,GO:0001709,GO:0001755,GO:0001817,GO:0001819,GO:0001894,GO:0001932,GO:0001934,GO:0002009,GO:0002119,GO:0002164,GO:0002376,GO:…	K09370,K18492	ISL LIM homeobox
MS3_00000872.1	6183.Smp_142600__mRNA	0.0	1892.9	CIC	GO:0000003,GO:0000122,GO:0000578,GO:0000988,GO:0000989,GO:0001071,GO:0001558,GO:0001654,GO:0001700,GO:0002165,GO:0003002,GO:0003006,GO:0003674,GO:0003676,GO:0003677,GO:0003700,GO:0003712,GO:0005488,GO:0005515,GO:0005575,GO:0005622,GO:0005623,GO:0005634,GO:0006355,GO:0006357,GO:0007275,GO:0007276,GO:0007292,GO:0007304,GO:0007306,GO:0007350,GO:0007351,GO:0007354,GO:0007362,GO:0007389,GO:0007423,GO:…		capicua homolog (Drosophila)
MS3_00000885.1	6183.Smp_151380__mRNA	0.0	3776.9	ANAPC1	GO:0000003,GO:0000075,GO:0000151,GO:0000152,GO:0000209,GO:0000226,GO:0000278,GO:0000279,GO:0000280,GO:0001654,GO:0003002,GO:0003674,GO:0003824,GO:0004842,GO:0005575,GO:0005622,GO:0005623,GO:0005634,GO:0005654,GO:0005680,GO:0005737,GO:0005829,GO:0006464,GO:0006508,GO:0006511,GO:0006915,GO:0006996,GO:0007010,GO:0007017,GO:0007049,GO:0007067,GO:0007088,GO:0007091,GO:0007093,GO:0007094,GO:0007126,GO:…	K03348	Anaphase promoting complex subunit 1
MS3_00000888.1	7668.SPU_006771tr	5e-56	223.4				Reverse transcriptase (RNA-dependent DNA polymerase)
MS3_00000891.2	6183.Smp_171790__mRNA	0.0	3212.2	KIAA1109	GO:0000003,GO:0001558,GO:0003008,GO:0005575,GO:0005622,GO:0005623,GO:0005634,GO:0006629,GO:0006810,GO:0006897,GO:0006909,GO:0006911,GO:0007154,GO:0007267,GO:0007268,GO:0007275,GO:0007276,GO:0007283,GO:0007399,GO:0007413,GO:0008037,GO:0008038,GO:0008150,GO:0008152,GO:0009888,GO:0009987,GO:0010324,GO:0010876,GO:0016020,GO:0016043,GO:0016044,GO:0016192,GO:0016358,GO:0019226,GO:0019915,GO:0019953,GO:…		kiaa1109
MS3_00000891.1	6183.Smp_171790__mRNA	0.0	9223.6	KIAA1109	GO:0000003,GO:0001558,GO:0003008,GO:0005575,GO:0005622,GO:0005623,GO:0005634,GO:0006629,GO:0006810,GO:0006897,GO:0006909,GO:0006911,GO:0007154,GO:0007267,GO:0007268,GO:0007275,GO:0007276,GO:0007283,GO:0007399,GO:0007413,GO:0008037,GO:0008038,GO:0008150,GO:0008152,GO:0009888,GO:0009987,GO:0010324,GO:0010876,GO:0016020,GO:0016043,GO:0016044,GO:0016192,GO:0016358,GO:0019226,GO:0019915,GO:0019953,GO:…		kiaa1109
MS3_00000894.1	6183.Smp_147900__mRNA	0.0	1345.9
MS3_00000895.1	13037.EHJ70865	2.8e-41	174.1				Retrotransposon protein
MS3_00000899.1	400682.PAC_15708125	2.7e-15	88.2				Inherit from opiNOG: to reverse transcriptase
MS3_00000901.1	6183.Smp_173470__mRNA	8.4e-81	305.1	BRD8	GO:0000123,GO:0000981,GO:0001071,GO:0003674,GO:0003700,GO:0004871,GO:0004872,GO:0004879,GO:0004887,GO:0005575,GO:0005622,GO:0005623,GO:0005634,GO:0005654,GO:0005737,GO:0005739,GO:0006139,GO:0006325,GO:0006351,GO:0006355,GO:0006357,GO:0006366,GO:0006464,GO:0006473,GO:0006475,GO:0006725,GO:0006807,GO:0006996,GO:0007154,GO:0007165,GO:0007166,GO:0008150,GO:0008152,GO:0009058,GO:0009059,GO:0009889,GO:…	K11321	Bromodomain containing 8
MS3_00000902.1	6183.Smp_176350__mRNA	2.2e-31	141.4	CNTN5	GO:0000003,GO:0000226,GO:0000902,GO:0000904,GO:0001508,GO:0001558,GO:0001764,GO:0001948,GO:0002028,GO:0003007,GO:0003008,GO:0003674,GO:0005488,GO:0005515,GO:0005575,GO:0005576,GO:0005622,GO:0005623,GO:0005737,GO:0005886,GO:0005887,GO:0005911,GO:0005918,GO:0005919,GO:0006810,GO:0006897,GO:0006898,GO:0006928,GO:0006935,GO:0006996,GO:0007010,GO:0007017,GO:0007043,GO:0007154,GO:0007155,GO:0007158,GO:…	K06759,K06760,K06761,K06762,K06763,K06764	Contactin
MS3_00000903.1	7668.SPU_000635tr	1.1e-288	998.0				multicellular organismal development
MS3_00000904.1	13037.EHJ74365	4.5e-12	76.3				ankyrin 2,3 unc44
MS3_00000913.1	10141.ENSCPOP00000001822	2.6e-254	883.2	HSP90AA1	GO:0000086,GO:0000166,GO:0000278,GO:0000902,GO:0000904,GO:0001764,GO:0001882,GO:0001883,GO:0001884,GO:0002134,GO:0002135,GO:0002682,GO:0002684,GO:0002694,GO:0002696,GO:0003008,GO:0003009,GO:0003012,GO:0003674,GO:0003676,GO:0003723,GO:0003729,GO:0003824,GO:0005488,GO:0005515,GO:0005524,GO:0005525,GO:0005575,GO:0005622,GO:0005623,GO:0005737,GO:0005829,GO:0005886,GO:0005903,GO:0006139,GO:0006152,GO:…	K04079	Molecular chaperone that promotes the maturation, structural maintenance and proper regulation of specific target proteins involved for instance in cell cycle control and signal transduction. Undergoes a functional cycle that is linked to its ATPase activity. This cycle probably induces conformational changes in the client proteins, thereby causing their activation. Interacts dynamically with var…
MS3_00000916.1	7425.NV18643-PA	4.6e-12	76.6				Reverse transcriptase (RNA-dependent DNA polymerase)
MS3_00000918.1	7739.JGI72992	1.9e-25	120.6
MS3_00000921.1	6183.Smp_169180__mRNA	0.0	1846.6			K12231	Inherit from meNOG: Ankyrin repeat
MS3_00000923.1	7668.SPU_019416tr	3e-166	590.5				multicellular organismal development
MS3_00000925.1	6183.Smp_099890__mRNA	1.3e-97	360.9	REEP5	GO:0005575,GO:0005622,GO:0005623,GO:0005737,GO:0005783,GO:0005886,GO:0005938,GO:0016020,GO:0016021,GO:0031224,GO:0032541,GO:0043226,GO:0043227,GO:0043229,GO:0043231,GO:0044422,GO:0044424,GO:0044425,GO:0044432,GO:0044444,GO:0044446,GO:0044448,GO:0044464,GO:0071782,GO:0071944	K17279	receptor accessory protein
MS3_00000928.1	7668.SPU_019416tr	1.8e-28	131.3				multicellular organismal development
MS3_00000931.1	13735.ENSPSIP00000001067	3.4e-15	86.7				Reverse transcriptase (RNA-dependent DNA polymerase)
MS3_00000934.3	6183.Smp_144080__mRNA	4.5e-66	256.1	PCSK6	GO:0000003,GO:0000578,GO:0001501,GO:0001655,GO:0001816,GO:0001822,GO:0001990,GO:0001991,GO:0001999,GO:0002001,GO:0002119,GO:0002164,GO:0003002,GO:0003008,GO:0003013,GO:0003014,GO:0003044,GO:0003071,GO:0003073,GO:0003081,GO:0003674,GO:0003824,GO:0004175,GO:0004252,GO:0005488,GO:0005515,GO:0005539,GO:0005575,GO:0005576,GO:0005615,GO:0005622,GO:0005623,GO:0005634,GO:0005737,GO:0005783,GO:0005788,GO:…	K01349,K01360,K08654,K08672	proprotein convertase subtilisin kexin type
MS3_00000934.2	6183.Smp_144080__mRNA	2.1e-208	729.9	PCSK6	GO:0000003,GO:0000578,GO:0001501,GO:0001655,GO:0001816,GO:0001822,GO:0001990,GO:0001991,GO:0001999,GO:0002001,GO:0002119,GO:0002164,GO:0003002,GO:0003008,GO:0003013,GO:0003014,GO:0003044,GO:0003071,GO:0003073,GO:0003081,GO:0003674,GO:0003824,GO:0004175,GO:0004252,GO:0005488,GO:0005515,GO:0005539,GO:0005575,GO:0005576,GO:0005615,GO:0005622,GO:0005623,GO:0005634,GO:0005737,GO:0005783,GO:0005788,GO:…	K01349,K01360,K08654,K08672	proprotein convertase subtilisin kexin type
MS3_00000935.1	61853.ENSNLEP00000011649	2.4e-15	91.3	DSPP	GO:0001501,GO:0001503,GO:0003674,GO:0005198,GO:0005201,GO:0005488,GO:0005509,GO:0005515,GO:0005518,GO:0005575,GO:0005576,GO:0005578,GO:0007154,GO:0007275,GO:0008150,GO:0009605,GO:0009653,GO:0009887,GO:0009987,GO:0009991,GO:0030154,GO:0031012,GO:0031668,GO:0032501,GO:0032502,GO:0042475,GO:0042476,GO:0043167,GO:0043169,GO:0044421,GO:0044699,GO:0044707,GO:0044763,GO:0044767,GO:0046872,GO:0048513,GO:…		Dentin sialophosphoprotein
MS3_00000941.1	6183.Smp_159600__mRNA	0.0	2681.0	COL4A1	GO:0000003,GO:0000902,GO:0000904,GO:0001101,GO:0001655,GO:0001700,GO:0001822,GO:0002009,GO:0002119,GO:0002164,GO:0003006,GO:0003674,GO:0005102,GO:0005178,GO:0005198,GO:0005201,GO:0005488,GO:0005515,GO:0005575,GO:0005576,GO:0005578,GO:0005581,GO:0005587,GO:0005604,GO:0005605,GO:0005622,GO:0005623,GO:0005737,GO:0005783,GO:0005788,GO:0005811,GO:0006139,GO:0006351,GO:0006725,GO:0006807,GO:0006810,GO:…	K06237	collagen, type IV, alpha
MS3_00000943.2	353152.XP_625969.1	2.2e-08	65.1
MS3_00000944.1	6183.Smp_051510__mRNA	0.0	2194.5		GO:0000226,GO:0001539,GO:0003008,GO:0005575,GO:0005622,GO:0005623,GO:0005737,GO:0005813,GO:0005814,GO:0005815,GO:0005856,GO:0006928,GO:0006996,GO:0007010,GO:0007017,GO:0007020,GO:0007275,GO:0007600,GO:0007605,GO:0008150,GO:0009653,GO:0009790,GO:0009987,GO:0015630,GO:0016043,GO:0031023,GO:0032501,GO:0032502,GO:0040011,GO:0043226,GO:0043228,GO:0043229,GO:0043232,GO:0044422,GO:0044424,GO:0044430,GO:…		Pericentrin
MS3_00000944.2	6183.Smp_051510__mRNA	0.0	3267.2		GO:0000226,GO:0001539,GO:0003008,GO:0005575,GO:0005622,GO:0005623,GO:0005737,GO:0005813,GO:0005814,GO:0005815,GO:0005856,GO:0006928,GO:0006996,GO:0007010,GO:0007017,GO:0007020,GO:0007275,GO:0007600,GO:0007605,GO:0008150,GO:0009653,GO:0009790,GO:0009987,GO:0015630,GO:0016043,GO:0031023,GO:0032501,GO:0032502,GO:0040011,GO:0043226,GO:0043228,GO:0043229,GO:0043232,GO:0044422,GO:0044424,GO:0044430,GO:…		Pericentrin
MS3_00000945.1	6183.Smp_179340__mRNA	9.3e-75	285.4	TMX3	GO:0001654,GO:0003674,GO:0003756,GO:0003824,GO:0005575,GO:0005622,GO:0005623,GO:0005737,GO:0005783,GO:0005789,GO:0006457,GO:0007275,GO:0007423,GO:0008150,GO:0008152,GO:0009790,GO:0009792,GO:0009986,GO:0009987,GO:0012505,GO:0016020,GO:0016021,GO:0016853,GO:0016860,GO:0016862,GO:0016864,GO:0019538,GO:0031090,GO:0031224,GO:0032501,GO:0032502,GO:0042175,GO:0043170,GO:0043226,GO:0043227,GO:0043229,GO:…	K09585	thioredoxin-related transmembrane protein 3
MS3_00000946.1	7739.JGI238945	2.5e-90	337.8				Endonuclease/Exonuclease/phosphatase family
MS3_00000950.1	6183.Smp_163810__mRNA	8.6e-32	142.1	LAMC1	GO:0000003,GO:0000902,GO:0000904,GO:0001654,GO:0002119,GO:0002164,GO:0003008,GO:0003674,GO:0005198,GO:0005201,GO:0005488,GO:0005575,GO:0005576,GO:0005578,GO:0005604,GO:0005605,GO:0005606,GO:0005615,GO:0006461,GO:0006928,GO:0006935,GO:0007044,GO:0007155,GO:0007275,GO:0007399,GO:0007409,GO:0007411,GO:0007417,GO:0007423,GO:0007492,GO:0007517,GO:0007519,GO:0007568,GO:0007600,GO:0007601,GO:0007610,GO:…	K05635,K06247	Laminin, alpha
MS3_00000954.1	6183.Smp_124340__mRNA	0.0	1297.7	OACYL	GO:0006810,GO:0006897,GO:0006898,GO:0007275,GO:0008150,GO:0009653,GO:0009790,GO:0009792,GO:0010171,GO:0010876,GO:0016192,GO:0019915,GO:0032501,GO:0032502,GO:0033036,GO:0040008,GO:0040009,GO:0040010,GO:0040012,GO:0040017,GO:0044699,GO:0044707,GO:0044767,GO:0045927,GO:0048518,GO:0048856,GO:0050789,GO:0051179,GO:0051234,GO:0065007		nose resistant to fluoxetine protein 6-like
MS3_00000955.3	6183.Smp_085910__mRNA	2.6e-72	276.6	SMAD2	GO:0000122,GO:0000578,GO:0000902,GO:0000904,GO:0000975,GO:0000976,GO:0000987,GO:0001067,GO:0001071,GO:0001159,GO:0001501,GO:0001503,GO:0001558,GO:0001649,GO:0001654,GO:0001655,GO:0001657,GO:0001666,GO:0001701,GO:0001704,GO:0001706,GO:0001707,GO:0001756,GO:0001775,GO:0001817,GO:0001819,GO:0001889,GO:0001932,GO:0001933,GO:0001947,GO:0001952,GO:0001954,GO:0002009,GO:0002076,GO:0002088,GO:0002165,GO:…	K04500,K04676	SMAD family member
MS3_00000955.1	6183.Smp_085910__mRNA	0.0	1329.7	SMAD2	GO:0000122,GO:0000578,GO:0000902,GO:0000904,GO:0000975,GO:0000976,GO:0000987,GO:0001067,GO:0001071,GO:0001159,GO:0001501,GO:0001503,GO:0001558,GO:0001649,GO:0001654,GO:0001655,GO:0001657,GO:0001666,GO:0001701,GO:0001704,GO:0001706,GO:0001707,GO:0001756,GO:0001775,GO:0001817,GO:0001819,GO:0001889,GO:0001932,GO:0001933,GO:0001947,GO:0001952,GO:0001954,GO:0002009,GO:0002076,GO:0002088,GO:0002165,GO:…	K04500,K04676	SMAD family member
MS3_00000955.2	6183.Smp_085910__mRNA	3.2e-165	586.3	SMAD2	GO:0000122,GO:0000578,GO:0000902,GO:0000904,GO:0000975,GO:0000976,GO:0000987,GO:0001067,GO:0001071,GO:0001159,GO:0001501,GO:0001503,GO:0001558,GO:0001649,GO:0001654,GO:0001655,GO:0001657,GO:0001666,GO:0001701,GO:0001704,GO:0001706,GO:0001707,GO:0001756,GO:0001775,GO:0001817,GO:0001819,GO:0001889,GO:0001932,GO:0001933,GO:0001947,GO:0001952,GO:0001954,GO:0002009,GO:0002076,GO:0002088,GO:0002165,GO:…	K04500,K04676	SMAD family member
MS3_00000956.1	9669.ENSMPUP00000000278	3.6e-28	131.7	KIAA1407			kiaa1407
MS3_00000957.1	7897.ENSLACP00000016254	1.7e-11	73.9				Reverse transcriptase (RNA-dependent DNA polymerase)
MS3_00000958.1	6183.Smp_155260__mRNA	0.0	1467.2	RIMS2	GO:0000003,GO:0001505,GO:0002790,GO:0003001,GO:0003008,GO:0003674,GO:0005488,GO:0005509,GO:0005515,GO:0005575,GO:0005623,GO:0005886,GO:0006461,GO:0006810,GO:0006836,GO:0006887,GO:0007154,GO:0007165,GO:0007267,GO:0007268,GO:0007269,GO:0007271,GO:0007588,GO:0007610,GO:0007617,GO:0007618,GO:0007626,GO:0008022,GO:0008104,GO:0008150,GO:0009914,GO:0009987,GO:0010638,GO:0010646,GO:0010647,GO:0010817,GO:…	K15291,K15297	regulating synaptic membrane exocytosis
MS3_00000959.1	6183.Smp_155260__mRNA	2.5e-202	710.7	RIMS2	GO:0000003,GO:0001505,GO:0002790,GO:0003001,GO:0003008,GO:0003674,GO:0005488,GO:0005509,GO:0005515,GO:0005575,GO:0005623,GO:0005886,GO:0006461,GO:0006810,GO:0006836,GO:0006887,GO:0007154,GO:0007165,GO:0007267,GO:0007268,GO:0007269,GO:0007271,GO:0007588,GO:0007610,GO:0007617,GO:0007618,GO:0007626,GO:0008022,GO:0008104,GO:0008150,GO:0009914,GO:0009987,GO:0010638,GO:0010646,GO:0010647,GO:0010817,GO:…	K15291,K15297	regulating synaptic membrane exocytosis
MS3_00000959.2	6183.Smp_155260__mRNA	9.9e-174	615.1	RIMS2	GO:0000003,GO:0001505,GO:0002790,GO:0003001,GO:0003008,GO:0003674,GO:0005488,GO:0005509,GO:0005515,GO:0005575,GO:0005623,GO:0005886,GO:0006461,GO:0006810,GO:0006836,GO:0006887,GO:0007154,GO:0007165,GO:0007267,GO:0007268,GO:0007269,GO:0007271,GO:0007588,GO:0007610,GO:0007617,GO:0007618,GO:0007626,GO:0008022,GO:0008104,GO:0008150,GO:0009914,GO:0009987,GO:0010638,GO:0010646,GO:0010647,GO:0010817,GO:…	K15291,K15297	regulating synaptic membrane exocytosis
MS3_00000959.3	6183.Smp_155260__mRNA	9.4e-95	352.1	RIMS2	GO:0000003,GO:0001505,GO:0002790,GO:0003001,GO:0003008,GO:0003674,GO:0005488,GO:0005509,GO:0005515,GO:0005575,GO:0005623,GO:0005886,GO:0006461,GO:0006810,GO:0006836,GO:0006887,GO:0007154,GO:0007165,GO:0007267,GO:0007268,GO:0007269,GO:0007271,GO:0007588,GO:0007610,GO:0007617,GO:0007618,GO:0007626,GO:0008022,GO:0008104,GO:0008150,GO:0009914,GO:0009987,GO:0010638,GO:0010646,GO:0010647,GO:0010817,GO:…	K15291,K15297	regulating synaptic membrane exocytosis
MS3_00000960.1	281687.CJA37923	6.3e-161	573.2				Inherit from opiNOG: to reverse transcriptase
MS3_00000963.1	6183.Smp_163810__mRNA	2.7e-41	173.7	LAMC1	GO:0000003,GO:0000902,GO:0000904,GO:0001654,GO:0002119,GO:0002164,GO:0003008,GO:0003674,GO:0005198,GO:0005201,GO:0005488,GO:0005575,GO:0005576,GO:0005578,GO:0005604,GO:0005605,GO:0005606,GO:0005615,GO:0006461,GO:0006928,GO:0006935,GO:0007044,GO:0007155,GO:0007275,GO:0007399,GO:0007409,GO:0007411,GO:0007417,GO:0007423,GO:0007492,GO:0007517,GO:0007519,GO:0007568,GO:0007600,GO:0007601,GO:0007610,GO:…	K05635,K06247	Laminin, alpha
MS3_00000968.1	6183.Smp_163810__mRNA	5.3e-08	62.8	LAMC1	GO:0000003,GO:0000902,GO:0000904,GO:0001654,GO:0002119,GO:0002164,GO:0003008,GO:0003674,GO:0005198,GO:0005201,GO:0005488,GO:0005575,GO:0005576,GO:0005578,GO:0005604,GO:0005605,GO:0005606,GO:0005615,GO:0006461,GO:0006928,GO:0006935,GO:0007044,GO:0007155,GO:0007275,GO:0007399,GO:0007409,GO:0007411,GO:0007417,GO:0007423,GO:0007492,GO:0007517,GO:0007519,GO:0007568,GO:0007600,GO:0007601,GO:0007610,GO:…	K05635,K06247	Laminin, alpha
MS3_00000974.1	400682.PAC_15710653	2.1e-23	115.5
MS3_00000975.1	13037.EHJ64302	4.2e-25	120.9				Inherit from KOG: Retrotransposon protein
MS3_00000976.1	6183.Smp_163100__mRNA	2.4e-230	803.1	PDE9A	GO:0001726,GO:0003674,GO:0003824,GO:0004112,GO:0004114,GO:0005575,GO:0005622,GO:0005623,GO:0005737,GO:0005783,GO:0005794,GO:0005829,GO:0005886,GO:0006950,GO:0007154,GO:0007165,GO:0007596,GO:0007599,GO:0008081,GO:0008150,GO:0008152,GO:0009611,GO:0009987,GO:0016020,GO:0016787,GO:0016788,GO:0019932,GO:0019934,GO:0019935,GO:0023052,GO:0031252,GO:0031253,GO:0031256,GO:0032501,GO:0032587,GO:0035556,GO:…	K13761	Phosphodiesterase 9a
MS3_00000978.1	13037.EHJ78503	1.7e-26	124.0				Reverse transcriptase (RNA-dependent DNA polymerase)
MS3_00000980.1	6183.Smp_139190__mRNA	0.0	2211.0	APC	GO:0000003,GO:0000075,GO:0000079,GO:0000139,GO:0000226,GO:0000278,GO:0000280,GO:0000281,GO:0000775,GO:0000776,GO:0000820,GO:0000902,GO:0000904,GO:0000910,GO:0001501,GO:0001654,GO:0001655,GO:0001700,GO:0001704,GO:0001706,GO:0001708,GO:0001711,GO:0001714,GO:0001726,GO:0001754,GO:0001756,GO:0001775,GO:0001822,GO:0001889,GO:0001932,GO:0001933,GO:0001942,GO:0001947,GO:0002009,GO:0002119,GO:0002164,GO:…	K02085	polyposis coli
MS3_00000981.1	8128.ENSONIP00000026245	3.4e-30	137.1				Reverse transcriptase (RNA-dependent DNA polymerase)
MS3_00000982.1	6183.Smp_113550__mRNA	7.1e-16	89.0
MS3_00000985.1	6183.Smp_124210__mRNA	1.4e-35	154.8				eph receptor
MS3_00000994.1	6183.Smp_119060__mRNA	4.4e-63	246.1				NAD dependent epimerase dehydratase
MS3_00000995.1	6183.Smp_089330__mRNA	2.6e-103	380.2				NAD dependent epimerase dehydratase
MS3_00000996.1	6183.Smp_089330__mRNA	8.8e-104	381.7				NAD dependent epimerase dehydratase
MS3_00000998.1	6183.Smp_146680__mRNA	1.2e-40	171.4	ANXA6	GO:0000323,GO:0000910,GO:0000920,GO:0001655,GO:0001778,GO:0001786,GO:0001822,GO:0001948,GO:0003002,GO:0003674,GO:0003779,GO:0004857,GO:0004859,GO:0005488,GO:0005509,GO:0005515,GO:0005539,GO:0005543,GO:0005544,GO:0005545,GO:0005575,GO:0005576,GO:0005615,GO:0005622,GO:0005623,GO:0005634,GO:0005635,GO:0005654,GO:0005737,GO:0005764,GO:0005766,GO:0005773,GO:0005783,GO:0005789,GO:0005819,GO:0005829,GO:…	K16646,K17093,K17094,K17095,K17096	annexin A11
MS3_00000999.1	6183.Smp_089360__mRNA	7.2e-115	418.7				NAD dependent epimerase dehydratase
MS3_00001004.1	6183.Smp_196120__mRNA	0.0	1125.5				Inherit from KOG: Transformation transcription domain-associated protein
MS3_00001005.1	6183.Smp_196120__mRNA	7.9e-97	358.6				Inherit from KOG: Transformation transcription domain-associated protein
MS3_00001008.1	7668.SPU_000635tr	2.5e-86	323.9				multicellular organismal development
MS3_00001011.1	7955.ENSDARP00000054419	6.3e-33	146.4	RAD9A		K10994	RAD9 homolog A (S. pombe)
MS3_00001013.1	6183.Smp_133910__mRNA	1e-125	454.9	SETD2	GO:0000003,GO:0000122,GO:0000988,GO:0000989,GO:0001501,GO:0001525,GO:0001568,GO:0001570,GO:0001701,GO:0001763,GO:0001838,GO:0001841,GO:0001843,GO:0001890,GO:0001892,GO:0001944,GO:0002009,GO:0002164,GO:0002165,GO:0002168,GO:0003674,GO:0003712,GO:0003824,GO:0005488,GO:0005515,GO:0005575,GO:0005622,GO:0005623,GO:0005634,GO:0005694,GO:0006325,GO:0006355,GO:0006357,GO:0006464,GO:0006479,GO:0006915,GO:…	K11423	SET domain containing 2
MS3_00001014.1	6183.Smp_089360__mRNA	7.2e-115	418.7				NAD dependent epimerase dehydratase
MS3_00001019.1	6183.Smp_038300__mRNA	2.7e-44	183.0	ENY2	GO:0000123,GO:0000124,GO:0000785,GO:0000988,GO:0000989,GO:0001071,GO:0001085,GO:0001091,GO:0001094,GO:0001098,GO:0001099,GO:0003674,GO:0003676,GO:0003677,GO:0003682,GO:0003700,GO:0003712,GO:0003713,GO:0005488,GO:0005515,GO:0005575,GO:0005622,GO:0005623,GO:0005634,GO:0005635,GO:0005643,GO:0005654,GO:0005694,GO:0006139,GO:0006325,GO:0006351,GO:0006355,GO:0006357,GO:0006403,GO:0006405,GO:0006406,GO:…	K11368	Involved both in mRNA export coupled transcription activation by association with the nuclear pore complex (NPC), and in transcription activation as a component of the transcription regulatory histone acetylation (HAT) complex SAGA. The SAGA complex is a multiprotein complex that activates transcription by remodeling chromatin and mediating histone acetylation and deubiquitination. Within the SAG…
MS3_00001020.1	6183.Smp_173450__mRNA	2.6e-49	199.9			K10394,K10395,K10400	Kinesin family member
MS3_00001021.1	6183.Smp_173450__mRNA	2.9e-30	136.7			K10394,K10395,K10400	Kinesin family member
MS3_00001022.1	6183.Smp_123730__mRNA	0.0	1827.0				Spectrin beta
MS3_00001029.1	7176.CPIJ019442-PA	5.3e-44	183.7				gag pol env polyprotein
MS3_00001031.1	6183.Smp_171740__mRNA	0.0	2709.5	ABCC1	GO:0000166,GO:0001882,GO:0001883,GO:0002119,GO:0002164,GO:0002237,GO:0003333,GO:0003674,GO:0003824,GO:0004409,GO:0005215,GO:0005319,GO:0005324,GO:0005342,GO:0005488,GO:0005524,GO:0005575,GO:0005622,GO:0005623,GO:0005634,GO:0005737,GO:0005794,GO:0005886,GO:0005887,GO:0005911,GO:0006082,GO:0006139,GO:0006152,GO:0006163,GO:0006195,GO:0006200,GO:0006629,GO:0006725,GO:0006753,GO:0006793,GO:0006796,GO:…	K02021,K05665,K05666,K05667,K05669	ATP-binding cassette, sub-family C (CFTR MRP), member
MS3_00001031.2	6183.Smp_171740__mRNA	0.0	2073.5	ABCC1	GO:0000166,GO:0001882,GO:0001883,GO:0002119,GO:0002164,GO:0002237,GO:0003333,GO:0003674,GO:0003824,GO:0004409,GO:0005215,GO:0005319,GO:0005324,GO:0005342,GO:0005488,GO:0005524,GO:0005575,GO:0005622,GO:0005623,GO:0005634,GO:0005737,GO:0005794,GO:0005886,GO:0005887,GO:0005911,GO:0006082,GO:0006139,GO:0006152,GO:0006163,GO:0006195,GO:0006200,GO:0006629,GO:0006725,GO:0006753,GO:0006793,GO:0006796,GO:…	K02021,K05665,K05666,K05667,K05669	ATP-binding cassette, sub-family C (CFTR MRP), member
MS3_00001031.3	6183.Smp_171740__mRNA	5.6e-93	345.9	ABCC1	GO:0000166,GO:0001882,GO:0001883,GO:0002119,GO:0002164,GO:0002237,GO:0003333,GO:0003674,GO:0003824,GO:0004409,GO:0005215,GO:0005319,GO:0005324,GO:0005342,GO:0005488,GO:0005524,GO:0005575,GO:0005622,GO:0005623,GO:0005634,GO:0005737,GO:0005794,GO:0005886,GO:0005887,GO:0005911,GO:0006082,GO:0006139,GO:0006152,GO:0006163,GO:0006195,GO:0006200,GO:0006629,GO:0006725,GO:0006753,GO:0006793,GO:0006796,GO:…	K02021,K05665,K05666,K05667,K05669	ATP-binding cassette, sub-family C (CFTR MRP), member
MS3_00001034.1	13037.EHJ70865	8.3e-67	259.2				Retrotransposon protein
MS3_00001045.1	6183.Smp_130690__mRNA	0.0	1502.6	ZSWIM5	GO:0000902,GO:0007275,GO:0007399,GO:0008150,GO:0009653,GO:0009987,GO:0016043,GO:0022008,GO:0030030,GO:0030154,GO:0030182,GO:0030334,GO:0031175,GO:0032501,GO:0032502,GO:0032879,GO:0032989,GO:0032990,GO:0040012,GO:0044699,GO:0044707,GO:0044763,GO:0044767,GO:0045595,GO:0048468,GO:0048666,GO:0048699,GO:0048731,GO:0048812,GO:0048856,GO:0048858,GO:0048869,GO:0050767,GO:0050789,GO:0050793,GO:0050794,GO:…		Zinc finger, SWIM-type containing
MS3_00001046.1	7460.GB18202-PA	9.4e-15	88.6		GO:0006139,GO:0006259,GO:0006281,GO:0006302,GO:0006725,GO:0006807,GO:0006950,GO:0006974,GO:0008150,GO:0008152,GO:0009987,GO:0033554,GO:0034641,GO:0043170,GO:0044237,GO:0044238,GO:0044260,GO:0044699,GO:0044763,GO:0046483,GO:0050896,GO:0051716,GO:0071704,GO:0090304,GO:1901360		Inherit from biNOG: mediator of DNA-damage checkpoint 1
MS3_00001054.1	6183.Smp_165800__mRNA	5.1e-23	113.6	ABCA3	GO:0000166,GO:0001882,GO:0001883,GO:0003674,GO:0003824,GO:0005215,GO:0005488,GO:0005524,GO:0005575,GO:0005622,GO:0005623,GO:0005737,GO:0005886,GO:0006139,GO:0006152,GO:0006163,GO:0006195,GO:0006200,GO:0006725,GO:0006753,GO:0006793,GO:0006796,GO:0006807,GO:0006810,GO:0008150,GO:0008152,GO:0009056,GO:0009116,GO:0009117,GO:0009119,GO:0009123,GO:0009125,GO:0009126,GO:0009128,GO:0009141,GO:0009143,GO:…	K05643	ATP-binding cassette sub-family A ABC1 member
MS3_00001063.1	6183.Smp_137740__mRNA	1.1e-39	168.3	FUCTA	GO:0000138,GO:0000139,GO:0003674,GO:0003824,GO:0005575,GO:0005622,GO:0005623,GO:0005737,GO:0005794,GO:0005795,GO:0005797,GO:0005886,GO:0005975,GO:0006464,GO:0006486,GO:0008150,GO:0008152,GO:0008417,GO:0009058,GO:0009059,GO:0009100,GO:0009101,GO:0009987,GO:0012505,GO:0016020,GO:0016740,GO:0016757,GO:0016758,GO:0018392,GO:0019538,GO:0031090,GO:0031984,GO:0031985,GO:0032580,GO:0034645,GO:0036065,GO:…	K00753	(Alpha (1,3) fucosyltransferase
MS3_00001064.1	6183.Smp_142860__mRNA	4.8e-76	288.9	FUCTA	GO:0000138,GO:0000139,GO:0003674,GO:0003824,GO:0005575,GO:0005622,GO:0005623,GO:0005737,GO:0005794,GO:0005795,GO:0005797,GO:0005886,GO:0005975,GO:0006464,GO:0006486,GO:0008150,GO:0008152,GO:0008417,GO:0009058,GO:0009059,GO:0009100,GO:0009101,GO:0009987,GO:0012505,GO:0016020,GO:0016740,GO:0016757,GO:0016758,GO:0018392,GO:0019538,GO:0031090,GO:0031984,GO:0031985,GO:0032580,GO:0034645,GO:0036065,GO:…	K00753	(Alpha (1,3) fucosyltransferase
MS3_00001065.1	6183.Smp_099090__mRNA	1.6e-86	324.3	FUT9	GO:0000138,GO:0000139,GO:0003674,GO:0003824,GO:0005575,GO:0005622,GO:0005623,GO:0005737,GO:0005794,GO:0005795,GO:0005797,GO:0005886,GO:0005975,GO:0005996,GO:0006004,GO:0006464,GO:0006486,GO:0007275,GO:0007399,GO:0008037,GO:0008150,GO:0008152,GO:0008417,GO:0009056,GO:0009058,GO:0009059,GO:0009100,GO:0009101,GO:0009311,GO:0009312,GO:0009986,GO:0009987,GO:0009988,GO:0012505,GO:0016020,GO:0016051,GO:…	K00716,K00753,K03663,K07632,K07633,K07634	Alpha 1,3 fucosyltransferase
MS3_00001066.1	6183.Smp_194990__mRNA	2.1e-63	246.9		GO:0000139,GO:0005575,GO:0005622,GO:0005623,GO:0005737,GO:0005794,GO:0005795,GO:0012505,GO:0016020,GO:0031090,GO:0031984,GO:0031985,GO:0032580,GO:0043226,GO:0043227,GO:0043229,GO:0043231,GO:0044422,GO:0044424,GO:0044431,GO:0044444,GO:0044446,GO:0044464	K00753,K14464	(Alpha (1,3) fucosyltransferase
MS3_00001068.1	6183.Smp_099090__mRNA	7.9e-114	415.6	FUT9	GO:0000138,GO:0000139,GO:0003674,GO:0003824,GO:0005575,GO:0005622,GO:0005623,GO:0005737,GO:0005794,GO:0005795,GO:0005797,GO:0005886,GO:0005975,GO:0005996,GO:0006004,GO:0006464,GO:0006486,GO:0007275,GO:0007399,GO:0008037,GO:0008150,GO:0008152,GO:0008417,GO:0009056,GO:0009058,GO:0009059,GO:0009100,GO:0009101,GO:0009311,GO:0009312,GO:0009986,GO:0009987,GO:0009988,GO:0012505,GO:0016020,GO:0016051,GO:…	K00716,K00753,K03663,K07632,K07633,K07634	Alpha 1,3 fucosyltransferase
MS3_00001069.1	6183.Smp_142860__mRNA	7.3e-77	291.6	FUCTA	GO:0000138,GO:0000139,GO:0003674,GO:0003824,GO:0005575,GO:0005622,GO:0005623,GO:0005737,GO:0005794,GO:0005795,GO:0005797,GO:0005886,GO:0005975,GO:0006464,GO:0006486,GO:0008150,GO:0008152,GO:0008417,GO:0009058,GO:0009059,GO:0009100,GO:0009101,GO:0009987,GO:0012505,GO:0016020,GO:0016740,GO:0016757,GO:0016758,GO:0018392,GO:0019538,GO:0031090,GO:0031984,GO:0031985,GO:0032580,GO:0034645,GO:0036065,GO:…	K00753	(Alpha (1,3) fucosyltransferase
MS3_00001070.1	6183.Smp_194990__mRNA	5.6e-70	268.9		GO:0000139,GO:0005575,GO:0005622,GO:0005623,GO:0005737,GO:0005794,GO:0005795,GO:0012505,GO:0016020,GO:0031090,GO:0031984,GO:0031985,GO:0032580,GO:0043226,GO:0043227,GO:0043229,GO:0043231,GO:0044422,GO:0044424,GO:0044431,GO:0044444,GO:0044446,GO:0044464	K00753,K14464	(Alpha (1,3) fucosyltransferase
MS3_00001073.1	7739.JGI272000	0.0	5283.4	DNAH8		K10408	Dynein, axonemal heavy chain
MS3_00001074.1	6183.Smp_101230__mRNA	2.1e-72	276.9	FARSA	GO:0000003,GO:0002119,GO:0002164,GO:0003674,GO:0003824,GO:0004812,GO:0004826,GO:0005575,GO:0005622,GO:0005623,GO:0005737,GO:0005829,GO:0006082,GO:0006139,GO:0006399,GO:0006412,GO:0006418,GO:0006520,GO:0006725,GO:0006807,GO:0007275,GO:0008150,GO:0008152,GO:0009058,GO:0009059,GO:0009328,GO:0009653,GO:0009790,GO:0009791,GO:0009792,GO:0009987,GO:0010171,GO:0010467,GO:0016070,GO:0016874,GO:0016875,GO:…	K01889	phenylalanyl-tRNA synthetase, alpha
MS3_00001076.1	6183.Smp_194000__mRNA	6.1e-53	212.2
MS3_00001078.1	6183.Smp_120350__mRNA	4.3e-131	472.6	WDR46	GO:0002119,GO:0002164,GO:0005575,GO:0005622,GO:0005623,GO:0005634,GO:0005730,GO:0007275,GO:0007399,GO:0008150,GO:0009790,GO:0009791,GO:0009792,GO:0009987,GO:0022008,GO:0030154,GO:0031974,GO:0031981,GO:0032501,GO:0032502,GO:0040007,GO:0040008,GO:0040009,GO:0040010,GO:0043226,GO:0043227,GO:0043228,GO:0043229,GO:0043231,GO:0043232,GO:0043233,GO:0044422,GO:0044424,GO:0044428,GO:0044446,GO:0044464,GO:…	K14768	WD repeat domain 46
MS3_00001079.1	6183.Smp_093540.3__mRNA	6.8e-74	283.1		GO:0002119,GO:0002164,GO:0003674,GO:0005488,GO:0005515,GO:0006355,GO:0006357,GO:0007275,GO:0008150,GO:0009791,GO:0009889,GO:0009891,GO:0009893,GO:0010468,GO:0010556,GO:0010557,GO:0010604,GO:0010628,GO:0019219,GO:0019222,GO:0031323,GO:0031325,GO:0031326,GO:0031328,GO:0032501,GO:0032502,GO:0040024,GO:0043051,GO:0044699,GO:0044707,GO:0045893,GO:0045935,GO:0045944,GO:0048518,GO:0048522,GO:0048583,GO:…	K04674	receptor, type
MS3_00001080.1	6183.Smp_165800__mRNA	2.5e-18	97.1	ABCA3	GO:0000166,GO:0001882,GO:0001883,GO:0003674,GO:0003824,GO:0005215,GO:0005488,GO:0005524,GO:0005575,GO:0005622,GO:0005623,GO:0005737,GO:0005886,GO:0006139,GO:0006152,GO:0006163,GO:0006195,GO:0006200,GO:0006725,GO:0006753,GO:0006793,GO:0006796,GO:0006807,GO:0006810,GO:0008150,GO:0008152,GO:0009056,GO:0009116,GO:0009117,GO:0009119,GO:0009123,GO:0009125,GO:0009126,GO:0009128,GO:0009141,GO:0009143,GO:…	K05643	ATP-binding cassette sub-family A ABC1 member
MS3_00001082.1	45351.NEMVEDRAFT_v1g123077-PA	1.5e-27	129.8	ZNF143	GO:0003674,GO:0003676,GO:0003677,GO:0005488,GO:0005575,GO:0005622,GO:0005623,GO:0005634,GO:0005654,GO:0006139,GO:0006351,GO:0006355,GO:0006357,GO:0006359,GO:0006366,GO:0006383,GO:0006725,GO:0006807,GO:0008150,GO:0008152,GO:0009058,GO:0009059,GO:0009889,GO:0009891,GO:0009893,GO:0009987,GO:0010467,GO:0010468,GO:0010556,GO:0010557,GO:0010604,GO:0010628,GO:0016070,GO:0018130,GO:0019219,GO:0019222,GO:…		Zinc finger protein
MS3_00001084.1	6183.Smp_137580__mRNA	1.1e-143	515.0	SKIV2L	GO:0000381,GO:0003674,GO:0003724,GO:0003824,GO:0004004,GO:0004386,GO:0005575,GO:0005622,GO:0005623,GO:0005634,GO:0005737,GO:0006139,GO:0006152,GO:0006163,GO:0006195,GO:0006200,GO:0006725,GO:0006753,GO:0006793,GO:0006796,GO:0006807,GO:0008026,GO:0008150,GO:0008152,GO:0008186,GO:0009056,GO:0009116,GO:0009117,GO:0009119,GO:0009123,GO:0009125,GO:0009126,GO:0009128,GO:0009141,GO:0009143,GO:0009144,GO:…	K12599	superkiller viralicidic activity 2-like (S. cerevisiae
MS3_00001085.1	6183.Smp_186960.1__mRNA	3.5e-44	183.7				Inherit from KOG: Retrotransposon protein
MS3_00001086.1	6183.Smp_139510__mRNA	9.7e-11	71.6	TFIP11	GO:0000003,GO:0000375,GO:0000377,GO:0000398,GO:0002119,GO:0002164,GO:0003006,GO:0005575,GO:0005576,GO:0005578,GO:0005622,GO:0005623,GO:0005634,GO:0005654,GO:0005681,GO:0005737,GO:0006139,GO:0006396,GO:0006397,GO:0006725,GO:0006807,GO:0007275,GO:0007276,GO:0007281,GO:0007548,GO:0008150,GO:0008152,GO:0008380,GO:0009790,GO:0009791,GO:0009792,GO:0009987,GO:0010467,GO:0010564,GO:0016043,GO:0016070,GO:…	K13103	be involved in pre-mRNA splicing (By similarity)
MS3_00001091.1	13037.EHJ75502	5.5e-40	169.9				Reverse transcriptase (RNA-dependent DNA polymerase)
MS3_00001092.1	7739.JGI229500	7.5e-31	139.8				Inherit from NOG: Retroelement
MS3_00001094.1	6183.Smp_171610__mRNA	1.1e-172	611.3	TTK	GO:0000003,GO:0000075,GO:0000226,GO:0000228,GO:0000278,GO:0000705,GO:0000775,GO:0000776,GO:0000777,GO:0000778,GO:0000779,GO:0000780,GO:0000793,GO:0000794,GO:0000940,GO:0000942,GO:0001666,GO:0001932,GO:0001934,GO:0003674,GO:0003824,GO:0004672,GO:0004674,GO:0004713,GO:0005575,GO:0005622,GO:0005623,GO:0005634,GO:0005694,GO:0005813,GO:0005815,GO:0005819,GO:0005856,GO:0006464,GO:0006468,GO:0006793,GO:…	K08866	ttk protein kinase
MS3_00001096.1	8049.ENSGMOP00000014267	3e-35	153.7				Endonuclease/Exonuclease/phosphatase family
MS3_00001098.1	44689.DDB0229844	1.1e-09	71.6	ZAK	GO:0000075,GO:0000077,GO:0000165,GO:0000166,GO:0000186,GO:0000187,GO:0000287,GO:0000902,GO:0000910,GO:0001882,GO:0001883,GO:0001932,GO:0001934,GO:0003674,GO:0003824,GO:0004672,GO:0004674,GO:0004702,GO:0004709,GO:0004871,GO:0005057,GO:0005488,GO:0005524,GO:0005543,GO:0005546,GO:0005575,GO:0005622,GO:0005623,GO:0005634,GO:0005737,GO:0005856,GO:0005886,GO:0005938,GO:0006464,GO:0006468,GO:0006793,GO:…	K04424	protein kinase kinase kinase
MS3_00001098.2	44689.DDB0229844	7.4e-10	71.6	ZAK	GO:0000075,GO:0000077,GO:0000165,GO:0000166,GO:0000186,GO:0000187,GO:0000287,GO:0000902,GO:0000910,GO:0001882,GO:0001883,GO:0001932,GO:0001934,GO:0003674,GO:0003824,GO:0004672,GO:0004674,GO:0004702,GO:0004709,GO:0004871,GO:0005057,GO:0005488,GO:0005524,GO:0005543,GO:0005546,GO:0005575,GO:0005622,GO:0005623,GO:0005634,GO:0005737,GO:0005856,GO:0005886,GO:0005938,GO:0006464,GO:0006468,GO:0006793,GO:…	K04424	protein kinase kinase kinase
MS3_00001101.1	7070.TC005145-PA	3.2e-21	107.8				Reverse transcriptase (RNA-dependent DNA polymerase)
MS3_00001103.1	10020.ENSDORP00000009745	4.5e-10	72.0	RICTOR	GO:0001932,GO:0001934,GO:0001936,GO:0001938,GO:0002376,GO:0002682,GO:0002684,GO:0002694,GO:0002696,GO:0003674,GO:0005488,GO:0005575,GO:0005622,GO:0005623,GO:0005737,GO:0005829,GO:0006140,GO:0006996,GO:0007010,GO:0007154,GO:0007165,GO:0007166,GO:0007167,GO:0007169,GO:0007173,GO:0007275,GO:0008064,GO:0008150,GO:0008284,GO:0008543,GO:0009118,GO:0009719,GO:0009790,GO:0009893,GO:0009894,GO:0009966,GO:…	K08267	RPTOR independent companion of MTOR, complex 2
MS3_00001103.2	10020.ENSDORP00000009745	1.2e-09	72.0	RICTOR	GO:0001932,GO:0001934,GO:0001936,GO:0001938,GO:0002376,GO:0002682,GO:0002684,GO:0002694,GO:0002696,GO:0003674,GO:0005488,GO:0005575,GO:0005622,GO:0005623,GO:0005737,GO:0005829,GO:0006140,GO:0006996,GO:0007010,GO:0007154,GO:0007165,GO:0007166,GO:0007167,GO:0007169,GO:0007173,GO:0007275,GO:0008064,GO:0008150,GO:0008284,GO:0008543,GO:0009118,GO:0009719,GO:0009790,GO:0009893,GO:0009894,GO:0009966,GO:…	K08267	RPTOR independent companion of MTOR, complex 2
MS3_00001105.1	6183.Smp_163810__mRNA	2e-54	217.6	LAMC1	GO:0000003,GO:0000902,GO:0000904,GO:0001654,GO:0002119,GO:0002164,GO:0003008,GO:0003674,GO:0005198,GO:0005201,GO:0005488,GO:0005575,GO:0005576,GO:0005578,GO:0005604,GO:0005605,GO:0005606,GO:0005615,GO:0006461,GO:0006928,GO:0006935,GO:0007044,GO:0007155,GO:0007275,GO:0007399,GO:0007409,GO:0007411,GO:0007417,GO:0007423,GO:0007492,GO:0007517,GO:0007519,GO:0007568,GO:0007600,GO:0007601,GO:0007610,GO:…	K05635,K06247	Laminin, alpha
MS3_00001111.1	7668.SPU_021025tr	2.7e-36	159.1				Inherit from KOG: Retrotransposon protein
MS3_00001112.1	400682.PAC_15707793	2.3e-16	90.5				Inherit from opiNOG: to reverse transcriptase
MS3_00001113.2	6183.Smp_158730__mRNA	1.4e-212	744.6	SPEF2	GO:0000003,GO:0000226,GO:0000902,GO:0001501,GO:0001578,GO:0002177,GO:0002376,GO:0002520,GO:0005575,GO:0005622,GO:0005623,GO:0005737,GO:0005794,GO:0005856,GO:0005929,GO:0006996,GO:0007010,GO:0007017,GO:0007275,GO:0007276,GO:0007283,GO:0007399,GO:0007417,GO:0007420,GO:0007568,GO:0008150,GO:0009566,GO:0009653,GO:0009790,GO:0009792,GO:0009887,GO:0009987,GO:0010259,GO:0015630,GO:0016043,GO:0019953,GO:…		sperm flagellar 2
MS3_00001113.1	6183.Smp_158730__mRNA	0.0	2945.2	SPEF2	GO:0000003,GO:0000226,GO:0000902,GO:0001501,GO:0001578,GO:0002177,GO:0002376,GO:0002520,GO:0005575,GO:0005622,GO:0005623,GO:0005737,GO:0005794,GO:0005856,GO:0005929,GO:0006996,GO:0007010,GO:0007017,GO:0007275,GO:0007276,GO:0007283,GO:0007399,GO:0007417,GO:0007420,GO:0007568,GO:0008150,GO:0009566,GO:0009653,GO:0009790,GO:0009792,GO:0009887,GO:0009987,GO:0010259,GO:0015630,GO:0016043,GO:0019953,GO:…		sperm flagellar 2
MS3_00001116.1	6183.Smp_163810__mRNA	2.3e-42	177.6	LAMC1	GO:0000003,GO:0000902,GO:0000904,GO:0001654,GO:0002119,GO:0002164,GO:0003008,GO:0003674,GO:0005198,GO:0005201,GO:0005488,GO:0005575,GO:0005576,GO:0005578,GO:0005604,GO:0005605,GO:0005606,GO:0005615,GO:0006461,GO:0006928,GO:0006935,GO:0007044,GO:0007155,GO:0007275,GO:0007399,GO:0007409,GO:0007411,GO:0007417,GO:0007423,GO:0007492,GO:0007517,GO:0007519,GO:0007568,GO:0007600,GO:0007601,GO:0007610,GO:…	K05635,K06247	Laminin, alpha
MS3_00001117.1	7668.SPU_000635tr	1.2e-284	984.6				multicellular organismal development
MS3_00001119.1	6183.Smp_117990__mRNA	1.9e-26	124.4				Retrotransposon protein
MS3_00001121.1	7668.SPU_019416tr	7.8e-100	369.0				multicellular organismal development
MS3_00001122.1	6183.Smp_174910__mRNA	8.6e-225	784.6		GO:0003674,GO:0005215,GO:0005575,GO:0005622,GO:0005623,GO:0005634,GO:0005635,GO:0005643,GO:0006605,GO:0006606,GO:0006810,GO:0006886,GO:0006913,GO:0008104,GO:0008150,GO:0008320,GO:0008565,GO:0009987,GO:0012505,GO:0015031,GO:0016020,GO:0016021,GO:0016482,GO:0017038,GO:0022857,GO:0022884,GO:0022891,GO:0022892,GO:0031224,GO:0031967,GO:0031975,GO:0032991,GO:0033036,GO:0033365,GO:0034504,GO:0034613,GO:…	K15043	importin subunit alpha
MS3_00001125.1	7668.SPU_010771tr	5.8e-89	334.3				Reverse transcriptase (RNA-dependent DNA polymerase)
MS3_00001128.1	13037.EHJ70865	2e-27	127.5				Retrotransposon protein
MS3_00001131.1	13735.ENSPSIP00000001866	4.4e-30	136.7				Reverse transcriptase (RNA-dependent DNA polymerase)
MS3_00001135.1	6183.Smp_006960__mRNA	5.4e-14	82.4
MS3_00001136.1	6183.Smp_053060.2__mRNA	8.9e-48	194.5	FBXO9	GO:0000151,GO:0003674,GO:0003824,GO:0004842,GO:0005575,GO:0005622,GO:0005623,GO:0005737,GO:0006464,GO:0006508,GO:0006511,GO:0008150,GO:0008152,GO:0009056,GO:0009057,GO:0009966,GO:0009987,GO:0010498,GO:0010646,GO:0016567,GO:0016874,GO:0016879,GO:0016881,GO:0019005,GO:0019538,GO:0019787,GO:0019941,GO:0023051,GO:0030163,GO:0031146,GO:0031461,GO:0032006,GO:0032446,GO:0032991,GO:0036211,GO:0043161,GO:…	K10295	f-box protein 9
MS3_00001138.1	6183.Smp_128650.2__mRNA	2.8e-175	619.8	NUDCD3			NudC domain containing 3
MS3_00001140.1	7668.SPU_019416tr	2.3e-172	610.9				multicellular organismal development
MS3_00001142.1	6183.Smp_161940__mRNA	1.4e-68	264.2	OXA1L	GO:0002119,GO:0002164,GO:0003674,GO:0005215,GO:0005488,GO:0005515,GO:0005575,GO:0005622,GO:0005623,GO:0005737,GO:0005739,GO:0005740,GO:0005743,GO:0005746,GO:0006091,GO:0006140,GO:0006461,GO:0006810,GO:0006897,GO:0006898,GO:0006996,GO:0007005,GO:0007275,GO:0008104,GO:0008150,GO:0008152,GO:0008535,GO:0008565,GO:0009060,GO:0009118,GO:0009790,GO:0009791,GO:0009792,GO:0009894,GO:0009987,GO:0010257,GO:…	K03217	Oxidase (Cytochrome c) assembly 1-like
MS3_00001145.1	6183.Smp_103420__mRNA	3.3e-116	425.2	AZI1	GO:0000003,GO:0000086,GO:0000226,GO:0000242,GO:0000278,GO:0000902,GO:0001578,GO:0003341,GO:0003351,GO:0005575,GO:0005622,GO:0005623,GO:0005737,GO:0005813,GO:0005815,GO:0005829,GO:0005856,GO:0005929,GO:0006810,GO:0006928,GO:0006996,GO:0007010,GO:0007017,GO:0007018,GO:0007049,GO:0007275,GO:0007276,GO:0007283,GO:0007368,GO:0007389,GO:0007399,GO:0007422,GO:0007610,GO:0007626,GO:0008150,GO:0008344,GO:…	K16540	5-azacytidine induced 1
MS3_00001146.1	6183.Smp_162000__mRNA	0.0	3206.4	UBR4	GO:0000003,GO:0002064,GO:0003006,GO:0003674,GO:0005488,GO:0005515,GO:0005516,GO:0005575,GO:0005622,GO:0005623,GO:0005634,GO:0005737,GO:0005856,GO:0007275,GO:0007276,GO:0007281,GO:0007283,GO:0007286,GO:0007291,GO:0007349,GO:0007399,GO:0008150,GO:0009653,GO:0009888,GO:0009987,GO:0016020,GO:0016049,GO:0019953,GO:0022008,GO:0022412,GO:0022414,GO:0030154,GO:0030855,GO:0032501,GO:0032502,GO:0032504,GO:…	K10691	Ubiquitin protein ligase E3 component n-recognin 4
MS3_00001148.1	6183.Smp_151920__mRNA	3.1e-30	137.5
MS3_00001149.1	6183.Smp_168390__mRNA	1.3e-47	194.5	TRAF4	GO:0000902,GO:0000904,GO:0001654,GO:0001700,GO:0001703,GO:0001709,GO:0001932,GO:0001934,GO:0002009,GO:0002064,GO:0002164,GO:0002165,GO:0002168,GO:0003381,GO:0003382,GO:0003383,GO:0003384,GO:0003674,GO:0003676,GO:0003677,GO:0005488,GO:0005515,GO:0005575,GO:0005622,GO:0005623,GO:0005634,GO:0005737,GO:0005856,GO:0005886,GO:0005911,GO:0005923,GO:0005938,GO:0006810,GO:0006897,GO:0006909,GO:0006928,GO:…	K09848	TNF receptor-associated factor
MS3_00001151.1	121225.PHUM564560-PA	8.5e-34	148.7		GO:0005575,GO:0005622,GO:0005623,GO:0005737,GO:0005739,GO:0005960,GO:0006082,GO:0006520,GO:0006544,GO:0006546,GO:0006807,GO:0007275,GO:0007444,GO:0008150,GO:0008152,GO:0009056,GO:0009063,GO:0009069,GO:0009071,GO:0009987,GO:0016054,GO:0019752,GO:0032501,GO:0032502,GO:0032991,GO:0035220,GO:0043226,GO:0043227,GO:0043229,GO:0043231,GO:0043234,GO:0043436,GO:0044237,GO:0044238,GO:0044248,GO:0044281,GO:…	K02437	glycine cleavage system
MS3_00001154.1	7668.SPU_006771tr	1.7e-48	198.4				Reverse transcriptase (RNA-dependent DNA polymerase)
MS3_00001155.1	7668.SPU_019416tr	5.7e-126	456.1				multicellular organismal development
MS3_00001157.1	6183.Smp_126240__mRNA	6.2e-08	62.4	TTN	GO:0000003,GO:0000070,GO:0000228,GO:0000278,GO:0000280,GO:0000793,GO:0000794,GO:0000819,GO:0000902,GO:0001701,GO:0001756,GO:0001775,GO:0001932,GO:0002576,GO:0003002,GO:0003007,GO:0003008,GO:0003012,GO:0003013,GO:0003015,GO:0003300,GO:0003674,GO:0003779,GO:0003824,GO:0004672,GO:0004674,GO:0004687,GO:0005198,GO:0005200,GO:0005488,GO:0005509,GO:0005515,GO:0005516,GO:0005575,GO:0005576,GO:0005622,GO:…	K12567	myosin light chain kinase
MS3_00001158.1	7668.SPU_024242tr	3.3e-35	154.8	ANKRD44		K15503,K15504	ankyrin repeat domain
MS3_00001160.1	6183.Smp_163810__mRNA	8.9e-51	206.1	LAMC1	GO:0000003,GO:0000902,GO:0000904,GO:0001654,GO:0002119,GO:0002164,GO:0003008,GO:0003674,GO:0005198,GO:0005201,GO:0005488,GO:0005575,GO:0005576,GO:0005578,GO:0005604,GO:0005605,GO:0005606,GO:0005615,GO:0006461,GO:0006928,GO:0006935,GO:0007044,GO:0007155,GO:0007275,GO:0007399,GO:0007409,GO:0007411,GO:0007417,GO:0007423,GO:0007492,GO:0007517,GO:0007519,GO:0007568,GO:0007600,GO:0007601,GO:0007610,GO:…	K05635,K06247	Laminin, alpha
MS3_00001161.1	7668.SPU_006771tr	3.2e-14	83.6				Reverse transcriptase (RNA-dependent DNA polymerase)
MS3_00001163.1	7668.SPU_025536tr	7.3e-221	772.7				multicellular organismal development
MS3_00001164.1	9739.ENSTTRP00000013769	2.7e-08	64.3	ABHD4		K13698	Abhydrolase domain containing 4
MS3_00001166.1	13735.ENSPSIP00000001067	4.3e-13	79.3				Reverse transcriptase (RNA-dependent DNA polymerase)
MS3_00001168.1	6183.Smp_155500__mRNA	0.0	1838.9	POLQ	GO:0000726,GO:0003674,GO:0003676,GO:0003677,GO:0003684,GO:0003824,GO:0003887,GO:0004386,GO:0005488,GO:0005575,GO:0005622,GO:0005623,GO:0005634,GO:0005654,GO:0006139,GO:0006152,GO:0006163,GO:0006195,GO:0006200,GO:0006259,GO:0006281,GO:0006289,GO:0006302,GO:0006303,GO:0006725,GO:0006753,GO:0006793,GO:0006796,GO:0006807,GO:0006950,GO:0006974,GO:0008094,GO:0008150,GO:0008152,GO:0009056,GO:0009116,GO:…	K02349	Polymerase (DNA directed), theta
MS3_00001169.1	7668.SPU_013514tr	1.7e-11	75.5				EFh
MS3_00001170.1	6183.Smp_131940__mRNA	0.0	1260.4	PTCH1	GO:0000003,GO:0000122,GO:0000578,GO:0000902,GO:0000904,GO:0001503,GO:0001649,GO:0001654,GO:0001655,GO:0001656,GO:0001657,GO:0001658,GO:0001746,GO:0001763,GO:0001822,GO:0001838,GO:0001840,GO:0001841,GO:0001843,GO:0001957,GO:0002009,GO:0002119,GO:0002164,GO:0002165,GO:0003002,GO:0003006,GO:0003007,GO:0003674,GO:0004871,GO:0004872,GO:0004888,GO:0005102,GO:0005113,GO:0005488,GO:0005496,GO:0005515,GO:…	K06225,K11101	Patched 1
MS3_00001171.1	31234.CRE08564	9.5e-42	174.9				Retrotransposon protein
MS3_00001173.1	1005048.CFU_3729	5.6e-60	239.2				domain-containing protein
MS3_00001179.1	6183.Smp_178360__mRNA	4.9e-26	124.0	UFL1	GO:0003674,GO:0003824,GO:0005575,GO:0005622,GO:0005623,GO:0005634,GO:0005737,GO:0005783,GO:0006355,GO:0006464,GO:0008150,GO:0008152,GO:0009889,GO:0009892,GO:0009987,GO:0010468,GO:0010556,GO:0010605,GO:0016874,GO:0016879,GO:0016881,GO:0019219,GO:0019222,GO:0019538,GO:0019787,GO:0031323,GO:0031324,GO:0031326,GO:0031396,GO:0031397,GO:0031399,GO:0031400,GO:0032088,GO:0032268,GO:0032269,GO:0032446,GO:…		ligase 1
MS3_00001180.1	281687.CJA37782	6.1e-183	646.4				Inherit from opiNOG: to reverse transcriptase
MS3_00001181.1	6183.Smp_163810__mRNA	6.7e-30	135.6	LAMC1	GO:0000003,GO:0000902,GO:0000904,GO:0001654,GO:0002119,GO:0002164,GO:0003008,GO:0003674,GO:0005198,GO:0005201,GO:0005488,GO:0005575,GO:0005576,GO:0005578,GO:0005604,GO:0005605,GO:0005606,GO:0005615,GO:0006461,GO:0006928,GO:0006935,GO:0007044,GO:0007155,GO:0007275,GO:0007399,GO:0007409,GO:0007411,GO:0007417,GO:0007423,GO:0007492,GO:0007517,GO:0007519,GO:0007568,GO:0007600,GO:0007601,GO:0007610,GO:…	K05635,K06247	Laminin, alpha
MS3_00001183.1	6183.Smp_135920__mRNA	1.3e-270	937.2	CEP164	GO:0000086,GO:0000278,GO:0000902,GO:0005575,GO:0005622,GO:0005623,GO:0005634,GO:0005737,GO:0005813,GO:0005815,GO:0005829,GO:0005856,GO:0005929,GO:0006996,GO:0007049,GO:0008150,GO:0009653,GO:0009987,GO:0010927,GO:0015630,GO:0016043,GO:0022402,GO:0022607,GO:0030030,GO:0030031,GO:0032502,GO:0032989,GO:0032990,GO:0042384,GO:0042995,GO:0043226,GO:0043227,GO:0043228,GO:0043229,GO:0043231,GO:0043232,GO:…	K16462	Centrosomal protein 164kDa
MS3_00001184.1	6183.Smp_135870__mRNA	0.0	1978.0	WDFY3	GO:0000902,GO:0000904,GO:0001654,GO:0003008,GO:0003674,GO:0003824,GO:0003831,GO:0005488,GO:0005543,GO:0005545,GO:0005575,GO:0005622,GO:0005623,GO:0005634,GO:0005635,GO:0005737,GO:0006810,GO:0007034,GO:0007041,GO:0007154,GO:0007267,GO:0007268,GO:0007275,GO:0007399,GO:0007409,GO:0007423,GO:0007568,GO:0008150,GO:0008152,GO:0008194,GO:0008289,GO:0008340,GO:0008378,GO:0009653,GO:0009987,GO:0010259,GO:…		WD repeat and FYVE domain containing 3
MS3_00001185.1	6183.Smp_163810__mRNA	1.3e-43	181.4	LAMC1	GO:0000003,GO:0000902,GO:0000904,GO:0001654,GO:0002119,GO:0002164,GO:0003008,GO:0003674,GO:0005198,GO:0005201,GO:0005488,GO:0005575,GO:0005576,GO:0005578,GO:0005604,GO:0005605,GO:0005606,GO:0005615,GO:0006461,GO:0006928,GO:0006935,GO:0007044,GO:0007155,GO:0007275,GO:0007399,GO:0007409,GO:0007411,GO:0007417,GO:0007423,GO:0007492,GO:0007517,GO:0007519,GO:0007568,GO:0007600,GO:0007601,GO:0007610,GO:…	K05635,K06247	Laminin, alpha
MS3_00001188.1	6183.Smp_101970__mRNA	1.7e-18	97.4				placenta-specific 8
MS3_00001189.1	10116.ENSRNOP00000038168	4.9e-18	97.8	CEP112	GO:0005575,GO:0005622,GO:0005623,GO:0005813,GO:0005815,GO:0005856,GO:0005886,GO:0008104,GO:0008150,GO:0015630,GO:0016020,GO:0033036,GO:0035418,GO:0043226,GO:0043228,GO:0043229,GO:0043232,GO:0044422,GO:0044424,GO:0044430,GO:0044446,GO:0044464,GO:0045202,GO:0051179,GO:0060077,GO:0071944,GO:0097120	K16767	Centrosomal protein
MS3_00001191.1	6183.Smp_175120.2__mRNA	7e-39	167.2	FUT8	GO:0000139,GO:0001701,GO:0003674,GO:0003824,GO:0005575,GO:0005622,GO:0005623,GO:0005737,GO:0005794,GO:0005795,GO:0005975,GO:0005996,GO:0006004,GO:0006464,GO:0006486,GO:0006487,GO:0006491,GO:0006928,GO:0007154,GO:0007165,GO:0007166,GO:0007167,GO:0007178,GO:0007179,GO:0007229,GO:0007275,GO:0007585,GO:0008150,GO:0008152,GO:0008417,GO:0008424,GO:0009056,GO:0009058,GO:0009059,GO:0009100,GO:0009101,GO:…	K00717	Catalyzes the addition of fucose in alpha 1-6 linkage to the first GlcNAc residue, next to the peptide chains in N-glycans (By similarity)
MS3_00001192.1	6183.Smp_076960.1__mRNA	1.3e-85	320.9	FAM102A	GO:0006403,GO:0006810,GO:0008150,GO:0015931,GO:0033036,GO:0033227,GO:0044699,GO:0044765,GO:0050657,GO:0050658,GO:0051179,GO:0051234,GO:0051236,GO:0071702,GO:0071705		Family with sequence similarity 102, member
MS3_00001195.2	6183.Smp_153540__mRNA	2.5e-73	280.0	EFCAB11		K02183	Calcium binding protein
MS3_00001195.1	6183.Smp_153540__mRNA	2.4e-73	280.0	EFCAB11		K02183	Calcium binding protein
MS3_00001196.2	6183.Smp_153520__mRNA	0.0	1117.8	ECT2	GO:0000003,GO:0000226,GO:0000302,GO:0000902,GO:0000910,GO:0000912,GO:0000915,GO:0001655,GO:0001667,GO:0001704,GO:0001707,GO:0001709,GO:0001932,GO:0001934,GO:0002009,GO:0002119,GO:0002164,GO:0003006,GO:0003674,GO:0004871,GO:0005083,GO:0005085,GO:0005088,GO:0005089,GO:0005096,GO:0005102,GO:0005488,GO:0005515,GO:0005575,GO:0005622,GO:0005623,GO:0005634,GO:0005737,GO:0005819,GO:0005829,GO:0005856,GO:…		Epithelial cell transforming sequence 2 oncogene
MS3_00001196.1	6183.Smp_153520__mRNA	0.0	1680.2	ECT2	GO:0000003,GO:0000226,GO:0000302,GO:0000902,GO:0000910,GO:0000912,GO:0000915,GO:0001655,GO:0001667,GO:0001704,GO:0001707,GO:0001709,GO:0001932,GO:0001934,GO:0002009,GO:0002119,GO:0002164,GO:0003006,GO:0003674,GO:0004871,GO:0005083,GO:0005085,GO:0005088,GO:0005089,GO:0005096,GO:0005102,GO:0005488,GO:0005515,GO:0005575,GO:0005622,GO:0005623,GO:0005634,GO:0005737,GO:0005819,GO:0005829,GO:0005856,GO:…		Epithelial cell transforming sequence 2 oncogene
MS3_00001197.1	7668.SPU_019416tr	1.9e-113	414.5				multicellular organismal development
MS3_00001200.1	7739.JGI238945	2.5e-87	327.8				Endonuclease/Exonuclease/phosphatase family
MS3_00001202.1	6183.Smp_186960.1__mRNA	1.6e-75	287.7				Inherit from KOG: Retrotransposon protein
MS3_00001205.1	7739.JGI238945	9.3e-82	308.9				Endonuclease/Exonuclease/phosphatase family
MS3_00001206.1	6183.Smp_096830__mRNA	6.3e-54	216.5				to transposase domaincontaining protein
MS3_00001207.1	6183.Smp_176370__mRNA	0.0	1344.7	TBC1D23	GO:0000003,GO:0001667,GO:0001817,GO:0001819,GO:0003006,GO:0006810,GO:0006897,GO:0006909,GO:0006928,GO:0007275,GO:0007276,GO:0007292,GO:0007297,GO:0007298,GO:0008150,GO:0009790,GO:0009792,GO:0009987,GO:0010631,GO:0016192,GO:0016477,GO:0019953,GO:0022412,GO:0022414,GO:0030154,GO:0030707,GO:0031347,GO:0032101,GO:0032501,GO:0032502,GO:0032504,GO:0032675,GO:0032680,GO:0032755,GO:0040011,GO:0044699,GO:…		TBC1 domain family, member 23
MS3_00001212.1	7668.SPU_021821tr	1.9e-77	294.7				Pao retrotransposon peptidase
MS3_00001213.1	6183.Smp_045950.2__mRNA	7.7e-112	408.3	TRA2B	GO:0000003,GO:0000245,GO:0000375,GO:0000377,GO:0000381,GO:0000398,GO:0002009,GO:0002119,GO:0002164,GO:0003006,GO:0003674,GO:0003676,GO:0003723,GO:0003729,GO:0005488,GO:0005515,GO:0005575,GO:0005622,GO:0005623,GO:0005634,GO:0005681,GO:0006139,GO:0006396,GO:0006397,GO:0006725,GO:0006807,GO:0007275,GO:0007276,GO:0007283,GO:0007292,GO:0007530,GO:0007548,GO:0008150,GO:0008152,GO:0008380,GO:0008406,GO:…	K12897	transformer 2 beta homolog (Drosophila)
MS3_00001214.1	6183.Smp_146810__mRNA	5.9e-251	872.5	GRID2IP			Diaphanous homolog
MS3_00001215.1	281687.CJA37978	3.7e-231	807.0				Inherit from opiNOG: to reverse transcriptase
MS3_00001217.1	6183.Smp_159420__mRNA	0.0	1726.1	LRP2	GO:0000323,GO:0001568,GO:0001944,GO:0002009,GO:0002119,GO:0002164,GO:0003008,GO:0003014,GO:0003674,GO:0004872,GO:0005041,GO:0005102,GO:0005215,GO:0005319,GO:0005488,GO:0005509,GO:0005515,GO:0005575,GO:0005622,GO:0005623,GO:0005634,GO:0005737,GO:0005764,GO:0005768,GO:0005769,GO:0005770,GO:0005773,GO:0005783,GO:0005794,GO:0005886,GO:0005887,GO:0005903,GO:0005905,GO:0005975,GO:0006066,GO:0006464,GO:…	K03068,K04550,K06233,K12473,K20049,K20051,K20052	low density lipoprotein
MS3_00001217.2	6183.Smp_159420__mRNA	0.0	1279.2	LRP2	GO:0000323,GO:0001568,GO:0001944,GO:0002009,GO:0002119,GO:0002164,GO:0003008,GO:0003014,GO:0003674,GO:0004872,GO:0005041,GO:0005102,GO:0005215,GO:0005319,GO:0005488,GO:0005509,GO:0005515,GO:0005575,GO:0005622,GO:0005623,GO:0005634,GO:0005737,GO:0005764,GO:0005768,GO:0005769,GO:0005770,GO:0005773,GO:0005783,GO:0005794,GO:0005886,GO:0005887,GO:0005903,GO:0005905,GO:0005975,GO:0006066,GO:0006464,GO:…	K03068,K04550,K06233,K12473,K20049,K20051,K20052	low density lipoprotein
MS3_00001220.1	6183.Smp_196120__mRNA	2.7e-181	640.2				Inherit from KOG: Transformation transcription domain-associated protein
MS3_00001221.1	6183.Smp_196120__mRNA	1.5e-55	220.7				Inherit from KOG: Transformation transcription domain-associated protein
MS3_00001222.1	6183.Smp_196120__mRNA	3.4e-29	133.7				Inherit from KOG: Transformation transcription domain-associated protein
MS3_00001223.1	6183.Smp_196120__mRNA	7.5e-102	376.7				Inherit from KOG: Transformation transcription domain-associated protein
MS3_00001225.1	6183.Smp_196120__mRNA	0.0	1554.3				Inherit from KOG: Transformation transcription domain-associated protein
MS3_00001226.1	6183.Smp_135280__mRNA	0.0	1976.1	ARFGEF2	GO:0000139,GO:0001817,GO:0001819,GO:0001881,GO:0002119,GO:0002164,GO:0003674,GO:0005083,GO:0005085,GO:0005086,GO:0005102,GO:0005488,GO:0005515,GO:0005575,GO:0005622,GO:0005623,GO:0005634,GO:0005730,GO:0005737,GO:0005768,GO:0005794,GO:0005802,GO:0005815,GO:0005829,GO:0005856,GO:0005874,GO:0005879,GO:0005930,GO:0006109,GO:0006140,GO:0006810,GO:0006887,GO:0006888,GO:0006891,GO:0006892,GO:0006893,GO:…	K18442	ADP-ribosylation factor guanine nucleotide-exchange factor
MS3_00001226.2	6183.Smp_135280__mRNA	1.7e-29	134.4	ARFGEF2	GO:0000139,GO:0001817,GO:0001819,GO:0001881,GO:0002119,GO:0002164,GO:0003674,GO:0005083,GO:0005085,GO:0005086,GO:0005102,GO:0005488,GO:0005515,GO:0005575,GO:0005622,GO:0005623,GO:0005634,GO:0005730,GO:0005737,GO:0005768,GO:0005794,GO:0005802,GO:0005815,GO:0005829,GO:0005856,GO:0005874,GO:0005879,GO:0005930,GO:0006109,GO:0006140,GO:0006810,GO:0006887,GO:0006888,GO:0006891,GO:0006892,GO:0006893,GO:…	K18442	ADP-ribosylation factor guanine nucleotide-exchange factor
MS3_00001226.3	6183.Smp_135280__mRNA	3.9e-117	426.4	ARFGEF2	GO:0000139,GO:0001817,GO:0001819,GO:0001881,GO:0002119,GO:0002164,GO:0003674,GO:0005083,GO:0005085,GO:0005086,GO:0005102,GO:0005488,GO:0005515,GO:0005575,GO:0005622,GO:0005623,GO:0005634,GO:0005730,GO:0005737,GO:0005768,GO:0005794,GO:0005802,GO:0005815,GO:0005829,GO:0005856,GO:0005874,GO:0005879,GO:0005930,GO:0006109,GO:0006140,GO:0006810,GO:0006887,GO:0006888,GO:0006891,GO:0006892,GO:0006893,GO:…	K18442	ADP-ribosylation factor guanine nucleotide-exchange factor
MS3_00001227.1	6183.Smp_176000.1__mRNA	0.0	2768.4	ASPM	GO:0000003,GO:0000226,GO:0000278,GO:0000922,GO:0001764,GO:0002052,GO:0003006,GO:0003674,GO:0005488,GO:0005515,GO:0005575,GO:0005622,GO:0005623,GO:0005634,GO:0005737,GO:0005813,GO:0005815,GO:0005819,GO:0005856,GO:0005875,GO:0006928,GO:0006996,GO:0007010,GO:0007015,GO:0007017,GO:0007020,GO:0007049,GO:0007051,GO:0007052,GO:0007275,GO:0007276,GO:0007281,GO:0007282,GO:0007283,GO:0007292,GO:0007293,GO:…	K16743	asp (abnormal spindle) homolog, microcephaly associated (Drosophila)
MS3_00001227.2	6183.Smp_176000.1__mRNA	2.9e-83	313.2	ASPM	GO:0000003,GO:0000226,GO:0000278,GO:0000922,GO:0001764,GO:0002052,GO:0003006,GO:0003674,GO:0005488,GO:0005515,GO:0005575,GO:0005622,GO:0005623,GO:0005634,GO:0005737,GO:0005813,GO:0005815,GO:0005819,GO:0005856,GO:0005875,GO:0006928,GO:0006996,GO:0007010,GO:0007015,GO:0007017,GO:0007020,GO:0007049,GO:0007051,GO:0007052,GO:0007275,GO:0007276,GO:0007281,GO:0007282,GO:0007283,GO:0007292,GO:0007293,GO:…	K16743	asp (abnormal spindle) homolog, microcephaly associated (Drosophila)
MS3_00001228.1	13037.EHJ70865	1.9e-70	271.6				Retrotransposon protein
MS3_00001229.1	6183.Smp_159790__mRNA	4.2e-18	96.7	KIF1B	GO:0000003,GO:0000166,GO:0000902,GO:0000904,GO:0001558,GO:0002119,GO:0002164,GO:0003008,GO:0003674,GO:0003774,GO:0003777,GO:0003824,GO:0004616,GO:0005102,GO:0005179,GO:0005184,GO:0005488,GO:0005515,GO:0005543,GO:0005546,GO:0005575,GO:0005576,GO:0005622,GO:0005623,GO:0005634,GO:0005737,GO:0005739,GO:0005783,GO:0005794,GO:0005856,GO:0005871,GO:0005875,GO:0005975,GO:0005996,GO:0006006,GO:0006007,GO:…	K10392	Kinesin family member
MS3_00001230.1	6183.Smp_151220__mRNA	1.5e-149	534.3				Galactosyltransferase
MS3_00001233.1	6183.Smp_171460__mRNA	0.0	1668.3	NCAM1	GO:0000003,GO:0000902,GO:0000904,GO:0001654,GO:0001746,GO:0002165,GO:0003006,GO:0003008,GO:0003674,GO:0005102,GO:0005104,GO:0005488,GO:0005515,GO:0005575,GO:0005622,GO:0005623,GO:0005737,GO:0005856,GO:0005886,GO:0006950,GO:0007154,GO:0007155,GO:0007156,GO:0007267,GO:0007268,GO:0007275,GO:0007399,GO:0007413,GO:0007417,GO:0007420,GO:0007423,GO:0007424,GO:0007444,GO:0007483,GO:0007484,GO:0007485,GO:…	K06491	Neural cell adhesion molecule
MS3_00001235.1	6183.Smp_149250__mRNA	5.2e-49	198.7	RPL21	GO:0000003,GO:0000022,GO:0000184,GO:0000226,GO:0000278,GO:0000956,GO:0002119,GO:0002164,GO:0002181,GO:0003006,GO:0003674,GO:0003676,GO:0003723,GO:0003735,GO:0005198,GO:0005488,GO:0005575,GO:0005622,GO:0005623,GO:0005634,GO:0005730,GO:0005737,GO:0005739,GO:0005829,GO:0005840,GO:0006139,GO:0006401,GO:0006402,GO:0006412,GO:0006413,GO:0006414,GO:0006415,GO:0006605,GO:0006612,GO:0006613,GO:0006614,GO:…	K02889	WD repeat domain 48
MS3_00001236.1	6183.Smp_180990__mRNA	5e-234	815.8	HSPBAP1	GO:0005575,GO:0005622,GO:0005623,GO:0005737,GO:0044424,GO:0044464	K19375	HSPB (Heat shock 27kDa) associated protein 1
MS3_00001237.1	6183.Smp_144030__mRNA	1.6e-09	68.6				Phosphatidate cytidylyltransferase
MS3_00001238.1	13037.EHJ70865	9.1e-24	115.9				Retrotransposon protein
MS3_00001239.1	13735.ENSPSIP00000001067	2e-69	268.1				Reverse transcriptase (RNA-dependent DNA polymerase)
MS3_00001242.1	7668.SPU_001810tr	1.2e-52	213.4				Pao retrotransposon peptidase
MS3_00001245.1	6183.Smp_084080__mRNA	4.1e-89	332.8	CWC27	GO:0000375,GO:0000377,GO:0000398,GO:0000413,GO:0003674,GO:0003755,GO:0003824,GO:0005575,GO:0005622,GO:0005623,GO:0005634,GO:0005681,GO:0006139,GO:0006396,GO:0006397,GO:0006464,GO:0006725,GO:0006807,GO:0008150,GO:0008152,GO:0008380,GO:0009987,GO:0010467,GO:0016070,GO:0016071,GO:0016853,GO:0016859,GO:0018193,GO:0018208,GO:0019538,GO:0030529,GO:0032991,GO:0034641,GO:0036211,GO:0043170,GO:0043226,GO:…	K09068,K12737	CWC27 spliceosome-associated protein homolog (S. cerevisiae)
MS3_00001247.1	6183.Smp_142330__mRNA	0.0	1887.5				Zinc finger, MIZ-type containing
MS3_00001248.1	7668.SPU_001809tr	8.3e-55	220.7				Pao retrotransposon peptidase
MS3_00001249.1	45351.NEMVEDRAFT_v1g135731-PA	1.2e-29	135.2
MS3_00001250.1	7668.SPU_009862tr	8.8e-31	138.7				multicellular organismal development
MS3_00001256.1	31234.CRE19532	5.4e-178	629.8				Inherit from opiNOG: to reverse transcriptase
MS3_00001258.1	6183.Smp_126840__mRNA	8.4e-70	268.5	LIMCH1	GO:0002165,GO:0003674,GO:0005488,GO:0005515,GO:0005575,GO:0005622,GO:0005623,GO:0005737,GO:0007275,GO:0007444,GO:0007472,GO:0007476,GO:0007552,GO:0007560,GO:0008150,GO:0009653,GO:0009791,GO:0009886,GO:0009887,GO:0019904,GO:0030016,GO:0030017,GO:0031430,GO:0031672,GO:0032501,GO:0032502,GO:0035107,GO:0035114,GO:0035120,GO:0035220,GO:0043226,GO:0043228,GO:0043229,GO:0043232,GO:0043292,GO:0044422,GO:…	K06084	LIM and calponin homology domains 1
MS3_00001261.1	6183.Smp_095580__mRNA	3.2e-244	849.4	LCLAT1	GO:0002009,GO:0003674,GO:0003824,GO:0005575,GO:0005622,GO:0005623,GO:0005737,GO:0005783,GO:0005789,GO:0006629,GO:0006638,GO:0006639,GO:0006641,GO:0006644,GO:0006650,GO:0006654,GO:0006793,GO:0006796,GO:0008150,GO:0008152,GO:0008610,GO:0008654,GO:0009058,GO:0009653,GO:0009888,GO:0009987,GO:0012505,GO:0016020,GO:0016740,GO:0016746,GO:0019432,GO:0019637,GO:0031090,GO:0032048,GO:0032502,GO:0035965,GO:…	K13513	lysocardiolipin acyltransferase 1
MS3_00001264.1	6183.Smp_180050__mRNA	9.3e-12	75.1
MS3_00001270.1	6183.Smp_163170__mRNA	1.7e-155	553.9	ATP1B4	GO:0000785,GO:0001666,GO:0001696,GO:0001964,GO:0002237,GO:0002376,GO:0003008,GO:0003674,GO:0003824,GO:0005215,GO:0005391,GO:0005488,GO:0005515,GO:0005575,GO:0005622,GO:0005623,GO:0005634,GO:0005635,GO:0005637,GO:0005694,GO:0005737,GO:0005783,GO:0005886,GO:0005887,GO:0005890,GO:0005901,GO:0005975,GO:0006139,GO:0006152,GO:0006163,GO:0006195,GO:0006200,GO:0006355,GO:0006464,GO:0006486,GO:0006725,GO:…	K01540,K01543	ATPase, Na K transporting, beta
MS3_00001271.3	6183.Smp_131570__mRNA	7.8e-119	431.8	USP9X	GO:0000003,GO:0000122,GO:0001654,GO:0001745,GO:0003002,GO:0003674,GO:0003824,GO:0004175,GO:0004197,GO:0004221,GO:0004843,GO:0005488,GO:0005515,GO:0005575,GO:0005622,GO:0005623,GO:0005737,GO:0005829,GO:0006139,GO:0006351,GO:0006352,GO:0006355,GO:0006357,GO:0006366,GO:0006367,GO:0006464,GO:0006508,GO:0006511,GO:0006725,GO:0006807,GO:0006810,GO:0006897,GO:0006928,GO:0007097,GO:0007154,GO:0007165,GO:…	K11840	ubiquitin carboxyl-terminal hydrolase
MS3_00001271.2	6183.Smp_131570__mRNA	2.2e-214	750.7	USP9X	GO:0000003,GO:0000122,GO:0001654,GO:0001745,GO:0003002,GO:0003674,GO:0003824,GO:0004175,GO:0004197,GO:0004221,GO:0004843,GO:0005488,GO:0005515,GO:0005575,GO:0005622,GO:0005623,GO:0005737,GO:0005829,GO:0006139,GO:0006351,GO:0006352,GO:0006355,GO:0006357,GO:0006366,GO:0006367,GO:0006464,GO:0006508,GO:0006511,GO:0006725,GO:0006807,GO:0006810,GO:0006897,GO:0006928,GO:0007097,GO:0007154,GO:0007165,GO:…	K11840	ubiquitin carboxyl-terminal hydrolase
MS3_00001271.1	6183.Smp_131570__mRNA	0.0	2202.6	USP9X	GO:0000003,GO:0000122,GO:0001654,GO:0001745,GO:0003002,GO:0003674,GO:0003824,GO:0004175,GO:0004197,GO:0004221,GO:0004843,GO:0005488,GO:0005515,GO:0005575,GO:0005622,GO:0005623,GO:0005737,GO:0005829,GO:0006139,GO:0006351,GO:0006352,GO:0006355,GO:0006357,GO:0006366,GO:0006367,GO:0006464,GO:0006508,GO:0006511,GO:0006725,GO:0006807,GO:0006810,GO:0006897,GO:0006928,GO:0007097,GO:0007154,GO:0007165,GO:…	K11840	ubiquitin carboxyl-terminal hydrolase
MS3_00001276.1	6183.Smp_163790__mRNA	1.1e-295	1021.9	RORA	GO:0000981,GO:0001071,GO:0001775,GO:0002250,GO:0002252,GO:0002263,GO:0002285,GO:0002286,GO:0002287,GO:0002292,GO:0002293,GO:0002294,GO:0002366,GO:0002376,GO:0002460,GO:0002520,GO:0002521,GO:0002682,GO:0002694,GO:0003674,GO:0003676,GO:0003677,GO:0003700,GO:0004871,GO:0004872,GO:0004879,GO:0005488,GO:0005575,GO:0005622,GO:0005623,GO:0005634,GO:0005654,GO:0006139,GO:0006163,GO:0006351,GO:0006352,GO:…	K08532,K08534,K08701,K14033	RAR-related orphan receptor
MS3_00001276.2	6183.Smp_163790__mRNA	2e-144	518.5	RORA	GO:0000981,GO:0001071,GO:0001775,GO:0002250,GO:0002252,GO:0002263,GO:0002285,GO:0002286,GO:0002287,GO:0002292,GO:0002293,GO:0002294,GO:0002366,GO:0002376,GO:0002460,GO:0002520,GO:0002521,GO:0002682,GO:0002694,GO:0003674,GO:0003676,GO:0003677,GO:0003700,GO:0004871,GO:0004872,GO:0004879,GO:0005488,GO:0005575,GO:0005622,GO:0005623,GO:0005634,GO:0005654,GO:0006139,GO:0006163,GO:0006351,GO:0006352,GO:…	K08532,K08534,K08701,K14033	RAR-related orphan receptor
MS3_00001279.1	13037.EHJ70865	5.1e-28	130.2				Retrotransposon protein
MS3_00001280.1	6183.Smp_163810__mRNA	8.7e-39	165.6	LAMC1	GO:0000003,GO:0000902,GO:0000904,GO:0001654,GO:0002119,GO:0002164,GO:0003008,GO:0003674,GO:0005198,GO:0005201,GO:0005488,GO:0005575,GO:0005576,GO:0005578,GO:0005604,GO:0005605,GO:0005606,GO:0005615,GO:0006461,GO:0006928,GO:0006935,GO:0007044,GO:0007155,GO:0007275,GO:0007399,GO:0007409,GO:0007411,GO:0007417,GO:0007423,GO:0007492,GO:0007517,GO:0007519,GO:0007568,GO:0007600,GO:0007601,GO:0007610,GO:…	K05635,K06247	Laminin, alpha
MS3_00001283.1	6183.Smp_155010__mRNA	0.0	1097.0	FOXJ2	GO:0000122,GO:0000981,GO:0001071,GO:0003674,GO:0003676,GO:0003677,GO:0003690,GO:0003700,GO:0003705,GO:0005488,GO:0005515,GO:0005575,GO:0005622,GO:0005623,GO:0005634,GO:0005654,GO:0005667,GO:0005730,GO:0006139,GO:0006351,GO:0006355,GO:0006357,GO:0006366,GO:0006725,GO:0006807,GO:0007275,GO:0007389,GO:0008134,GO:0008150,GO:0008152,GO:0008301,GO:0009058,GO:0009059,GO:0009790,GO:0009888,GO:0009889,GO:…	K09403	forkhead box
MS3_00001284.1	6183.Smp_122020__mRNA	2e-26	124.0				Endonuclease/Exonuclease/phosphatase family
MS3_00001285.1	6183.Smp_073470.2__mRNA	0.0	1448.3	RXRG	GO:0000003,GO:0000122,GO:0000228,GO:0000785,GO:0000790,GO:0000902,GO:0000904,GO:0000975,GO:0000976,GO:0000981,GO:0000988,GO:0000989,GO:0001067,GO:0001071,GO:0001525,GO:0001568,GO:0001655,GO:0001667,GO:0001701,GO:0001889,GO:0001890,GO:0001893,GO:0001944,GO:0002065,GO:0002067,GO:0002165,GO:0003006,GO:0003007,GO:0003205,GO:0003206,GO:0003208,GO:0003229,GO:0003231,GO:0003674,GO:0003676,GO:0003677,GO:…	K07295,K08524,K08525,K08526,K14030	Retinoid x receptor
MS3_00001286.1	6183.Smp_139700__mRNA	9.2e-147	525.0		GO:0003674,GO:0003824,GO:0008150,GO:0008152,GO:0016491,GO:0016614,GO:0044710,GO:0055114	K11153	Retinol dehydrogenase
MS3_00001292.1	7668.SPU_019416tr	2.1e-108	397.9				multicellular organismal development
MS3_00001297.1	6183.Smp_163810__mRNA	1.8e-37	161.0	LAMC1	GO:0000003,GO:0000902,GO:0000904,GO:0001654,GO:0002119,GO:0002164,GO:0003008,GO:0003674,GO:0005198,GO:0005201,GO:0005488,GO:0005575,GO:0005576,GO:0005578,GO:0005604,GO:0005605,GO:0005606,GO:0005615,GO:0006461,GO:0006928,GO:0006935,GO:0007044,GO:0007155,GO:0007275,GO:0007399,GO:0007409,GO:0007411,GO:0007417,GO:0007423,GO:0007492,GO:0007517,GO:0007519,GO:0007568,GO:0007600,GO:0007601,GO:0007610,GO:…	K05635,K06247	Laminin, alpha
MS3_00001298.1	13037.EHJ78503	1.2e-75	288.9				Reverse transcriptase (RNA-dependent DNA polymerase)
MS3_00001299.1	6183.Smp_171740__mRNA	2.6e-10	70.1	ABCC1	GO:0000166,GO:0001882,GO:0001883,GO:0002119,GO:0002164,GO:0002237,GO:0003333,GO:0003674,GO:0003824,GO:0004409,GO:0005215,GO:0005319,GO:0005324,GO:0005342,GO:0005488,GO:0005524,GO:0005575,GO:0005622,GO:0005623,GO:0005634,GO:0005737,GO:0005794,GO:0005886,GO:0005887,GO:0005911,GO:0006082,GO:0006139,GO:0006152,GO:0006163,GO:0006195,GO:0006200,GO:0006629,GO:0006725,GO:0006753,GO:0006793,GO:0006796,GO:…	K02021,K05665,K05666,K05667,K05669	ATP-binding cassette, sub-family C (CFTR MRP), member
MS3_00001300.1	6183.Smp_069380__mRNA	1.2e-237	828.9	HDAC9	GO:0000118,GO:0000122,GO:0000975,GO:0000976,GO:0000981,GO:0000982,GO:0000988,GO:0000989,GO:0001046,GO:0001047,GO:0001067,GO:0001071,GO:0001077,GO:0001228,GO:0001501,GO:0001503,GO:0001568,GO:0001570,GO:0001649,GO:0001655,GO:0001667,GO:0001755,GO:0001775,GO:0001817,GO:0001818,GO:0001944,GO:0002009,GO:0002076,GO:0002376,GO:0002520,GO:0002521,GO:0003008,GO:0003012,GO:0003299,GO:0003300,GO:0003674,GO:…	K11406,K11408,K11409	histone deacetylase
MS3_00001300.2	6183.Smp_069380__mRNA	2.2e-120	438.3	HDAC9	GO:0000118,GO:0000122,GO:0000975,GO:0000976,GO:0000981,GO:0000982,GO:0000988,GO:0000989,GO:0001046,GO:0001047,GO:0001067,GO:0001071,GO:0001077,GO:0001228,GO:0001501,GO:0001503,GO:0001568,GO:0001570,GO:0001649,GO:0001655,GO:0001667,GO:0001755,GO:0001775,GO:0001817,GO:0001818,GO:0001944,GO:0002009,GO:0002076,GO:0002376,GO:0002520,GO:0002521,GO:0003008,GO:0003012,GO:0003299,GO:0003300,GO:0003674,GO:…	K11406,K11408,K11409	histone deacetylase
MS3_00001301.1	7668.SPU_004620tr	3.2e-20	104.4				Reverse transcriptase (RNA-dependent DNA polymerase)
MS3_00001303.1	6183.Smp_166080.2__mRNA	0.0	1733.0	STRN3	GO:0000003,GO:0000122,GO:0000165,GO:0001071,GO:0001654,GO:0001700,GO:0001745,GO:0001751,GO:0001754,GO:0002009,GO:0002119,GO:0002164,GO:0003006,GO:0003674,GO:0003700,GO:0005488,GO:0005515,GO:0005516,GO:0005575,GO:0005622,GO:0005623,GO:0005634,GO:0005654,GO:0005737,GO:0005794,GO:0005819,GO:0005856,GO:0005886,GO:0005911,GO:0005923,GO:0006355,GO:0006357,GO:0006810,GO:0006897,GO:0006909,GO:0006950,GO:…	K17608	Striatin, calmodulin binding protein
MS3_00001304.1	6183.Smp_125760__mRNA	2.3e-08	63.5	DTL	GO:0000003,GO:0000075,GO:0000077,GO:0000151,GO:0000209,GO:0002009,GO:0003006,GO:0005575,GO:0005622,GO:0005623,GO:0005634,GO:0005635,GO:0005737,GO:0005813,GO:0005815,GO:0005856,GO:0006139,GO:0006259,GO:0006281,GO:0006301,GO:0006464,GO:0006508,GO:0006511,GO:0006513,GO:0006725,GO:0006807,GO:0006810,GO:0006897,GO:0006898,GO:0006950,GO:0006974,GO:0007049,GO:0007093,GO:0007095,GO:0007275,GO:0007346,GO:…	K11790	denticleless E3 ubiquitin protein ligase homolog (Drosophila)
MS3_00001305.1	6183.Smp_162970__mRNA	0.0	1835.5	TRIO	GO:0000003,GO:0000902,GO:0000904,GO:0000910,GO:0001558,GO:0001667,GO:0001704,GO:0001707,GO:0001764,GO:0002119,GO:0002164,GO:0002165,GO:0003006,GO:0003008,GO:0003674,GO:0003824,GO:0004672,GO:0004674,GO:0005083,GO:0005085,GO:0005088,GO:0005089,GO:0005488,GO:0005515,GO:0005575,GO:0005622,GO:0005623,GO:0005737,GO:0005829,GO:0005856,GO:0005886,GO:0006464,GO:0006468,GO:0006793,GO:0006796,GO:0006810,GO:…	K08810,K15048	trio Rho guanine nucleotide exchange factor
MS3_00001306.1	6183.Smp_162970__mRNA	0.0	2010.0	TRIO	GO:0000003,GO:0000902,GO:0000904,GO:0000910,GO:0001558,GO:0001667,GO:0001704,GO:0001707,GO:0001764,GO:0002119,GO:0002164,GO:0002165,GO:0003006,GO:0003008,GO:0003674,GO:0003824,GO:0004672,GO:0004674,GO:0005083,GO:0005085,GO:0005088,GO:0005089,GO:0005488,GO:0005515,GO:0005575,GO:0005622,GO:0005623,GO:0005737,GO:0005829,GO:0005856,GO:0005886,GO:0006464,GO:0006468,GO:0006793,GO:0006796,GO:0006810,GO:…	K08810,K15048	trio Rho guanine nucleotide exchange factor
MS3_00001308.1	8128.ENSONIP00000026263	5.6e-11	72.8				Integrase core domain
MS3_00001316.1	6183.Smp_046120__mRNA	1.6e-305	1053.1	SLC18A3	GO:0001505,GO:0003001,GO:0003008,GO:0003674,GO:0005215,GO:0005277,GO:0005278,GO:0005326,GO:0005575,GO:0005622,GO:0005623,GO:0005737,GO:0005886,GO:0005887,GO:0006810,GO:0006811,GO:0006812,GO:0006818,GO:0006836,GO:0007154,GO:0007267,GO:0007268,GO:0007269,GO:0008150,GO:0008324,GO:0009987,GO:0012505,GO:0012506,GO:0015075,GO:0015077,GO:0015078,GO:0015291,GO:0015297,GO:0015298,GO:0015299,GO:0015672,GO:…	K14636	Solute carrier family 18 (Vesicular
MS3_00001317.1	6183.Smp_157690__mRNA	7.3e-193	678.7	FCGBP	GO:0000003,GO:0003674,GO:0005488,GO:0005575,GO:0005576,GO:0005578,GO:0005623,GO:0005886,GO:0007338,GO:0007339,GO:0008037,GO:0008150,GO:0009566,GO:0009987,GO:0009988,GO:0016020,GO:0019953,GO:0022414,GO:0031012,GO:0032501,GO:0035036,GO:0044421,GO:0044464,GO:0044699,GO:0044702,GO:0044707,GO:0044763,GO:0048610,GO:0050789,GO:0050794,GO:0050840,GO:0051239,GO:0065007,GO:0071944,GO:2000241,GO:2000359		Fc fragment of IgG binding protein
MS3_00001322.1	6183.Smp_196120__mRNA	6.3e-299	1031.6				Inherit from KOG: Transformation transcription domain-associated protein
MS3_00001323.1	6183.Smp_196120__mRNA	0.0	1361.7				Inherit from KOG: Transformation transcription domain-associated protein
MS3_00001326.1	6183.Smp_148820__mRNA	6.9e-109	398.7	HPRT1	GO:0000003,GO:0000287,GO:0000902,GO:0000904,GO:0001775,GO:0001975,GO:0002054,GO:0002060,GO:0002376,GO:0003674,GO:0003824,GO:0004422,GO:0004614,GO:0005488,GO:0005515,GO:0005575,GO:0005622,GO:0005623,GO:0005694,GO:0005737,GO:0005829,GO:0005975,GO:0006139,GO:0006144,GO:0006152,GO:0006163,GO:0006164,GO:0006166,GO:0006168,GO:0006177,GO:0006178,GO:0006188,GO:0006195,GO:0006461,GO:0006584,GO:0006725,GO:…	K00760,K01835,K11276	phosphoribosyltransferase
MS3_00001327.1	6183.Smp_177470__mRNA	4.9e-76	289.3	HPRT1	GO:0000003,GO:0000287,GO:0000902,GO:0000904,GO:0001775,GO:0001975,GO:0002054,GO:0002060,GO:0002376,GO:0003674,GO:0003824,GO:0004422,GO:0004614,GO:0005488,GO:0005515,GO:0005575,GO:0005622,GO:0005623,GO:0005694,GO:0005737,GO:0005829,GO:0005975,GO:0006139,GO:0006144,GO:0006152,GO:0006163,GO:0006164,GO:0006166,GO:0006168,GO:0006177,GO:0006178,GO:0006188,GO:0006195,GO:0006461,GO:0006584,GO:0006725,GO:…	K00760,K01835,K11276	phosphoribosyltransferase
MS3_00001331.1	7668.SPU_010000tr	1.9e-81	308.5				Pao retrotransposon peptidase
MS3_00001332.1	7668.SPU_010771tr	7.6e-21	106.3				Reverse transcriptase (RNA-dependent DNA polymerase)
MS3_00001336.1	6183.Smp_155570__mRNA	4.7e-36	156.8		GO:0003674,GO:0003824,GO:0004553,GO:0005575,GO:0005576,GO:0006629,GO:0006643,GO:0006664,GO:0006665,GO:0006687,GO:0006807,GO:0008150,GO:0008152,GO:0009056,GO:0009987,GO:0016042,GO:0016787,GO:0016798,GO:0019377,GO:0030149,GO:0044237,GO:0044238,GO:0044242,GO:0044248,GO:0044255,GO:0044710,GO:0046466,GO:0046479,GO:0047876,GO:0071704,GO:1901135,GO:1901136,GO:1901564,GO:1901565,GO:1901575	K05991	Cellulase (glycosyl hydrolase family 5)
MS3_00001337.1	6183.Smp_184360__mRNA	4.4e-32	143.3	RNASET2	GO:0000003,GO:0000323,GO:0003674,GO:0003824,GO:0004518,GO:0004519,GO:0004521,GO:0004540,GO:0005575,GO:0005576,GO:0005615,GO:0005622,GO:0005623,GO:0005737,GO:0005764,GO:0005773,GO:0005775,GO:0005783,GO:0005788,GO:0006139,GO:0006401,GO:0006725,GO:0006807,GO:0008150,GO:0008152,GO:0009056,GO:0009057,GO:0009987,GO:0016070,GO:0016072,GO:0016075,GO:0016787,GO:0016788,GO:0019439,GO:0031974,GO:0032501,GO:…	K01166	Ribonuclease
MS3_00001339.1	6183.Smp_167710__mRNA	2.5e-74	283.5				Inherit from euNOG: Retrotransposon protein
MS3_00001343.1	6183.Smp_176040__mRNA	7.2e-47	191.8	FLCN	GO:0000122,GO:0001558,GO:0001701,GO:0001932,GO:0001934,GO:0002376,GO:0002520,GO:0002682,GO:0003674,GO:0005488,GO:0005515,GO:0005575,GO:0005622,GO:0005623,GO:0005634,GO:0005730,GO:0005737,GO:0005886,GO:0006140,GO:0006355,GO:0006356,GO:0006357,GO:0006950,GO:0007043,GO:0007154,GO:0007165,GO:0007275,GO:0008150,GO:0008285,GO:0009118,GO:0009790,GO:0009792,GO:0009889,GO:0009890,GO:0009891,GO:0009892,GO:…	K09594	folliculin
MS3_00001345.1	6183.Smp_136130__mRNA	4.3e-51	205.7	BBS9	GO:0000902,GO:0001654,GO:0001838,GO:0001841,GO:0001843,GO:0002009,GO:0003407,GO:0005575,GO:0005622,GO:0005623,GO:0005634,GO:0005737,GO:0005886,GO:0005929,GO:0006996,GO:0007275,GO:0007399,GO:0007423,GO:0008150,GO:0009653,GO:0009790,GO:0009792,GO:0009887,GO:0009888,GO:0009987,GO:0010842,GO:0010927,GO:0014020,GO:0016020,GO:0016043,GO:0016331,GO:0021915,GO:0022607,GO:0030030,GO:0030031,GO:0030154,GO:…	K19398	Bardet-Biedl syndrome 9
MS3_00001351.1	7897.ENSLACP00000022200	5.9e-08	62.8			K12388	Sortilin 1
MS3_00001352.1	6183.Smp_173450__mRNA	2.8e-54	216.5			K10394,K10395,K10400	Kinesin family member
MS3_00001355.1	6183.Smp_030650__mRNA	1.5e-116	424.9	FUT8	GO:0000139,GO:0001701,GO:0003674,GO:0003824,GO:0005575,GO:0005622,GO:0005623,GO:0005737,GO:0005794,GO:0005795,GO:0005975,GO:0005996,GO:0006004,GO:0006464,GO:0006486,GO:0006487,GO:0006491,GO:0006928,GO:0007154,GO:0007165,GO:0007166,GO:0007167,GO:0007178,GO:0007179,GO:0007229,GO:0007275,GO:0007585,GO:0008150,GO:0008152,GO:0008417,GO:0008424,GO:0009056,GO:0009058,GO:0009059,GO:0009100,GO:0009101,GO:…	K00717	Catalyzes the addition of fucose in alpha 1-6 linkage to the first GlcNAc residue, next to the peptide chains in N-glycans (By similarity)
MS3_00001355.2	6183.Smp_030650__mRNA	1.2e-116	424.9	FUT8	GO:0000139,GO:0001701,GO:0003674,GO:0003824,GO:0005575,GO:0005622,GO:0005623,GO:0005737,GO:0005794,GO:0005795,GO:0005975,GO:0005996,GO:0006004,GO:0006464,GO:0006486,GO:0006487,GO:0006491,GO:0006928,GO:0007154,GO:0007165,GO:0007166,GO:0007167,GO:0007178,GO:0007179,GO:0007229,GO:0007275,GO:0007585,GO:0008150,GO:0008152,GO:0008417,GO:0008424,GO:0009056,GO:0009058,GO:0009059,GO:0009100,GO:0009101,GO:…	K00717	Catalyzes the addition of fucose in alpha 1-6 linkage to the first GlcNAc residue, next to the peptide chains in N-glycans (By similarity)
MS3_00001356.1	6183.Smp_084570__mRNA	2.1e-85	320.5	HSDL1	GO:0005575,GO:0005622,GO:0005623,GO:0005737,GO:0005739,GO:0007275,GO:0007568,GO:0008150,GO:0008340,GO:0010259,GO:0032501,GO:0032502,GO:0043226,GO:0043227,GO:0043229,GO:0043231,GO:0044424,GO:0044444,GO:0044464,GO:0044699,GO:0044707,GO:0044767	K10251	Hydroxysteroid dehydrogenase like 1
MS3_00001357.1	281687.CJA36612	6.8e-62	244.2
MS3_00001358.1	6183.Smp_176610__mRNA	3.9e-276	956.8	BTBD1	GO:0000932,GO:0005575,GO:0005622,GO:0005623,GO:0005737,GO:0007275,GO:0007399,GO:0008150,GO:0009987,GO:0022008,GO:0030154,GO:0030529,GO:0032501,GO:0032502,GO:0032991,GO:0035770,GO:0040011,GO:0043226,GO:0043228,GO:0043229,GO:0043232,GO:0043234,GO:0043393,GO:0044424,GO:0044444,GO:0044464,GO:0044699,GO:0044707,GO:0044763,GO:0045595,GO:0048699,GO:0048731,GO:0048856,GO:0048869,GO:0050767,GO:0050789,GO:…	K10477,K10478	BTB POZ domain containing
MS3_00001358.2	6183.Smp_176610__mRNA	4.8e-253	879.8	BTBD1	GO:0000932,GO:0005575,GO:0005622,GO:0005623,GO:0005737,GO:0007275,GO:0007399,GO:0008150,GO:0009987,GO:0022008,GO:0030154,GO:0030529,GO:0032501,GO:0032502,GO:0032991,GO:0035770,GO:0040011,GO:0043226,GO:0043228,GO:0043229,GO:0043232,GO:0043234,GO:0043393,GO:0044424,GO:0044444,GO:0044464,GO:0044699,GO:0044707,GO:0044763,GO:0045595,GO:0048699,GO:0048731,GO:0048856,GO:0048869,GO:0050767,GO:0050789,GO:…	K10477,K10478	BTB POZ domain containing
MS3_00001359.1	6183.Smp_055390__mRNA	5.9e-138	495.4	CTDNEP1	GO:0002165,GO:0003002,GO:0003674,GO:0003824,GO:0004721,GO:0004722,GO:0005575,GO:0005622,GO:0005623,GO:0005634,GO:0005635,GO:0005737,GO:0005783,GO:0005789,GO:0006464,GO:0006470,GO:0006793,GO:0006796,GO:0006996,GO:0006997,GO:0006998,GO:0007275,GO:0007389,GO:0007444,GO:0007472,GO:0007474,GO:0007476,GO:0007552,GO:0007560,GO:0008104,GO:0008150,GO:0008152,GO:0008287,GO:0009653,GO:0009791,GO:0009886,GO:…	K17617	CTD nuclear envelope phosphatase 1
MS3_00001360.3	6183.Smp_052790__mRNA	6.3e-259	898.3	NEMF	GO:0005575,GO:0005622,GO:0005623,GO:0005634,GO:0005737,GO:0006611,GO:0006810,GO:0006886,GO:0006913,GO:0008104,GO:0008150,GO:0009987,GO:0015031,GO:0016482,GO:0033036,GO:0034613,GO:0043226,GO:0043227,GO:0043229,GO:0043231,GO:0044424,GO:0044464,GO:0044699,GO:0044763,GO:0044765,GO:0045184,GO:0046907,GO:0051168,GO:0051169,GO:0051179,GO:0051234,GO:0051641,GO:0051649,GO:0070727,GO:0071702		Nuclear export mediator factor
MS3_00001360.1	6183.Smp_052790__mRNA	0.0	1299.3	NEMF	GO:0005575,GO:0005622,GO:0005623,GO:0005634,GO:0005737,GO:0006611,GO:0006810,GO:0006886,GO:0006913,GO:0008104,GO:0008150,GO:0009987,GO:0015031,GO:0016482,GO:0033036,GO:0034613,GO:0043226,GO:0043227,GO:0043229,GO:0043231,GO:0044424,GO:0044464,GO:0044699,GO:0044763,GO:0044765,GO:0045184,GO:0046907,GO:0051168,GO:0051169,GO:0051179,GO:0051234,GO:0051641,GO:0051649,GO:0070727,GO:0071702		Nuclear export mediator factor
MS3_00001360.2	6183.Smp_052790__mRNA	9e-157	558.1	NEMF	GO:0005575,GO:0005622,GO:0005623,GO:0005634,GO:0005737,GO:0006611,GO:0006810,GO:0006886,GO:0006913,GO:0008104,GO:0008150,GO:0009987,GO:0015031,GO:0016482,GO:0033036,GO:0034613,GO:0043226,GO:0043227,GO:0043229,GO:0043231,GO:0044424,GO:0044464,GO:0044699,GO:0044763,GO:0044765,GO:0045184,GO:0046907,GO:0051168,GO:0051169,GO:0051179,GO:0051234,GO:0051641,GO:0051649,GO:0070727,GO:0071702		Nuclear export mediator factor
MS3_00001361.1	6183.Smp_052800.1__mRNA	2.7e-84	317.0		GO:0000902,GO:0007275,GO:0007399,GO:0008150,GO:0009653,GO:0009987,GO:0016043,GO:0022008,GO:0030030,GO:0030154,GO:0030182,GO:0031175,GO:0032501,GO:0032502,GO:0032989,GO:0032990,GO:0044699,GO:0044707,GO:0044763,GO:0044767,GO:0048468,GO:0048666,GO:0048699,GO:0048731,GO:0048812,GO:0048856,GO:0048858,GO:0048869,GO:0071840	K00858	nad kinase
MS3_00001361.2	6183.Smp_052800.1__mRNA	1.2e-230	804.3		GO:0000902,GO:0007275,GO:0007399,GO:0008150,GO:0009653,GO:0009987,GO:0016043,GO:0022008,GO:0030030,GO:0030154,GO:0030182,GO:0031175,GO:0032501,GO:0032502,GO:0032989,GO:0032990,GO:0044699,GO:0044707,GO:0044763,GO:0044767,GO:0048468,GO:0048666,GO:0048699,GO:0048731,GO:0048812,GO:0048856,GO:0048858,GO:0048869,GO:0071840	K00858	nad kinase
MS3_00001362.1	6183.Smp_052810__mRNA	1.1e-292	1010.4	G6PD	GO:0000166,GO:0001816,GO:0001990,GO:0001998,GO:0002033,GO:0002034,GO:0002262,GO:0002376,GO:0002520,GO:0003008,GO:0003013,GO:0003014,GO:0003018,GO:0003044,GO:0003071,GO:0003072,GO:0003073,GO:0003081,GO:0003084,GO:0003085,GO:0003674,GO:0003824,GO:0004345,GO:0005488,GO:0005536,GO:0005575,GO:0005622,GO:0005623,GO:0005634,GO:0005737,GO:0005813,GO:0005815,GO:0005829,GO:0005856,GO:0005886,GO:0005975,GO:…	K00036	glucose-6-phosphate 1-dehydrogenase
MS3_00001362.2	6183.Smp_052810__mRNA	5e-171	605.5	G6PD	GO:0000166,GO:0001816,GO:0001990,GO:0001998,GO:0002033,GO:0002034,GO:0002262,GO:0002376,GO:0002520,GO:0003008,GO:0003013,GO:0003014,GO:0003018,GO:0003044,GO:0003071,GO:0003072,GO:0003073,GO:0003081,GO:0003084,GO:0003085,GO:0003674,GO:0003824,GO:0004345,GO:0005488,GO:0005536,GO:0005575,GO:0005622,GO:0005623,GO:0005634,GO:0005737,GO:0005813,GO:0005815,GO:0005829,GO:0005856,GO:0005886,GO:0005975,GO:…	K00036	glucose-6-phosphate 1-dehydrogenase
MS3_00001363.1	7719.ENSCINP00000008976	8e-41	174.1	CCDC61	GO:0005575,GO:0005622,GO:0005623,GO:0005813,GO:0005815,GO:0005856,GO:0015630,GO:0043226,GO:0043228,GO:0043229,GO:0043232,GO:0044422,GO:0044424,GO:0044430,GO:0044446,GO:0044464	K16755	Coiled-coil domain containing 61
MS3_00001363.2	7719.ENSCINP00000008976	3e-20	105.5	CCDC61	GO:0005575,GO:0005622,GO:0005623,GO:0005813,GO:0005815,GO:0005856,GO:0015630,GO:0043226,GO:0043228,GO:0043229,GO:0043232,GO:0044422,GO:0044424,GO:0044430,GO:0044446,GO:0044464	K16755	Coiled-coil domain containing 61
MS3_00001364.1	6183.Smp_150430__mRNA	1.6e-234	817.8		GO:0000902,GO:0000904,GO:0000981,GO:0001071,GO:0001708,GO:0002052,GO:0002119,GO:0002164,GO:0003002,GO:0003674,GO:0003676,GO:0003677,GO:0003690,GO:0003700,GO:0003705,GO:0005488,GO:0005515,GO:0005575,GO:0005622,GO:0005623,GO:0005634,GO:0005654,GO:0005667,GO:0006139,GO:0006351,GO:0006355,GO:0006357,GO:0006366,GO:0006725,GO:0006807,GO:0006928,GO:0006935,GO:0006996,GO:0007275,GO:0007346,GO:0007389,GO:…	K09385	forkhead box
MS3_00001365.1	6183.Smp_150440__mRNA	2.8e-258	896.3				Inherit from euNOG: Tubulin-specific chaperone
MS3_00001365.2	6183.Smp_150440__mRNA	0.0	1112.4				Inherit from euNOG: Tubulin-specific chaperone
MS3_00001366.1	6183.Smp_150390.2__mRNA	3.5e-133	479.6	GDPD1	GO:0005575,GO:0005622,GO:0005623,GO:0005737,GO:0007275,GO:0007399,GO:0007417,GO:0007420,GO:0008150,GO:0016020,GO:0032501,GO:0032502,GO:0044424,GO:0044464,GO:0044699,GO:0044707,GO:0044767,GO:0048513,GO:0048731,GO:0048856		glycerophosphodiester phosphodiesterase domain containing 1
MS3_00001366.2	6183.Smp_150390.2__mRNA	7.6e-45	185.3	GDPD1	GO:0005575,GO:0005622,GO:0005623,GO:0005737,GO:0007275,GO:0007399,GO:0007417,GO:0007420,GO:0008150,GO:0016020,GO:0032501,GO:0032502,GO:0044424,GO:0044464,GO:0044699,GO:0044707,GO:0044767,GO:0048513,GO:0048731,GO:0048856		glycerophosphodiester phosphodiesterase domain containing 1
MS3_00001366.3	6183.Smp_150390.2__mRNA	1.5e-78	297.4	GDPD1	GO:0005575,GO:0005622,GO:0005623,GO:0005737,GO:0007275,GO:0007399,GO:0007417,GO:0007420,GO:0008150,GO:0016020,GO:0032501,GO:0032502,GO:0044424,GO:0044464,GO:0044699,GO:0044707,GO:0044767,GO:0048513,GO:0048731,GO:0048856		glycerophosphodiester phosphodiesterase domain containing 1
MS3_00001366.4	6183.Smp_150390.2__mRNA	3.6e-143	513.1	GDPD1	GO:0005575,GO:0005622,GO:0005623,GO:0005737,GO:0007275,GO:0007399,GO:0007417,GO:0007420,GO:0008150,GO:0016020,GO:0032501,GO:0032502,GO:0044424,GO:0044464,GO:0044699,GO:0044707,GO:0044767,GO:0048513,GO:0048731,GO:0048856		glycerophosphodiester phosphodiesterase domain containing 1
MS3_00001367.1	6183.Smp_052710__mRNA	5.5e-84	315.8	MRPL48	GO:0000313,GO:0000315,GO:0002119,GO:0002164,GO:0003674,GO:0003735,GO:0005198,GO:0005575,GO:0005622,GO:0005623,GO:0005737,GO:0005739,GO:0005759,GO:0005761,GO:0005762,GO:0005840,GO:0006412,GO:0006810,GO:0006897,GO:0006898,GO:0006996,GO:0007005,GO:0007275,GO:0008150,GO:0008152,GO:0009058,GO:0009059,GO:0009790,GO:0009791,GO:0009792,GO:0009987,GO:0010467,GO:0015934,GO:0016043,GO:0016192,GO:0019538,GO:…	K17429,K17920	mitochondrial ribosomal protein, L48
MS3_00001367.3	6183.Smp_052710__mRNA	4.9e-84	315.8	MRPL48	GO:0000313,GO:0000315,GO:0002119,GO:0002164,GO:0003674,GO:0003735,GO:0005198,GO:0005575,GO:0005622,GO:0005623,GO:0005737,GO:0005739,GO:0005759,GO:0005761,GO:0005762,GO:0005840,GO:0006412,GO:0006810,GO:0006897,GO:0006898,GO:0006996,GO:0007005,GO:0007275,GO:0008150,GO:0008152,GO:0009058,GO:0009059,GO:0009790,GO:0009791,GO:0009792,GO:0009987,GO:0010467,GO:0015934,GO:0016043,GO:0016192,GO:0019538,GO:…	K17429,K17920	mitochondrial ribosomal protein, L48
MS3_00001370.1	6183.Smp_055400__mRNA	9.6e-133	478.0	TBCB	GO:0000003,GO:0000226,GO:0003006,GO:0005575,GO:0005622,GO:0005623,GO:0005634,GO:0005737,GO:0005813,GO:0005815,GO:0005819,GO:0005829,GO:0005856,GO:0005938,GO:0006457,GO:0006458,GO:0006996,GO:0007010,GO:0007017,GO:0007023,GO:0007163,GO:0007275,GO:0007276,GO:0007281,GO:0007292,GO:0007308,GO:0007309,GO:0007389,GO:0008150,GO:0008152,GO:0009798,GO:0009987,GO:0009994,GO:0015630,GO:0016043,GO:0019538,GO:…	K17262	tubulin folding cofactor B
MS3_00001371.1	6183.Smp_052660__mRNA	5.4e-272	943.0		GO:0005575,GO:0005623,GO:0005886,GO:0016020,GO:0044464,GO:0071944	K04608	glutamate receptor
MS3_00001371.2	6183.Smp_052660__mRNA	4.2e-272	943.0		GO:0005575,GO:0005623,GO:0005886,GO:0016020,GO:0044464,GO:0071944	K04608	glutamate receptor
MS3_00001371.3	6183.Smp_052660__mRNA	1.4e-274	950.3		GO:0005575,GO:0005623,GO:0005886,GO:0016020,GO:0044464,GO:0071944	K04608	glutamate receptor
MS3_00001373.1	6183.Smp_052640__mRNA	1.9e-157	561.2	ZFYVE20	GO:0000003,GO:0000226,GO:0000578,GO:0001736,GO:0001737,GO:0001738,GO:0002009,GO:0002165,GO:0003002,GO:0003006,GO:0003674,GO:0005488,GO:0005543,GO:0005575,GO:0005622,GO:0005623,GO:0005737,GO:0005768,GO:0005769,GO:0005886,GO:0006403,GO:0006810,GO:0006897,GO:0006906,GO:0006944,GO:0006950,GO:0006996,GO:0007010,GO:0007017,GO:0007028,GO:0007163,GO:0007164,GO:0007275,GO:0007276,GO:0007281,GO:0007292,GO:…	K12481	Zinc finger, FYVE domain containing 20
MS3_00001373.3	7739.JGI215186	2.5e-15	88.2	ZFYVE20	GO:0000003,GO:0000226,GO:0000578,GO:0001736,GO:0001737,GO:0001738,GO:0002009,GO:0002165,GO:0003002,GO:0003006,GO:0003674,GO:0005488,GO:0005543,GO:0005575,GO:0005622,GO:0005623,GO:0005737,GO:0005768,GO:0005769,GO:0005886,GO:0006403,GO:0006810,GO:0006897,GO:0006906,GO:0006944,GO:0006950,GO:0006996,GO:0007010,GO:0007017,GO:0007028,GO:0007163,GO:0007164,GO:0007275,GO:0007276,GO:0007281,GO:0007292,GO:…	K12481	Zinc finger, FYVE domain containing 20
MS3_00001373.2	7739.JGI252875	4.8e-12	77.0	ZFYVE20	GO:0000003,GO:0000226,GO:0000578,GO:0001736,GO:0001737,GO:0001738,GO:0002009,GO:0002165,GO:0003002,GO:0003006,GO:0003674,GO:0005488,GO:0005543,GO:0005575,GO:0005622,GO:0005623,GO:0005737,GO:0005768,GO:0005769,GO:0005886,GO:0006403,GO:0006810,GO:0006897,GO:0006906,GO:0006944,GO:0006950,GO:0006996,GO:0007010,GO:0007017,GO:0007028,GO:0007163,GO:0007164,GO:0007275,GO:0007276,GO:0007281,GO:0007292,GO:…	K12481	Zinc finger, FYVE domain containing 20
MS3_00001374.1	6183.Smp_033550__mRNA	7.3e-164	581.6	ATP1B1	GO:0000003,GO:0001666,GO:0002119,GO:0002164,GO:0002376,GO:0003007,GO:0003008,GO:0003674,GO:0003824,GO:0005215,GO:0005391,GO:0005488,GO:0005515,GO:0005575,GO:0005623,GO:0005886,GO:0005887,GO:0005890,GO:0005901,GO:0005911,GO:0005918,GO:0006139,GO:0006152,GO:0006163,GO:0006195,GO:0006200,GO:0006725,GO:0006753,GO:0006793,GO:0006796,GO:0006807,GO:0006810,GO:0006811,GO:0006812,GO:0006813,GO:0006814,GO:…	K01540	This is the non-catalytic component of the active enzyme, which catalyzes the hydrolysis of ATP coupled with the exchange of Na( ) and K( ) ions across the plasma membrane
MS3_00001374.2	6183.Smp_033550__mRNA	2.5e-110	403.3	ATP1B1	GO:0000003,GO:0001666,GO:0002119,GO:0002164,GO:0002376,GO:0003007,GO:0003008,GO:0003674,GO:0003824,GO:0005215,GO:0005391,GO:0005488,GO:0005515,GO:0005575,GO:0005623,GO:0005886,GO:0005887,GO:0005890,GO:0005901,GO:0005911,GO:0005918,GO:0006139,GO:0006152,GO:0006163,GO:0006195,GO:0006200,GO:0006725,GO:0006753,GO:0006793,GO:0006796,GO:0006807,GO:0006810,GO:0006811,GO:0006812,GO:0006813,GO:0006814,GO:…	K01540	This is the non-catalytic component of the active enzyme, which catalyzes the hydrolysis of ATP coupled with the exchange of Na( ) and K( ) ions across the plasma membrane
MS3_00001376.1	6183.Smp_140290__mRNA	1e-93	347.8	SNRNP27	GO:0000003,GO:0000375,GO:0000377,GO:0000398,GO:0002376,GO:0002520,GO:0003674,GO:0003676,GO:0003723,GO:0003729,GO:0005488,GO:0005575,GO:0005622,GO:0005623,GO:0005634,GO:0005681,GO:0006139,GO:0006396,GO:0006397,GO:0006725,GO:0006807,GO:0007275,GO:0007610,GO:0008150,GO:0008152,GO:0008380,GO:0009987,GO:0010467,GO:0016070,GO:0016071,GO:0018991,GO:0019098,GO:0022414,GO:0030097,GO:0030154,GO:0030529,GO:…	K12846	Small nuclear ribonucleoprotein 27kDa (U4 U6.U5)
MS3_00001377.1	6183.Smp_140300__mRNA	7.7e-248	861.3	RPAP2	GO:0000003,GO:0000428,GO:0002009,GO:0003006,GO:0003674,GO:0003824,GO:0004721,GO:0004722,GO:0005575,GO:0005622,GO:0005623,GO:0005634,GO:0005654,GO:0005737,GO:0006139,GO:0006351,GO:0006355,GO:0006357,GO:0006464,GO:0006470,GO:0006725,GO:0006793,GO:0006796,GO:0006807,GO:0006810,GO:0006897,GO:0006898,GO:0006928,GO:0007275,GO:0007548,GO:0008150,GO:0008152,GO:0008420,GO:0009058,GO:0009059,GO:0009301,GO:…		RNA polymerase II associated protein 2
MS3_00001377.4	6183.Smp_033590__mRNA	4.6e-187	660.6	RNF113A	GO:0000003,GO:0002119,GO:0002164,GO:0003006,GO:0005575,GO:0005622,GO:0005623,GO:0005634,GO:0007275,GO:0007276,GO:0007281,GO:0007399,GO:0008150,GO:0009790,GO:0009791,GO:0009792,GO:0009987,GO:0010564,GO:0019953,GO:0022008,GO:0022412,GO:0022414,GO:0030154,GO:0032501,GO:0032502,GO:0032504,GO:0040007,GO:0040020,GO:0042127,GO:0043226,GO:0043227,GO:0043229,GO:0043231,GO:0044424,GO:0044464,GO:0044699,GO:…	K13127	Ring finger protein
MS3_00001377.2	6183.Smp_033590__mRNA	1.6e-58	230.3	RNF113A	GO:0000003,GO:0002119,GO:0002164,GO:0003006,GO:0005575,GO:0005622,GO:0005623,GO:0005634,GO:0007275,GO:0007276,GO:0007281,GO:0007399,GO:0008150,GO:0009790,GO:0009791,GO:0009792,GO:0009987,GO:0010564,GO:0019953,GO:0022008,GO:0022412,GO:0022414,GO:0030154,GO:0032501,GO:0032502,GO:0032504,GO:0040007,GO:0040020,GO:0042127,GO:0043226,GO:0043227,GO:0043229,GO:0043231,GO:0044424,GO:0044464,GO:0044699,GO:…	K13127	Ring finger protein
MS3_00001377.3	6183.Smp_033590__mRNA	8.6e-70	268.1	RNF113A	GO:0000003,GO:0002119,GO:0002164,GO:0003006,GO:0005575,GO:0005622,GO:0005623,GO:0005634,GO:0007275,GO:0007276,GO:0007281,GO:0007399,GO:0008150,GO:0009790,GO:0009791,GO:0009792,GO:0009987,GO:0010564,GO:0019953,GO:0022008,GO:0022412,GO:0022414,GO:0030154,GO:0032501,GO:0032502,GO:0032504,GO:0040007,GO:0040020,GO:0042127,GO:0043226,GO:0043227,GO:0043229,GO:0043231,GO:0044424,GO:0044464,GO:0044699,GO:…	K13127	Ring finger protein
MS3_00001378.1	6183.Smp_033600__mRNA	3.2e-216	756.1				Ribonuclease III domain
MS3_00001378.2	6183.Smp_033600__mRNA	0.0	1583.2				Ribonuclease III domain
MS3_00001380.1	6183.Smp_151650__mRNA	7.1e-51	204.9	DNAJC19	GO:0000003,GO:0002119,GO:0002164,GO:0003006,GO:0003008,GO:0005575,GO:0005622,GO:0005623,GO:0005737,GO:0005739,GO:0005740,GO:0005743,GO:0006457,GO:0006605,GO:0006626,GO:0006810,GO:0006839,GO:0006886,GO:0006897,GO:0006898,GO:0006996,GO:0007005,GO:0007275,GO:0007399,GO:0007548,GO:0007600,GO:0007601,GO:0008104,GO:0008150,GO:0008152,GO:0009790,GO:0009791,GO:0009792,GO:0009987,GO:0015031,GO:0016020,GO:…	K09539	DnaJ (Hsp40) homolog, subfamily C, member 19
MS3_00001380.2	6183.Smp_151650__mRNA	3.1e-45	186.0	DNAJC19	GO:0000003,GO:0002119,GO:0002164,GO:0003006,GO:0003008,GO:0005575,GO:0005622,GO:0005623,GO:0005737,GO:0005739,GO:0005740,GO:0005743,GO:0006457,GO:0006605,GO:0006626,GO:0006810,GO:0006839,GO:0006886,GO:0006897,GO:0006898,GO:0006996,GO:0007005,GO:0007275,GO:0007399,GO:0007548,GO:0007600,GO:0007601,GO:0008104,GO:0008150,GO:0008152,GO:0009790,GO:0009791,GO:0009792,GO:0009987,GO:0015031,GO:0016020,GO:…	K09539	DnaJ (Hsp40) homolog, subfamily C, member 19
MS3_00001381.1	6945.ISCW009899-PA	2.2e-23	113.6		GO:0005575,GO:0005912,GO:0005924,GO:0005925,GO:0006140,GO:0006996,GO:0007010,GO:0007016,GO:0007275,GO:0007444,GO:0008104,GO:0008150,GO:0009118,GO:0009894,GO:0009966,GO:0009987,GO:0010506,GO:0010646,GO:0016043,GO:0019219,GO:0019220,GO:0019222,GO:0023051,GO:0030054,GO:0030055,GO:0030811,GO:0031323,GO:0031329,GO:0032318,GO:0032319,GO:0032501,GO:0032502,GO:0032507,GO:0033036,GO:0033121,GO:0033124,GO:…	K05760	Paxillin
MS3_00001381.2	6945.ISCW009899-PA	2.6e-85	321.6		GO:0005575,GO:0005912,GO:0005924,GO:0005925,GO:0006140,GO:0006996,GO:0007010,GO:0007016,GO:0007275,GO:0007444,GO:0008104,GO:0008150,GO:0009118,GO:0009894,GO:0009966,GO:0009987,GO:0010506,GO:0010646,GO:0016043,GO:0019219,GO:0019220,GO:0019222,GO:0023051,GO:0030054,GO:0030055,GO:0030811,GO:0031323,GO:0031329,GO:0032318,GO:0032319,GO:0032501,GO:0032502,GO:0032507,GO:0033036,GO:0033121,GO:0033124,GO:…	K05760	Paxillin
MS3_00001382.1	6183.Smp_140330__mRNA	1.6e-237	827.0	CLINT1	GO:0000003,GO:0001505,GO:0003001,GO:0003008,GO:0003674,GO:0005488,GO:0005515,GO:0005575,GO:0005622,GO:0005623,GO:0005634,GO:0005737,GO:0005768,GO:0005769,GO:0005794,GO:0005798,GO:0005802,GO:0005829,GO:0006461,GO:0006810,GO:0006836,GO:0006892,GO:0006897,GO:0006900,GO:0006901,GO:0006996,GO:0007154,GO:0007267,GO:0007268,GO:0007269,GO:0007276,GO:0007292,GO:0008150,GO:0008283,GO:0009966,GO:0009967,GO:…	K11137,K12471	Clathrin interactor 1
MS3_00001383.1	6183.Smp_033660__mRNA	6.6e-252	874.8	AMDHD2	GO:0003674,GO:0003824,GO:0006040,GO:0006054,GO:0006082,GO:0008150,GO:0008152,GO:0008448,GO:0009056,GO:0009987,GO:0016054,GO:0016787,GO:0016810,GO:0016811,GO:0019213,GO:0019262,GO:0019752,GO:0043436,GO:0044237,GO:0044248,GO:0044281,GO:0044282,GO:0044710,GO:0044712,GO:0046348,GO:0046395,GO:0071704,GO:1901135,GO:1901136,GO:1901575	K01443	GlcNAc 6-P deacetylase
MS3_00001383.2	6183.Smp_033660__mRNA	7.4e-142	508.4	AMDHD2	GO:0003674,GO:0003824,GO:0006040,GO:0006054,GO:0006082,GO:0008150,GO:0008152,GO:0008448,GO:0009056,GO:0009987,GO:0016054,GO:0016787,GO:0016810,GO:0016811,GO:0019213,GO:0019262,GO:0019752,GO:0043436,GO:0044237,GO:0044248,GO:0044281,GO:0044282,GO:0044710,GO:0044712,GO:0046348,GO:0046395,GO:0071704,GO:1901135,GO:1901136,GO:1901575	K01443	GlcNAc 6-P deacetylase
MS3_00001384.3	6183.Smp_033670.5__mRNA	8.7e-121	438.3	ATP5C1	GO:0000275,GO:0003674,GO:0003824,GO:0005215,GO:0005575,GO:0005622,GO:0005623,GO:0005737,GO:0005739,GO:0005740,GO:0005743,GO:0005753,GO:0005759,GO:0005811,GO:0006091,GO:0006119,GO:0006139,GO:0006152,GO:0006163,GO:0006164,GO:0006172,GO:0006195,GO:0006200,GO:0006725,GO:0006753,GO:0006754,GO:0006793,GO:0006796,GO:0006807,GO:0006810,GO:0006811,GO:0006812,GO:0006818,GO:0006839,GO:0006897,GO:0006909,GO:…	K02136	Mitochondrial membrane ATP synthase (F(1)F(0) ATP synthase or Complex V) produces ATP from ADP in the presence of a proton gradient across the membrane which is generated by electron transport complexes of the respiratory chain. F-type ATPases consist of two structural domains, F(1) - containing the extramembraneous catalytic core, and F(0) - containing the membrane proton channel, linked togethe…
MS3_00001384.1	6183.Smp_033670.5__mRNA	1.5e-137	494.2	ATP5C1	GO:0000275,GO:0003674,GO:0003824,GO:0005215,GO:0005575,GO:0005622,GO:0005623,GO:0005737,GO:0005739,GO:0005740,GO:0005743,GO:0005753,GO:0005759,GO:0005811,GO:0006091,GO:0006119,GO:0006139,GO:0006152,GO:0006163,GO:0006164,GO:0006172,GO:0006195,GO:0006200,GO:0006725,GO:0006753,GO:0006754,GO:0006793,GO:0006796,GO:0006807,GO:0006810,GO:0006811,GO:0006812,GO:0006818,GO:0006839,GO:0006897,GO:0006909,GO:…	K02136	Mitochondrial membrane ATP synthase (F(1)F(0) ATP synthase or Complex V) produces ATP from ADP in the presence of a proton gradient across the membrane which is generated by electron transport complexes of the respiratory chain. F-type ATPases consist of two structural domains, F(1) - containing the extramembraneous catalytic core, and F(0) - containing the membrane proton channel, linked togethe…
MS3_00001384.2	6183.Smp_033670.5__mRNA	1.3e-93	347.8	ATP5C1	GO:0000275,GO:0003674,GO:0003824,GO:0005215,GO:0005575,GO:0005622,GO:0005623,GO:0005737,GO:0005739,GO:0005740,GO:0005743,GO:0005753,GO:0005759,GO:0005811,GO:0006091,GO:0006119,GO:0006139,GO:0006152,GO:0006163,GO:0006164,GO:0006172,GO:0006195,GO:0006200,GO:0006725,GO:0006753,GO:0006754,GO:0006793,GO:0006796,GO:0006807,GO:0006810,GO:0006811,GO:0006812,GO:0006818,GO:0006839,GO:0006897,GO:0006909,GO:…	K02136	Mitochondrial membrane ATP synthase (F(1)F(0) ATP synthase or Complex V) produces ATP from ADP in the presence of a proton gradient across the membrane which is generated by electron transport complexes of the respiratory chain. F-type ATPases consist of two structural domains, F(1) - containing the extramembraneous catalytic core, and F(0) - containing the membrane proton channel, linked togethe…
MS3_00001384.4	6183.Smp_033670.5__mRNA	7.9e-60	235.0	ATP5C1	GO:0000275,GO:0003674,GO:0003824,GO:0005215,GO:0005575,GO:0005622,GO:0005623,GO:0005737,GO:0005739,GO:0005740,GO:0005743,GO:0005753,GO:0005759,GO:0005811,GO:0006091,GO:0006119,GO:0006139,GO:0006152,GO:0006163,GO:0006164,GO:0006172,GO:0006195,GO:0006200,GO:0006725,GO:0006753,GO:0006754,GO:0006793,GO:0006796,GO:0006807,GO:0006810,GO:0006811,GO:0006812,GO:0006818,GO:0006839,GO:0006897,GO:0006909,GO:…	K02136	Mitochondrial membrane ATP synthase (F(1)F(0) ATP synthase or Complex V) produces ATP from ADP in the presence of a proton gradient across the membrane which is generated by electron transport complexes of the respiratory chain. F-type ATPases consist of two structural domains, F(1) - containing the extramembraneous catalytic core, and F(0) - containing the membrane proton channel, linked togethe…
MS3_00001386.1	6183.Smp_083150.1__mRNA	3.8e-83	312.8	CCDC75			coiled-coil domain containing 75
MS3_00001386.2	6183.Smp_083150.1__mRNA	4.6e-150	535.8	CCDC75			coiled-coil domain containing 75
MS3_00001387.1	6183.Smp_167230__mRNA	5.7e-88	328.9	ACBD3	GO:0000139,GO:0005575,GO:0005622,GO:0005623,GO:0005737,GO:0005739,GO:0005794,GO:0012505,GO:0016020,GO:0031090,GO:0043226,GO:0043227,GO:0043229,GO:0043231,GO:0044422,GO:0044424,GO:0044431,GO:0044444,GO:0044446,GO:0044464		Transmembrane emp24 protein transport domain containing 8
MS3_00001387.2	6183.Smp_167230__mRNA	2.2e-177	626.7	ACBD3	GO:0000139,GO:0005575,GO:0005622,GO:0005623,GO:0005737,GO:0005739,GO:0005794,GO:0012505,GO:0016020,GO:0031090,GO:0043226,GO:0043227,GO:0043229,GO:0043231,GO:0044422,GO:0044424,GO:0044431,GO:0044444,GO:0044446,GO:0044464		Transmembrane emp24 protein transport domain containing 8
MS3_00001387.3	6183.Smp_167230__mRNA	8.3e-129	464.9	ACBD3	GO:0000139,GO:0005575,GO:0005622,GO:0005623,GO:0005737,GO:0005739,GO:0005794,GO:0012505,GO:0016020,GO:0031090,GO:0043226,GO:0043227,GO:0043229,GO:0043231,GO:0044422,GO:0044424,GO:0044431,GO:0044444,GO:0044446,GO:0044464		Transmembrane emp24 protein transport domain containing 8
MS3_00001388.1	6183.Smp_144030__mRNA	4.1e-23	113.6				Phosphatidate cytidylyltransferase
MS3_00001389.1	6183.Smp_083120.1__mRNA	1.7e-199	700.3	BCS1L	GO:0002119,GO:0002164,GO:0003674,GO:0003824,GO:0005575,GO:0005622,GO:0005623,GO:0005737,GO:0005739,GO:0005740,GO:0005743,GO:0005746,GO:0005750,GO:0006139,GO:0006152,GO:0006163,GO:0006195,GO:0006200,GO:0006461,GO:0006725,GO:0006753,GO:0006793,GO:0006796,GO:0006807,GO:0006810,GO:0006897,GO:0006898,GO:0006996,GO:0007005,GO:0007275,GO:0008150,GO:0008152,GO:0008535,GO:0009056,GO:0009116,GO:0009117,GO:…	K08900	BC1 (ubiquinol-cytochrome c reductase) synthesis-like
MS3_00001389.2	6183.Smp_083120.1__mRNA	2.2e-199	700.3	BCS1L	GO:0002119,GO:0002164,GO:0003674,GO:0003824,GO:0005575,GO:0005622,GO:0005623,GO:0005737,GO:0005739,GO:0005740,GO:0005743,GO:0005746,GO:0005750,GO:0006139,GO:0006152,GO:0006163,GO:0006195,GO:0006200,GO:0006461,GO:0006725,GO:0006753,GO:0006793,GO:0006796,GO:0006807,GO:0006810,GO:0006897,GO:0006898,GO:0006996,GO:0007005,GO:0007275,GO:0008150,GO:0008152,GO:0008535,GO:0009056,GO:0009116,GO:0009117,GO:…	K08900	BC1 (ubiquinol-cytochrome c reductase) synthesis-like
MS3_00001390.1	6183.Smp_167220__mRNA	0.0	1207.6	MTIF2	GO:0003674,GO:0003676,GO:0003723,GO:0003743,GO:0005488,GO:0005575,GO:0005622,GO:0005623,GO:0005737,GO:0005739,GO:0006412,GO:0006413,GO:0006417,GO:0006446,GO:0006810,GO:0006897,GO:0006898,GO:0008135,GO:0008150,GO:0008152,GO:0009058,GO:0009059,GO:0009889,GO:0009987,GO:0010467,GO:0010468,GO:0010556,GO:0010608,GO:0016192,GO:0019222,GO:0019538,GO:0031323,GO:0031326,GO:0032268,GO:0034645,GO:0040008,GO:…	K02519	mitochondrial translational initiation factor 2
MS3_00001391.2	6183.Smp_055420.2__mRNA	1.3e-70	270.8	TMEM222	GO:0005575,GO:0016020		Transmembrane protein 222
MS3_00001391.1	6183.Smp_055420.2__mRNA	8.9e-93	344.7	TMEM222	GO:0005575,GO:0016020		Transmembrane protein 222
MS3_00001391.3	6183.Smp_055420.2__mRNA	7.7e-90	335.1	TMEM222	GO:0005575,GO:0016020		Transmembrane protein 222
MS3_00001393.1	6183.Smp_167210__mRNA	1.8e-191	673.7	SLC9A7	GO:0000139,GO:0003674,GO:0005215,GO:0005451,GO:0005488,GO:0005515,GO:0005575,GO:0005622,GO:0005623,GO:0005737,GO:0005739,GO:0005768,GO:0005769,GO:0005770,GO:0005783,GO:0005789,GO:0005794,GO:0005802,GO:0005886,GO:0006810,GO:0006811,GO:0006812,GO:0006813,GO:0006814,GO:0006818,GO:0006885,GO:0008150,GO:0008324,GO:0009987,GO:0010008,GO:0012505,GO:0015075,GO:0015077,GO:0015078,GO:0015079,GO:0015081,GO:…	K09273,K12041,K14725	solute carrier family 9, subfamily A
MS3_00001393.2	6183.Smp_167210__mRNA	1.2e-191	675.2	SLC9A7	GO:0000139,GO:0003674,GO:0005215,GO:0005451,GO:0005488,GO:0005515,GO:0005575,GO:0005622,GO:0005623,GO:0005737,GO:0005739,GO:0005768,GO:0005769,GO:0005770,GO:0005783,GO:0005789,GO:0005794,GO:0005802,GO:0005886,GO:0006810,GO:0006811,GO:0006812,GO:0006813,GO:0006814,GO:0006818,GO:0006885,GO:0008150,GO:0008324,GO:0009987,GO:0010008,GO:0012505,GO:0015075,GO:0015077,GO:0015078,GO:0015079,GO:0015081,GO:…	K09273,K12041,K14725	solute carrier family 9, subfamily A
MS3_00001393.4	6669.DappuP304367	1.1e-72	279.6	NHE3	GO:0003674,GO:0005215,GO:0005451,GO:0005575,GO:0005622,GO:0005623,GO:0005737,GO:0006810,GO:0006811,GO:0006812,GO:0006814,GO:0006818,GO:0008150,GO:0008324,GO:0009987,GO:0015075,GO:0015077,GO:0015078,GO:0015081,GO:0015291,GO:0015297,GO:0015298,GO:0015299,GO:0015385,GO:0015491,GO:0015672,GO:0015992,GO:0022804,GO:0022857,GO:0022890,GO:0022891,GO:0022892,GO:0030001,GO:0034220,GO:0035725,GO:0044424,GO:…	K09273,K12041	Sodium hydrogen exchanger
MS3_00001393.5	6183.Smp_167210__mRNA	1.3e-191	675.2	SLC9A7	GO:0000139,GO:0003674,GO:0005215,GO:0005451,GO:0005488,GO:0005515,GO:0005575,GO:0005622,GO:0005623,GO:0005737,GO:0005739,GO:0005768,GO:0005769,GO:0005770,GO:0005783,GO:0005789,GO:0005794,GO:0005802,GO:0005886,GO:0006810,GO:0006811,GO:0006812,GO:0006813,GO:0006814,GO:0006818,GO:0006885,GO:0008150,GO:0008324,GO:0009987,GO:0010008,GO:0012505,GO:0015075,GO:0015077,GO:0015078,GO:0015079,GO:0015081,GO:…	K09273,K12041,K14725	solute carrier family 9, subfamily A
MS3_00001393.3	6183.Smp_167210__mRNA	5.3e-89	332.4	SLC9A7	GO:0000139,GO:0003674,GO:0005215,GO:0005451,GO:0005488,GO:0005515,GO:0005575,GO:0005622,GO:0005623,GO:0005737,GO:0005739,GO:0005768,GO:0005769,GO:0005770,GO:0005783,GO:0005789,GO:0005794,GO:0005802,GO:0005886,GO:0006810,GO:0006811,GO:0006812,GO:0006813,GO:0006814,GO:0006818,GO:0006885,GO:0008150,GO:0008324,GO:0009987,GO:0010008,GO:0012505,GO:0015075,GO:0015077,GO:0015078,GO:0015079,GO:0015081,GO:…	K09273,K12041,K14725	solute carrier family 9, subfamily A
MS3_00001394.2	6183.Smp_083080.1__mRNA	1.6e-83	313.9	AHSA1	GO:0001671,GO:0003674,GO:0005488,GO:0005515,GO:0005575,GO:0005622,GO:0005623,GO:0005737,GO:0005783,GO:0005829,GO:0006140,GO:0006457,GO:0006950,GO:0008047,GO:0008150,GO:0008152,GO:0009118,GO:0009894,GO:0009987,GO:0019219,GO:0019220,GO:0019222,GO:0019538,GO:0030234,GO:0030811,GO:0031323,GO:0031329,GO:0032781,GO:0033121,GO:0043085,GO:0043170,GO:0043226,GO:0043227,GO:0043229,GO:0043231,GO:0043462,GO:…		AHA1, activator of heat shock 90kDa protein ATPase homolog 1 (Yeast)
MS3_00001394.3	6183.Smp_083080.1__mRNA	3.2e-127	459.9	AHSA1	GO:0001671,GO:0003674,GO:0005488,GO:0005515,GO:0005575,GO:0005622,GO:0005623,GO:0005737,GO:0005783,GO:0005829,GO:0006140,GO:0006457,GO:0006950,GO:0008047,GO:0008150,GO:0008152,GO:0009118,GO:0009894,GO:0009987,GO:0019219,GO:0019220,GO:0019222,GO:0019538,GO:0030234,GO:0030811,GO:0031323,GO:0031329,GO:0032781,GO:0033121,GO:0043085,GO:0043170,GO:0043226,GO:0043227,GO:0043229,GO:0043231,GO:0043462,GO:…		AHA1, activator of heat shock 90kDa protein ATPase homolog 1 (Yeast)
MS3_00001394.4	6183.Smp_083080.1__mRNA	1.6e-83	313.9	AHSA1	GO:0001671,GO:0003674,GO:0005488,GO:0005515,GO:0005575,GO:0005622,GO:0005623,GO:0005737,GO:0005783,GO:0005829,GO:0006140,GO:0006457,GO:0006950,GO:0008047,GO:0008150,GO:0008152,GO:0009118,GO:0009894,GO:0009987,GO:0019219,GO:0019220,GO:0019222,GO:0019538,GO:0030234,GO:0030811,GO:0031323,GO:0031329,GO:0032781,GO:0033121,GO:0043085,GO:0043170,GO:0043226,GO:0043227,GO:0043229,GO:0043231,GO:0043462,GO:…		AHA1, activator of heat shock 90kDa protein ATPase homolog 1 (Yeast)
MS3_00001395.2	6183.Smp_167200__mRNA	2.8e-129	466.5	ATAD3A	GO:0005575,GO:0005622,GO:0005623,GO:0005737,GO:0005739,GO:0005740,GO:0005743,GO:0016020,GO:0019866,GO:0031090,GO:0031966,GO:0031967,GO:0031975,GO:0043226,GO:0043227,GO:0043229,GO:0043231,GO:0044422,GO:0044424,GO:0044429,GO:0044444,GO:0044446,GO:0044464	K17681	ATPase family, AAA
MS3_00001395.1	6183.Smp_167200__mRNA	0.0	1106.3	ATAD3A	GO:0005575,GO:0005622,GO:0005623,GO:0005737,GO:0005739,GO:0005740,GO:0005743,GO:0016020,GO:0019866,GO:0031090,GO:0031966,GO:0031967,GO:0031975,GO:0043226,GO:0043227,GO:0043229,GO:0043231,GO:0044422,GO:0044424,GO:0044429,GO:0044444,GO:0044446,GO:0044464	K17681	ATPase family, AAA
MS3_00001396.1	6183.Smp_167190__mRNA	4.4e-292	1009.6	FBLN2	GO:0000003,GO:0003674,GO:0005198,GO:0005201,GO:0005488,GO:0005509,GO:0005575,GO:0005576,GO:0005578,GO:0005604,GO:0005615,GO:0007155,GO:0007275,GO:0007565,GO:0007566,GO:0008047,GO:0008150,GO:0009987,GO:0010810,GO:0010811,GO:0010952,GO:0016043,GO:0016504,GO:0019222,GO:0022414,GO:0022610,GO:0030155,GO:0030198,GO:0030234,GO:0031012,GO:0032501,GO:0032502,GO:0040012,GO:0040017,GO:0043062,GO:0043085,GO:…	K17307	Fibulin 1
MS3_00001397.1	6183.Smp_157500__mRNA	8.9e-11	73.2	FG02645.1	GO:0000815,GO:0003674,GO:0003824,GO:0004175,GO:0004197,GO:0004198,GO:0005575,GO:0005622,GO:0005623,GO:0005737,GO:0005768,GO:0006082,GO:0006790,GO:0006807,GO:0008150,GO:0008152,GO:0008233,GO:0008234,GO:0009058,GO:0009268,GO:0009308,GO:0009628,GO:0009889,GO:0009891,GO:0009893,GO:0009987,GO:0010008,GO:0010565,GO:0016020,GO:0016053,GO:0016787,GO:0016999,GO:0017000,GO:0017144,GO:0018130,GO:0019222,GO:…	K08585	calpain-like protein
MS3_00001398.1	6183.Smp_083040.1__mRNA	6.2e-89	332.0	ADD1	GO:0000003,GO:0000212,GO:0000226,GO:0000228,GO:0000793,GO:0000794,GO:0000902,GO:0000904,GO:0001701,GO:0001709,GO:0001894,GO:0001932,GO:0001934,GO:0002262,GO:0002376,GO:0002520,GO:0003006,GO:0003008,GO:0003674,GO:0003779,GO:0005080,GO:0005102,GO:0005198,GO:0005200,GO:0005488,GO:0005515,GO:0005516,GO:0005575,GO:0005576,GO:0005622,GO:0005623,GO:0005634,GO:0005694,GO:0005737,GO:0005811,GO:0005829,GO:…	K18622	Adducin 3 (Gamma)
MS3_00001398.2	6183.Smp_083040.1__mRNA	0.0	1176.4	ADD1	GO:0000003,GO:0000212,GO:0000226,GO:0000228,GO:0000793,GO:0000794,GO:0000902,GO:0000904,GO:0001701,GO:0001709,GO:0001894,GO:0001932,GO:0001934,GO:0002262,GO:0002376,GO:0002520,GO:0003006,GO:0003008,GO:0003674,GO:0003779,GO:0005080,GO:0005102,GO:0005198,GO:0005200,GO:0005488,GO:0005515,GO:0005516,GO:0005575,GO:0005576,GO:0005622,GO:0005623,GO:0005634,GO:0005694,GO:0005737,GO:0005811,GO:0005829,GO:…	K18622	Adducin 3 (Gamma)
MS3_00001398.3	6183.Smp_083040.1__mRNA	0.0	1144.0	ADD1	GO:0000003,GO:0000212,GO:0000226,GO:0000228,GO:0000793,GO:0000794,GO:0000902,GO:0000904,GO:0001701,GO:0001709,GO:0001894,GO:0001932,GO:0001934,GO:0002262,GO:0002376,GO:0002520,GO:0003006,GO:0003008,GO:0003674,GO:0003779,GO:0005080,GO:0005102,GO:0005198,GO:0005200,GO:0005488,GO:0005515,GO:0005516,GO:0005575,GO:0005576,GO:0005622,GO:0005623,GO:0005634,GO:0005694,GO:0005737,GO:0005811,GO:0005829,GO:…	K18622	Adducin 3 (Gamma)
MS3_00001398.4	6183.Smp_083040.1__mRNA	5.3e-256	888.6	ADD1	GO:0000003,GO:0000212,GO:0000226,GO:0000228,GO:0000793,GO:0000794,GO:0000902,GO:0000904,GO:0001701,GO:0001709,GO:0001894,GO:0001932,GO:0001934,GO:0002262,GO:0002376,GO:0002520,GO:0003006,GO:0003008,GO:0003674,GO:0003779,GO:0005080,GO:0005102,GO:0005198,GO:0005200,GO:0005488,GO:0005515,GO:0005516,GO:0005575,GO:0005576,GO:0005622,GO:0005623,GO:0005634,GO:0005694,GO:0005737,GO:0005811,GO:0005829,GO:…	K18622	Adducin 3 (Gamma)
MS3_00001399.1	6183.Smp_083020__mRNA	1.6e-185	654.4	NARF	GO:0001666,GO:0005575,GO:0005622,GO:0005623,GO:0005634,GO:0005638,GO:0005652,GO:0005737,GO:0005829,GO:0005856,GO:0005882,GO:0006355,GO:0006950,GO:0007275,GO:0007399,GO:0008150,GO:0008152,GO:0009058,GO:0009628,GO:0009889,GO:0009987,GO:0010468,GO:0010556,GO:0016043,GO:0016226,GO:0019219,GO:0019222,GO:0022008,GO:0022607,GO:0030154,GO:0031163,GO:0031323,GO:0031326,GO:0031974,GO:0031981,GO:0032364,GO:…		Nuclear prelamin A recognition
MS3_00001399.2	6183.Smp_083020__mRNA	1.3e-223	781.2	NARF	GO:0001666,GO:0005575,GO:0005622,GO:0005623,GO:0005634,GO:0005638,GO:0005652,GO:0005737,GO:0005829,GO:0005856,GO:0005882,GO:0006355,GO:0006950,GO:0007275,GO:0007399,GO:0008150,GO:0008152,GO:0009058,GO:0009628,GO:0009889,GO:0009987,GO:0010468,GO:0010556,GO:0016043,GO:0016226,GO:0019219,GO:0019222,GO:0022008,GO:0022607,GO:0030154,GO:0031163,GO:0031323,GO:0031326,GO:0031974,GO:0031981,GO:0032364,GO:…		Nuclear prelamin A recognition
MS3_00001400.2	6183.Smp_083030__mRNA	4.9e-120	435.6	UBE2Z	GO:0005575,GO:0005622,GO:0005623,GO:0005634,GO:0005737,GO:0043226,GO:0043227,GO:0043229,GO:0043231,GO:0044424,GO:0044464	K10585	ubiquitin-conjugating enzyme E2Z
MS3_00001400.1	6183.Smp_083030__mRNA	6.3e-160	568.5	UBE2Z	GO:0005575,GO:0005622,GO:0005623,GO:0005634,GO:0005737,GO:0043226,GO:0043227,GO:0043229,GO:0043231,GO:0044424,GO:0044464	K10585	ubiquitin-conjugating enzyme E2Z
MS3_00001401.1	500485.XP_002556581.1	1.6e-06	60.5	ARHGEF9	GO:0001726,GO:0003008,GO:0003674,GO:0005083,GO:0005085,GO:0005088,GO:0005089,GO:0005575,GO:0005622,GO:0005623,GO:0005737,GO:0005829,GO:0005886,GO:0005938,GO:0006810,GO:0006811,GO:0006915,GO:0007154,GO:0007165,GO:0007166,GO:0007167,GO:0007169,GO:0007264,GO:0007267,GO:0007268,GO:0008150,GO:0008219,GO:0009966,GO:0009987,GO:0010033,GO:0010646,GO:0012501,GO:0016020,GO:0016043,GO:0016265,GO:0019222,GO:…	K05769	guanine nucleotide exchange factor (GEF)
MS3_00001401.2	500485.XP_002556581.1	1.4e-06	60.5	ARHGEF9	GO:0001726,GO:0003008,GO:0003674,GO:0005083,GO:0005085,GO:0005088,GO:0005089,GO:0005575,GO:0005622,GO:0005623,GO:0005737,GO:0005829,GO:0005886,GO:0005938,GO:0006810,GO:0006811,GO:0006915,GO:0007154,GO:0007165,GO:0007166,GO:0007167,GO:0007169,GO:0007264,GO:0007267,GO:0007268,GO:0008150,GO:0008219,GO:0009966,GO:0009987,GO:0010033,GO:0010646,GO:0012501,GO:0016020,GO:0016043,GO:0016265,GO:0019222,GO:…	K05769	guanine nucleotide exchange factor (GEF)
MS3_00001401.3	6183.Smp_167170.1__mRNA	2.8e-39	166.4	AUP1	GO:0005575,GO:0005622,GO:0005623,GO:0005634,GO:0005737,GO:0005783,GO:0005789,GO:0012505,GO:0016020,GO:0031090,GO:0042175,GO:0043226,GO:0043227,GO:0043229,GO:0043231,GO:0044422,GO:0044424,GO:0044425,GO:0044432,GO:0044444,GO:0044446,GO:0044464	K19716	Ancient ubiquitous protein
MS3_00001402.1	6183.Smp_151670__mRNA	4.1e-260	902.1	MAP2K1	GO:0000003,GO:0000165,GO:0000166,GO:0000186,GO:0000187,GO:0000278,GO:0000280,GO:0000578,GO:0000902,GO:0000904,GO:0001568,GO:0001654,GO:0001667,GO:0001701,GO:0001703,GO:0001745,GO:0001751,GO:0001752,GO:0001754,GO:0001882,GO:0001883,GO:0001890,GO:0001892,GO:0001932,GO:0001934,GO:0001944,GO:0002009,GO:0002119,GO:0002164,GO:0002218,GO:0002221,GO:0002224,GO:0002253,GO:0002376,GO:0002682,GO:0002684,GO:…	K04368,K04369	mitogen-activated protein kinase kinase
MS3_00001403.1	6183.Smp_118220__mRNA	1.7e-85	320.5	UBE2A	GO:0000003,GO:0000018,GO:0000151,GO:0000209,GO:0000226,GO:0000228,GO:0000278,GO:0000785,GO:0000790,GO:0000792,GO:0000803,GO:0000902,GO:0001578,GO:0001666,GO:0001701,GO:0001741,GO:0001932,GO:0001933,GO:0002064,GO:0002119,GO:0002164,GO:0002376,GO:0002474,GO:0003006,GO:0003674,GO:0003676,GO:0003677,GO:0003684,GO:0003824,GO:0004842,GO:0005488,GO:0005515,GO:0005575,GO:0005622,GO:0005623,GO:0005634,GO:…	K10573,K10574	ubiquitin-conjugating enzyme
MS3_00001404.2	6183.Smp_147980__mRNA	4e-20	103.2				Zinc finger, C2H2 type
MS3_00001404.3	6183.Smp_147980__mRNA	1.5e-20	104.8				Zinc finger, C2H2 type
MS3_00001404.1	6183.Smp_147980__mRNA	2.2e-20	104.8				Zinc finger, C2H2 type
MS3_00001405.1	6183.Smp_167150__mRNA	1.7e-123	447.2	PRPF19	GO:0000003,GO:0000209,GO:0000245,GO:0000375,GO:0000377,GO:0000398,GO:0000974,GO:0001701,GO:0001824,GO:0001832,GO:0001833,GO:0002009,GO:0002119,GO:0002164,GO:0003006,GO:0003674,GO:0003824,GO:0004842,GO:0005575,GO:0005622,GO:0005623,GO:0005634,GO:0005654,GO:0005681,GO:0005737,GO:0005811,GO:0005819,GO:0005856,GO:0005875,GO:0006139,GO:0006396,GO:0006397,GO:0006464,GO:0006629,GO:0006725,GO:0006807,GO:…	K10599	PRP19 PSO4 pre-mRNA processing factor 19 homolog (S. cerevisiae)
MS3_00001405.2	6183.Smp_167150__mRNA	9.3e-229	798.1	PRPF19	GO:0000003,GO:0000209,GO:0000245,GO:0000375,GO:0000377,GO:0000398,GO:0000974,GO:0001701,GO:0001824,GO:0001832,GO:0001833,GO:0002009,GO:0002119,GO:0002164,GO:0003006,GO:0003674,GO:0003824,GO:0004842,GO:0005575,GO:0005622,GO:0005623,GO:0005634,GO:0005654,GO:0005681,GO:0005737,GO:0005811,GO:0005819,GO:0005856,GO:0005875,GO:0006139,GO:0006396,GO:0006397,GO:0006464,GO:0006629,GO:0006725,GO:0006807,GO:…	K10599	PRP19 PSO4 pre-mRNA processing factor 19 homolog (S. cerevisiae)
MS3_00001406.1	6183.Smp_098780__mRNA	1.4e-308	1063.9	FOXA2	GO:0000003,GO:0000122,GO:0000429,GO:0000430,GO:0000432,GO:0000433,GO:0000436,GO:0000437,GO:0000578,GO:0000975,GO:0000976,GO:0000977,GO:0000978,GO:0000981,GO:0000982,GO:0000987,GO:0001012,GO:0001067,GO:0001071,GO:0001077,GO:0001159,GO:0001205,GO:0001228,GO:0001508,GO:0001558,GO:0001655,GO:0001678,GO:0001701,GO:0001702,GO:0001704,GO:0001705,GO:0001706,GO:0001707,GO:0001708,GO:0001756,GO:0001763,GO:…	K08035,K08038,K09387,K09405	forkhead box
MS3_00001407.1	7217.FBpp0127724	1.9e-16	94.0		GO:0003674,GO:0005198,GO:0005201,GO:0005575,GO:0031012
MS3_00001408.1	6183.Smp_098760__mRNA	4.1e-160	569.3	TBL1XR1	GO:0000122,GO:0000166,GO:0000975,GO:0000988,GO:0000989,GO:0001067,GO:0001654,GO:0001745,GO:0001882,GO:0001883,GO:0003008,GO:0003674,GO:0003676,GO:0003677,GO:0003682,GO:0003712,GO:0003714,GO:0005488,GO:0005515,GO:0005525,GO:0005575,GO:0005622,GO:0005623,GO:0005634,GO:0005654,GO:0005667,GO:0005694,GO:0005700,GO:0005819,GO:0005856,GO:0005874,GO:0005876,GO:0006355,GO:0006357,GO:0006508,GO:0006511,GO:…	K04508	Transducin beta-like
MS3_00001408.2	6183.Smp_098760__mRNA	0.0	1386.3	TBL1XR1	GO:0000122,GO:0000166,GO:0000975,GO:0000988,GO:0000989,GO:0001067,GO:0001654,GO:0001745,GO:0001882,GO:0001883,GO:0003008,GO:0003674,GO:0003676,GO:0003677,GO:0003682,GO:0003712,GO:0003714,GO:0005488,GO:0005515,GO:0005525,GO:0005575,GO:0005622,GO:0005623,GO:0005634,GO:0005654,GO:0005667,GO:0005694,GO:0005700,GO:0005819,GO:0005856,GO:0005874,GO:0005876,GO:0006355,GO:0006357,GO:0006508,GO:0006511,GO:…	K04508	Transducin beta-like
MS3_00001409.1	6183.Smp_176410__mRNA	1.4e-287	993.4				F-box domain
MS3_00001409.2	6183.Smp_176410__mRNA	4.9e-134	482.3				F-box domain
MS3_00001409.3	6183.Smp_176410__mRNA	3.3e-300	1035.4				F-box domain
MS3_00001410.2	6183.Smp_098710__mRNA	7.8e-191	672.2	QSOX1	GO:0000003,GO:0000139,GO:0003674,GO:0003756,GO:0003824,GO:0005575,GO:0005576,GO:0005615,GO:0005622,GO:0005623,GO:0005634,GO:0005635,GO:0005737,GO:0005783,GO:0005794,GO:0005886,GO:0006457,GO:0008150,GO:0008152,GO:0009987,GO:0012505,GO:0016020,GO:0016021,GO:0016491,GO:0016667,GO:0016670,GO:0016853,GO:0016860,GO:0016862,GO:0016864,GO:0016971,GO:0016972,GO:0019538,GO:0030173,GO:0031090,GO:0031224,GO:…	K10758	Quiescin Q6 sulfhydryl oxidase
MS3_00001410.1	6183.Smp_098710__mRNA	6e-221	772.3	QSOX1	GO:0000003,GO:0000139,GO:0003674,GO:0003756,GO:0003824,GO:0005575,GO:0005576,GO:0005615,GO:0005622,GO:0005623,GO:0005634,GO:0005635,GO:0005737,GO:0005783,GO:0005794,GO:0005886,GO:0006457,GO:0008150,GO:0008152,GO:0009987,GO:0012505,GO:0016020,GO:0016021,GO:0016491,GO:0016667,GO:0016670,GO:0016853,GO:0016860,GO:0016862,GO:0016864,GO:0016971,GO:0016972,GO:0019538,GO:0030173,GO:0031090,GO:0031224,GO:…	K10758	Quiescin Q6 sulfhydryl oxidase
MS3_00001410.3	6183.Smp_098710__mRNA	6.1e-221	772.3	QSOX1	GO:0000003,GO:0000139,GO:0003674,GO:0003756,GO:0003824,GO:0005575,GO:0005576,GO:0005615,GO:0005622,GO:0005623,GO:0005634,GO:0005635,GO:0005737,GO:0005783,GO:0005794,GO:0005886,GO:0006457,GO:0008150,GO:0008152,GO:0009987,GO:0012505,GO:0016020,GO:0016021,GO:0016491,GO:0016667,GO:0016670,GO:0016853,GO:0016860,GO:0016862,GO:0016864,GO:0016971,GO:0016972,GO:0019538,GO:0030173,GO:0031090,GO:0031224,GO:…	K10758	Quiescin Q6 sulfhydryl oxidase
MS3_00001412.1	6183.Smp_176390__mRNA	0.0	1252.7	PCDHAC2	GO:0000003,GO:0003008,GO:0003674,GO:0005488,GO:0005509,GO:0005575,GO:0005576,GO:0005615,GO:0005622,GO:0005623,GO:0005737,GO:0005856,GO:0005886,GO:0005887,GO:0005911,GO:0007154,GO:0007155,GO:0007267,GO:0007268,GO:0007275,GO:0007276,GO:0007283,GO:0007399,GO:0007416,GO:0008150,GO:0009653,GO:0009887,GO:0009987,GO:0016020,GO:0016021,GO:0016043,GO:0016337,GO:0016339,GO:0019226,GO:0019953,GO:0022414,GO:…	K16493,K16494,K16495,K16496,K16497,K16499	Potential calcium-dependent cell-adhesion protein. May be involved in the establishment and maintenance of specific neuronal connections in the brain
MS3_00001413.1	7222.FBpp0149428	1.8e-11	77.0				Chitin binding Peritrophin-A domain
MS3_00001417.1	6183.Smp_141720__mRNA	5.9e-104	382.1	KDSR	GO:0003674,GO:0003824,GO:0005575,GO:0005576,GO:0005615,GO:0005622,GO:0005623,GO:0005737,GO:0005783,GO:0005789,GO:0006629,GO:0006643,GO:0006644,GO:0006665,GO:0006666,GO:0006793,GO:0006796,GO:0006807,GO:0008150,GO:0008152,GO:0008610,GO:0009058,GO:0009987,GO:0012505,GO:0016020,GO:0016491,GO:0016614,GO:0016616,GO:0019637,GO:0030148,GO:0031090,GO:0042175,GO:0042180,GO:0043226,GO:0043227,GO:0043229,GO:…	K04708	3-keto-dihydrosphingosine reductase
MS3_00001417.2	6183.Smp_141720__mRNA	2.1e-227	793.5	KDSR	GO:0003674,GO:0003824,GO:0005575,GO:0005576,GO:0005615,GO:0005622,GO:0005623,GO:0005737,GO:0005783,GO:0005789,GO:0006629,GO:0006643,GO:0006644,GO:0006665,GO:0006666,GO:0006793,GO:0006796,GO:0006807,GO:0008150,GO:0008152,GO:0008610,GO:0009058,GO:0009987,GO:0012505,GO:0016020,GO:0016491,GO:0016614,GO:0016616,GO:0019637,GO:0030148,GO:0031090,GO:0042175,GO:0042180,GO:0043226,GO:0043227,GO:0043229,GO:…	K04708	3-keto-dihydrosphingosine reductase
MS3_00001418.1	8128.ENSONIP00000006243	5e-30	139.4				Cadherin-like
MS3_00001419.1	51511.ENSCSAVP00000003263	1.7e-10	71.2	SPRTN	GO:0000003,GO:0002119,GO:0002164,GO:0003674,GO:0005488,GO:0005515,GO:0005575,GO:0005622,GO:0005623,GO:0005634,GO:0005654,GO:0005694,GO:0006139,GO:0006259,GO:0006281,GO:0006301,GO:0006725,GO:0006807,GO:0006915,GO:0006950,GO:0006974,GO:0007275,GO:0007276,GO:0007292,GO:0008150,GO:0008152,GO:0008219,GO:0009058,GO:0009059,GO:0009314,GO:0009411,GO:0009416,GO:0009628,GO:0009791,GO:0009893,GO:0009987,GO:…		SprT-like N-terminal domain
MS3_00001419.2	6183.Smp_092850.3__mRNA	2.6e-38	164.1	SPRTN	GO:0000003,GO:0002119,GO:0002164,GO:0003674,GO:0005488,GO:0005515,GO:0005575,GO:0005622,GO:0005623,GO:0005634,GO:0005654,GO:0005694,GO:0006139,GO:0006259,GO:0006281,GO:0006301,GO:0006725,GO:0006807,GO:0006915,GO:0006950,GO:0006974,GO:0007275,GO:0007276,GO:0007292,GO:0008150,GO:0008152,GO:0008219,GO:0009058,GO:0009059,GO:0009314,GO:0009411,GO:0009416,GO:0009628,GO:0009791,GO:0009893,GO:0009987,GO:…		SprT-like N-terminal domain
MS3_00001419.3	6183.Smp_092850.3__mRNA	2.2e-34	151.0	SPRTN	GO:0000003,GO:0002119,GO:0002164,GO:0003674,GO:0005488,GO:0005515,GO:0005575,GO:0005622,GO:0005623,GO:0005634,GO:0005654,GO:0005694,GO:0006139,GO:0006259,GO:0006281,GO:0006301,GO:0006725,GO:0006807,GO:0006915,GO:0006950,GO:0006974,GO:0007275,GO:0007276,GO:0007292,GO:0008150,GO:0008152,GO:0008219,GO:0009058,GO:0009059,GO:0009314,GO:0009411,GO:0009416,GO:0009628,GO:0009791,GO:0009893,GO:0009987,GO:…		SprT-like N-terminal domain
MS3_00001419.4	6183.Smp_092850.3__mRNA	6e-120	436.0	SPRTN	GO:0000003,GO:0002119,GO:0002164,GO:0003674,GO:0005488,GO:0005515,GO:0005575,GO:0005622,GO:0005623,GO:0005634,GO:0005654,GO:0005694,GO:0006139,GO:0006259,GO:0006281,GO:0006301,GO:0006725,GO:0006807,GO:0006915,GO:0006950,GO:0006974,GO:0007275,GO:0007276,GO:0007292,GO:0008150,GO:0008152,GO:0008219,GO:0009058,GO:0009059,GO:0009314,GO:0009411,GO:0009416,GO:0009628,GO:0009791,GO:0009893,GO:0009987,GO:…		SprT-like N-terminal domain
MS3_00001422.1	6183.Smp_180810__mRNA	0.0	1171.0	TFPI2	GO:0003674,GO:0005198,GO:0005201,GO:0005575,GO:0005576,GO:0005578,GO:0007610,GO:0007638,GO:0008150,GO:0009605,GO:0009612,GO:0009628,GO:0009987,GO:0016043,GO:0031012,GO:0043062,GO:0044421,GO:0044699,GO:0044708,GO:0044763,GO:0050896,GO:0071840		tissue factor pathway inhibitor 2
MS3_00001423.1	6183.Smp_105020__mRNA	0.0	1496.1				IG
MS3_00001425.1	6183.Smp_180820__mRNA	3e-153	546.6			K09267	HMG (high mobility group) box
MS3_00001425.2	6183.Smp_180820__mRNA	4.8e-153	546.6			K09267	HMG (high mobility group) box
MS3_00001426.1	6183.Smp_105040__mRNA	6.4e-160	568.5	CCRN4L	GO:0000288,GO:0000289,GO:0000290,GO:0000932,GO:0000956,GO:0001071,GO:0003674,GO:0003700,GO:0005575,GO:0005622,GO:0005623,GO:0005634,GO:0005654,GO:0005737,GO:0005811,GO:0006139,GO:0006351,GO:0006355,GO:0006366,GO:0006396,GO:0006397,GO:0006401,GO:0006402,GO:0006725,GO:0006807,GO:0006996,GO:0007610,GO:0007622,GO:0007623,GO:0007626,GO:0008150,GO:0008152,GO:0009056,GO:0009057,GO:0009058,GO:0009059,GO:…	K18764	CCR4 carbon catabolite repression 4-like (S. cerevisiae)
MS3_00001428.1	6183.Smp_105080__mRNA	1.4e-165	587.4	ENDOG	GO:0000001,GO:0000003,GO:0000737,GO:0001701,GO:0002064,GO:0003006,GO:0003674,GO:0003676,GO:0003677,GO:0003824,GO:0004518,GO:0004519,GO:0004520,GO:0004521,GO:0004536,GO:0004540,GO:0005488,GO:0005515,GO:0005575,GO:0005622,GO:0005623,GO:0005737,GO:0005739,GO:0005740,GO:0005743,GO:0006139,GO:0006259,GO:0006260,GO:0006261,GO:0006308,GO:0006309,GO:0006401,GO:0006725,GO:0006807,GO:0006915,GO:0006921,GO:…	K01173,K15050	Endonuclease
MS3_00001429.1	6183.Smp_105090__mRNA	0.0	1760.0	NR2C2	GO:0000003,GO:0000122,GO:0000975,GO:0000976,GO:0000977,GO:0000981,GO:0000988,GO:0000989,GO:0001012,GO:0001067,GO:0001071,GO:0002165,GO:0003674,GO:0003676,GO:0003677,GO:0003700,GO:0003707,GO:0003712,GO:0003713,GO:0004871,GO:0004872,GO:0004879,GO:0005488,GO:0005515,GO:0005575,GO:0005622,GO:0005623,GO:0005634,GO:0005652,GO:0005654,GO:0005737,GO:0006139,GO:0006351,GO:0006352,GO:0006355,GO:0006357,GO:…	K08543,K08544,K14031	nuclear receptor subfamily 2 group C member
MS3_00001429.2	6183.Smp_105090__mRNA	5.4e-86	322.8	NR2C2	GO:0000003,GO:0000122,GO:0000975,GO:0000976,GO:0000977,GO:0000981,GO:0000988,GO:0000989,GO:0001012,GO:0001067,GO:0001071,GO:0002165,GO:0003674,GO:0003676,GO:0003677,GO:0003700,GO:0003707,GO:0003712,GO:0003713,GO:0004871,GO:0004872,GO:0004879,GO:0005488,GO:0005515,GO:0005575,GO:0005622,GO:0005623,GO:0005634,GO:0005652,GO:0005654,GO:0005737,GO:0006139,GO:0006351,GO:0006352,GO:0006355,GO:0006357,GO:…	K08543,K08544,K14031	nuclear receptor subfamily 2 group C member
MS3_00001430.2	6183.Smp_105110__mRNA	3.5e-63	248.4	COPS7A	GO:0000075,GO:0000077,GO:0000338,GO:0003674,GO:0005488,GO:0005515,GO:0005575,GO:0005622,GO:0005623,GO:0005634,GO:0005737,GO:0006464,GO:0006950,GO:0006974,GO:0007049,GO:0007093,GO:0007095,GO:0007154,GO:0007267,GO:0007346,GO:0008150,GO:0008152,GO:0008180,GO:0009987,GO:0010388,GO:0010468,GO:0010564,GO:0010608,GO:0010948,GO:0019222,GO:0019538,GO:0022402,GO:0023052,GO:0030154,GO:0031570,GO:0031572,GO:…	K12180	COP9 (constitutive photomorphogenic) homolog, subunit
MS3_00001430.1	6183.Smp_105110__mRNA	1.4e-63	248.4	COPS7A	GO:0000075,GO:0000077,GO:0000338,GO:0003674,GO:0005488,GO:0005515,GO:0005575,GO:0005622,GO:0005623,GO:0005634,GO:0005737,GO:0006464,GO:0006950,GO:0006974,GO:0007049,GO:0007093,GO:0007095,GO:0007154,GO:0007267,GO:0007346,GO:0008150,GO:0008152,GO:0008180,GO:0009987,GO:0010388,GO:0010468,GO:0010564,GO:0010608,GO:0010948,GO:0019222,GO:0019538,GO:0022402,GO:0023052,GO:0030154,GO:0031570,GO:0031572,GO:…	K12180	COP9 (constitutive photomorphogenic) homolog, subunit
MS3_00001431.1	6183.Smp_135470__mRNA	9.3e-64	249.2	CA10	GO:0003674,GO:0003824,GO:0004089,GO:0005575,GO:0005576,GO:0005623,GO:0005886,GO:0007275,GO:0007399,GO:0007417,GO:0007420,GO:0008150,GO:0008152,GO:0016020,GO:0016323,GO:0016829,GO:0016835,GO:0016836,GO:0032501,GO:0032502,GO:0044425,GO:0044459,GO:0044464,GO:0044699,GO:0044707,GO:0044767,GO:0048513,GO:0048731,GO:0048856,GO:0071944		Carbonic AnHydrase
MS3_00001433.1	6183.Smp_031920.5__mRNA	6.3e-155	552.0	LUC7L3	GO:0000375,GO:0000377,GO:0000398,GO:0003674,GO:0003676,GO:0003723,GO:0003729,GO:0005488,GO:0005575,GO:0005622,GO:0005623,GO:0005634,GO:0005654,GO:0005685,GO:0005886,GO:0005912,GO:0005924,GO:0005925,GO:0006139,GO:0006396,GO:0006397,GO:0006725,GO:0006807,GO:0006915,GO:0006950,GO:0008150,GO:0008152,GO:0008219,GO:0008380,GO:0009987,GO:0010467,GO:0012501,GO:0016020,GO:0016070,GO:0016071,GO:0016265,GO:…		LUC7-like 3 (S. cerevisiae)
MS3_00001434.1	6183.Smp_139470__mRNA	0.0	1460.3				SH2 domain
MS3_00001434.2	6183.Smp_139470__mRNA	0.0	1950.3				SH2 domain
MS3_00001434.3	6183.Smp_139470__mRNA	0.0	2083.9				SH2 domain
MS3_00001435.1	44689.DDB0217746	3.9e-17	95.9				Rna-binding protein
MS3_00001436.1	6183.Smp_031940__mRNA	0.0	1161.7	MAP2K7	GO:0000003,GO:0000165,GO:0000166,GO:0000187,GO:0000287,GO:0000902,GO:0000904,GO:0001667,GO:0001700,GO:0001736,GO:0001738,GO:0001756,GO:0001882,GO:0001883,GO:0001932,GO:0001934,GO:0002009,GO:0002165,GO:0002218,GO:0002221,GO:0002224,GO:0002253,GO:0002376,GO:0002682,GO:0002684,GO:0002755,GO:0002756,GO:0002757,GO:0002758,GO:0002764,GO:0003002,GO:0003006,GO:0003674,GO:0003824,GO:0004672,GO:0004674,GO:…	K04431	mitogen-activated protein kinase kinase
MS3_00001436.2	6183.Smp_031940__mRNA	0.0	1409.4	MAP2K7	GO:0000003,GO:0000165,GO:0000166,GO:0000187,GO:0000287,GO:0000902,GO:0000904,GO:0001667,GO:0001700,GO:0001736,GO:0001738,GO:0001756,GO:0001882,GO:0001883,GO:0001932,GO:0001934,GO:0002009,GO:0002165,GO:0002218,GO:0002221,GO:0002224,GO:0002253,GO:0002376,GO:0002682,GO:0002684,GO:0002755,GO:0002756,GO:0002757,GO:0002758,GO:0002764,GO:0003002,GO:0003006,GO:0003674,GO:0003824,GO:0004672,GO:0004674,GO:…	K04431	mitogen-activated protein kinase kinase
MS3_00001436.3	6183.Smp_031940__mRNA	0.0	1642.9	MAP2K7	GO:0000003,GO:0000165,GO:0000166,GO:0000187,GO:0000287,GO:0000902,GO:0000904,GO:0001667,GO:0001700,GO:0001736,GO:0001738,GO:0001756,GO:0001882,GO:0001883,GO:0001932,GO:0001934,GO:0002009,GO:0002165,GO:0002218,GO:0002221,GO:0002224,GO:0002253,GO:0002376,GO:0002682,GO:0002684,GO:0002755,GO:0002756,GO:0002757,GO:0002758,GO:0002764,GO:0003002,GO:0003006,GO:0003674,GO:0003824,GO:0004672,GO:0004674,GO:…	K04431	mitogen-activated protein kinase kinase
MS3_00001437.1	6183.Smp_031950.2__mRNA	2.8e-115	419.9	PDCD10	GO:0000003,GO:0000139,GO:0001568,GO:0001932,GO:0001934,GO:0001944,GO:0003007,GO:0005575,GO:0005622,GO:0005623,GO:0005737,GO:0005794,GO:0005829,GO:0005886,GO:0006915,GO:0007275,GO:0007507,GO:0008150,GO:0008219,GO:0008284,GO:0009653,GO:0009790,GO:0009792,GO:0009887,GO:0009893,GO:0009966,GO:0009967,GO:0009987,GO:0010171,GO:0010562,GO:0010604,GO:0010627,GO:0010646,GO:0010647,GO:0010740,GO:0010941,GO:…	K18269	programmed cell death
MS3_00001438.1	6183.Smp_139480__mRNA	0.0	1925.2	EPHA5	GO:0000003,GO:0000902,GO:0000904,GO:0001501,GO:0001503,GO:0001525,GO:0001556,GO:0001558,GO:0001568,GO:0001570,GO:0001649,GO:0001654,GO:0001655,GO:0001659,GO:0001660,GO:0001704,GO:0001707,GO:0001726,GO:0001763,GO:0001932,GO:0001933,GO:0001934,GO:0001944,GO:0001952,GO:0001954,GO:0002009,GO:0002088,GO:0002089,GO:0002237,GO:0002252,GO:0002376,GO:0002520,GO:0002521,GO:0002526,GO:0002573,GO:0002791,GO:…	K05102,K05103,K05104,K05105,K05106,K05108,K05110,K05111,K05112	eph receptor
MS3_00001439.1	6183.Smp_031990__mRNA	3.9e-120	436.0	QRSL1	GO:0000003,GO:0003674,GO:0003824,GO:0005575,GO:0005622,GO:0005623,GO:0005737,GO:0005739,GO:0006082,GO:0006139,GO:0006399,GO:0006412,GO:0006520,GO:0006725,GO:0006807,GO:0006996,GO:0007005,GO:0007276,GO:0007292,GO:0008150,GO:0008152,GO:0009058,GO:0009059,GO:0009987,GO:0010467,GO:0010876,GO:0016043,GO:0016070,GO:0016874,GO:0016879,GO:0016884,GO:0019538,GO:0019752,GO:0019915,GO:0019953,GO:0022412,GO:…	K02433	Allows the formation of correctly charged Gln-tRNA(Gln) through the transamidation of misacylated Glu-tRNA(Gln) in the mitochondria. The reaction takes place in the presence of glutamine and ATP through an activated gamma-phospho-Glu-tRNA(Gln) (By similarity)
MS3_00001439.2	6183.Smp_031990__mRNA	2.3e-296	1022.7	QRSL1	GO:0000003,GO:0003674,GO:0003824,GO:0005575,GO:0005622,GO:0005623,GO:0005737,GO:0005739,GO:0006082,GO:0006139,GO:0006399,GO:0006412,GO:0006520,GO:0006725,GO:0006807,GO:0006996,GO:0007005,GO:0007276,GO:0007292,GO:0008150,GO:0008152,GO:0009058,GO:0009059,GO:0009987,GO:0010467,GO:0010876,GO:0016043,GO:0016070,GO:0016874,GO:0016879,GO:0016884,GO:0019538,GO:0019752,GO:0019915,GO:0019953,GO:0022412,GO:…	K02433	Allows the formation of correctly charged Gln-tRNA(Gln) through the transamidation of misacylated Glu-tRNA(Gln) in the mitochondria. The reaction takes place in the presence of glutamine and ATP through an activated gamma-phospho-Glu-tRNA(Gln) (By similarity)
MS3_00001440.1	6183.Smp_032000__mRNA	1.8e-202	710.3	NC	GO:0000003,GO:0000902,GO:0000904,GO:0001654,GO:0001700,GO:0002064,GO:0002165,GO:0002376,GO:0003006,GO:0003674,GO:0003824,GO:0004175,GO:0004197,GO:0005488,GO:0005515,GO:0005575,GO:0005622,GO:0005623,GO:0005737,GO:0006915,GO:0006919,GO:0007275,GO:0007276,GO:0007281,GO:0007283,GO:0007286,GO:0007291,GO:0007292,GO:0007349,GO:0007399,GO:0007417,GO:0007423,GO:0007431,GO:0007435,GO:0007516,GO:0007552,GO:…	K02186,K04397,K20009	caspase 2, apoptosis-related cysteine peptidase
MS3_00001442.3	6183.Smp_139520__mRNA	1.1e-106	391.3	EPS8	GO:0000003,GO:0001726,GO:0002119,GO:0002164,GO:0003008,GO:0003674,GO:0003779,GO:0005070,GO:0005488,GO:0005515,GO:0005575,GO:0005622,GO:0005623,GO:0005737,GO:0005856,GO:0005886,GO:0005887,GO:0005902,GO:0005903,GO:0005938,GO:0006810,GO:0006897,GO:0006898,GO:0006996,GO:0007010,GO:0007015,GO:0007154,GO:0007165,GO:0007166,GO:0007167,GO:0007169,GO:0007173,GO:0007264,GO:0007265,GO:0007267,GO:0007268,GO:…	K17277	epidermal growth factor receptor pathway substrate 8
MS3_00001443.1	6183.Smp_139530__mRNA	5.5e-249	866.3	TP63	GO:0000003,GO:0000075,GO:0000077,GO:0000122,GO:0000187,GO:0000228,GO:0000785,GO:0000790,GO:0000975,GO:0000981,GO:0000982,GO:0001067,GO:0001071,GO:0001077,GO:0001228,GO:0001501,GO:0001655,GO:0001736,GO:0001738,GO:0001763,GO:0001822,GO:0001836,GO:0001932,GO:0001933,GO:0001934,GO:0001942,GO:0002009,GO:0002039,GO:0002053,GO:0002064,GO:0002065,GO:0002067,GO:0003002,GO:0003006,GO:0003674,GO:0003676,GO:…	K04451,K10148,K10149	tumor protein
MS3_00001447.1	6183.Smp_139550__mRNA	8e-165	585.9	NPRL3	GO:0000003,GO:0000306,GO:0000322,GO:0000323,GO:0000324,GO:0000329,GO:0002009,GO:0005575,GO:0005622,GO:0005623,GO:0005737,GO:0005773,GO:0005774,GO:0005829,GO:0006950,GO:0007049,GO:0007126,GO:0007154,GO:0008150,GO:0009267,GO:0009605,GO:0009653,GO:0009888,GO:0009894,GO:0009966,GO:0009968,GO:0009987,GO:0009991,GO:0010506,GO:0010646,GO:0010648,GO:0016020,GO:0016241,GO:0019222,GO:0019898,GO:0022402,GO:…		nitrogen permease regulator-like 3 (S. cerevisiae)
MS3_00001447.2	6183.Smp_139550__mRNA	1e-164	585.9	NPRL3	GO:0000003,GO:0000306,GO:0000322,GO:0000323,GO:0000324,GO:0000329,GO:0002009,GO:0005575,GO:0005622,GO:0005623,GO:0005737,GO:0005773,GO:0005774,GO:0005829,GO:0006950,GO:0007049,GO:0007126,GO:0007154,GO:0008150,GO:0009267,GO:0009605,GO:0009653,GO:0009888,GO:0009894,GO:0009966,GO:0009968,GO:0009987,GO:0009991,GO:0010506,GO:0010646,GO:0010648,GO:0016020,GO:0016241,GO:0019222,GO:0019898,GO:0022402,GO:…		nitrogen permease regulator-like 3 (S. cerevisiae)
MS3_00001447.5	6183.Smp_139550__mRNA	1.2e-164	585.9	NPRL3	GO:0000003,GO:0000306,GO:0000322,GO:0000323,GO:0000324,GO:0000329,GO:0002009,GO:0005575,GO:0005622,GO:0005623,GO:0005737,GO:0005773,GO:0005774,GO:0005829,GO:0006950,GO:0007049,GO:0007126,GO:0007154,GO:0008150,GO:0009267,GO:0009605,GO:0009653,GO:0009888,GO:0009894,GO:0009966,GO:0009968,GO:0009987,GO:0009991,GO:0010506,GO:0010646,GO:0010648,GO:0016020,GO:0016241,GO:0019222,GO:0019898,GO:0022402,GO:…		nitrogen permease regulator-like 3 (S. cerevisiae)
MS3_00001447.4	7668.SPU_024794tr	1.7e-19	100.5	PSENEN	GO:0000003,GO:0000139,GO:0003006,GO:0003674,GO:0003824,GO:0004175,GO:0005575,GO:0005622,GO:0005623,GO:0005737,GO:0005783,GO:0005789,GO:0005794,GO:0005795,GO:0005801,GO:0005886,GO:0005887,GO:0006508,GO:0006509,GO:0006915,GO:0007154,GO:0007165,GO:0007166,GO:0007167,GO:0007169,GO:0007219,GO:0007220,GO:0007275,GO:0007276,GO:0007281,GO:0007610,GO:0008150,GO:0008152,GO:0008219,GO:0008233,GO:0009653,GO:…	K06170	presenilin enhancer 2 homolog (C. elegans)
MS3_00001449.1	6183.Smp_032150__mRNA	7.1e-111	405.2	CHMP3	GO:0000815,GO:0000910,GO:0002119,GO:0002164,GO:0003674,GO:0005488,GO:0005543,GO:0005546,GO:0005575,GO:0005622,GO:0005623,GO:0005737,GO:0005768,GO:0005769,GO:0005770,GO:0005829,GO:0006810,GO:0006897,GO:0006909,GO:0007034,GO:0007041,GO:0007049,GO:0007275,GO:0007568,GO:0008150,GO:0008289,GO:0008333,GO:0008340,GO:0009790,GO:0009791,GO:0009792,GO:0009987,GO:0010008,GO:0010259,GO:0010876,GO:0016020,GO:…	K12193	Charged multivesicular body protein
MS3_00001450.1	6183.Smp_139600__mRNA	0.0	1174.5				ZnF_C2H2
MS3_00001450.2	6183.Smp_139600__mRNA	0.0	1174.5				ZnF_C2H2
MS3_00001452.1	7070.TC012647-PA	1.5e-82	310.8		GO:0000166,GO:0001505,GO:0001654,GO:0001882,GO:0001883,GO:0003001,GO:0003008,GO:0003674,GO:0003824,GO:0003924,GO:0005488,GO:0005525,GO:0005575,GO:0005622,GO:0005623,GO:0005737,GO:0005794,GO:0005795,GO:0005975,GO:0006139,GO:0006152,GO:0006163,GO:0006184,GO:0006195,GO:0006464,GO:0006471,GO:0006486,GO:0006725,GO:0006753,GO:0006793,GO:0006796,GO:0006807,GO:0006810,GO:0006836,GO:0006892,GO:0006897,GO:…	K07937	ADP-ribosylation factor
MS3_00001453.3	6183.Smp_139620__mRNA	5.2e-80	303.1				PDZ domain (Also known as DHR or GLGF)
MS3_00001453.1	6183.Smp_139620__mRNA	9e-146	521.9				PDZ domain (Also known as DHR or GLGF)
MS3_00001453.2	6183.Smp_139620__mRNA	3.8e-80	303.1				PDZ domain (Also known as DHR or GLGF)
MS3_00001453.4	6183.Smp_139620__mRNA	3.9e-188	662.9				PDZ domain (Also known as DHR or GLGF)
MS3_00001454.3	6183.Smp_139630__mRNA	2e-288	996.5	TP53RK	GO:0001558,GO:0002039,GO:0003674,GO:0003824,GO:0004672,GO:0004674,GO:0004713,GO:0005488,GO:0005515,GO:0005575,GO:0005622,GO:0005623,GO:0005634,GO:0005737,GO:0006464,GO:0006468,GO:0006793,GO:0006796,GO:0008150,GO:0008152,GO:0009966,GO:0009967,GO:0009987,GO:0010646,GO:0010647,GO:0016301,GO:0016310,GO:0016740,GO:0016772,GO:0016773,GO:0019538,GO:0023051,GO:0023056,GO:0030307,GO:0032006,GO:0032008,GO:…	K08851	TP53 regulating kinase
MS3_00001454.2	6183.Smp_139630__mRNA	5.2e-129	465.7	TP53RK	GO:0001558,GO:0002039,GO:0003674,GO:0003824,GO:0004672,GO:0004674,GO:0004713,GO:0005488,GO:0005515,GO:0005575,GO:0005622,GO:0005623,GO:0005634,GO:0005737,GO:0006464,GO:0006468,GO:0006793,GO:0006796,GO:0008150,GO:0008152,GO:0009966,GO:0009967,GO:0009987,GO:0010646,GO:0010647,GO:0016301,GO:0016310,GO:0016740,GO:0016772,GO:0016773,GO:0019538,GO:0023051,GO:0023056,GO:0030307,GO:0032006,GO:0032008,GO:…	K08851	TP53 regulating kinase
MS3_00001455.1	6183.Smp_032230__mRNA	7.3e-54	215.3	FIS1	GO:0000266,GO:0000422,GO:0001300,GO:0001836,GO:0005575,GO:0005622,GO:0005623,GO:0005737,GO:0005739,GO:0005740,GO:0005741,GO:0005777,GO:0005778,GO:0005779,GO:0006461,GO:0006605,GO:0006626,GO:0006810,GO:0006839,GO:0006873,GO:0006874,GO:0006875,GO:0006886,GO:0006914,GO:0006915,GO:0006996,GO:0007005,GO:0007031,GO:0007154,GO:0007165,GO:0007204,GO:0007275,GO:0007568,GO:0007569,GO:0008104,GO:0008150,GO:…	K17969	fission 1
MS3_00001457.1	7668.SPU_009862tr	5.2e-149	533.1				multicellular organismal development
MS3_00001459.1	6183.Smp_032250__mRNA	4e-147	526.6				Beta-lactamase
MS3_00001459.2	6183.Smp_032250__mRNA	7.3e-182	642.1				Beta-lactamase
MS3_00001459.3	6183.Smp_032250__mRNA	1.8e-117	427.2				Beta-lactamase
MS3_00001460.2	6183.Smp_032260__mRNA	2.2e-114	416.8	RPL15	GO:0000003,GO:0000184,GO:0000956,GO:0002119,GO:0002164,GO:0003674,GO:0003676,GO:0003723,GO:0003735,GO:0005198,GO:0005488,GO:0005575,GO:0005622,GO:0005623,GO:0005737,GO:0005829,GO:0005840,GO:0006139,GO:0006401,GO:0006402,GO:0006412,GO:0006413,GO:0006414,GO:0006415,GO:0006605,GO:0006612,GO:0006613,GO:0006614,GO:0006725,GO:0006807,GO:0006810,GO:0006886,GO:0006915,GO:0007275,GO:0008104,GO:0008150,GO:…	K02877	Ribosomal protein L15
MS3_00001461.1	7668.SPU_009862tr	3.5e-217	760.0				multicellular organismal development
MS3_00001462.1	6183.Smp_088610__mRNA	5.9e-140	502.7				transposase domain-containing protein
MS3_00001464.1	7739.JGI287788	1.3e-157	561.6	UQCRC1	GO:0000226,GO:0003674,GO:0003824,GO:0004175,GO:0004222,GO:0005215,GO:0005488,GO:0005515,GO:0005575,GO:0005622,GO:0005623,GO:0005737,GO:0005739,GO:0005740,GO:0005743,GO:0005746,GO:0005750,GO:0005759,GO:0005811,GO:0005856,GO:0005875,GO:0006091,GO:0006119,GO:0006122,GO:0006508,GO:0006605,GO:0006626,GO:0006627,GO:0006793,GO:0006796,GO:0006810,GO:0006811,GO:0006812,GO:0006818,GO:0006839,GO:0006886,GO:…	K00414,K17732	Ubiquinol-cytochrome c reductase core protein I
MS3_00001464.2	6183.Smp_009650.1__mRNA	1.5e-150	537.3	UQCRC1	GO:0000226,GO:0003674,GO:0003824,GO:0004175,GO:0004222,GO:0005215,GO:0005488,GO:0005515,GO:0005575,GO:0005622,GO:0005623,GO:0005737,GO:0005739,GO:0005740,GO:0005743,GO:0005746,GO:0005750,GO:0005759,GO:0005811,GO:0005856,GO:0005875,GO:0006091,GO:0006119,GO:0006122,GO:0006508,GO:0006605,GO:0006626,GO:0006627,GO:0006793,GO:0006796,GO:0006810,GO:0006811,GO:0006812,GO:0006818,GO:0006839,GO:0006886,GO:…	K00414,K17732	ubiquinol-cytochrome c reductase core protein I
MS3_00001466.1	6183.Smp_099240__mRNA	4.9e-250	869.0		GO:0000902,GO:0003674,GO:0005488,GO:0005515,GO:0005575,GO:0005622,GO:0005623,GO:0005737,GO:0005813,GO:0005814,GO:0005815,GO:0005856,GO:0005929,GO:0006996,GO:0007610,GO:0008150,GO:0009653,GO:0009987,GO:0010927,GO:0015630,GO:0016043,GO:0022607,GO:0030030,GO:0030031,GO:0031513,GO:0032502,GO:0032989,GO:0032990,GO:0042384,GO:0042995,GO:0043226,GO:0043227,GO:0043228,GO:0043229,GO:0043231,GO:0043232,GO:…	K16472
MS3_00001466.2	6183.Smp_176620__mRNA	2.1e-211	740.0	CDK11A	GO:0000003,GO:0000166,GO:0000278,GO:0000280,GO:0001558,GO:0001701,GO:0001824,GO:0001882,GO:0001883,GO:0003674,GO:0003824,GO:0004672,GO:0004674,GO:0005488,GO:0005524,GO:0005575,GO:0005622,GO:0005623,GO:0005634,GO:0005654,GO:0005737,GO:0006355,GO:0006464,GO:0006468,GO:0006793,GO:0006796,GO:0006915,GO:0006950,GO:0006974,GO:0006996,GO:0007049,GO:0007067,GO:0007088,GO:0007154,GO:0007155,GO:0007165,GO:…	K08818	Cyclin-Dependent Kinase
MS3_00001466.3	6183.Smp_176620__mRNA	0.0	1548.1	CDK11A	GO:0000003,GO:0000166,GO:0000278,GO:0000280,GO:0001558,GO:0001701,GO:0001824,GO:0001882,GO:0001883,GO:0003674,GO:0003824,GO:0004672,GO:0004674,GO:0005488,GO:0005524,GO:0005575,GO:0005622,GO:0005623,GO:0005634,GO:0005654,GO:0005737,GO:0006355,GO:0006464,GO:0006468,GO:0006793,GO:0006796,GO:0006915,GO:0006950,GO:0006974,GO:0006996,GO:0007049,GO:0007067,GO:0007088,GO:0007154,GO:0007155,GO:0007165,GO:…	K08818	Cyclin-Dependent Kinase
MS3_00001468.1	6183.Smp_009630__mRNA	0.0	1919.4	SIX6	GO:0000981,GO:0001071,GO:0001654,GO:0001745,GO:0001751,GO:0001754,GO:0002088,GO:0002089,GO:0002119,GO:0002164,GO:0003002,GO:0003008,GO:0003674,GO:0003676,GO:0003677,GO:0003700,GO:0003705,GO:0005102,GO:0005488,GO:0005515,GO:0005575,GO:0005622,GO:0005623,GO:0005634,GO:0006139,GO:0006351,GO:0006355,GO:0006357,GO:0006366,GO:0006605,GO:0006606,GO:0006725,GO:0006807,GO:0006810,GO:0006886,GO:0006913,GO:…	K19473	SIX homeobox
MS3_00001469.1	6183.Smp_127240__mRNA	3.3e-139	500.0		GO:0000003,GO:0000902,GO:0000904,GO:0001667,GO:0001704,GO:0001707,GO:0001764,GO:0002119,GO:0002164,GO:0003674,GO:0005488,GO:0005515,GO:0005575,GO:0005622,GO:0005623,GO:0005634,GO:0006928,GO:0006935,GO:0007275,GO:0007369,GO:0007399,GO:0007409,GO:0007411,GO:0007498,GO:0007509,GO:0007610,GO:0008078,GO:0008150,GO:0009605,GO:0009653,GO:0009790,GO:0009791,GO:0009792,GO:0009888,GO:0009987,GO:0016043,GO:…	K15615	SIX homeobox
MS3_00001470.1	6183.Smp_127230__mRNA	6.8e-135	485.3	JHDM1D	GO:0000082,GO:0000278,GO:0003674,GO:0003682,GO:0003824,GO:0005488,GO:0005506,GO:0005515,GO:0005575,GO:0005622,GO:0005623,GO:0005634,GO:0005730,GO:0006325,GO:0006355,GO:0006356,GO:0006464,GO:0006482,GO:0006996,GO:0007049,GO:0007275,GO:0007399,GO:0007417,GO:0007420,GO:0007568,GO:0008150,GO:0008152,GO:0008214,GO:0008270,GO:0008340,GO:0009790,GO:0009792,GO:0009889,GO:0009891,GO:0009893,GO:0009987,GO:…	K10276,K11445,K19414,K19415	lysine (K)-specific demethylase
MS3_00001470.2	6183.Smp_127230__mRNA	0.0	1237.2	JHDM1D	GO:0000082,GO:0000278,GO:0003674,GO:0003682,GO:0003824,GO:0005488,GO:0005506,GO:0005515,GO:0005575,GO:0005622,GO:0005623,GO:0005634,GO:0005730,GO:0006325,GO:0006355,GO:0006356,GO:0006464,GO:0006482,GO:0006996,GO:0007049,GO:0007275,GO:0007399,GO:0007417,GO:0007420,GO:0007568,GO:0008150,GO:0008152,GO:0008214,GO:0008270,GO:0008340,GO:0009790,GO:0009792,GO:0009889,GO:0009891,GO:0009893,GO:0009987,GO:…	K10276,K11445,K19414,K19415	lysine (K)-specific demethylase
MS3_00001471.1	6183.Smp_009600__mRNA	0.0	1250.7	PLK1	GO:0000003,GO:0000075,GO:0000077,GO:0000079,GO:0000086,GO:0000088,GO:0000122,GO:0000212,GO:0000226,GO:0000228,GO:0000236,GO:0000278,GO:0000279,GO:0000280,GO:0000741,GO:0000775,GO:0000776,GO:0000777,GO:0000778,GO:0000779,GO:0000780,GO:0000793,GO:0000794,GO:0000910,GO:0000922,GO:0000940,GO:0000942,GO:0001578,GO:0001932,GO:0001933,GO:0001934,GO:0002119,GO:0002164,GO:0003006,GO:0003674,GO:0003824,GO:…	K06631	Polo-like kinase
MS3_00001473.1	6183.Smp_005000__mRNA	8.8e-137	491.5	NECAP2	GO:0005575,GO:0005622,GO:0005623,GO:0005737,GO:0005886,GO:0005905,GO:0006810,GO:0006897,GO:0008150,GO:0012505,GO:0012506,GO:0016020,GO:0016023,GO:0016192,GO:0030117,GO:0030118,GO:0030120,GO:0030125,GO:0030135,GO:0030136,GO:0030659,GO:0030662,GO:0030665,GO:0031090,GO:0031410,GO:0031982,GO:0031988,GO:0032991,GO:0043226,GO:0043227,GO:0043229,GO:0043231,GO:0043234,GO:0044422,GO:0044424,GO:0044425,GO:…	K20069	NECAP endocytosis associated
MS3_00001474.1	6183.Smp_004990__mRNA	2e-133	480.3	CCT6A	GO:0000003,GO:0000226,GO:0000278,GO:0000280,GO:0001669,GO:0002119,GO:0002164,GO:0002199,GO:0003006,GO:0003674,GO:0003824,GO:0005215,GO:0005488,GO:0005515,GO:0005575,GO:0005622,GO:0005623,GO:0005737,GO:0005811,GO:0005829,GO:0005832,GO:0005856,GO:0005874,GO:0005875,GO:0006139,GO:0006152,GO:0006163,GO:0006195,GO:0006200,GO:0006457,GO:0006458,GO:0006461,GO:0006725,GO:0006753,GO:0006793,GO:0006796,GO:…	K09498	chaperonin containing Tcp1, subunit
MS3_00001474.2	6183.Smp_004990__mRNA	1.6e-192	677.2	CCT6A	GO:0000003,GO:0000226,GO:0000278,GO:0000280,GO:0001669,GO:0002119,GO:0002164,GO:0002199,GO:0003006,GO:0003674,GO:0003824,GO:0005215,GO:0005488,GO:0005515,GO:0005575,GO:0005622,GO:0005623,GO:0005737,GO:0005811,GO:0005829,GO:0005832,GO:0005856,GO:0005874,GO:0005875,GO:0006139,GO:0006152,GO:0006163,GO:0006195,GO:0006200,GO:0006457,GO:0006458,GO:0006461,GO:0006725,GO:0006753,GO:0006793,GO:0006796,GO:…	K09498	chaperonin containing Tcp1, subunit
MS3_00001474.3	6183.Smp_004990__mRNA	1.6e-305	1053.1	CCT6A	GO:0000003,GO:0000226,GO:0000278,GO:0000280,GO:0001669,GO:0002119,GO:0002164,GO:0002199,GO:0003006,GO:0003674,GO:0003824,GO:0005215,GO:0005488,GO:0005515,GO:0005575,GO:0005622,GO:0005623,GO:0005737,GO:0005811,GO:0005829,GO:0005832,GO:0005856,GO:0005874,GO:0005875,GO:0006139,GO:0006152,GO:0006163,GO:0006195,GO:0006200,GO:0006457,GO:0006458,GO:0006461,GO:0006725,GO:0006753,GO:0006793,GO:0006796,GO:…	K09498	chaperonin containing Tcp1, subunit
MS3_00001475.3	6183.Smp_004980__mRNA	7.8e-50	201.4	MRPL20	GO:0000313,GO:0000315,GO:0003674,GO:0003735,GO:0005198,GO:0005575,GO:0005622,GO:0005623,GO:0005737,GO:0005739,GO:0005759,GO:0005761,GO:0005762,GO:0005840,GO:0006412,GO:0008150,GO:0008152,GO:0009058,GO:0009059,GO:0009987,GO:0010467,GO:0015934,GO:0019538,GO:0030529,GO:0031974,GO:0032991,GO:0034645,GO:0043170,GO:0043226,GO:0043227,GO:0043228,GO:0043229,GO:0043231,GO:0043232,GO:0043233,GO:0044237,GO:…	K02887	ribosomal protein L20
MS3_00001475.1	6183.Smp_124830.1__mRNA	4.7e-145	519.2	ATG4C	GO:0000045,GO:0002165,GO:0003674,GO:0003824,GO:0004175,GO:0004197,GO:0005575,GO:0005576,GO:0005622,GO:0005623,GO:0005737,GO:0005829,GO:0006508,GO:0006605,GO:0006612,GO:0006810,GO:0006886,GO:0006914,GO:0006950,GO:0006996,GO:0007033,GO:0007154,GO:0007275,GO:0007431,GO:0007435,GO:0007552,GO:0007559,GO:0008104,GO:0008150,GO:0008152,GO:0008219,GO:0008233,GO:0008234,GO:0009056,GO:0009267,GO:0009605,GO:…	K08342	Autophagy related
MS3_00001475.2	6183.Smp_124830.1__mRNA	6.1e-204	715.7	ATG4C	GO:0000045,GO:0002165,GO:0003674,GO:0003824,GO:0004175,GO:0004197,GO:0005575,GO:0005576,GO:0005622,GO:0005623,GO:0005737,GO:0005829,GO:0006508,GO:0006605,GO:0006612,GO:0006810,GO:0006886,GO:0006914,GO:0006950,GO:0006996,GO:0007033,GO:0007154,GO:0007275,GO:0007431,GO:0007435,GO:0007552,GO:0007559,GO:0008104,GO:0008150,GO:0008152,GO:0008219,GO:0008233,GO:0008234,GO:0009056,GO:0009267,GO:0009605,GO:…	K08342	Autophagy related
MS3_00001475.4	6183.Smp_124830.1__mRNA	2.7e-49	201.1	ATG4C	GO:0000045,GO:0002165,GO:0003674,GO:0003824,GO:0004175,GO:0004197,GO:0005575,GO:0005576,GO:0005622,GO:0005623,GO:0005737,GO:0005829,GO:0006508,GO:0006605,GO:0006612,GO:0006810,GO:0006886,GO:0006914,GO:0006950,GO:0006996,GO:0007033,GO:0007154,GO:0007275,GO:0007431,GO:0007435,GO:0007552,GO:0007559,GO:0008104,GO:0008150,GO:0008152,GO:0008219,GO:0008233,GO:0008234,GO:0009056,GO:0009267,GO:0009605,GO:…	K08342	Autophagy related
MS3_00001475.5	6183.Smp_124830.1__mRNA	4.3e-204	715.7	ATG4C	GO:0000045,GO:0002165,GO:0003674,GO:0003824,GO:0004175,GO:0004197,GO:0005575,GO:0005576,GO:0005622,GO:0005623,GO:0005737,GO:0005829,GO:0006508,GO:0006605,GO:0006612,GO:0006810,GO:0006886,GO:0006914,GO:0006950,GO:0006996,GO:0007033,GO:0007154,GO:0007275,GO:0007431,GO:0007435,GO:0007552,GO:0007559,GO:0008104,GO:0008150,GO:0008152,GO:0008219,GO:0008233,GO:0008234,GO:0009056,GO:0009267,GO:0009605,GO:…	K08342	Autophagy related
MS3_00001476.2	8364.ENSXETP00000004732	1.8e-292	1010.4	XPO1	GO:0000003,GO:0000122,GO:0000226,GO:0000236,GO:0000775,GO:0000776,GO:0002009,GO:0002119,GO:0002164,GO:0003674,GO:0005049,GO:0005215,GO:0005488,GO:0005515,GO:0005575,GO:0005622,GO:0005623,GO:0005634,GO:0005635,GO:0005642,GO:0005643,GO:0005654,GO:0005694,GO:0005730,GO:0005737,GO:0005829,GO:0006139,GO:0006355,GO:0006357,GO:0006611,GO:0006725,GO:0006807,GO:0006810,GO:0006886,GO:0006913,GO:0006996,GO:…	K14290	exportin 1, CRM1 homolog (yeast)
MS3_00001476.3	69293.ENSGACP00000003630	0.0	1416.4			K14290	CRM1_C
MS3_00001476.1	8083.ENSXMAP00000007388	1e-151	542.0			K14290	CRM1_C
MS3_00001477.1	6183.Smp_004940__mRNA	1e-61	241.1	RPL35	GO:0000003,GO:0000022,GO:0000184,GO:0000226,GO:0000278,GO:0000956,GO:0002119,GO:0002164,GO:0003674,GO:0003676,GO:0003723,GO:0003729,GO:0003735,GO:0005198,GO:0005488,GO:0005575,GO:0005622,GO:0005623,GO:0005634,GO:0005730,GO:0005737,GO:0005829,GO:0005840,GO:0006139,GO:0006401,GO:0006402,GO:0006412,GO:0006413,GO:0006414,GO:0006415,GO:0006605,GO:0006612,GO:0006613,GO:0006614,GO:0006725,GO:0006807,GO:…	K02918	Ribosomal protein L35
MS3_00001479.1	6183.Smp_005060.1__mRNA	2.7e-136	490.0	MLEC	GO:0003674,GO:0005488,GO:0005575,GO:0005622,GO:0005623,GO:0005737,GO:0005783,GO:0005789,GO:0005975,GO:0006457,GO:0006464,GO:0006486,GO:0006487,GO:0008150,GO:0008152,GO:0009058,GO:0009059,GO:0009100,GO:0009101,GO:0009987,GO:0012505,GO:0016020,GO:0018193,GO:0018196,GO:0018279,GO:0019538,GO:0030246,GO:0031090,GO:0034645,GO:0036211,GO:0042175,GO:0043170,GO:0043226,GO:0043227,GO:0043229,GO:0043231,GO:…		malectin
MS3_00001480.1	6183.Smp_005070.1__mRNA	1.4e-49	200.7	DNAJC4		K09524	DnaJ (Hsp40) homolog, subfamily C, member 4
MS3_00001482.4	6183.Smp_124840__mRNA	2.2e-90	337.0	UBR7		K11979	ubiquitin protein ligase E3 component n-recognin 7
MS3_00001482.5	6183.Smp_124840__mRNA	2.9e-118	429.9	UBR7		K11979	ubiquitin protein ligase E3 component n-recognin 7
MS3_00001482.1	6183.Smp_124840__mRNA	6.4e-96	355.5	UBR7		K11979	ubiquitin protein ligase E3 component n-recognin 7
MS3_00001482.2	6183.Smp_124840__mRNA	2.4e-210	736.5	UBR7		K11979	ubiquitin protein ligase E3 component n-recognin 7
MS3_00001482.3	6183.Smp_124840__mRNA	1.6e-203	713.8	UBR7		K11979	ubiquitin protein ligase E3 component n-recognin 7
MS3_00001482.6	6183.Smp_124840__mRNA	4.3e-125	452.6	UBR7		K11979	ubiquitin protein ligase E3 component n-recognin 7
MS3_00001484.1	6183.Smp_124850__mRNA	0.0	1510.0	ITK	GO:0000003,GO:0000165,GO:0000166,GO:0000975,GO:0001012,GO:0001067,GO:0001700,GO:0001726,GO:0001775,GO:0001816,GO:0001817,GO:0001819,GO:0001865,GO:0001882,GO:0001883,GO:0001959,GO:0001961,GO:0002009,GO:0002165,GO:0002218,GO:0002221,GO:0002224,GO:0002250,GO:0002253,GO:0002376,GO:0002429,GO:0002520,GO:0002521,GO:0002682,GO:0002684,GO:0002694,GO:0002696,GO:0002697,GO:0002700,GO:0002703,GO:0002706,GO:…	K07363,K07364,K07370,K08016,K08896	tyrosine kinase
MS3_00001484.2	6183.Smp_124850__mRNA	0.0	1218.4	ITK	GO:0000003,GO:0000165,GO:0000166,GO:0000975,GO:0001012,GO:0001067,GO:0001700,GO:0001726,GO:0001775,GO:0001816,GO:0001817,GO:0001819,GO:0001865,GO:0001882,GO:0001883,GO:0001959,GO:0001961,GO:0002009,GO:0002165,GO:0002218,GO:0002221,GO:0002224,GO:0002250,GO:0002253,GO:0002376,GO:0002429,GO:0002520,GO:0002521,GO:0002682,GO:0002684,GO:0002694,GO:0002696,GO:0002697,GO:0002700,GO:0002703,GO:0002706,GO:…	K07363,K07364,K07370,K08016,K08896	tyrosine kinase
MS3_00001486.2	6183.Smp_124860__mRNA	4.7e-111	406.0	LCMT1	GO:0003674,GO:0003824,GO:0003880,GO:0006464,GO:0006479,GO:0006481,GO:0008150,GO:0008152,GO:0008168,GO:0008171,GO:0008213,GO:0008276,GO:0008757,GO:0009987,GO:0010340,GO:0016740,GO:0016741,GO:0018410,GO:0019538,GO:0032259,GO:0036211,GO:0043170,GO:0043412,GO:0043414,GO:0043687,GO:0044237,GO:0044238,GO:0044260,GO:0044267,GO:0051998,GO:0071704	K18203	leucine carboxyl methyltransferase 1
MS3_00001486.4	6183.Smp_124860__mRNA	2.7e-116	423.3	LCMT1	GO:0003674,GO:0003824,GO:0003880,GO:0006464,GO:0006479,GO:0006481,GO:0008150,GO:0008152,GO:0008168,GO:0008171,GO:0008213,GO:0008276,GO:0008757,GO:0009987,GO:0010340,GO:0016740,GO:0016741,GO:0018410,GO:0019538,GO:0032259,GO:0036211,GO:0043170,GO:0043412,GO:0043414,GO:0043687,GO:0044237,GO:0044238,GO:0044260,GO:0044267,GO:0051998,GO:0071704	K18203	leucine carboxyl methyltransferase 1
MS3_00001487.1	6183.Smp_005160__mRNA	1.7e-211	740.3			K14943	muscleblind-like splicing regulator
MS3_00001490.1	6183.Smp_185890__mRNA	2.6e-126	456.8
MS3_00001492.1	281687.CJA37782	4.4e-107	394.8				Inherit from opiNOG: to reverse transcriptase
MS3_00001493.1	7159.AAEL017378-PA	2.9e-42	177.2		GO:0000278,GO:0003674,GO:0003676,GO:0003723,GO:0003746,GO:0005488,GO:0005575,GO:0005622,GO:0005623,GO:0005737,GO:0005739,GO:0006412,GO:0006414,GO:0006996,GO:0007030,GO:0007049,GO:0008135,GO:0008150,GO:0008152,GO:0008283,GO:0009058,GO:0009059,GO:0009987,GO:0010467,GO:0016043,GO:0019538,GO:0034645,GO:0043170,GO:0043226,GO:0043227,GO:0043229,GO:0043231,GO:0044237,GO:0044238,GO:0044249,GO:0044260,GO:…	K02358	This protein promotes the GTP-dependent binding of aminoacyl-tRNA to the A-site of ribosomes during protein biosynthesis (By similarity)
MS3_00001494.2	6183.Smp_005180__mRNA	1.3e-49	200.7	GSPT1	GO:0000003,GO:0000082,GO:0000166,GO:0000184,GO:0000278,GO:0000956,GO:0001882,GO:0001883,GO:0002119,GO:0002164,GO:0003674,GO:0003676,GO:0003723,GO:0003747,GO:0003824,GO:0003924,GO:0005488,GO:0005525,GO:0005575,GO:0005622,GO:0005623,GO:0005737,GO:0005829,GO:0006139,GO:0006152,GO:0006163,GO:0006184,GO:0006195,GO:0006401,GO:0006402,GO:0006412,GO:0006415,GO:0006464,GO:0006479,GO:0006725,GO:0006753,GO:…	K03267	G1 to S phase transition
MS3_00001494.1	9371.ENSETEP00000014825	2.4e-110	404.1	GSPT1	GO:0000082,GO:0000184,GO:0000278,GO:0000956,GO:0003674,GO:0003676,GO:0003723,GO:0003747,GO:0003824,GO:0003924,GO:0005488,GO:0005575,GO:0005622,GO:0005623,GO:0006139,GO:0006152,GO:0006163,GO:0006184,GO:0006195,GO:0006401,GO:0006402,GO:0006412,GO:0006415,GO:0006464,GO:0006479,GO:0006725,GO:0006753,GO:0006793,GO:0006796,GO:0006807,GO:0007049,GO:0008079,GO:0008135,GO:0008150,GO:0008152,GO:0008213,GO:…	K03267	G1 to S phase transition
MS3_00001494.4	7739.JGI272227	4.7e-76	289.7	GSPT1	GO:0000003,GO:0000082,GO:0000166,GO:0000184,GO:0000278,GO:0000956,GO:0001882,GO:0001883,GO:0002119,GO:0002164,GO:0003674,GO:0003676,GO:0003723,GO:0003747,GO:0003824,GO:0003924,GO:0005488,GO:0005525,GO:0005575,GO:0005622,GO:0005623,GO:0005737,GO:0005829,GO:0006139,GO:0006152,GO:0006163,GO:0006184,GO:0006195,GO:0006401,GO:0006402,GO:0006412,GO:0006415,GO:0006464,GO:0006479,GO:0006725,GO:0006753,GO:…	K03267	G1 to S phase transition
MS3_00001494.3	6183.Smp_005180__mRNA	3.3e-126	456.4	GSPT1	GO:0000003,GO:0000082,GO:0000166,GO:0000184,GO:0000278,GO:0000956,GO:0001882,GO:0001883,GO:0002119,GO:0002164,GO:0003674,GO:0003676,GO:0003723,GO:0003747,GO:0003824,GO:0003924,GO:0005488,GO:0005525,GO:0005575,GO:0005622,GO:0005623,GO:0005737,GO:0005829,GO:0006139,GO:0006152,GO:0006163,GO:0006184,GO:0006195,GO:0006401,GO:0006402,GO:0006412,GO:0006415,GO:0006464,GO:0006479,GO:0006725,GO:0006753,GO:…	K03267	G1 to S phase transition
MS3_00001496.1	7227.FBpp0073173	3.2e-199	699.5	RPD3	GO:0000003,GO:0000118,GO:0000122,GO:0000228,GO:0000785,GO:0000790,GO:0000902,GO:0000904,GO:0000988,GO:0000989,GO:0003002,GO:0003674,GO:0003712,GO:0003714,GO:0003824,GO:0004407,GO:0005488,GO:0005515,GO:0005575,GO:0005622,GO:0005623,GO:0005634,GO:0005654,GO:0005694,GO:0005700,GO:0005705,GO:0006091,GO:0006099,GO:0006325,GO:0006342,GO:0006355,GO:0006357,GO:0006464,GO:0006476,GO:0006928,GO:0006935,GO:…	K06067	histone deacetylase
MS3_00001496.2	7227.FBpp0073173	2.5e-185	653.7	RPD3	GO:0000003,GO:0000118,GO:0000122,GO:0000228,GO:0000785,GO:0000790,GO:0000902,GO:0000904,GO:0000988,GO:0000989,GO:0003002,GO:0003674,GO:0003712,GO:0003714,GO:0003824,GO:0004407,GO:0005488,GO:0005515,GO:0005575,GO:0005622,GO:0005623,GO:0005634,GO:0005654,GO:0005694,GO:0005700,GO:0005705,GO:0006091,GO:0006099,GO:0006325,GO:0006342,GO:0006355,GO:0006357,GO:0006464,GO:0006476,GO:0006928,GO:0006935,GO:…	K06067	histone deacetylase
MS3_00001496.3	7227.FBpp0073173	1.7e-213	747.3	RPD3	GO:0000003,GO:0000118,GO:0000122,GO:0000228,GO:0000785,GO:0000790,GO:0000902,GO:0000904,GO:0000988,GO:0000989,GO:0003002,GO:0003674,GO:0003712,GO:0003714,GO:0003824,GO:0004407,GO:0005488,GO:0005515,GO:0005575,GO:0005622,GO:0005623,GO:0005634,GO:0005654,GO:0005694,GO:0005700,GO:0005705,GO:0006091,GO:0006099,GO:0006325,GO:0006342,GO:0006355,GO:0006357,GO:0006464,GO:0006476,GO:0006928,GO:0006935,GO:…	K06067	histone deacetylase
MS3_00001497.1	6183.Smp_093440__mRNA	1.8e-105	387.1	RPS5	GO:0000184,GO:0000956,GO:0003674,GO:0003676,GO:0003723,GO:0003729,GO:0003735,GO:0005198,GO:0005488,GO:0005575,GO:0005622,GO:0005623,GO:0005737,GO:0005829,GO:0005840,GO:0006139,GO:0006401,GO:0006402,GO:0006412,GO:0006413,GO:0006414,GO:0006415,GO:0006417,GO:0006448,GO:0006450,GO:0006605,GO:0006612,GO:0006613,GO:0006614,GO:0006725,GO:0006807,GO:0006810,GO:0006886,GO:0008104,GO:0008150,GO:0008152,GO:…	K02989	Ribosomal protein S5
MS3_00001497.2	6183.Smp_093440__mRNA	7.2e-57	225.3	RPS5	GO:0000184,GO:0000956,GO:0003674,GO:0003676,GO:0003723,GO:0003729,GO:0003735,GO:0005198,GO:0005488,GO:0005575,GO:0005622,GO:0005623,GO:0005737,GO:0005829,GO:0005840,GO:0006139,GO:0006401,GO:0006402,GO:0006412,GO:0006413,GO:0006414,GO:0006415,GO:0006417,GO:0006448,GO:0006450,GO:0006605,GO:0006612,GO:0006613,GO:0006614,GO:0006725,GO:0006807,GO:0006810,GO:0006886,GO:0008104,GO:0008150,GO:0008152,GO:…	K02989	Ribosomal protein S5
MS3_00001499.1	6183.Smp_124910__mRNA	0.0	2478.4	STON2	GO:0001505,GO:0003001,GO:0003008,GO:0003674,GO:0005488,GO:0005515,GO:0005575,GO:0005622,GO:0005623,GO:0005634,GO:0005730,GO:0005737,GO:0005886,GO:0006810,GO:0006836,GO:0006897,GO:0006900,GO:0006901,GO:0006996,GO:0007154,GO:0007267,GO:0007268,GO:0007269,GO:0007275,GO:0008021,GO:0008104,GO:0008150,GO:0009306,GO:0009653,GO:0009790,GO:0009792,GO:0009987,GO:0010171,GO:0010646,GO:0015031,GO:0016020,GO:…	K03122,K20067	stonin 2
MS3_00001499.2	6183.Smp_005230.2__mRNA	8.3e-66	255.4	RCN1	GO:0001654,GO:0001701,GO:0001775,GO:0002119,GO:0002164,GO:0002576,GO:0003674,GO:0003824,GO:0003916,GO:0004857,GO:0005488,GO:0005509,GO:0005515,GO:0005575,GO:0005576,GO:0005622,GO:0005623,GO:0005634,GO:0005694,GO:0005700,GO:0005703,GO:0005737,GO:0005783,GO:0005788,GO:0005794,GO:0006139,GO:0006259,GO:0006265,GO:0006325,GO:0006355,GO:0006725,GO:0006807,GO:0006810,GO:0006887,GO:0006950,GO:0006996,GO:…		Reticulocalbin 1, EF-hand calcium binding domain
MS3_00001499.3	6183.Smp_005230.2__mRNA	4e-66	256.1	RCN1	GO:0001654,GO:0001701,GO:0001775,GO:0002119,GO:0002164,GO:0002576,GO:0003674,GO:0003824,GO:0003916,GO:0004857,GO:0005488,GO:0005509,GO:0005515,GO:0005575,GO:0005576,GO:0005622,GO:0005623,GO:0005634,GO:0005694,GO:0005700,GO:0005703,GO:0005737,GO:0005783,GO:0005788,GO:0005794,GO:0006139,GO:0006259,GO:0006265,GO:0006325,GO:0006355,GO:0006725,GO:0006807,GO:0006810,GO:0006887,GO:0006950,GO:0006996,GO:…		Reticulocalbin 1, EF-hand calcium binding domain
MS3_00001499.4	6183.Smp_005230.2__mRNA	7.5e-51	205.3	RCN1	GO:0001654,GO:0001701,GO:0001775,GO:0002119,GO:0002164,GO:0002576,GO:0003674,GO:0003824,GO:0003916,GO:0004857,GO:0005488,GO:0005509,GO:0005515,GO:0005575,GO:0005576,GO:0005622,GO:0005623,GO:0005634,GO:0005694,GO:0005700,GO:0005703,GO:0005737,GO:0005783,GO:0005788,GO:0005794,GO:0006139,GO:0006259,GO:0006265,GO:0006325,GO:0006355,GO:0006725,GO:0006807,GO:0006810,GO:0006887,GO:0006950,GO:0006996,GO:…		Reticulocalbin 1, EF-hand calcium binding domain
MS3_00001501.1	6183.Smp_124920__mRNA	8.5e-226	788.1	ERO1LB	GO:0002119,GO:0002164,GO:0003674,GO:0003824,GO:0005488,GO:0005515,GO:0005575,GO:0005622,GO:0005623,GO:0005737,GO:0005783,GO:0005788,GO:0005789,GO:0006457,GO:0006458,GO:0006464,GO:0006810,GO:0006811,GO:0006812,GO:0006816,GO:0006873,GO:0006874,GO:0006875,GO:0006915,GO:0006950,GO:0006984,GO:0006986,GO:0007154,GO:0007165,GO:0007204,GO:0007275,GO:0007568,GO:0008150,GO:0008152,GO:0008219,GO:0008340,GO:…	K10950,K10976	S. cerevisiae
MS3_00001501.3	6183.Smp_124920__mRNA	6.9e-131	472.2	ERO1LB	GO:0002119,GO:0002164,GO:0003674,GO:0003824,GO:0005488,GO:0005515,GO:0005575,GO:0005622,GO:0005623,GO:0005737,GO:0005783,GO:0005788,GO:0005789,GO:0006457,GO:0006458,GO:0006464,GO:0006810,GO:0006811,GO:0006812,GO:0006816,GO:0006873,GO:0006874,GO:0006875,GO:0006915,GO:0006950,GO:0006984,GO:0006986,GO:0007154,GO:0007165,GO:0007204,GO:0007275,GO:0007568,GO:0008150,GO:0008152,GO:0008219,GO:0008340,GO:…	K10950,K10976	S. cerevisiae
MS3_00001501.2	6183.Smp_124920__mRNA	4.5e-84	315.8	ERO1LB	GO:0002119,GO:0002164,GO:0003674,GO:0003824,GO:0005488,GO:0005515,GO:0005575,GO:0005622,GO:0005623,GO:0005737,GO:0005783,GO:0005788,GO:0005789,GO:0006457,GO:0006458,GO:0006464,GO:0006810,GO:0006811,GO:0006812,GO:0006816,GO:0006873,GO:0006874,GO:0006875,GO:0006915,GO:0006950,GO:0006984,GO:0006986,GO:0007154,GO:0007165,GO:0007204,GO:0007275,GO:0007568,GO:0008150,GO:0008152,GO:0008219,GO:0008340,GO:…	K10950,K10976	S. cerevisiae
MS3_00001504.1	6183.Smp_028140__mRNA	0.0	2380.9	FCHO2	GO:0001786,GO:0002021,GO:0003002,GO:0003674,GO:0005488,GO:0005515,GO:0005543,GO:0005546,GO:0005575,GO:0005622,GO:0005623,GO:0005737,GO:0005886,GO:0005905,GO:0006355,GO:0006357,GO:0006461,GO:0006810,GO:0006897,GO:0006898,GO:0006900,GO:0006901,GO:0006996,GO:0007009,GO:0007154,GO:0007165,GO:0007166,GO:0007167,GO:0007178,GO:0007275,GO:0007389,GO:0008017,GO:0008092,GO:0008104,GO:0008150,GO:0008289,GO:…	K20042,K20065	FCH domain only
MS3_00001504.2	7668.SPU_005630tr	3.9e-50	203.8				Reverse transcriptase (RNA-dependent DNA polymerase)
MS3_00001505.1	6183.Smp_028130__mRNA	9.1e-162	574.7	FAM78A			family with sequence similarity 78, member
MS3_00001506.3	6183.Smp_028120__mRNA	0.0	1106.7	OPA1	GO:0000003,GO:0000166,GO:0000266,GO:0000287,GO:0000302,GO:0000303,GO:0001838,GO:0001841,GO:0001843,GO:0001882,GO:0001883,GO:0002009,GO:0002119,GO:0002164,GO:0002165,GO:0003008,GO:0003674,GO:0003824,GO:0003924,GO:0005488,GO:0005525,GO:0005575,GO:0005622,GO:0005623,GO:0005737,GO:0005739,GO:0005740,GO:0005741,GO:0005743,GO:0005758,GO:0006139,GO:0006152,GO:0006163,GO:0006184,GO:0006195,GO:0006725,GO:…	K17079	optic atrophy 1 (autosomal dominant)
MS3_00001506.1	6183.Smp_028120__mRNA	7e-149	531.9	OPA1	GO:0000003,GO:0000166,GO:0000266,GO:0000287,GO:0000302,GO:0000303,GO:0001838,GO:0001841,GO:0001843,GO:0001882,GO:0001883,GO:0002009,GO:0002119,GO:0002164,GO:0002165,GO:0003008,GO:0003674,GO:0003824,GO:0003924,GO:0005488,GO:0005525,GO:0005575,GO:0005622,GO:0005623,GO:0005737,GO:0005739,GO:0005740,GO:0005741,GO:0005743,GO:0005758,GO:0006139,GO:0006152,GO:0006163,GO:0006184,GO:0006195,GO:0006725,GO:…	K17079	optic atrophy 1 (autosomal dominant)
MS3_00001506.4	6183.Smp_028120__mRNA	0.0	1416.7	OPA1	GO:0000003,GO:0000166,GO:0000266,GO:0000287,GO:0000302,GO:0000303,GO:0001838,GO:0001841,GO:0001843,GO:0001882,GO:0001883,GO:0002009,GO:0002119,GO:0002164,GO:0002165,GO:0003008,GO:0003674,GO:0003824,GO:0003924,GO:0005488,GO:0005525,GO:0005575,GO:0005622,GO:0005623,GO:0005737,GO:0005739,GO:0005740,GO:0005741,GO:0005743,GO:0005758,GO:0006139,GO:0006152,GO:0006163,GO:0006184,GO:0006195,GO:0006725,GO:…	K17079	optic atrophy 1 (autosomal dominant)
MS3_00001506.2	6183.Smp_028120__mRNA	1.9e-205	720.3	OPA1	GO:0000003,GO:0000166,GO:0000266,GO:0000287,GO:0000302,GO:0000303,GO:0001838,GO:0001841,GO:0001843,GO:0001882,GO:0001883,GO:0002009,GO:0002119,GO:0002164,GO:0002165,GO:0003008,GO:0003674,GO:0003824,GO:0003924,GO:0005488,GO:0005525,GO:0005575,GO:0005622,GO:0005623,GO:0005737,GO:0005739,GO:0005740,GO:0005741,GO:0005743,GO:0005758,GO:0006139,GO:0006152,GO:0006163,GO:0006184,GO:0006195,GO:0006725,GO:…	K17079	optic atrophy 1 (autosomal dominant)
MS3_00001507.1	6183.Smp_137410__mRNA	0.0	1495.7	CAPN9	GO:0000768,GO:0000785,GO:0001666,GO:0001669,GO:0001701,GO:0001824,GO:0001896,GO:0003674,GO:0003824,GO:0004175,GO:0004197,GO:0004198,GO:0004871,GO:0005198,GO:0005488,GO:0005509,GO:0005515,GO:0005575,GO:0005622,GO:0005623,GO:0005634,GO:0005694,GO:0005737,GO:0005794,GO:0005829,GO:0005886,GO:0006355,GO:0006461,GO:0006508,GO:0006915,GO:0006949,GO:0006950,GO:0006970,GO:0006996,GO:0007010,GO:0007154,GO:…	K01367,K03853,K04740,K08573,K08576,K08577,K08578,K08580,K08581,K08585,K13442	Calpain-like cysteine peptidase
MS3_00001508.1	6183.Smp_028100.1__mRNA	4.2e-95	352.4	UBE2G1	GO:0000209,GO:0003674,GO:0003824,GO:0004842,GO:0006464,GO:0006508,GO:0006511,GO:0008150,GO:0008152,GO:0009056,GO:0009057,GO:0009987,GO:0016567,GO:0016874,GO:0016879,GO:0016881,GO:0019538,GO:0019787,GO:0019941,GO:0030163,GO:0032446,GO:0036211,GO:0043170,GO:0043412,GO:0043632,GO:0044237,GO:0044238,GO:0044248,GO:0044257,GO:0044260,GO:0044265,GO:0044267,GO:0051603,GO:0070534,GO:0070647,GO:0070936,GO:…	K10575	ubiquitin-conjugating enzyme E2G 1
MS3_00001508.2	6183.Smp_028100.1__mRNA	3.9e-93	345.9	UBE2G1	GO:0000209,GO:0003674,GO:0003824,GO:0004842,GO:0006464,GO:0006508,GO:0006511,GO:0008150,GO:0008152,GO:0009056,GO:0009057,GO:0009987,GO:0016567,GO:0016874,GO:0016879,GO:0016881,GO:0019538,GO:0019787,GO:0019941,GO:0030163,GO:0032446,GO:0036211,GO:0043170,GO:0043412,GO:0043632,GO:0044237,GO:0044238,GO:0044248,GO:0044257,GO:0044260,GO:0044265,GO:0044267,GO:0051603,GO:0070534,GO:0070647,GO:0070936,GO:…	K10575	ubiquitin-conjugating enzyme E2G 1
MS3_00001509.1	6183.Smp_137390__mRNA	8.4e-178	628.6	SLBP	GO:0000003,GO:0000070,GO:0000278,GO:0000280,GO:0000819,GO:0002009,GO:0002119,GO:0002164,GO:0003006,GO:0003674,GO:0003676,GO:0003723,GO:0003729,GO:0003730,GO:0005488,GO:0005575,GO:0005622,GO:0005623,GO:0005634,GO:0005654,GO:0005737,GO:0005829,GO:0006139,GO:0006259,GO:0006260,GO:0006261,GO:0006323,GO:0006351,GO:0006353,GO:0006366,GO:0006369,GO:0006396,GO:0006397,GO:0006398,GO:0006403,GO:0006405,GO:…	K18710	stem-loop binding protein
MS3_00001510.1	6183.Smp_028080__mRNA	5.4e-287	991.5	SPTLC1	GO:0002119,GO:0002164,GO:0002178,GO:0003674,GO:0003824,GO:0004758,GO:0005575,GO:0005622,GO:0005623,GO:0005737,GO:0005783,GO:0005789,GO:0006066,GO:0006576,GO:0006629,GO:0006643,GO:0006644,GO:0006665,GO:0006667,GO:0006670,GO:0006672,GO:0006684,GO:0006686,GO:0006793,GO:0006796,GO:0006807,GO:0007163,GO:0007275,GO:0008150,GO:0008152,GO:0008610,GO:0008654,GO:0009058,GO:0009308,GO:0009790,GO:0009791,GO:…	K00654	serine palmitoyltransferase, long chain base subunit 1
MS3_00001510.2	6183.Smp_028080__mRNA	2.5e-185	653.3	SPTLC1	GO:0002119,GO:0002164,GO:0002178,GO:0003674,GO:0003824,GO:0004758,GO:0005575,GO:0005622,GO:0005623,GO:0005737,GO:0005783,GO:0005789,GO:0006066,GO:0006576,GO:0006629,GO:0006643,GO:0006644,GO:0006665,GO:0006667,GO:0006670,GO:0006672,GO:0006684,GO:0006686,GO:0006793,GO:0006796,GO:0006807,GO:0007163,GO:0007275,GO:0008150,GO:0008152,GO:0008610,GO:0008654,GO:0009058,GO:0009308,GO:0009790,GO:0009791,GO:…	K00654	serine palmitoyltransferase, long chain base subunit 1
MS3_00001512.1	6183.Smp_028070.1__mRNA	0.0	1664.0	BICD1	GO:0000003,GO:0000226,GO:0000578,GO:0001664,GO:0001709,GO:0003002,GO:0003006,GO:0003008,GO:0003674,GO:0005102,GO:0005198,GO:0005200,GO:0005488,GO:0005515,GO:0005575,GO:0005576,GO:0005622,GO:0005623,GO:0005737,GO:0005794,GO:0005802,GO:0005829,GO:0005856,GO:0005886,GO:0006139,GO:0006396,GO:0006403,GO:0006725,GO:0006807,GO:0006810,GO:0006897,GO:0006928,GO:0006996,GO:0007010,GO:0007017,GO:0007018,GO:…	K18739	bicaudal D homolog
MS3_00001512.2	6183.Smp_028070.1__mRNA	0.0	1664.0	BICD1	GO:0000003,GO:0000226,GO:0000578,GO:0001664,GO:0001709,GO:0003002,GO:0003006,GO:0003008,GO:0003674,GO:0005102,GO:0005198,GO:0005200,GO:0005488,GO:0005515,GO:0005575,GO:0005576,GO:0005622,GO:0005623,GO:0005737,GO:0005794,GO:0005802,GO:0005829,GO:0005856,GO:0005886,GO:0006139,GO:0006396,GO:0006403,GO:0006725,GO:0006807,GO:0006810,GO:0006897,GO:0006928,GO:0006996,GO:0007010,GO:0007017,GO:0007018,GO:…	K18739	bicaudal D homolog
MS3_00001512.3	6183.Smp_028060__mRNA	8.3e-83	311.6				Surfeit locus protein 6
MS3_00001512.4	6183.Smp_028060__mRNA	2.5e-73	280.0				Surfeit locus protein 6
MS3_00001514.2	6183.Smp_028040__mRNA	1.1e-125	454.5	SRGAP1	GO:0000003,GO:0000226,GO:0000902,GO:0000904,GO:0001667,GO:0003363,GO:0003674,GO:0005083,GO:0005096,GO:0005099,GO:0005100,GO:0005488,GO:0005515,GO:0005575,GO:0005622,GO:0005623,GO:0005634,GO:0005737,GO:0005829,GO:0005856,GO:0005886,GO:0005912,GO:0005938,GO:0006140,GO:0006928,GO:0006935,GO:0006996,GO:0007010,GO:0007017,GO:0007049,GO:0007059,GO:0007126,GO:0007154,GO:0007155,GO:0007165,GO:0007264,GO:…	K07526	slit-robo rho GTPase activating protein
MS3_00001514.3	6183.Smp_028040__mRNA	5.3e-25	119.4	SRGAP1	GO:0000003,GO:0000226,GO:0000902,GO:0000904,GO:0001667,GO:0003363,GO:0003674,GO:0005083,GO:0005096,GO:0005099,GO:0005100,GO:0005488,GO:0005515,GO:0005575,GO:0005622,GO:0005623,GO:0005634,GO:0005737,GO:0005829,GO:0005856,GO:0005886,GO:0005912,GO:0005938,GO:0006140,GO:0006928,GO:0006935,GO:0006996,GO:0007010,GO:0007017,GO:0007049,GO:0007059,GO:0007126,GO:0007154,GO:0007155,GO:0007165,GO:0007264,GO:…	K07526	slit-robo rho GTPase activating protein
MS3_00001514.1	6183.Smp_028040__mRNA	0.0	1562.7	SRGAP1	GO:0000003,GO:0000226,GO:0000902,GO:0000904,GO:0001667,GO:0003363,GO:0003674,GO:0005083,GO:0005096,GO:0005099,GO:0005100,GO:0005488,GO:0005515,GO:0005575,GO:0005622,GO:0005623,GO:0005634,GO:0005737,GO:0005829,GO:0005856,GO:0005886,GO:0005912,GO:0005938,GO:0006140,GO:0006928,GO:0006935,GO:0006996,GO:0007010,GO:0007017,GO:0007049,GO:0007059,GO:0007126,GO:0007154,GO:0007155,GO:0007165,GO:0007264,GO:…	K07526	slit-robo rho GTPase activating protein
MS3_00001515.1	6183.Smp_137380__mRNA	1.3e-147	527.7	SNIP1	GO:0000003,GO:0002119,GO:0002164,GO:0003674,GO:0004857,GO:0004864,GO:0005575,GO:0005622,GO:0005623,GO:0005634,GO:0005737,GO:0006139,GO:0006355,GO:0006396,GO:0006725,GO:0006807,GO:0006810,GO:0006897,GO:0006898,GO:0007154,GO:0007165,GO:0007243,GO:0007249,GO:0007275,GO:0008150,GO:0008152,GO:0009653,GO:0009790,GO:0009791,GO:0009792,GO:0009889,GO:0009892,GO:0009987,GO:0010033,GO:0010171,GO:0010467,GO:…	K13108	Smad nuclear interacting protein 1
MS3_00001516.1	6183.Smp_137370__mRNA	0.0	1231.1	CDK17	GO:0000003,GO:0000166,GO:0001882,GO:0001883,GO:0002790,GO:0002791,GO:0003001,GO:0003674,GO:0003824,GO:0004672,GO:0004674,GO:0004871,GO:0005488,GO:0005515,GO:0005524,GO:0005575,GO:0005622,GO:0005623,GO:0005737,GO:0005886,GO:0006464,GO:0006468,GO:0006793,GO:0006796,GO:0006810,GO:0006887,GO:0007154,GO:0007165,GO:0007267,GO:0007275,GO:0007276,GO:0007283,GO:0007399,GO:0008021,GO:0008150,GO:0008152,GO:…	K08820,K15595,K15596	Cyclin-Dependent Kinase
MS3_00001516.2	6183.Smp_137370__mRNA	0.0	1231.1	CDK17	GO:0000003,GO:0000166,GO:0001882,GO:0001883,GO:0002790,GO:0002791,GO:0003001,GO:0003674,GO:0003824,GO:0004672,GO:0004674,GO:0004871,GO:0005488,GO:0005515,GO:0005524,GO:0005575,GO:0005622,GO:0005623,GO:0005737,GO:0005886,GO:0006464,GO:0006468,GO:0006793,GO:0006796,GO:0006810,GO:0006887,GO:0007154,GO:0007165,GO:0007267,GO:0007275,GO:0007276,GO:0007283,GO:0007399,GO:0008021,GO:0008150,GO:0008152,GO:…	K08820,K15595,K15596	Cyclin-Dependent Kinase
MS3_00001517.1	6183.Smp_118040__mRNA	8.6e-197	691.8	PRLHR	GO:0000003,GO:0001653,GO:0003008,GO:0003674,GO:0004871,GO:0004872,GO:0004888,GO:0004930,GO:0005488,GO:0005575,GO:0005623,GO:0005886,GO:0005887,GO:0007154,GO:0007165,GO:0007166,GO:0007186,GO:0007218,GO:0007267,GO:0007268,GO:0007565,GO:0007610,GO:0007631,GO:0008150,GO:0008152,GO:0008188,GO:0008528,GO:0009966,GO:0009967,GO:0009987,GO:0010627,GO:0010646,GO:0010647,GO:0010740,GO:0010817,GO:0016020,GO:…	K04205,K04209,K04314,K08375	Prolactin releasing hormone receptor
MS3_00001519.1	6183.Smp_027990__mRNA	2.5e-259	900.6	NKX2-1	GO:0000003,GO:0000122,GO:0000902,GO:0000904,GO:0000975,GO:0000981,GO:0001067,GO:0001071,GO:0001763,GO:0001764,GO:0001990,GO:0002009,GO:0002016,GO:0002237,GO:0003002,GO:0003006,GO:0003008,GO:0003013,GO:0003044,GO:0003073,GO:0003081,GO:0003674,GO:0003676,GO:0003677,GO:0003700,GO:0003705,GO:0005488,GO:0005575,GO:0005622,GO:0005623,GO:0005634,GO:0005654,GO:0005667,GO:0006139,GO:0006351,GO:0006355,GO:…	K09342,K09344	NK2 homeobox
MS3_00001519.2	6183.Smp_027990__mRNA	1e-255	888.6	NKX2-1	GO:0000003,GO:0000122,GO:0000902,GO:0000904,GO:0000975,GO:0000981,GO:0001067,GO:0001071,GO:0001763,GO:0001764,GO:0001990,GO:0002009,GO:0002016,GO:0002237,GO:0003002,GO:0003006,GO:0003008,GO:0003013,GO:0003044,GO:0003073,GO:0003081,GO:0003674,GO:0003676,GO:0003677,GO:0003700,GO:0003705,GO:0005488,GO:0005575,GO:0005622,GO:0005623,GO:0005634,GO:0005654,GO:0005667,GO:0006139,GO:0006351,GO:0006355,GO:…	K09342,K09344	NK2 homeobox
MS3_00001520.1	31033.ENSTRUP00000011766	0.0	1186.4	DHX16	GO:0001704,GO:0001706,GO:0007275,GO:0007369,GO:0007492,GO:0008150,GO:0009653,GO:0009790,GO:0009888,GO:0009987,GO:0030154,GO:0032501,GO:0032502,GO:0035987,GO:0044699,GO:0044707,GO:0044763,GO:0044767,GO:0048598,GO:0048646,GO:0048856,GO:0048869	K12813	DEAH (Asp-Glu-Ala-His) box polypeptide 16
MS3_00001521.1	6183.Smp_137330__mRNA	1.7e-206	723.8	SDS	GO:0001101,GO:0003674,GO:0003824,GO:0003941,GO:0005488,GO:0005515,GO:0005575,GO:0005622,GO:0005623,GO:0005737,GO:0005739,GO:0005975,GO:0005996,GO:0006006,GO:0006082,GO:0006090,GO:0006094,GO:0006520,GO:0006563,GO:0006565,GO:0006807,GO:0007584,GO:0008150,GO:0008152,GO:0009056,GO:0009058,GO:0009063,GO:0009069,GO:0009071,GO:0009605,GO:0009719,GO:0009987,GO:0009991,GO:0010033,GO:0010243,GO:0014070,GO:…	K17989	Serine dehydratase
MS3_00001521.2	6183.Smp_137330__mRNA	0.0	1812.0	SDS	GO:0001101,GO:0003674,GO:0003824,GO:0003941,GO:0005488,GO:0005515,GO:0005575,GO:0005622,GO:0005623,GO:0005737,GO:0005739,GO:0005975,GO:0005996,GO:0006006,GO:0006082,GO:0006090,GO:0006094,GO:0006520,GO:0006563,GO:0006565,GO:0006807,GO:0007584,GO:0008150,GO:0008152,GO:0009056,GO:0009058,GO:0009063,GO:0009069,GO:0009071,GO:0009605,GO:0009719,GO:0009987,GO:0009991,GO:0010033,GO:0010243,GO:0014070,GO:…	K17989	Serine dehydratase
MS3_00001523.1	7668.SPU_015078tr	7.2e-11	73.6				7 transmembrane receptor (rhodopsin family)
MS3_00001523.2	7668.SPU_015078tr	7.6e-11	73.6				7 transmembrane receptor (rhodopsin family)
MS3_00001524.1	7668.SPU_014205tr	8.5e-07	60.1				Receptor
MS3_00001525.1	7668.SPU_014380tr	2e-08	65.5				Tachykinin receptor
MS3_00001526.1	13735.ENSPSIP00000000799	2.2e-101	374.8				Reverse transcriptase (RNA-dependent DNA polymerase)
MS3_00001527.1	7668.SPU_014380tr	4.4e-08	64.3				Tachykinin receptor
MS3_00001529.1	7668.SPU_014380tr	4.5e-08	64.3				Tachykinin receptor
MS3_00001530.1	6183.Smp_168080__mRNA	2.7e-17	93.2				Cupin domain
MS3_00001530.2	6183.Smp_168080__mRNA	5.4e-18	95.9				Cupin domain
MS3_00001531.2	6183.Smp_168070__mRNA	3.2e-229	799.7	NGFR	GO:0000902,GO:0000904,GO:0001540,GO:0001942,GO:0002237,GO:0003008,GO:0003254,GO:0003674,GO:0004871,GO:0004872,GO:0004888,GO:0005035,GO:0005488,GO:0005515,GO:0005575,GO:0005576,GO:0005622,GO:0005623,GO:0005634,GO:0005635,GO:0005654,GO:0005737,GO:0005768,GO:0005783,GO:0005791,GO:0005794,GO:0005829,GO:0005886,GO:0005887,GO:0006508,GO:0006810,GO:0006886,GO:0006915,GO:0006917,GO:0006928,GO:0006935,GO:…	K02583	nerve growth factor receptor
MS3_00001531.3	6183.Smp_168070__mRNA	3.6e-229	799.7	NGFR	GO:0000902,GO:0000904,GO:0001540,GO:0001942,GO:0002237,GO:0003008,GO:0003254,GO:0003674,GO:0004871,GO:0004872,GO:0004888,GO:0005035,GO:0005488,GO:0005515,GO:0005575,GO:0005576,GO:0005622,GO:0005623,GO:0005634,GO:0005635,GO:0005654,GO:0005737,GO:0005768,GO:0005783,GO:0005791,GO:0005794,GO:0005829,GO:0005886,GO:0005887,GO:0006508,GO:0006810,GO:0006886,GO:0006915,GO:0006917,GO:0006928,GO:0006935,GO:…	K02583	nerve growth factor receptor
MS3_00001531.1	6183.Smp_168070__mRNA	7.6e-111	405.2	NGFR	GO:0000902,GO:0000904,GO:0001540,GO:0001942,GO:0002237,GO:0003008,GO:0003254,GO:0003674,GO:0004871,GO:0004872,GO:0004888,GO:0005035,GO:0005488,GO:0005515,GO:0005575,GO:0005576,GO:0005622,GO:0005623,GO:0005634,GO:0005635,GO:0005654,GO:0005737,GO:0005768,GO:0005783,GO:0005791,GO:0005794,GO:0005829,GO:0005886,GO:0005887,GO:0006508,GO:0006810,GO:0006886,GO:0006915,GO:0006917,GO:0006928,GO:0006935,GO:…	K02583	nerve growth factor receptor
MS3_00001532.1	6183.Smp_152170__mRNA	1.1e-104	387.5	KCTD3	GO:0007275,GO:0008150,GO:0009790,GO:0009792,GO:0032501,GO:0032502,GO:0044699,GO:0044707,GO:0044767,GO:0048856		Potassium channel tetramerisation domain containing 3
MS3_00001533.1	6183.Smp_179770__mRNA	0.0	1593.2		GO:0002165,GO:0003674,GO:0005083,GO:0005096,GO:0005099,GO:0005100,GO:0006140,GO:0007275,GO:0007444,GO:0007478,GO:0007480,GO:0007552,GO:0007560,GO:0008047,GO:0008150,GO:0009118,GO:0009653,GO:0009791,GO:0009886,GO:0009887,GO:0009894,GO:0009966,GO:0010646,GO:0019219,GO:0019220,GO:0019222,GO:0023051,GO:0030234,GO:0030695,GO:0030811,GO:0031323,GO:0031329,GO:0032318,GO:0032319,GO:0032320,GO:0032321,GO:…		RhoGAP domain
MS3_00001533.2	4956.XP_002498478.1	4.3e-08	65.5	FG05633.1	GO:0001402,GO:0003674,GO:0004871,GO:0004872,GO:0004888,GO:0005034,GO:0005575,GO:0005576,GO:0005623,GO:0005886,GO:0005887,GO:0006950,GO:0006970,GO:0006972,GO:0007154,GO:0007163,GO:0007165,GO:0007231,GO:0007232,GO:0008150,GO:0009628,GO:0009987,GO:0016020,GO:0016021,GO:0023052,GO:0030010,GO:0030427,GO:0030447,GO:0031224,GO:0031226,GO:0033554,GO:0038023,GO:0040007,GO:0044425,GO:0044459,GO:0044464,GO:…	K19848,K19849	Inherit from ascNOG: mucin family signaling protein Msb2
MS3_00001534.1	6183.Smp_180160__mRNA	7e-232	808.5	ARHGAP27	GO:0003674,GO:0005083,GO:0005096,GO:0005099,GO:0005100,GO:0005488,GO:0005515,GO:0005575,GO:0005622,GO:0005623,GO:0005737,GO:0006140,GO:0006810,GO:0006897,GO:0006898,GO:0008047,GO:0008150,GO:0009118,GO:0009894,GO:0009966,GO:0010646,GO:0016020,GO:0016192,GO:0017124,GO:0019219,GO:0019220,GO:0019222,GO:0019904,GO:0023051,GO:0030234,GO:0030675,GO:0030695,GO:0030811,GO:0031323,GO:0031329,GO:0032318,GO:…		rho GTPase activating protein
MS3_00001534.2	6183.Smp_180160__mRNA	9.8e-253	877.9	ARHGAP27	GO:0003674,GO:0005083,GO:0005096,GO:0005099,GO:0005100,GO:0005488,GO:0005515,GO:0005575,GO:0005622,GO:0005623,GO:0005737,GO:0006140,GO:0006810,GO:0006897,GO:0006898,GO:0008047,GO:0008150,GO:0009118,GO:0009894,GO:0009966,GO:0010646,GO:0016020,GO:0016192,GO:0017124,GO:0019219,GO:0019220,GO:0019222,GO:0019904,GO:0023051,GO:0030234,GO:0030675,GO:0030695,GO:0030811,GO:0031323,GO:0031329,GO:0032318,GO:…		rho GTPase activating protein
MS3_00001535.1	6183.Smp_180170__mRNA	1.2e-110	404.4	UBE2S	GO:0000151,GO:0000152,GO:0000209,GO:0000278,GO:0000280,GO:0002165,GO:0003674,GO:0003824,GO:0004842,GO:0005575,GO:0005622,GO:0005623,GO:0005634,GO:0005680,GO:0006461,GO:0006464,GO:0006508,GO:0006511,GO:0006996,GO:0007049,GO:0007067,GO:0007275,GO:0007444,GO:0007472,GO:0007476,GO:0007552,GO:0007560,GO:0008150,GO:0008152,GO:0009056,GO:0009057,GO:0009653,GO:0009791,GO:0009886,GO:0009887,GO:0009893,GO:…	K10583	ubiquitin-conjugating enzyme e2S
MS3_00001537.2	6183.Smp_175690.2__mRNA	6.2e-240	835.1	NOVA1	GO:0000375,GO:0000377,GO:0000398,GO:0003008,GO:0003674,GO:0003676,GO:0003723,GO:0003729,GO:0005488,GO:0005515,GO:0005575,GO:0005622,GO:0005623,GO:0005634,GO:0006139,GO:0006396,GO:0006397,GO:0006725,GO:0006807,GO:0007154,GO:0007267,GO:0007268,GO:0007275,GO:0007399,GO:0007610,GO:0007626,GO:0008150,GO:0008152,GO:0008380,GO:0009987,GO:0010467,GO:0016070,GO:0016071,GO:0019226,GO:0023052,GO:0032501,GO:…	K14944	Neuro-oncological ventral antigen
MS3_00001538.2	6183.Smp_097470__mRNA	1.7e-289	1000.7				Guanylate cyclase
MS3_00001539.1	6183.Smp_097490__mRNA	1.3e-91	340.9		GO:0000003,GO:0002119,GO:0002164,GO:0007275,GO:0008150,GO:0009791,GO:0032501,GO:0032502,GO:0040007,GO:0044699,GO:0044707		tubulin polymerization-promoting protein family member
MS3_00001541.1	6183.Smp_175720__mRNA	6.9e-171	606.7	TRIM9	GO:0000902,GO:0000904,GO:0001505,GO:0003001,GO:0003008,GO:0003674,GO:0003824,GO:0004842,GO:0005102,GO:0005488,GO:0005515,GO:0005575,GO:0005622,GO:0005623,GO:0005737,GO:0005856,GO:0006464,GO:0006508,GO:0006511,GO:0006810,GO:0006836,GO:0006887,GO:0006928,GO:0006935,GO:0007154,GO:0007165,GO:0007166,GO:0007267,GO:0007268,GO:0007269,GO:0007275,GO:0007399,GO:0007409,GO:0007411,GO:0007568,GO:0008021,GO:…	K10649	tripartite motif containing
MS3_00001541.2	6183.Smp_175720__mRNA	7e-171	606.7	TRIM9	GO:0000902,GO:0000904,GO:0001505,GO:0003001,GO:0003008,GO:0003674,GO:0003824,GO:0004842,GO:0005102,GO:0005488,GO:0005515,GO:0005575,GO:0005622,GO:0005623,GO:0005737,GO:0005856,GO:0006464,GO:0006508,GO:0006511,GO:0006810,GO:0006836,GO:0006887,GO:0006928,GO:0006935,GO:0007154,GO:0007165,GO:0007166,GO:0007267,GO:0007268,GO:0007269,GO:0007275,GO:0007399,GO:0007409,GO:0007411,GO:0007568,GO:0008021,GO:…	K10649	tripartite motif containing
MS3_00001543.1	6183.Smp_152170__mRNA	0.0	1146.3	KCTD3	GO:0007275,GO:0008150,GO:0009790,GO:0009792,GO:0032501,GO:0032502,GO:0044699,GO:0044707,GO:0044767,GO:0048856		Potassium channel tetramerisation domain containing 3
MS3_00001550.1	6183.Smp_132770__mRNA	1.1e-232	811.2			K11971,K11972	Ring finger protein
MS3_00001550.2	6183.Smp_132770__mRNA	5.1e-214	748.8			K11971,K11972	Ring finger protein
MS3_00001551.1	6183.Smp_019380__mRNA	0.0	1467.2	EIF2B5	GO:0000003,GO:0001508,GO:0001541,GO:0002119,GO:0002164,GO:0003006,GO:0003008,GO:0003674,GO:0003676,GO:0003723,GO:0003743,GO:0005085,GO:0005488,GO:0005515,GO:0005575,GO:0005622,GO:0005623,GO:0005634,GO:0005737,GO:0005829,GO:0005851,GO:0006412,GO:0006413,GO:0006417,GO:0006446,GO:0006950,GO:0007154,GO:0007272,GO:0007275,GO:0007399,GO:0007417,GO:0007548,GO:0008135,GO:0008150,GO:0008152,GO:0008366,GO:…	K03240	eukaryotic translation initiation factor 2B, subunit 5 epsilon
MS3_00001552.1	6183.Smp_132750__mRNA	6e-121	439.1		GO:0000003,GO:0000166,GO:0000902,GO:0000904,GO:0001664,GO:0001882,GO:0001883,GO:0002119,GO:0002164,GO:0002251,GO:0002376,GO:0002385,GO:0003008,GO:0003674,GO:0003824,GO:0003924,GO:0004871,GO:0005102,GO:0005488,GO:0005515,GO:0005525,GO:0005575,GO:0005622,GO:0005623,GO:0005737,GO:0005834,GO:0005886,GO:0006139,GO:0006152,GO:0006163,GO:0006184,GO:0006195,GO:0006725,GO:0006753,GO:0006793,GO:0006796,GO:…	K04634	Guanine nucleotide binding protein (G protein)
MS3_00001553.1	6945.ISCW008109-PA	5.8e-40	168.7		GO:0000902,GO:0000904,GO:0001664,GO:0002251,GO:0002376,GO:0002385,GO:0003008,GO:0003674,GO:0003824,GO:0003924,GO:0004871,GO:0005102,GO:0005488,GO:0005515,GO:0005575,GO:0005622,GO:0005623,GO:0005834,GO:0005886,GO:0006139,GO:0006152,GO:0006163,GO:0006184,GO:0006195,GO:0006725,GO:0006753,GO:0006793,GO:0006796,GO:0006807,GO:0006810,GO:0006897,GO:0006928,GO:0006935,GO:0006955,GO:0007154,GO:0007165,GO:…	K04634	G_alpha
MS3_00001554.1	6183.Smp_152180__mRNA	8.7e-243	844.7	YPEL2	GO:0002165,GO:0005575,GO:0005622,GO:0005623,GO:0005634,GO:0005730,GO:0007275,GO:0007444,GO:0007472,GO:0007476,GO:0007552,GO:0007560,GO:0008150,GO:0009653,GO:0009791,GO:0009886,GO:0009887,GO:0009966,GO:0009968,GO:0010627,GO:0010646,GO:0010648,GO:0010741,GO:0023051,GO:0023057,GO:0031641,GO:0031644,GO:0031974,GO:0031981,GO:0032501,GO:0032502,GO:0035107,GO:0035114,GO:0035120,GO:0035220,GO:0043226,GO:…		Yippee-like
MS3_00001557.2	6183.Smp_019340.2__mRNA	2.7e-105	386.7	TSPAN3	GO:0005575,GO:0016020,GO:0016021,GO:0031224,GO:0044425	K17293	tetraspanin-3-like
MS3_00001557.3	6183.Smp_019340.2__mRNA	3e-105	386.7	TSPAN3	GO:0005575,GO:0016020,GO:0016021,GO:0031224,GO:0044425	K17293	tetraspanin-3-like
MS3_00001557.1	6183.Smp_019340.2__mRNA	4.4e-122	442.6	TSPAN3	GO:0005575,GO:0016020,GO:0016021,GO:0031224,GO:0044425	K17293	tetraspanin-3-like
MS3_00001558.1	6183.Smp_132740__mRNA	1.1e-145	521.2	FADS1	GO:0000038,GO:0000248,GO:0001676,GO:0003674,GO:0003824,GO:0004768,GO:0005575,GO:0005622,GO:0005623,GO:0005634,GO:0005737,GO:0005783,GO:0005789,GO:0005886,GO:0005887,GO:0006082,GO:0006355,GO:0006629,GO:0006631,GO:0006633,GO:0006636,GO:0006644,GO:0006690,GO:0006793,GO:0006796,GO:0006950,GO:0007154,GO:0007267,GO:0007568,GO:0007584,GO:0008150,GO:0008152,GO:0008610,GO:0008654,GO:0009058,GO:0009267,GO:…	K10224,K10225,K10226	fatty acid desaturase
MS3_00001558.2	6183.Smp_132740__mRNA	3.1e-179	632.9	FADS1	GO:0000038,GO:0000248,GO:0001676,GO:0003674,GO:0003824,GO:0004768,GO:0005575,GO:0005622,GO:0005623,GO:0005634,GO:0005737,GO:0005783,GO:0005789,GO:0005886,GO:0005887,GO:0006082,GO:0006355,GO:0006629,GO:0006631,GO:0006633,GO:0006636,GO:0006644,GO:0006690,GO:0006793,GO:0006796,GO:0006950,GO:0007154,GO:0007267,GO:0007568,GO:0007584,GO:0008150,GO:0008152,GO:0008610,GO:0008654,GO:0009058,GO:0009267,GO:…	K10224,K10225,K10226	fatty acid desaturase
MS3_00001558.3	6183.Smp_132740__mRNA	9.5e-245	850.9	FADS1	GO:0000038,GO:0000248,GO:0001676,GO:0003674,GO:0003824,GO:0004768,GO:0005575,GO:0005622,GO:0005623,GO:0005634,GO:0005737,GO:0005783,GO:0005789,GO:0005886,GO:0005887,GO:0006082,GO:0006355,GO:0006629,GO:0006631,GO:0006633,GO:0006636,GO:0006644,GO:0006690,GO:0006793,GO:0006796,GO:0006950,GO:0007154,GO:0007267,GO:0007568,GO:0007584,GO:0008150,GO:0008152,GO:0008610,GO:0008654,GO:0009058,GO:0009267,GO:…	K10224,K10225,K10226	fatty acid desaturase
MS3_00001558.4	6183.Smp_132740__mRNA	9.3e-259	897.5	FADS1	GO:0000038,GO:0000248,GO:0001676,GO:0003674,GO:0003824,GO:0004768,GO:0005575,GO:0005622,GO:0005623,GO:0005634,GO:0005737,GO:0005783,GO:0005789,GO:0005886,GO:0005887,GO:0006082,GO:0006355,GO:0006629,GO:0006631,GO:0006633,GO:0006636,GO:0006644,GO:0006690,GO:0006793,GO:0006796,GO:0006950,GO:0007154,GO:0007267,GO:0007568,GO:0007584,GO:0008150,GO:0008152,GO:0008610,GO:0008654,GO:0009058,GO:0009267,GO:…	K10224,K10225,K10226	fatty acid desaturase
MS3_00001560.1	6183.Smp_019310__mRNA	1.2e-52	210.7	DYNLL1	GO:0000003,GO:0000226,GO:0000743,GO:0000746,GO:0000747,GO:0003006,GO:0005575,GO:0005622,GO:0005623,GO:0005634,GO:0005737,GO:0005829,GO:0005856,GO:0005868,GO:0005875,GO:0006810,GO:0006928,GO:0006996,GO:0007010,GO:0007017,GO:0007018,GO:0007049,GO:0007097,GO:0007126,GO:0008150,GO:0009653,GO:0009987,GO:0010970,GO:0015630,GO:0016043,GO:0019953,GO:0022402,GO:0022413,GO:0022414,GO:0030029,GO:0030154,GO:…	K10418	Dynein light chain
MS3_00001562.1	5833.PF14_0084	8.7e-08	63.9				Inherit from apiNOG: Protein of unknown function (DUF3645)
MS3_00001564.1	7029.ACYPI009325-PA	2.6e-48	197.2	PKA-R2	GO:0000902,GO:0000904,GO:0001932,GO:0003674,GO:0005488,GO:0005515,GO:0005575,GO:0005622,GO:0005623,GO:0005737,GO:0005952,GO:0006464,GO:0006468,GO:0006793,GO:0006796,GO:0006928,GO:0006935,GO:0007275,GO:0007399,GO:0007409,GO:0007411,GO:0007610,GO:0007622,GO:0007623,GO:0007626,GO:0008150,GO:0008152,GO:0008603,GO:0009605,GO:0009653,GO:0009719,GO:0009987,GO:0010033,GO:0010243,GO:0014070,GO:0016043,GO:…	K04739	CAMP-dependent protein kinase
MS3_00001566.1	7897.ENSLACP00000008526	6.9e-14	84.0	ANK3	GO:0000003,GO:0000278,GO:0000281,GO:0000323,GO:0000902,GO:0000904,GO:0000910,GO:0001508,GO:0002028,GO:0003008,GO:0003254,GO:0003674,GO:0005198,GO:0005200,GO:0005488,GO:0005515,GO:0005575,GO:0005622,GO:0005623,GO:0005737,GO:0005764,GO:0005773,GO:0005783,GO:0005794,GO:0005829,GO:0005856,GO:0005886,GO:0005911,GO:0006605,GO:0006612,GO:0006810,GO:0006886,GO:0006892,GO:0006893,GO:0006928,GO:0006935,GO:…	K10380	ankyrin 3, node of Ranvier (ankyrin G)
MS3_00001566.2	7668.SPU_001383tr	6.3e-16	90.5				Ankyrin Repeat Protein
MS3_00001568.1	6183.Smp_132700__mRNA	0.0	1585.1				nephrosis 1, congenital, Finnish type (nephrin)
MS3_00001568.2	6183.Smp_132700__mRNA	0.0	1585.1				nephrosis 1, congenital, Finnish type (nephrin)
MS3_00001570.1	7070.TC001808-PA	1.4e-85	323.2				Inherit from opiNOG: to reverse transcriptase
MS3_00001571.1	6183.Smp_019190__mRNA	0.0	1376.7	SLU7	GO:0000003,GO:0000226,GO:0000245,GO:0000278,GO:0000375,GO:0000377,GO:0000380,GO:0000386,GO:0000389,GO:0000398,GO:0002119,GO:0002164,GO:0003006,GO:0003674,GO:0003676,GO:0003723,GO:0003824,GO:0005488,GO:0005575,GO:0005622,GO:0005623,GO:0005634,GO:0005654,GO:0005681,GO:0005737,GO:0006139,GO:0006376,GO:0006396,GO:0006397,GO:0006725,GO:0006807,GO:0006810,GO:0006886,GO:0006950,GO:0006996,GO:0007010,GO:…	K12819	SLU7 splicing factor homolog (S. cerevisiae)
MS3_00001571.2	6183.Smp_117990__mRNA	1.9e-27	127.9				Retrotransposon protein
MS3_00001572.1	6183.Smp_132690__mRNA	8e-86	321.6	RUVBL2	GO:0000003,GO:0000075,GO:0000077,GO:0000123,GO:0000228,GO:0000785,GO:0000790,GO:0000910,GO:0000988,GO:0000989,GO:0002119,GO:0002164,GO:0003006,GO:0003674,GO:0003678,GO:0003712,GO:0003714,GO:0003824,GO:0004003,GO:0004386,GO:0005488,GO:0005515,GO:0005575,GO:0005622,GO:0005623,GO:0005634,GO:0005654,GO:0005694,GO:0005737,GO:0005856,GO:0005875,GO:0006139,GO:0006152,GO:0006163,GO:0006195,GO:0006200,GO:…	K11338	RuvB-like 2 (E. coli)
MS3_00001572.2	7739.JGI231908	3.3e-138	496.5	RUVBL2	GO:0000003,GO:0000075,GO:0000077,GO:0000123,GO:0000228,GO:0000785,GO:0000790,GO:0000910,GO:0000988,GO:0000989,GO:0002119,GO:0002164,GO:0003006,GO:0003674,GO:0003678,GO:0003712,GO:0003714,GO:0003824,GO:0004003,GO:0004386,GO:0005488,GO:0005515,GO:0005575,GO:0005622,GO:0005623,GO:0005634,GO:0005654,GO:0005694,GO:0005737,GO:0005856,GO:0005875,GO:0006139,GO:0006152,GO:0006163,GO:0006195,GO:0006200,GO:…	K11338	RuvB-like 2 (E. coli)
MS3_00001572.3	28377.ENSACAP00000012476	3.4e-120	436.4	RUVBL2	GO:0000003,GO:0000075,GO:0000077,GO:0000123,GO:0000228,GO:0000785,GO:0000790,GO:0000910,GO:0000988,GO:0000989,GO:0002119,GO:0002164,GO:0003006,GO:0003674,GO:0003678,GO:0003712,GO:0003714,GO:0003824,GO:0004003,GO:0004386,GO:0005488,GO:0005515,GO:0005575,GO:0005622,GO:0005623,GO:0005634,GO:0005654,GO:0005694,GO:0005737,GO:0005856,GO:0005875,GO:0006139,GO:0006152,GO:0006163,GO:0006195,GO:0006200,GO:…	K11338	RuvB-like 2 (E. coli)
MS3_00001572.5	7739.JGI231908	2.1e-199	700.3	RUVBL2	GO:0000003,GO:0000075,GO:0000077,GO:0000123,GO:0000228,GO:0000785,GO:0000790,GO:0000910,GO:0000988,GO:0000989,GO:0002119,GO:0002164,GO:0003006,GO:0003674,GO:0003678,GO:0003712,GO:0003714,GO:0003824,GO:0004003,GO:0004386,GO:0005488,GO:0005515,GO:0005575,GO:0005622,GO:0005623,GO:0005634,GO:0005654,GO:0005694,GO:0005737,GO:0005856,GO:0005875,GO:0006139,GO:0006152,GO:0006163,GO:0006195,GO:0006200,GO:…	K11338	RuvB-like 2 (E. coli)
MS3_00001573.1	6183.Smp_019170__mRNA	0.0	1876.3	KDM5A	GO:0000003,GO:0000118,GO:0000122,GO:0000228,GO:0000785,GO:0000790,GO:0000988,GO:0000989,GO:0001071,GO:0001085,GO:0003674,GO:0003676,GO:0003677,GO:0003682,GO:0003700,GO:0003712,GO:0003714,GO:0003824,GO:0004402,GO:0005488,GO:0005515,GO:0005575,GO:0005622,GO:0005623,GO:0005634,GO:0005654,GO:0005694,GO:0005730,GO:0005737,GO:0006139,GO:0006325,GO:0006351,GO:0006355,GO:0006357,GO:0006366,GO:0006464,GO:…	K11446,K19952	lysine (K)-specific demethylase
MS3_00001573.2	6183.Smp_019170__mRNA	0.0	3098.1	KDM5A	GO:0000003,GO:0000118,GO:0000122,GO:0000228,GO:0000785,GO:0000790,GO:0000988,GO:0000989,GO:0001071,GO:0001085,GO:0003674,GO:0003676,GO:0003677,GO:0003682,GO:0003700,GO:0003712,GO:0003714,GO:0003824,GO:0004402,GO:0005488,GO:0005515,GO:0005575,GO:0005622,GO:0005623,GO:0005634,GO:0005654,GO:0005694,GO:0005730,GO:0005737,GO:0006139,GO:0006325,GO:0006351,GO:0006355,GO:0006357,GO:0006366,GO:0006464,GO:…	K11446,K19952	lysine (K)-specific demethylase
MS3_00001574.1	6183.Smp_132670.1__mRNA	1.2e-77	294.3	MYL9	GO:0000003,GO:0000278,GO:0000281,GO:0000902,GO:0000904,GO:0000910,GO:0001667,GO:0001700,GO:0001725,GO:0001736,GO:0001738,GO:0002009,GO:0002119,GO:0002164,GO:0002165,GO:0003002,GO:0003006,GO:0003008,GO:0003012,GO:0003674,GO:0005198,GO:0005488,GO:0005509,GO:0005515,GO:0005575,GO:0005576,GO:0005622,GO:0005623,GO:0005737,GO:0005819,GO:0005829,GO:0005856,GO:0005859,GO:0005886,GO:0005912,GO:0005938,GO:…	K12755,K12757	myosin, light chain
MS3_00001574.2	6183.Smp_132670.1__mRNA	1.4e-108	397.5	MYL9	GO:0000003,GO:0000278,GO:0000281,GO:0000902,GO:0000904,GO:0000910,GO:0001667,GO:0001700,GO:0001725,GO:0001736,GO:0001738,GO:0002009,GO:0002119,GO:0002164,GO:0002165,GO:0003002,GO:0003006,GO:0003008,GO:0003012,GO:0003674,GO:0005198,GO:0005488,GO:0005509,GO:0005515,GO:0005575,GO:0005576,GO:0005622,GO:0005623,GO:0005737,GO:0005819,GO:0005829,GO:0005856,GO:0005859,GO:0005886,GO:0005912,GO:0005938,GO:…	K12755,K12757	myosin, light chain
MS3_00001576.3	6183.Smp_176630__mRNA	1.1e-192	677.9	EEFSEC	GO:0000049,GO:0000166,GO:0001514,GO:0001882,GO:0001883,GO:0003674,GO:0003676,GO:0003723,GO:0003746,GO:0003824,GO:0003924,GO:0005488,GO:0005525,GO:0005575,GO:0005622,GO:0005623,GO:0005634,GO:0005737,GO:0005739,GO:0006139,GO:0006152,GO:0006163,GO:0006184,GO:0006195,GO:0006412,GO:0006414,GO:0006417,GO:0006451,GO:0006725,GO:0006753,GO:0006793,GO:0006796,GO:0006807,GO:0008135,GO:0008150,GO:0008152,GO:…	K03833	Eukaryotic elongation factor, selenocysteine-tRNA-specific
MS3_00001576.2	6183.Smp_176630__mRNA	8.2e-276	954.5	EEFSEC	GO:0000049,GO:0000166,GO:0001514,GO:0001882,GO:0001883,GO:0003674,GO:0003676,GO:0003723,GO:0003746,GO:0003824,GO:0003924,GO:0005488,GO:0005525,GO:0005575,GO:0005622,GO:0005623,GO:0005634,GO:0005737,GO:0005739,GO:0006139,GO:0006152,GO:0006163,GO:0006184,GO:0006195,GO:0006412,GO:0006414,GO:0006417,GO:0006451,GO:0006725,GO:0006753,GO:0006793,GO:0006796,GO:0006807,GO:0008135,GO:0008150,GO:0008152,GO:…	K03833	Eukaryotic elongation factor, selenocysteine-tRNA-specific
MS3_00001579.1	6183.Smp_019130__mRNA	8.4e-252	874.4	CLP1	GO:0000003,GO:0000166,GO:0000214,GO:0000375,GO:0000377,GO:0000394,GO:0000398,GO:0001882,GO:0001883,GO:0002119,GO:0002164,GO:0003006,GO:0003674,GO:0003824,GO:0005488,GO:0005524,GO:0005575,GO:0005622,GO:0005623,GO:0005634,GO:0005654,GO:0006139,GO:0006351,GO:0006353,GO:0006366,GO:0006369,GO:0006388,GO:0006396,GO:0006397,GO:0006399,GO:0006725,GO:0006793,GO:0006796,GO:0006807,GO:0007275,GO:0007399,GO:…	K14399	cleavage and polyadenylation factor I subunit
MS3_00001579.2	6183.Smp_019130__mRNA	9.5e-252	874.4	CLP1	GO:0000003,GO:0000166,GO:0000214,GO:0000375,GO:0000377,GO:0000394,GO:0000398,GO:0001882,GO:0001883,GO:0002119,GO:0002164,GO:0003006,GO:0003674,GO:0003824,GO:0005488,GO:0005524,GO:0005575,GO:0005622,GO:0005623,GO:0005634,GO:0005654,GO:0006139,GO:0006351,GO:0006353,GO:0006366,GO:0006369,GO:0006388,GO:0006396,GO:0006397,GO:0006399,GO:0006725,GO:0006793,GO:0006796,GO:0006807,GO:0007275,GO:0007399,GO:…	K14399	cleavage and polyadenylation factor I subunit
MS3_00001582.1	6183.Smp_132620.2__mRNA	0.0	1509.2	MFN2	GO:0000166,GO:0000902,GO:0000904,GO:0001654,GO:0001701,GO:0001824,GO:0001825,GO:0001882,GO:0001883,GO:0003674,GO:0003824,GO:0003924,GO:0005488,GO:0005525,GO:0005575,GO:0005622,GO:0005623,GO:0005737,GO:0005739,GO:0005740,GO:0005741,GO:0005829,GO:0005856,GO:0005886,GO:0006139,GO:0006152,GO:0006163,GO:0006184,GO:0006195,GO:0006605,GO:0006626,GO:0006725,GO:0006753,GO:0006793,GO:0006796,GO:0006807,GO:…	K06030	Mitofusin
MS3_00001583.1	6183.Smp_019100__mRNA	5.3e-304	1048.1	EHD3	GO:0000003,GO:0001932,GO:0001934,GO:0002064,GO:0002165,GO:0003002,GO:0003006,GO:0003674,GO:0003676,GO:0003824,GO:0005488,GO:0005509,GO:0005515,GO:0005575,GO:0005622,GO:0005623,GO:0005634,GO:0005737,GO:0005768,GO:0005769,GO:0005783,GO:0005811,GO:0005886,GO:0006139,GO:0006152,GO:0006163,GO:0006195,GO:0006200,GO:0006461,GO:0006605,GO:0006612,GO:0006725,GO:0006753,GO:0006793,GO:0006796,GO:0006807,GO:…	K12476,K12477,K12483	EH-domain containing
MS3_00001584.1	6183.Smp_132610__mRNA	0.0	1734.2	TINC	GO:0005575,GO:0005623,GO:0005886,GO:0007275,GO:0007399,GO:0008150,GO:0009987,GO:0016020,GO:0022008,GO:0022603,GO:0030154,GO:0032501,GO:0032502,GO:0042478,GO:0044464,GO:0044699,GO:0044707,GO:0044763,GO:0045595,GO:0045664,GO:0046532,GO:0048699,GO:0048731,GO:0048856,GO:0048869,GO:0050767,GO:0050789,GO:0050793,GO:0050794,GO:0051239,GO:0051960,GO:0060284,GO:0065007,GO:0071944,GO:2000026,GO:2000027	K13280
MS3_00001585.2	6183.Smp_000020__mRNA	0.0	1384.8	MGEA5	GO:0002119,GO:0002164,GO:0002791,GO:0002793,GO:0003254,GO:0003674,GO:0003824,GO:0004402,GO:0004415,GO:0004553,GO:0004721,GO:0004722,GO:0005575,GO:0005622,GO:0005623,GO:0005634,GO:0005737,GO:0005975,GO:0005976,GO:0005977,GO:0006040,GO:0006044,GO:0006073,GO:0006091,GO:0006109,GO:0006112,GO:0006139,GO:0006163,GO:0006325,GO:0006464,GO:0006470,GO:0006473,GO:0006475,GO:0006486,GO:0006487,GO:0006491,GO:…	K15719	Meningioma expressed antigen 5 (Hyaluronidase)
MS3_00001585.1	6183.Smp_000020__mRNA	0.0	2162.9	MGEA5	GO:0002119,GO:0002164,GO:0002791,GO:0002793,GO:0003254,GO:0003674,GO:0003824,GO:0004402,GO:0004415,GO:0004553,GO:0004721,GO:0004722,GO:0005575,GO:0005622,GO:0005623,GO:0005634,GO:0005737,GO:0005975,GO:0005976,GO:0005977,GO:0006040,GO:0006044,GO:0006073,GO:0006091,GO:0006109,GO:0006112,GO:0006139,GO:0006163,GO:0006325,GO:0006464,GO:0006470,GO:0006473,GO:0006475,GO:0006486,GO:0006487,GO:0006491,GO:…	K15719	Meningioma expressed antigen 5 (Hyaluronidase)
MS3_00001586.1	6183.Smp_000030.1__mRNA	0.0	1949.1	PSMD2	GO:0000003,GO:0000022,GO:0000075,GO:0000077,GO:0000082,GO:0000084,GO:0000209,GO:0000226,GO:0000278,GO:0000502,GO:0002119,GO:0002164,GO:0002376,GO:0002474,GO:0002478,GO:0002479,GO:0005575,GO:0005622,GO:0005623,GO:0005634,GO:0005654,GO:0005737,GO:0005829,GO:0005838,GO:0006139,GO:0006464,GO:0006508,GO:0006511,GO:0006521,GO:0006725,GO:0006807,GO:0006915,GO:0006950,GO:0006974,GO:0006977,GO:0006996,GO:…	K03028	proteasome (prosome, macropain) 26S subunit, non-ATPase, 2
MS3_00001587.1	353151.XP_665758.1	4.2e-10	71.6
MS3_00001587.2	28377.ENSACAP00000010324	7.3e-17	94.4				Zinc finger protein
MS3_00001588.1	981222.Cabther_B0134	7.7e-55	220.3				Tfp pilus assembly protein PilF
MS3_00001588.2	981222.Cabther_B0134	9.7e-55	220.3				Tfp pilus assembly protein PilF
MS3_00001589.3	6183.Smp_000050__mRNA	8.3e-234	816.6	TRPM2	GO:0000041,GO:0001817,GO:0002376,GO:0002407,GO:0002682,GO:0002697,GO:0002700,GO:0002703,GO:0002706,GO:0002709,GO:0002718,GO:0002724,GO:0002819,GO:0002822,GO:0003674,GO:0005215,GO:0005216,GO:0005227,GO:0005244,GO:0005261,GO:0005262,GO:0005267,GO:0005272,GO:0005384,GO:0005575,GO:0005622,GO:0005623,GO:0005737,GO:0005783,GO:0005794,GO:0005886,GO:0005887,GO:0006464,GO:0006810,GO:0006811,GO:0006812,GO:…	K04977,K04979,K04980	transient receptor potential cation channel subfamily m member
MS3_00001589.1	6183.Smp_000050__mRNA	7.8e-111	405.2	TRPM2	GO:0000041,GO:0001817,GO:0002376,GO:0002407,GO:0002682,GO:0002697,GO:0002700,GO:0002703,GO:0002706,GO:0002709,GO:0002718,GO:0002724,GO:0002819,GO:0002822,GO:0003674,GO:0005215,GO:0005216,GO:0005227,GO:0005244,GO:0005261,GO:0005262,GO:0005267,GO:0005272,GO:0005384,GO:0005575,GO:0005622,GO:0005623,GO:0005737,GO:0005783,GO:0005794,GO:0005886,GO:0005887,GO:0006464,GO:0006810,GO:0006811,GO:0006812,GO:…	K04977,K04979,K04980	transient receptor potential cation channel subfamily m member
MS3_00001590.1	6183.Smp_000070__mRNA	1.1e-64	251.1	AGPAT2	GO:0001817,GO:0001819,GO:0001959,GO:0001961,GO:0003674,GO:0003824,GO:0003841,GO:0005575,GO:0005622,GO:0005623,GO:0005737,GO:0005783,GO:0005789,GO:0006091,GO:0006112,GO:0006629,GO:0006638,GO:0006639,GO:0006641,GO:0006644,GO:0006650,GO:0006654,GO:0006793,GO:0006796,GO:0007275,GO:0008150,GO:0008152,GO:0008374,GO:0008544,GO:0008610,GO:0008654,GO:0009058,GO:0009888,GO:0009893,GO:0009966,GO:0009967,GO:…	K13509	lysophosphatidic acid acyltransferase
MS3_00001591.1	6183.Smp_000075__mRNA	1.1e-64	251.5		GO:0005575,GO:0005622,GO:0005623,GO:0005634,GO:0043226,GO:0043227,GO:0043229,GO:0043231,GO:0044424,GO:0044464		Homeobox domain
MS3_00001591.2	6183.Smp_000075__mRNA	1.5e-134	484.6		GO:0005575,GO:0005622,GO:0005623,GO:0005634,GO:0043226,GO:0043227,GO:0043229,GO:0043231,GO:0044424,GO:0044464		Homeobox domain
MS3_00001592.1	6183.Smp_000080__mRNA	4.4e-50	202.2	BET1L	GO:0000139,GO:0003674,GO:0005484,GO:0005488,GO:0005515,GO:0005575,GO:0005622,GO:0005623,GO:0005634,GO:0005737,GO:0005768,GO:0005794,GO:0005795,GO:0006810,GO:0008150,GO:0009987,GO:0012505,GO:0016020,GO:0016021,GO:0016192,GO:0016197,GO:0030173,GO:0031090,GO:0031201,GO:0031224,GO:0031228,GO:0031300,GO:0031301,GO:0032991,GO:0042147,GO:0043226,GO:0043227,GO:0043229,GO:0043231,GO:0043234,GO:0044422,GO:…	K08504	blocked early in transport 1 homolog (S. cerevisiae)-like
MS3_00001593.1	7668.SPU_006771tr	1.6e-29	134.8				Reverse transcriptase (RNA-dependent DNA polymerase)
MS3_00001594.1	7897.ENSLACP00000015533	2.7e-20	105.5	SCLT1	GO:0003674,GO:0005488,GO:0005515,GO:0005575,GO:0005622,GO:0005623,GO:0005737,GO:0005813,GO:0005815,GO:0005856,GO:0007275,GO:0007399,GO:0008150,GO:0009987,GO:0015630,GO:0016020,GO:0016043,GO:0016044,GO:0016247,GO:0017080,GO:0021700,GO:0022008,GO:0030117,GO:0030118,GO:0030154,GO:0030182,GO:0030276,GO:0032501,GO:0032502,GO:0032991,GO:0042551,GO:0043226,GO:0043228,GO:0043229,GO:0043232,GO:0043234,GO:…		Sodium channel and clathrin linker 1
MS3_00001594.2	7897.ENSLACP00000015533	2.5e-20	105.5	SCLT1	GO:0003674,GO:0005488,GO:0005515,GO:0005575,GO:0005622,GO:0005623,GO:0005737,GO:0005813,GO:0005815,GO:0005856,GO:0007275,GO:0007399,GO:0008150,GO:0009987,GO:0015630,GO:0016020,GO:0016043,GO:0016044,GO:0016247,GO:0017080,GO:0021700,GO:0022008,GO:0030117,GO:0030118,GO:0030154,GO:0030182,GO:0030276,GO:0032501,GO:0032502,GO:0032991,GO:0042551,GO:0043226,GO:0043228,GO:0043229,GO:0043232,GO:0043234,GO:…		Sodium channel and clathrin linker 1
MS3_00001597.2	6183.Smp_127580.2__mRNA	0.0	1253.8	DIS3L2	GO:0000070,GO:0000176,GO:0000177,GO:0000178,GO:0000278,GO:0000280,GO:0000819,GO:0003674,GO:0003824,GO:0004518,GO:0004527,GO:0004532,GO:0004540,GO:0005575,GO:0005622,GO:0005623,GO:0005634,GO:0005737,GO:0006139,GO:0006725,GO:0006807,GO:0006996,GO:0007049,GO:0007059,GO:0007067,GO:0008150,GO:0008152,GO:0008285,GO:0008408,GO:0008859,GO:0009987,GO:0016043,GO:0016787,GO:0016788,GO:0016796,GO:0016896,GO:…	K12585,K18758	DIS3 mitotic control homolog (S
MS3_00001597.1	6183.Smp_127580.2__mRNA	0.0	1139.0	DIS3L2	GO:0000070,GO:0000176,GO:0000177,GO:0000178,GO:0000278,GO:0000280,GO:0000819,GO:0003674,GO:0003824,GO:0004518,GO:0004527,GO:0004532,GO:0004540,GO:0005575,GO:0005622,GO:0005623,GO:0005634,GO:0005737,GO:0006139,GO:0006725,GO:0006807,GO:0006996,GO:0007049,GO:0007059,GO:0007067,GO:0008150,GO:0008152,GO:0008285,GO:0008408,GO:0008859,GO:0009987,GO:0016043,GO:0016787,GO:0016788,GO:0016796,GO:0016896,GO:…	K12585,K18758	DIS3 mitotic control homolog (S
MS3_00001598.1	6183.Smp_152220__mRNA	1.8e-112	410.6	DESI2	GO:0002009,GO:0005575,GO:0005622,GO:0005623,GO:0005737,GO:0007275,GO:0007369,GO:0008150,GO:0009653,GO:0009790,GO:0009888,GO:0032501,GO:0032502,GO:0044424,GO:0044464,GO:0044699,GO:0044707,GO:0044767,GO:0048598,GO:0048729,GO:0048856,GO:0060026,GO:0060027,GO:0060429		desumoylating isopeptidase 2
MS3_00001598.2	6183.Smp_152220__mRNA	8.1e-157	558.5	DESI2	GO:0002009,GO:0005575,GO:0005622,GO:0005623,GO:0005737,GO:0007275,GO:0007369,GO:0008150,GO:0009653,GO:0009790,GO:0009888,GO:0032501,GO:0032502,GO:0044424,GO:0044464,GO:0044699,GO:0044707,GO:0044767,GO:0048598,GO:0048729,GO:0048856,GO:0060026,GO:0060027,GO:0060429		desumoylating isopeptidase 2
MS3_00001599.1	6183.Smp_127590__mRNA	0.0	1631.3	SNAPC4	GO:0000003,GO:0001071,GO:0001889,GO:0002119,GO:0002164,GO:0003006,GO:0003674,GO:0003676,GO:0003677,GO:0003681,GO:0003700,GO:0005488,GO:0005515,GO:0005575,GO:0005622,GO:0005623,GO:0005634,GO:0005654,GO:0005667,GO:0006139,GO:0006351,GO:0006355,GO:0006366,GO:0006383,GO:0006725,GO:0006807,GO:0007154,GO:0007267,GO:0007275,GO:0007548,GO:0008150,GO:0008152,GO:0008283,GO:0009058,GO:0009059,GO:0009301,GO:…	K09453	Small nuclear RNA activating complex, polypeptide 4, 190kDa
MS3_00001599.2	6183.Smp_127590__mRNA	0.0	1303.1	SNAPC4	GO:0000003,GO:0001071,GO:0001889,GO:0002119,GO:0002164,GO:0003006,GO:0003674,GO:0003676,GO:0003677,GO:0003681,GO:0003700,GO:0005488,GO:0005515,GO:0005575,GO:0005622,GO:0005623,GO:0005634,GO:0005654,GO:0005667,GO:0006139,GO:0006351,GO:0006355,GO:0006366,GO:0006383,GO:0006725,GO:0006807,GO:0007154,GO:0007267,GO:0007275,GO:0007548,GO:0008150,GO:0008152,GO:0008283,GO:0009058,GO:0009059,GO:0009301,GO:…	K09453	Small nuclear RNA activating complex, polypeptide 4, 190kDa
MS3_00001600.2	54126.PPA25158	3.3e-57	226.1		GO:0000003,GO:0000132,GO:0000226,GO:0000278,GO:0005575,GO:0005622,GO:0005623,GO:0005834,GO:0005886,GO:0006996,GO:0007010,GO:0007017,GO:0007049,GO:0007097,GO:0007163,GO:0007275,GO:0007338,GO:0007610,GO:0008104,GO:0008150,GO:0009566,GO:0009790,GO:0009792,GO:0009898,GO:0009987,GO:0016020,GO:0016043,GO:0018991,GO:0019098,GO:0019897,GO:0019898,GO:0019953,GO:0022402,GO:0022414,GO:0030010,GO:0031234,GO:…	K04536	Guanine nucleotide-binding proteins (G proteins) are involved as a modulator or transducer in various transmembrane signaling systems. The beta and gamma chains are required for the GTPase activity, for replacement of GDP by GTP, and for G protein- effector interaction
MS3_00001600.3	6334.EFV61330	1.4e-128	464.2		GO:0000003,GO:0000132,GO:0000226,GO:0000278,GO:0005575,GO:0005622,GO:0005623,GO:0005834,GO:0005886,GO:0006996,GO:0007010,GO:0007017,GO:0007049,GO:0007097,GO:0007163,GO:0007275,GO:0007338,GO:0007610,GO:0008104,GO:0008150,GO:0009566,GO:0009790,GO:0009792,GO:0009898,GO:0009987,GO:0016020,GO:0016043,GO:0018991,GO:0019098,GO:0019897,GO:0019898,GO:0019953,GO:0022402,GO:0022414,GO:0030010,GO:0031234,GO:…	K04536	Guanine nucleotide-binding proteins (G proteins) are involved as a modulator or transducer in various transmembrane signaling systems. The beta and gamma chains are required for the GTPase activity, for replacement of GDP by GTP, and for G protein- effector interaction
MS3_00001601.2	6183.Smp_127600__mRNA	6.3e-239	831.6	CCNY	GO:0000079,GO:0000086,GO:0000278,GO:0000307,GO:0000308,GO:0001932,GO:0001934,GO:0003674,GO:0005575,GO:0005622,GO:0005623,GO:0005634,GO:0005737,GO:0005886,GO:0006950,GO:0006970,GO:0006972,GO:0007049,GO:0008150,GO:0009628,GO:0009893,GO:0009966,GO:0009987,GO:0010562,GO:0010604,GO:0010646,GO:0016020,GO:0016538,GO:0019207,GO:0019220,GO:0019222,GO:0019887,GO:0022402,GO:0023051,GO:0030111,GO:0030234,GO:…		Cyclin Y
MS3_00001601.1	6183.Smp_127600__mRNA	6e-264	915.2	CCNY	GO:0000079,GO:0000086,GO:0000278,GO:0000307,GO:0000308,GO:0001932,GO:0001934,GO:0003674,GO:0005575,GO:0005622,GO:0005623,GO:0005634,GO:0005737,GO:0005886,GO:0006950,GO:0006970,GO:0006972,GO:0007049,GO:0008150,GO:0009628,GO:0009893,GO:0009966,GO:0009987,GO:0010562,GO:0010604,GO:0010646,GO:0016020,GO:0016538,GO:0019207,GO:0019220,GO:0019222,GO:0019887,GO:0022402,GO:0023051,GO:0030111,GO:0030234,GO:…		Cyclin Y
MS3_00001603.1	6183.Smp_010250__mRNA	0.0	1456.8			K08810	RhoGEF domain
MS3_00001603.2	6183.Smp_010250__mRNA	9.4e-114	414.8			K08810	RhoGEF domain
MS3_00001604.2	6183.Smp_010260__mRNA	2.5e-159	566.6	XPA	GO:0000003,GO:0000718,GO:0002119,GO:0002164,GO:0003674,GO:0003676,GO:0003677,GO:0003684,GO:0005488,GO:0005575,GO:0005622,GO:0005623,GO:0005634,GO:0005654,GO:0006139,GO:0006259,GO:0006281,GO:0006289,GO:0006308,GO:0006725,GO:0006807,GO:0006915,GO:0006950,GO:0006974,GO:0006979,GO:0007154,GO:0007165,GO:0007275,GO:0007568,GO:0008150,GO:0008152,GO:0008219,GO:0008340,GO:0008630,GO:0009056,GO:0009057,GO:…	K10847	xeroderma pigmentosum, complementation group A
MS3_00001605.1	7668.SPU_019416tr	3e-128	463.8				multicellular organismal development
MS3_00001608.1	6183.Smp_180050__mRNA	6.7e-39	165.2
MS3_00001609.2	6183.Smp_056200__mRNA	1.2e-178	630.9	IDH3G	GO:0000003,GO:0003006,GO:0003674,GO:0003824,GO:0004448,GO:0004449,GO:0005575,GO:0005622,GO:0005623,GO:0005634,GO:0005730,GO:0005737,GO:0005739,GO:0005759,GO:0005856,GO:0005875,GO:0005962,GO:0005975,GO:0006082,GO:0006091,GO:0006099,GO:0006102,GO:0006103,GO:0006139,GO:0006725,GO:0006732,GO:0006733,GO:0006734,GO:0006753,GO:0006793,GO:0006796,GO:0006807,GO:0007275,GO:0007548,GO:0008150,GO:0008152,GO:…	K00030	Isocitrate dehydrogenase 3 (NAD)
MS3_00001609.1	6183.Smp_056200__mRNA	2.6e-220	769.6	IDH3G	GO:0000003,GO:0003006,GO:0003674,GO:0003824,GO:0004448,GO:0004449,GO:0005575,GO:0005622,GO:0005623,GO:0005634,GO:0005730,GO:0005737,GO:0005739,GO:0005759,GO:0005856,GO:0005875,GO:0005962,GO:0005975,GO:0006082,GO:0006091,GO:0006099,GO:0006102,GO:0006103,GO:0006139,GO:0006725,GO:0006732,GO:0006733,GO:0006734,GO:0006753,GO:0006793,GO:0006796,GO:0006807,GO:0007275,GO:0007548,GO:0008150,GO:0008152,GO:…	K00030	Isocitrate dehydrogenase 3 (NAD)
MS3_00001610.1	6183.Smp_127450__mRNA	0.0	1299.6		GO:0003674,GO:0003779,GO:0005488,GO:0005515,GO:0005575,GO:0005622,GO:0005623,GO:0005737,GO:0008092,GO:0030016,GO:0043226,GO:0043228,GO:0043229,GO:0043232,GO:0043292,GO:0044424,GO:0044444,GO:0044464	K10352	myosin heavy chain
MS3_00001611.1	6183.Smp_127440__mRNA	0.0	3711.0
MS3_00001611.2	6183.Smp_127440__mRNA	2.3e-189	666.8
MS3_00001611.3	6183.Smp_127440__mRNA	4.9e-212	742.3
MS3_00001613.1	31033.ENSTRUP00000046791	5e-14	85.9	TJ	GO:0000003,GO:0000981,GO:0001071,GO:0003006,GO:0003674,GO:0003700,GO:0005488,GO:0005515,GO:0005575,GO:0005622,GO:0005623,GO:0005634,GO:0005886,GO:0006139,GO:0006351,GO:0006355,GO:0006357,GO:0006366,GO:0006725,GO:0006807,GO:0007275,GO:0007548,GO:0008150,GO:0008152,GO:0008406,GO:0008584,GO:0008585,GO:0009058,GO:0009059,GO:0009653,GO:0009790,GO:0009792,GO:0009887,GO:0009889,GO:0009987,GO:0010467,GO:…	K09035,K09036	v-maf musculoaponeurotic fibrosarcoma oncogene homolog
MS3_00001615.1	441960.XP_002148729.1	2.2e-09	68.6
MS3_00001615.2	441960.XP_002148729.1	1.3e-09	69.3
MS3_00001616.1	6183.Smp_127380__mRNA	7.2e-262	908.3	TRAK2	GO:0000003,GO:0002064,GO:0003006,GO:0003674,GO:0005102,GO:0005488,GO:0005515,GO:0005575,GO:0005622,GO:0005623,GO:0005634,GO:0005737,GO:0005739,GO:0005768,GO:0005769,GO:0005886,GO:0005975,GO:0006355,GO:0006357,GO:0006464,GO:0006486,GO:0006493,GO:0006605,GO:0006810,GO:0006836,GO:0006886,GO:0006928,GO:0006996,GO:0007005,GO:0007017,GO:0007018,GO:0007034,GO:0007041,GO:0007276,GO:0007281,GO:0007283,GO:…	K15369,K15374	Trafficking protein, kinesin binding
MS3_00001616.2	6183.Smp_127380__mRNA	0.0	1486.5	TRAK2	GO:0000003,GO:0002064,GO:0003006,GO:0003674,GO:0005102,GO:0005488,GO:0005515,GO:0005575,GO:0005622,GO:0005623,GO:0005634,GO:0005737,GO:0005739,GO:0005768,GO:0005769,GO:0005886,GO:0005975,GO:0006355,GO:0006357,GO:0006464,GO:0006486,GO:0006493,GO:0006605,GO:0006810,GO:0006836,GO:0006886,GO:0006928,GO:0006996,GO:0007005,GO:0007017,GO:0007018,GO:0007034,GO:0007041,GO:0007276,GO:0007281,GO:0007283,GO:…	K15369,K15374	Trafficking protein, kinesin binding
MS3_00001617.1	6183.Smp_009830__mRNA	1.1e-88	331.3	SSR2	GO:0003674,GO:0005048,GO:0005488,GO:0005575,GO:0005622,GO:0005623,GO:0005737,GO:0005783,GO:0005786,GO:0005789,GO:0005811,GO:0005856,GO:0005875,GO:0006412,GO:0006605,GO:0006612,GO:0006613,GO:0006614,GO:0006621,GO:0006810,GO:0006886,GO:0007275,GO:0008104,GO:0008150,GO:0008152,GO:0009058,GO:0009059,GO:0009790,GO:0009792,GO:0009987,GO:0010467,GO:0012505,GO:0015031,GO:0015630,GO:0016020,GO:0016021,GO:…	K13250	signal sequence receptor, beta (translocon-associated protein beta)
MS3_00001618.2	6183.Smp_127370__mRNA	8.9e-195	684.9	GCNT1	GO:0000139,GO:0001655,GO:0001822,GO:0002118,GO:0002121,GO:0002250,GO:0002251,GO:0002252,GO:0002376,GO:0002377,GO:0002381,GO:0002385,GO:0002426,GO:0002440,GO:0002443,GO:0002449,GO:0002460,GO:0003008,GO:0003674,GO:0003824,GO:0003829,GO:0005575,GO:0005576,GO:0005615,GO:0005622,GO:0005623,GO:0005737,GO:0005794,GO:0005975,GO:0006082,GO:0006464,GO:0006486,GO:0006493,GO:0006520,GO:0006575,GO:0006725,GO:…	K00727,K00742,K09662,K09663	Glucosaminyl (N-acetyl) transferase
MS3_00001618.1	6183.Smp_127370__mRNA	4e-206	722.6	GCNT1	GO:0000139,GO:0001655,GO:0001822,GO:0002118,GO:0002121,GO:0002250,GO:0002251,GO:0002252,GO:0002376,GO:0002377,GO:0002381,GO:0002385,GO:0002426,GO:0002440,GO:0002443,GO:0002449,GO:0002460,GO:0003008,GO:0003674,GO:0003824,GO:0003829,GO:0005575,GO:0005576,GO:0005615,GO:0005622,GO:0005623,GO:0005737,GO:0005794,GO:0005975,GO:0006082,GO:0006464,GO:0006486,GO:0006493,GO:0006520,GO:0006575,GO:0006725,GO:…	K00727,K00742,K09662,K09663	Glucosaminyl (N-acetyl) transferase
MS3_00001619.1	6183.Smp_009810__mRNA	5.7e-108	395.6	GCNT1	GO:0000139,GO:0001655,GO:0001822,GO:0002118,GO:0002121,GO:0002250,GO:0002251,GO:0002252,GO:0002376,GO:0002377,GO:0002381,GO:0002385,GO:0002426,GO:0002440,GO:0002443,GO:0002449,GO:0002460,GO:0003008,GO:0003674,GO:0003824,GO:0003829,GO:0005575,GO:0005576,GO:0005615,GO:0005622,GO:0005623,GO:0005737,GO:0005794,GO:0005975,GO:0006082,GO:0006464,GO:0006486,GO:0006493,GO:0006520,GO:0006575,GO:0006725,GO:…	K00727,K00742,K09662,K09663	Glucosaminyl (N-acetyl) transferase
MS3_00001620.1	6183.Smp_152230__mRNA	0.0	2743.4	WDR24	GO:0000268,GO:0003674,GO:0005048,GO:0005053,GO:0005488,GO:0006996,GO:0007031,GO:0008150,GO:0009987,GO:0016043,GO:0033218,GO:0042277,GO:0044699,GO:0044763,GO:0071840		WD repeat domain 24
MS3_00001622.1	6183.Smp_009800__mRNA	1.3e-301	1040.8	NEK10		K08857	kinase 10
MS3_00001626.1	6183.Smp_127310__mRNA	1.4e-237	827.8	DRD2	GO:0000003,GO:0000902,GO:0000904,GO:0001591,GO:0001659,GO:0001666,GO:0001669,GO:0001763,GO:0001932,GO:0001934,GO:0001963,GO:0001964,GO:0001975,GO:0001976,GO:0002027,GO:0002028,GO:0002029,GO:0002031,GO:0002052,GO:0002090,GO:0002092,GO:0002791,GO:0002792,GO:0002793,GO:0003008,GO:0003012,GO:0003013,GO:0003014,GO:0003073,GO:0003674,GO:0004871,GO:0004872,GO:0004888,GO:0004930,GO:0004952,GO:0005488,GO:…	K04145,K14049	(Dopamine) receptor
MS3_00001629.1	400682.PAC_15727798	6.5e-13	80.9	SECISBP2L	GO:0001514,GO:0003674,GO:0003676,GO:0003723,GO:0003729,GO:0003730,GO:0005488,GO:0005575,GO:0005622,GO:0005623,GO:0005634,GO:0005737,GO:0005739,GO:0006412,GO:0006414,GO:0006417,GO:0006451,GO:0008135,GO:0008150,GO:0008152,GO:0009058,GO:0009059,GO:0009889,GO:0009987,GO:0010467,GO:0010468,GO:0010556,GO:0010608,GO:0019222,GO:0019538,GO:0030529,GO:0031323,GO:0031326,GO:0032268,GO:0032991,GO:0034645,GO:…	K19539	SECIS binding protein
MS3_00001630.1	6183.Smp_121430.2__mRNA	2.9e-114	416.4	PSMB3	GO:0000003,GO:0000075,GO:0000077,GO:0000082,GO:0000084,GO:0000209,GO:0000278,GO:0000502,GO:0002119,GO:0002164,GO:0002376,GO:0002474,GO:0002478,GO:0002479,GO:0003674,GO:0003824,GO:0004175,GO:0005488,GO:0005515,GO:0005575,GO:0005622,GO:0005623,GO:0005634,GO:0005654,GO:0005737,GO:0005829,GO:0005839,GO:0006139,GO:0006464,GO:0006508,GO:0006511,GO:0006521,GO:0006725,GO:0006807,GO:0006915,GO:0006950,GO:…	K02735	The proteasome is a multicatalytic proteinase complex which is characterized by its ability to cleave peptides with Arg, Phe, Tyr, Leu, and Glu adjacent to the leaving group at neutral or slightly basic pH. The proteasome has an ATP-dependent proteolytic activity (By similarity)
MS3_00001632.1	10116.ENSRNOP00000004046	4.6e-144	516.5	NMT1	GO:0001701,GO:0003674,GO:0003824,GO:0004379,GO:0005575,GO:0005622,GO:0005623,GO:0005737,GO:0005829,GO:0005856,GO:0005886,GO:0006464,GO:0006497,GO:0006498,GO:0006499,GO:0006915,GO:0007275,GO:0008150,GO:0008152,GO:0008219,GO:0009058,GO:0009059,GO:0009249,GO:0009790,GO:0009792,GO:0009987,GO:0012501,GO:0015629,GO:0016020,GO:0016032,GO:0016265,GO:0016410,GO:0016740,GO:0016746,GO:0016747,GO:0018008,GO:…	K00671	Adds a myristoyl group to the N-terminal glycine residue of certain cellular
MS3_00001632.2	10116.ENSRNOP00000004046	7.9e-142	509.2	NMT1	GO:0001701,GO:0003674,GO:0003824,GO:0004379,GO:0005575,GO:0005622,GO:0005623,GO:0005737,GO:0005829,GO:0005856,GO:0005886,GO:0006464,GO:0006497,GO:0006498,GO:0006499,GO:0006915,GO:0007275,GO:0008150,GO:0008152,GO:0008219,GO:0009058,GO:0009059,GO:0009249,GO:0009790,GO:0009792,GO:0009987,GO:0012501,GO:0015629,GO:0016020,GO:0016032,GO:0016265,GO:0016410,GO:0016740,GO:0016746,GO:0016747,GO:0018008,GO:…	K00671	Adds a myristoyl group to the N-terminal glycine residue of certain cellular
MS3_00001632.3	10116.ENSRNOP00000004046	7.4e-142	509.2	NMT1	GO:0001701,GO:0003674,GO:0003824,GO:0004379,GO:0005575,GO:0005622,GO:0005623,GO:0005737,GO:0005829,GO:0005856,GO:0005886,GO:0006464,GO:0006497,GO:0006498,GO:0006499,GO:0006915,GO:0007275,GO:0008150,GO:0008152,GO:0008219,GO:0009058,GO:0009059,GO:0009249,GO:0009790,GO:0009792,GO:0009987,GO:0012501,GO:0015629,GO:0016020,GO:0016032,GO:0016265,GO:0016410,GO:0016740,GO:0016746,GO:0016747,GO:0018008,GO:…	K00671	Adds a myristoyl group to the N-terminal glycine residue of certain cellular
MS3_00001634.1	6183.Smp_173820__mRNA	3.4e-181	640.2	SLC29A3	GO:0000003,GO:0000323,GO:0002009,GO:0003006,GO:0003008,GO:0003674,GO:0005215,GO:0005337,GO:0005575,GO:0005622,GO:0005623,GO:0005737,GO:0005764,GO:0005765,GO:0005768,GO:0005770,GO:0005773,GO:0005774,GO:0005886,GO:0006810,GO:0007154,GO:0007267,GO:0007268,GO:0007275,GO:0007548,GO:0007610,GO:0007611,GO:0007612,GO:0008150,GO:0008306,GO:0009653,GO:0009888,GO:0009987,GO:0010008,GO:0010959,GO:0015858,GO:…	K15014	solute carrier family 29 (nucleoside transporters), member
MS3_00001634.2	6183.Smp_173820__mRNA	2.8e-181	640.2	SLC29A3	GO:0000003,GO:0000323,GO:0002009,GO:0003006,GO:0003008,GO:0003674,GO:0005215,GO:0005337,GO:0005575,GO:0005622,GO:0005623,GO:0005737,GO:0005764,GO:0005765,GO:0005768,GO:0005770,GO:0005773,GO:0005774,GO:0005886,GO:0006810,GO:0007154,GO:0007267,GO:0007268,GO:0007275,GO:0007548,GO:0007610,GO:0007611,GO:0007612,GO:0008150,GO:0008306,GO:0009653,GO:0009888,GO:0009987,GO:0010008,GO:0010959,GO:0015858,GO:…	K15014	solute carrier family 29 (nucleoside transporters), member
MS3_00001636.1	6183.Smp_173830__mRNA	9.8e-217	758.8	PHTF2	GO:0000003,GO:0001071,GO:0003674,GO:0003700,GO:0005488,GO:0005515,GO:0005575,GO:0005622,GO:0005623,GO:0005634,GO:0005737,GO:0005783,GO:0005801,GO:0006355,GO:0006357,GO:0007276,GO:0007283,GO:0008150,GO:0009889,GO:0010468,GO:0010556,GO:0016020,GO:0016021,GO:0019219,GO:0019222,GO:0019953,GO:0022414,GO:0031224,GO:0031323,GO:0031326,GO:0032501,GO:0032504,GO:0043226,GO:0043227,GO:0043229,GO:0043231,GO:…		Homeodomain transcription factor
MS3_00001636.2	6183.Smp_173830__mRNA	9.4e-136	488.8	PHTF2	GO:0000003,GO:0001071,GO:0003674,GO:0003700,GO:0005488,GO:0005515,GO:0005575,GO:0005622,GO:0005623,GO:0005634,GO:0005737,GO:0005783,GO:0005801,GO:0006355,GO:0006357,GO:0007276,GO:0007283,GO:0008150,GO:0009889,GO:0010468,GO:0010556,GO:0016020,GO:0016021,GO:0019219,GO:0019222,GO:0019953,GO:0022414,GO:0031224,GO:0031323,GO:0031326,GO:0032501,GO:0032504,GO:0043226,GO:0043227,GO:0043229,GO:0043231,GO:…		Homeodomain transcription factor
MS3_00001636.3	6183.Smp_173830__mRNA	0.0	1865.5	PHTF2	GO:0000003,GO:0001071,GO:0003674,GO:0003700,GO:0005488,GO:0005515,GO:0005575,GO:0005622,GO:0005623,GO:0005634,GO:0005737,GO:0005783,GO:0005801,GO:0006355,GO:0006357,GO:0007276,GO:0007283,GO:0008150,GO:0009889,GO:0010468,GO:0010556,GO:0016020,GO:0016021,GO:0019219,GO:0019222,GO:0019953,GO:0022414,GO:0031224,GO:0031323,GO:0031326,GO:0032501,GO:0032504,GO:0043226,GO:0043227,GO:0043229,GO:0043231,GO:…		Homeodomain transcription factor
MS3_00001637.1	6085.XP_002165829	3.6e-128	463.0	PSMC1	GO:0000003,GO:0000022,GO:0000075,GO:0000077,GO:0000082,GO:0000084,GO:0000209,GO:0000226,GO:0000278,GO:0000502,GO:0002376,GO:0002474,GO:0002478,GO:0002479,GO:0003674,GO:0003824,GO:0005488,GO:0005515,GO:0005575,GO:0005622,GO:0005623,GO:0005634,GO:0005654,GO:0005737,GO:0005829,GO:0005838,GO:0006139,GO:0006152,GO:0006163,GO:0006195,GO:0006200,GO:0006464,GO:0006508,GO:0006511,GO:0006521,GO:0006725,GO:…	K03062,K03063	Proteasome (Prosome, macropain) 26S subunit, ATPase, 1
MS3_00001637.2	6085.XP_002165829	1.7e-217	760.4	PSMC1	GO:0000003,GO:0000022,GO:0000075,GO:0000077,GO:0000082,GO:0000084,GO:0000209,GO:0000226,GO:0000278,GO:0000502,GO:0002376,GO:0002474,GO:0002478,GO:0002479,GO:0003674,GO:0003824,GO:0005488,GO:0005515,GO:0005575,GO:0005622,GO:0005623,GO:0005634,GO:0005654,GO:0005737,GO:0005829,GO:0005838,GO:0006139,GO:0006152,GO:0006163,GO:0006195,GO:0006200,GO:0006464,GO:0006508,GO:0006511,GO:0006521,GO:0006725,GO:…	K03062,K03063	Proteasome (Prosome, macropain) 26S subunit, ATPase, 1
MS3_00001639.1	6183.Smp_167710__mRNA	2.1e-73	280.4				Inherit from euNOG: Retrotransposon protein
MS3_00001641.1	6183.Smp_102690.3__mRNA	4.4e-139	499.2	AGO2	GO:0000003,GO:0001700,GO:0002165,GO:0002252,GO:0002376,GO:0003002,GO:0003006,GO:0003674,GO:0003676,GO:0003723,GO:0003743,GO:0003824,GO:0004518,GO:0004519,GO:0004521,GO:0004540,GO:0005488,GO:0005515,GO:0005575,GO:0005622,GO:0005623,GO:0005737,GO:0006139,GO:0006325,GO:0006342,GO:0006355,GO:0006396,GO:0006403,GO:0006412,GO:0006413,GO:0006725,GO:0006807,GO:0006810,GO:0006950,GO:0006952,GO:0006996,GO:…	K11593	Piwi domain
MS3_00001641.2	6183.Smp_102690.3__mRNA	0.0	1702.6	AGO2	GO:0000003,GO:0001700,GO:0002165,GO:0002252,GO:0002376,GO:0003002,GO:0003006,GO:0003674,GO:0003676,GO:0003723,GO:0003743,GO:0003824,GO:0004518,GO:0004519,GO:0004521,GO:0004540,GO:0005488,GO:0005515,GO:0005575,GO:0005622,GO:0005623,GO:0005737,GO:0006139,GO:0006325,GO:0006342,GO:0006355,GO:0006396,GO:0006403,GO:0006412,GO:0006413,GO:0006725,GO:0006807,GO:0006810,GO:0006950,GO:0006952,GO:0006996,GO:…	K11593	Piwi domain
MS3_00001641.3	6183.Smp_102690.3__mRNA	1.8e-279	966.5	AGO2	GO:0000003,GO:0001700,GO:0002165,GO:0002252,GO:0002376,GO:0003002,GO:0003006,GO:0003674,GO:0003676,GO:0003723,GO:0003743,GO:0003824,GO:0004518,GO:0004519,GO:0004521,GO:0004540,GO:0005488,GO:0005515,GO:0005575,GO:0005622,GO:0005623,GO:0005737,GO:0006139,GO:0006325,GO:0006342,GO:0006355,GO:0006396,GO:0006403,GO:0006412,GO:0006413,GO:0006725,GO:0006807,GO:0006810,GO:0006950,GO:0006952,GO:0006996,GO:…	K11593	Piwi domain
MS3_00001642.1	10116.ENSRNOP00000028020	1.2e-06	60.1	BUB3	GO:0000003,GO:0000070,GO:0000075,GO:0000151,GO:0000226,GO:0000228,GO:0000236,GO:0000278,GO:0000280,GO:0000775,GO:0000776,GO:0000777,GO:0000778,GO:0000779,GO:0000780,GO:0000793,GO:0000794,GO:0000819,GO:0003674,GO:0005488,GO:0005515,GO:0005575,GO:0005622,GO:0005623,GO:0005634,GO:0005654,GO:0005694,GO:0005737,GO:0005829,GO:0005856,GO:0005875,GO:0006508,GO:0006511,GO:0006996,GO:0007010,GO:0007017,GO:…	K02180,K04532,K14298	Mitotic checkpoint protein
MS3_00001643.1	6183.Smp_179320__mRNA	0.0	1720.7	AGO2	GO:0000003,GO:0001700,GO:0002165,GO:0002252,GO:0002376,GO:0003002,GO:0003006,GO:0003674,GO:0003676,GO:0003723,GO:0003743,GO:0003824,GO:0004518,GO:0004519,GO:0004521,GO:0004540,GO:0005488,GO:0005515,GO:0005575,GO:0005622,GO:0005623,GO:0005737,GO:0006139,GO:0006325,GO:0006342,GO:0006355,GO:0006396,GO:0006403,GO:0006412,GO:0006413,GO:0006725,GO:0006807,GO:0006810,GO:0006950,GO:0006952,GO:0006996,GO:…	K11593	Piwi domain
MS3_00001643.2	6183.Smp_179320__mRNA	1.2e-283	980.3	AGO2	GO:0000003,GO:0001700,GO:0002165,GO:0002252,GO:0002376,GO:0003002,GO:0003006,GO:0003674,GO:0003676,GO:0003723,GO:0003743,GO:0003824,GO:0004518,GO:0004519,GO:0004521,GO:0004540,GO:0005488,GO:0005515,GO:0005575,GO:0005622,GO:0005623,GO:0005737,GO:0006139,GO:0006325,GO:0006342,GO:0006355,GO:0006396,GO:0006403,GO:0006412,GO:0006413,GO:0006725,GO:0006807,GO:0006810,GO:0006950,GO:0006952,GO:0006996,GO:…	K11593	Piwi domain
MS3_00001649.1	6183.Smp_045190.1__mRNA	6.3e-109	398.7	MRPL11	GO:0000313,GO:0000315,GO:0002119,GO:0002164,GO:0003674,GO:0003735,GO:0005198,GO:0005575,GO:0005622,GO:0005623,GO:0005737,GO:0005739,GO:0005759,GO:0005761,GO:0005762,GO:0005840,GO:0006412,GO:0006810,GO:0006897,GO:0006898,GO:0007275,GO:0008150,GO:0008152,GO:0009058,GO:0009059,GO:0009790,GO:0009791,GO:0009792,GO:0009987,GO:0010467,GO:0015934,GO:0016192,GO:0019538,GO:0030529,GO:0031974,GO:0032501,GO:…	K02867	Ribosomal protein L11
MS3_00001649.2	6183.Smp_045190.1__mRNA	1.7e-55	220.3	MRPL11	GO:0000313,GO:0000315,GO:0002119,GO:0002164,GO:0003674,GO:0003735,GO:0005198,GO:0005575,GO:0005622,GO:0005623,GO:0005737,GO:0005739,GO:0005759,GO:0005761,GO:0005762,GO:0005840,GO:0006412,GO:0006810,GO:0006897,GO:0006898,GO:0007275,GO:0008150,GO:0008152,GO:0009058,GO:0009059,GO:0009790,GO:0009791,GO:0009792,GO:0009987,GO:0010467,GO:0015934,GO:0016192,GO:0019538,GO:0030529,GO:0031974,GO:0032501,GO:…	K02867	Ribosomal protein L11
MS3_00001650.1	6183.Smp_146550__mRNA	9.3e-268	927.5	FCHSD1	GO:0003008,GO:0003674,GO:0005070,GO:0005488,GO:0005515,GO:0005575,GO:0005622,GO:0005623,GO:0005737,GO:0005768,GO:0007154,GO:0007267,GO:0007268,GO:0007274,GO:0008064,GO:0008150,GO:0008582,GO:0009966,GO:0009967,GO:0009987,GO:0010646,GO:0010647,GO:0016043,GO:0016202,GO:0019226,GO:0023051,GO:0023052,GO:0023056,GO:0030674,GO:0030832,GO:0030833,GO:0032271,GO:0032501,GO:0032535,GO:0032956,GO:0032970,GO:…		FCH and double SH3 domains
MS3_00001650.2	6183.Smp_146550__mRNA	7.6e-281	971.1	FCHSD1	GO:0003008,GO:0003674,GO:0005070,GO:0005488,GO:0005515,GO:0005575,GO:0005622,GO:0005623,GO:0005737,GO:0005768,GO:0007154,GO:0007267,GO:0007268,GO:0007274,GO:0008064,GO:0008150,GO:0008582,GO:0009966,GO:0009967,GO:0009987,GO:0010646,GO:0010647,GO:0016043,GO:0016202,GO:0019226,GO:0023051,GO:0023052,GO:0023056,GO:0030674,GO:0030832,GO:0030833,GO:0032271,GO:0032501,GO:0032535,GO:0032956,GO:0032970,GO:…		FCH and double SH3 domains
MS3_00001650.3	6183.Smp_146550__mRNA	3.3e-151	539.7	FCHSD1	GO:0003008,GO:0003674,GO:0005070,GO:0005488,GO:0005515,GO:0005575,GO:0005622,GO:0005623,GO:0005737,GO:0005768,GO:0007154,GO:0007267,GO:0007268,GO:0007274,GO:0008064,GO:0008150,GO:0008582,GO:0009966,GO:0009967,GO:0009987,GO:0010646,GO:0010647,GO:0016043,GO:0016202,GO:0019226,GO:0023051,GO:0023052,GO:0023056,GO:0030674,GO:0030832,GO:0030833,GO:0032271,GO:0032501,GO:0032535,GO:0032956,GO:0032970,GO:…		FCH and double SH3 domains
MS3_00001651.1	6183.Smp_045160.2__mRNA	6.5e-200	701.8	PHRF1	GO:0000381,GO:0003674,GO:0005488,GO:0005515,GO:0005575,GO:0005622,GO:0005623,GO:0005634,GO:0005737,GO:0006139,GO:0006351,GO:0006366,GO:0006396,GO:0006397,GO:0006725,GO:0006807,GO:0008150,GO:0008152,GO:0009058,GO:0009059,GO:0009987,GO:0010467,GO:0010468,GO:0016070,GO:0016071,GO:0018130,GO:0019219,GO:0019222,GO:0019438,GO:0019899,GO:0019904,GO:0031323,GO:0032774,GO:0034641,GO:0034645,GO:0034654,GO:…	K17586	PHD and ring finger domains 1
MS3_00001651.2	6183.Smp_045160.2__mRNA	2.2e-54	217.2	PHRF1	GO:0000381,GO:0003674,GO:0005488,GO:0005515,GO:0005575,GO:0005622,GO:0005623,GO:0005634,GO:0005737,GO:0006139,GO:0006351,GO:0006366,GO:0006396,GO:0006397,GO:0006725,GO:0006807,GO:0008150,GO:0008152,GO:0009058,GO:0009059,GO:0009987,GO:0010467,GO:0010468,GO:0016070,GO:0016071,GO:0018130,GO:0019219,GO:0019222,GO:0019438,GO:0019899,GO:0019904,GO:0031323,GO:0032774,GO:0034641,GO:0034645,GO:0034654,GO:…	K17586	PHD and ring finger domains 1
MS3_00001651.3	6183.Smp_045160.2__mRNA	5.1e-298	1028.9	PHRF1	GO:0000381,GO:0003674,GO:0005488,GO:0005515,GO:0005575,GO:0005622,GO:0005623,GO:0005634,GO:0005737,GO:0006139,GO:0006351,GO:0006366,GO:0006396,GO:0006397,GO:0006725,GO:0006807,GO:0008150,GO:0008152,GO:0009058,GO:0009059,GO:0009987,GO:0010467,GO:0010468,GO:0016070,GO:0016071,GO:0018130,GO:0019219,GO:0019222,GO:0019438,GO:0019899,GO:0019904,GO:0031323,GO:0032774,GO:0034641,GO:0034645,GO:0034654,GO:…	K17586	PHD and ring finger domains 1
MS3_00001652.1	6183.Smp_146530__mRNA	2.5e-201	706.4		GO:0003674,GO:0003824,GO:0004721,GO:0004722,GO:0006464,GO:0006470,GO:0006793,GO:0006796,GO:0008150,GO:0008152,GO:0009987,GO:0016311,GO:0016787,GO:0016788,GO:0016791,GO:0019538,GO:0036211,GO:0042578,GO:0043170,GO:0043412,GO:0044237,GO:0044238,GO:0044260,GO:0044267,GO:0071704	K14803	protein phosphatase, Mg2 Mn2 dependent
MS3_00001657.2	6183.Smp_008320.1__mRNA	9.6e-75	285.0	BPNT1	GO:0000287,GO:0003674,GO:0003824,GO:0004441,GO:0005488,GO:0005575,GO:0005622,GO:0005623,GO:0005737,GO:0005829,GO:0006082,GO:0006139,GO:0006163,GO:0006725,GO:0006753,GO:0006790,GO:0006793,GO:0006796,GO:0006805,GO:0006807,GO:0007275,GO:0007399,GO:0008150,GO:0008152,GO:0008252,GO:0008441,GO:0009116,GO:0009117,GO:0009119,GO:0009150,GO:0009259,GO:0009410,GO:0009987,GO:0016311,GO:0016312,GO:0016787,GO:…	K01082	3'(2'), 5'-bisphosphate nucleotidase 1
MS3_00001657.1	6183.Smp_008320.1__mRNA	1.9e-55	220.3	BPNT1	GO:0000287,GO:0003674,GO:0003824,GO:0004441,GO:0005488,GO:0005575,GO:0005622,GO:0005623,GO:0005737,GO:0005829,GO:0006082,GO:0006139,GO:0006163,GO:0006725,GO:0006753,GO:0006790,GO:0006793,GO:0006796,GO:0006805,GO:0006807,GO:0007275,GO:0007399,GO:0008150,GO:0008152,GO:0008252,GO:0008441,GO:0009116,GO:0009117,GO:0009119,GO:0009150,GO:0009259,GO:0009410,GO:0009987,GO:0016311,GO:0016312,GO:0016787,GO:…	K01082	3'(2'), 5'-bisphosphate nucleotidase 1
MS3_00001657.3	6183.Smp_008320.1__mRNA	1e-169	601.3	BPNT1	GO:0000287,GO:0003674,GO:0003824,GO:0004441,GO:0005488,GO:0005575,GO:0005622,GO:0005623,GO:0005737,GO:0005829,GO:0006082,GO:0006139,GO:0006163,GO:0006725,GO:0006753,GO:0006790,GO:0006793,GO:0006796,GO:0006805,GO:0006807,GO:0007275,GO:0007399,GO:0008150,GO:0008152,GO:0008252,GO:0008441,GO:0009116,GO:0009117,GO:0009119,GO:0009150,GO:0009259,GO:0009410,GO:0009987,GO:0016311,GO:0016312,GO:0016787,GO:…	K01082	3'(2'), 5'-bisphosphate nucleotidase 1
MS3_00001659.1	6183.Smp_126640__mRNA	1.8e-129	468.0				IG
MS3_00001662.1	9813.ENSPCAP00000015877	5.2e-149	532.7	GSK3A	GO:0001558,GO:0001932,GO:0001934,GO:0003007,GO:0003008,GO:0003013,GO:0003073,GO:0003205,GO:0003206,GO:0003208,GO:0003214,GO:0003231,GO:0003674,GO:0003824,GO:0004672,GO:0004674,GO:0005575,GO:0005622,GO:0005623,GO:0005737,GO:0005829,GO:0005979,GO:0006109,GO:0006139,GO:0006140,GO:0006349,GO:0006355,GO:0006357,GO:0006464,GO:0006468,GO:0006725,GO:0006793,GO:0006796,GO:0006807,GO:0006928,GO:0006950,GO:…	K08822	Glycogen synthase kinase 3
MS3_00001662.2	6183.Smp_008260.1__mRNA	2.1e-261	906.4	GSK3B	GO:0000003,GO:0000166,GO:0000226,GO:0000278,GO:0000320,GO:0000768,GO:0000902,GO:0000904,GO:0001558,GO:0001837,GO:0001882,GO:0001883,GO:0001932,GO:0001933,GO:0001934,GO:0001947,GO:0001952,GO:0001954,GO:0002009,GO:0002039,GO:0002064,GO:0002119,GO:0002164,GO:0002165,GO:0002168,GO:0002682,GO:0003002,GO:0003006,GO:0003007,GO:0003008,GO:0003013,GO:0003073,GO:0003143,GO:0003146,GO:0003205,GO:0003206,GO:…	K03083,K08822	Glycogen synthase kinase 3
MS3_00001664.1	6183.Smp_056260__mRNA	5e-116	423.3		GO:0003674,GO:0003824,GO:0005575,GO:0005622,GO:0005623,GO:0005737,GO:0005794,GO:0006040,GO:0006044,GO:0006629,GO:0006643,GO:0006664,GO:0008150,GO:0008152,GO:0008194,GO:0008376,GO:0008610,GO:0009058,GO:0009247,GO:0009987,GO:0016740,GO:0016757,GO:0016758,GO:0033842,GO:0043226,GO:0043227,GO:0043229,GO:0043231,GO:0044237,GO:0044238,GO:0044249,GO:0044255,GO:0044424,GO:0044444,GO:0044464,GO:0044710,GO:…	K07968	UDP-Gal betaGlcNAc beta 1,4- galactosyltransferase, polypeptide
MS3_00001665.1	6183.Smp_008230__mRNA	1.6e-112	410.6	RAB18	GO:0000003,GO:0000166,GO:0001654,GO:0001882,GO:0001883,GO:0002119,GO:0002164,GO:0003006,GO:0003674,GO:0003824,GO:0003924,GO:0005488,GO:0005525,GO:0005575,GO:0005622,GO:0005623,GO:0005886,GO:0006139,GO:0006152,GO:0006163,GO:0006184,GO:0006195,GO:0006725,GO:0006753,GO:0006793,GO:0006796,GO:0006807,GO:0006810,GO:0006897,GO:0007154,GO:0007155,GO:0007165,GO:0007264,GO:0007275,GO:0007276,GO:0007281,GO:…	K07910	RAB18, member RAS oncogene family
MS3_00001666.1	13616.ENSMODP00000041024	3.8e-43	181.4	ZDHHC11	GO:0005575,GO:0016020	K20027	Zinc finger, DHHC-type containing
MS3_00001669.2	6183.Smp_126600__mRNA	1.2e-65	256.5
MS3_00001671.2	6183.Smp_126570__mRNA	3.6e-53	212.6	BAG1	GO:0003674,GO:0004871,GO:0005057,GO:0005488,GO:0005515,GO:0005575,GO:0005622,GO:0005623,GO:0005634,GO:0005737,GO:0005739,GO:0005829,GO:0006355,GO:0006357,GO:0006457,GO:0006950,GO:0007154,GO:0007165,GO:0007166,GO:0007275,GO:0007399,GO:0008150,GO:0008152,GO:0009719,GO:0009889,GO:0009891,GO:0009893,GO:0009987,GO:0010033,GO:0010035,GO:0010038,GO:0010226,GO:0010243,GO:0010468,GO:0010556,GO:0010557,GO:…	K09555	Bcl-2-associated athanogene
MS3_00001671.1	6183.Smp_126570__mRNA	9.7e-64	248.4	BAG1	GO:0003674,GO:0004871,GO:0005057,GO:0005488,GO:0005515,GO:0005575,GO:0005622,GO:0005623,GO:0005634,GO:0005737,GO:0005739,GO:0005829,GO:0006355,GO:0006357,GO:0006457,GO:0006950,GO:0007154,GO:0007165,GO:0007166,GO:0007275,GO:0007399,GO:0008150,GO:0008152,GO:0009719,GO:0009889,GO:0009891,GO:0009893,GO:0009987,GO:0010033,GO:0010035,GO:0010038,GO:0010226,GO:0010243,GO:0010468,GO:0010556,GO:0010557,GO:…	K09555	Bcl-2-associated athanogene
MS3_00001673.1	6183.Smp_126560__mRNA	1.8e-146	524.2	OTP	GO:0000003,GO:0001071,GO:0002052,GO:0003002,GO:0003674,GO:0003676,GO:0003677,GO:0003700,GO:0005488,GO:0005575,GO:0005622,GO:0005623,GO:0005634,GO:0006355,GO:0007154,GO:0007267,GO:0007275,GO:0007379,GO:0007389,GO:0007399,GO:0007417,GO:0007420,GO:0007610,GO:0007632,GO:0008150,GO:0008284,GO:0009314,GO:0009416,GO:0009628,GO:0009889,GO:0009987,GO:0010468,GO:0010556,GO:0010720,GO:0019098,GO:0019219,GO:…		Orthopedia homeobox
MS3_00001674.1	6183.Smp_008120__mRNA	1.4e-134	484.2	MED6	GO:0000003,GO:0000988,GO:0000989,GO:0001076,GO:0001104,GO:0002119,GO:0002164,GO:0003006,GO:0003674,GO:0003676,GO:0003677,GO:0003712,GO:0003713,GO:0005488,GO:0005515,GO:0005575,GO:0005622,GO:0005623,GO:0005634,GO:0005654,GO:0005737,GO:0006139,GO:0006351,GO:0006352,GO:0006355,GO:0006357,GO:0006366,GO:0006367,GO:0006725,GO:0006807,GO:0007154,GO:0007267,GO:0007275,GO:0007276,GO:0007281,GO:0007283,GO:…	K15128	component of the Mediator complex, a coactivator involved in the regulated transcription of nearly all RNA polymerase II-dependent genes. Mediator functions as a bridge to convey information from gene-specific regulatory proteins to the basal RNA polymerase II transcription machinery. Mediator is recruited to promoters by direct interactions with regulatory proteins and serves as a scaffold for t…
MS3_00001674.2	6183.Smp_008120__mRNA	6.3e-163	578.6	MED6	GO:0000003,GO:0000988,GO:0000989,GO:0001076,GO:0001104,GO:0002119,GO:0002164,GO:0003006,GO:0003674,GO:0003676,GO:0003677,GO:0003712,GO:0003713,GO:0005488,GO:0005515,GO:0005575,GO:0005622,GO:0005623,GO:0005634,GO:0005654,GO:0005737,GO:0006139,GO:0006351,GO:0006352,GO:0006355,GO:0006357,GO:0006366,GO:0006367,GO:0006725,GO:0006807,GO:0007154,GO:0007267,GO:0007275,GO:0007276,GO:0007281,GO:0007283,GO:…	K15128	component of the Mediator complex, a coactivator involved in the regulated transcription of nearly all RNA polymerase II-dependent genes. Mediator functions as a bridge to convey information from gene-specific regulatory proteins to the basal RNA polymerase II transcription machinery. Mediator is recruited to promoters by direct interactions with regulatory proteins and serves as a scaffold for t…
MS3_00001676.1	6183.Smp_126540__mRNA	0.0	1297.3				Collagenase NC10 and Endostatin
MS3_00001677.1	6183.Smp_126530__mRNA	2.1e-201	708.4	ETS1	GO:0000003,GO:0000302,GO:0000578,GO:0000975,GO:0000976,GO:0000977,GO:0000981,GO:0001012,GO:0001067,GO:0001071,GO:0001501,GO:0001525,GO:0001568,GO:0001569,GO:0001654,GO:0001655,GO:0001666,GO:0001667,GO:0001736,GO:0001738,GO:0001745,GO:0001751,GO:0001752,GO:0001754,GO:0001763,GO:0001944,GO:0002009,GO:0002165,GO:0002376,GO:0002682,GO:0003002,GO:0003006,GO:0003674,GO:0003676,GO:0003677,GO:0003700,GO:…	K02678	V-ets erythroblastosis virus E26 oncogene homolog
MS3_00001677.2	6183.Smp_126530__mRNA	2.1e-201	708.4	ETS1	GO:0000003,GO:0000302,GO:0000578,GO:0000975,GO:0000976,GO:0000977,GO:0000981,GO:0001012,GO:0001067,GO:0001071,GO:0001501,GO:0001525,GO:0001568,GO:0001569,GO:0001654,GO:0001655,GO:0001666,GO:0001667,GO:0001736,GO:0001738,GO:0001745,GO:0001751,GO:0001752,GO:0001754,GO:0001763,GO:0001944,GO:0002009,GO:0002165,GO:0002376,GO:0002682,GO:0003002,GO:0003006,GO:0003674,GO:0003676,GO:0003677,GO:0003700,GO:…	K02678	V-ets erythroblastosis virus E26 oncogene homolog
MS3_00001679.1	6183.Smp_144460.2__mRNA	5.1e-115	419.1	UFD1L	GO:0000502,GO:0001501,GO:0002119,GO:0002164,GO:0003674,GO:0003824,GO:0004843,GO:0005575,GO:0005622,GO:0005623,GO:0005634,GO:0005737,GO:0005783,GO:0005789,GO:0005829,GO:0006508,GO:0006511,GO:0006515,GO:0006950,GO:0007275,GO:0007568,GO:0008150,GO:0008152,GO:0008233,GO:0008234,GO:0008340,GO:0009056,GO:0009057,GO:0009790,GO:0009791,GO:0009792,GO:0009893,GO:0009894,GO:0009896,GO:0009987,GO:0010033,GO:…	K14016	Ubiquitin fusion degradation 1 like
MS3_00001679.2	6183.Smp_144460.2__mRNA	3.9e-155	552.7	UFD1L	GO:0000502,GO:0001501,GO:0002119,GO:0002164,GO:0003674,GO:0003824,GO:0004843,GO:0005575,GO:0005622,GO:0005623,GO:0005634,GO:0005737,GO:0005783,GO:0005789,GO:0005829,GO:0006508,GO:0006511,GO:0006515,GO:0006950,GO:0007275,GO:0007568,GO:0008150,GO:0008152,GO:0008233,GO:0008234,GO:0008340,GO:0009056,GO:0009057,GO:0009790,GO:0009791,GO:0009792,GO:0009893,GO:0009894,GO:0009896,GO:0009987,GO:0010033,GO:…	K14016	Ubiquitin fusion degradation 1 like
MS3_00001681.1	6085.XP_002161844	1.1e-18	99.4			K09228	Zinc finger protein
MS3_00001681.2	121225.PHUM160610-PA	2.3e-22	111.7	CROL	GO:0002165,GO:0005575,GO:0005622,GO:0005623,GO:0005634,GO:0006355,GO:0006357,GO:0007154,GO:0007155,GO:0007267,GO:0007275,GO:0007346,GO:0007444,GO:0007472,GO:0007476,GO:0007552,GO:0007560,GO:0008150,GO:0009653,GO:0009791,GO:0009886,GO:0009887,GO:0009889,GO:0009890,GO:0009892,GO:0009966,GO:0009968,GO:0009987,GO:0010468,GO:0010556,GO:0010558,GO:0010605,GO:0010629,GO:0010646,GO:0010648,GO:0019219,GO:…		Zinc finger, C2H2 type
MS3_00001681.3	13037.EHJ64291	4.8e-23	114.0	CROL	GO:0002165,GO:0005575,GO:0005622,GO:0005623,GO:0005634,GO:0006355,GO:0006357,GO:0007154,GO:0007155,GO:0007267,GO:0007275,GO:0007346,GO:0007444,GO:0007472,GO:0007476,GO:0007552,GO:0007560,GO:0008150,GO:0009653,GO:0009791,GO:0009886,GO:0009887,GO:0009889,GO:0009890,GO:0009892,GO:0009966,GO:0009968,GO:0009987,GO:0010468,GO:0010556,GO:0010558,GO:0010605,GO:0010629,GO:0010646,GO:0010648,GO:0019219,GO:…		Zinc finger, C2H2 type
MS3_00001682.1	6183.Smp_144490__mRNA	0.0	2329.7	NAT10	GO:0000003,GO:0002119,GO:0002164,GO:0003006,GO:0003674,GO:0003824,GO:0005575,GO:0005622,GO:0005623,GO:0005634,GO:0005730,GO:0007275,GO:0007276,GO:0007399,GO:0007548,GO:0008080,GO:0008150,GO:0008152,GO:0009790,GO:0009791,GO:0009792,GO:0009987,GO:0016407,GO:0016410,GO:0016740,GO:0016746,GO:0016747,GO:0019953,GO:0022008,GO:0022414,GO:0030154,GO:0031974,GO:0031981,GO:0032501,GO:0032502,GO:0032504,GO:…	K14521	N-acetyltransferase 10 (GCN5-related)
MS3_00001682.2	8083.ENSXMAP00000003150	3.6e-08	63.2	RNASEH2C		K10745	ribonuclease H2, subunit C
MS3_00001685.1	6183.Smp_144540__mRNA	0.0	1164.8	FEZF2	GO:0000122,GO:0000902,GO:0000904,GO:0000975,GO:0000976,GO:0000977,GO:0000978,GO:0000987,GO:0001012,GO:0001067,GO:0001159,GO:0001764,GO:0003002,GO:0003674,GO:0003676,GO:0003677,GO:0005488,GO:0005575,GO:0005622,GO:0005623,GO:0005634,GO:0006355,GO:0006357,GO:0006928,GO:0006935,GO:0007275,GO:0007389,GO:0007399,GO:0007409,GO:0007411,GO:0007413,GO:0007417,GO:0007420,GO:0007610,GO:0007626,GO:0008037,GO:…		fez family zinc finger
MS3_00001688.1	51511.ENSCSAVP00000013127	2.5e-11	76.6				Chromo (CHRromatin Organisation MOdifier) domain
MS3_00001689.1	6183.Smp_041050.1__mRNA	2.2e-118	430.3	GPATCH3			G patch domain containing 3
MS3_00001689.2	6183.Smp_041050.1__mRNA	4.3e-309	1065.1	GPATCH3			G patch domain containing 3
MS3_00001690.1	6183.Smp_041060__mRNA	2.4e-222	776.5	SEPT4	GO:0000003,GO:0000149,GO:0000166,GO:0000910,GO:0001505,GO:0001725,GO:0001882,GO:0001883,GO:0002064,GO:0003001,GO:0003006,GO:0003008,GO:0003674,GO:0003824,GO:0003924,GO:0005198,GO:0005488,GO:0005515,GO:0005525,GO:0005543,GO:0005575,GO:0005622,GO:0005623,GO:0005634,GO:0005737,GO:0005739,GO:0005856,GO:0005886,GO:0005929,GO:0005938,GO:0005940,GO:0006139,GO:0006152,GO:0006163,GO:0006184,GO:0006195,GO:…	K04557,K13737,K16942,K16943,K16944	Septin 4
MS3_00001692.1	6183.Smp_144570__mRNA	3.6e-229	799.3	SHMT2	GO:0003674,GO:0003682,GO:0003824,GO:0004372,GO:0004793,GO:0005488,GO:0005515,GO:0005575,GO:0005622,GO:0005623,GO:0005737,GO:0005739,GO:0005740,GO:0005743,GO:0005758,GO:0005759,GO:0005856,GO:0006082,GO:0006461,GO:0006520,GO:0006544,GO:0006545,GO:0006563,GO:0006564,GO:0006730,GO:0006807,GO:0008150,GO:0008152,GO:0008284,GO:0008652,GO:0008732,GO:0009058,GO:0009069,GO:0009070,GO:0009295,GO:0009987,GO:…	K00600	Interconversion of serine and glycine (By similarity)
MS3_00001692.2	6183.Smp_144570__mRNA	2.7e-270	936.0	SHMT2	GO:0003674,GO:0003682,GO:0003824,GO:0004372,GO:0004793,GO:0005488,GO:0005515,GO:0005575,GO:0005622,GO:0005623,GO:0005737,GO:0005739,GO:0005740,GO:0005743,GO:0005758,GO:0005759,GO:0005856,GO:0006082,GO:0006461,GO:0006520,GO:0006544,GO:0006545,GO:0006563,GO:0006564,GO:0006730,GO:0006807,GO:0008150,GO:0008152,GO:0008284,GO:0008652,GO:0008732,GO:0009058,GO:0009069,GO:0009070,GO:0009295,GO:0009987,GO:…	K00600	Interconversion of serine and glycine (By similarity)
MS3_00001693.1	6183.Smp_041100__mRNA	1.2e-90	339.7		GO:0000003,GO:0000902,GO:0001655,GO:0001700,GO:0002009,GO:0002165,GO:0003006,GO:0003008,GO:0007275,GO:0007390,GO:0007391,GO:0007392,GO:0007394,GO:0007399,GO:0007417,GO:0007422,GO:0007431,GO:0007435,GO:0007439,GO:0007442,GO:0007443,GO:0007548,GO:0007552,GO:0007559,GO:0007610,GO:0007611,GO:0007612,GO:0007635,GO:0008104,GO:0008150,GO:0008219,GO:0008306,GO:0008355,GO:0008360,GO:0008406,GO:0009653,GO:…
MS3_00001694.1	6183.Smp_144590__mRNA	0.0	1880.5	RASAL2	GO:0000003,GO:0000122,GO:0000165,GO:0000187,GO:0001558,GO:0001932,GO:0001933,GO:0001934,GO:0002118,GO:0002121,GO:0002165,GO:0003008,GO:0003674,GO:0005083,GO:0005096,GO:0005097,GO:0005099,GO:0005488,GO:0005515,GO:0005575,GO:0005622,GO:0005623,GO:0005737,GO:0005886,GO:0006140,GO:0006355,GO:0006357,GO:0006469,GO:0006915,GO:0006950,GO:0007154,GO:0007165,GO:0007243,GO:0007254,GO:0007257,GO:0007264,GO:…	K17631,K17633,K19901	Synaptic ras GTPase activating protein
MS3_00001695.1	6183.Smp_120020__mRNA	6.8e-105	386.3				transposase domain-containing protein
MS3_00001696.2	6183.Smp_144600__mRNA	3.3e-310	1068.9			K06277	Rap guanine nucleotide exchange factor (GEF) 1
MS3_00001696.1	6183.Smp_144600__mRNA	0.0	1427.2			K06277	Rap guanine nucleotide exchange factor (GEF) 1
MS3_00001696.3	6183.Smp_144600__mRNA	3.4e-98	364.4			K06277	Rap guanine nucleotide exchange factor (GEF) 1
MS3_00001697.1	6183.Smp_104890__mRNA	1.7e-240	837.0			K05195,K05196	Gamma-aminobutyric acid (GABA) A receptor
MS3_00001699.1	6183.Smp_180740__mRNA	0.0	1621.7	ZFYVE1	GO:0003674,GO:0005488,GO:0005543,GO:0005545,GO:0005547,GO:0005575,GO:0005622,GO:0005623,GO:0005737,GO:0005783,GO:0005794,GO:0005795,GO:0008150,GO:0008270,GO:0008289,GO:0010921,GO:0010923,GO:0019220,GO:0019222,GO:0031323,GO:0035091,GO:0035303,GO:0043086,GO:0043167,GO:0043168,GO:0043169,GO:0043226,GO:0043227,GO:0043229,GO:0043231,GO:0043325,GO:0044092,GO:0044422,GO:0044424,GO:0044431,GO:0044444,GO:…	K17603	Zinc finger, FYVE domain containing 1
MS3_00001700.1	6183.Smp_180760__mRNA	0.0	2682.5			K07377	Inherit from opiNOG: Neurexin
MS3_00001700.2	6183.Smp_180760__mRNA	0.0	2682.5			K07377	Inherit from opiNOG: Neurexin
MS3_00001702.1	6183.Smp_083790__mRNA	7.6e-298	1027.7				Domain of unknown function (DUF3512)
MS3_00001703.1	6183.Smp_083780__mRNA	8.5e-162	575.1	XRCC5	GO:0000228,GO:0000723,GO:0000726,GO:0000781,GO:0000782,GO:0000783,GO:0000784,GO:0000975,GO:0001067,GO:0002376,GO:0002520,GO:0003674,GO:0003676,GO:0003677,GO:0003678,GO:0003690,GO:0003824,GO:0004003,GO:0004386,GO:0005488,GO:0005575,GO:0005622,GO:0005623,GO:0005634,GO:0005654,GO:0005694,GO:0005730,GO:0005737,GO:0005958,GO:0006139,GO:0006152,GO:0006163,GO:0006195,GO:0006200,GO:0006259,GO:0006281,GO:…	K10885	X-ray repair complementing defective repair in Chinese hamster cells 5
MS3_00001703.2	6183.Smp_083780__mRNA	0.0	1479.2	XRCC5	GO:0000228,GO:0000723,GO:0000726,GO:0000781,GO:0000782,GO:0000783,GO:0000784,GO:0000975,GO:0001067,GO:0002376,GO:0002520,GO:0003674,GO:0003676,GO:0003677,GO:0003678,GO:0003690,GO:0003824,GO:0004003,GO:0004386,GO:0005488,GO:0005575,GO:0005622,GO:0005623,GO:0005634,GO:0005654,GO:0005694,GO:0005730,GO:0005737,GO:0005958,GO:0006139,GO:0006152,GO:0006163,GO:0006195,GO:0006200,GO:0006259,GO:0006281,GO:…	K10885	X-ray repair complementing defective repair in Chinese hamster cells 5
MS3_00001704.1	6183.Smp_083770__mRNA	3.7e-157	559.3	ANO7	GO:0003674,GO:0005215,GO:0005216,GO:0005253,GO:0005254,GO:0005575,GO:0005622,GO:0005623,GO:0005634,GO:0005737,GO:0005783,GO:0005829,GO:0005886,GO:0006810,GO:0006811,GO:0006820,GO:0006821,GO:0008150,GO:0008509,GO:0009987,GO:0015075,GO:0015103,GO:0015108,GO:0015267,GO:0015698,GO:0016020,GO:0022803,GO:0022838,GO:0022857,GO:0022891,GO:0022892,GO:0030054,GO:0034220,GO:0043226,GO:0043227,GO:0043229,GO:…	K19480,K19499,K19501	Anoctamin
MS3_00001704.2	6183.Smp_083770__mRNA	0.0	1439.9	ANO7	GO:0003674,GO:0005215,GO:0005216,GO:0005253,GO:0005254,GO:0005575,GO:0005622,GO:0005623,GO:0005634,GO:0005737,GO:0005783,GO:0005829,GO:0005886,GO:0006810,GO:0006811,GO:0006820,GO:0006821,GO:0008150,GO:0008509,GO:0009987,GO:0015075,GO:0015103,GO:0015108,GO:0015267,GO:0015698,GO:0016020,GO:0022803,GO:0022838,GO:0022857,GO:0022891,GO:0022892,GO:0030054,GO:0034220,GO:0043226,GO:0043227,GO:0043229,GO:…	K19480,K19499,K19501	Anoctamin
MS3_00001706.1	6183.Smp_083750__mRNA	1e-130	473.0				ATP-binding cassette, sub-family C (CFTR MRP), member
MS3_00001706.2	6183.Smp_167610__mRNA	1.4e-305	1054.7	ABCC4	GO:0000003,GO:0000166,GO:0001666,GO:0001775,GO:0001882,GO:0001883,GO:0002576,GO:0003002,GO:0003674,GO:0003824,GO:0005215,GO:0005488,GO:0005524,GO:0005575,GO:0005622,GO:0005623,GO:0005737,GO:0005886,GO:0006139,GO:0006152,GO:0006163,GO:0006195,GO:0006200,GO:0006725,GO:0006753,GO:0006793,GO:0006796,GO:0006807,GO:0006810,GO:0006811,GO:0006820,GO:0006855,GO:0006887,GO:0006950,GO:0007154,GO:0007267,GO:…	K01509,K05673	ATP-binding cassette, sub-family C (CFTR MRP), member
MS3_00001707.1	6183.Smp_083740__mRNA	7.3e-84	315.1	CETN3	GO:0000226,GO:0003674,GO:0005488,GO:0005515,GO:0005575,GO:0005622,GO:0005623,GO:0005737,GO:0005813,GO:0005814,GO:0005815,GO:0005856,GO:0005929,GO:0005932,GO:0006996,GO:0007010,GO:0007017,GO:0007049,GO:0007098,GO:0008017,GO:0008092,GO:0008150,GO:0009987,GO:0015630,GO:0015631,GO:0016043,GO:0022402,GO:0031023,GO:0031513,GO:0031683,GO:0032391,GO:0032403,GO:0042995,GO:0043226,GO:0043227,GO:0043228,GO:…	K16466	centrin, EF-hand protein, 3
MS3_00001707.3	6183.Smp_083740__mRNA	1.5e-76	290.8	CETN3	GO:0000226,GO:0003674,GO:0005488,GO:0005515,GO:0005575,GO:0005622,GO:0005623,GO:0005737,GO:0005813,GO:0005814,GO:0005815,GO:0005856,GO:0005929,GO:0005932,GO:0006996,GO:0007010,GO:0007017,GO:0007049,GO:0007098,GO:0008017,GO:0008092,GO:0008150,GO:0009987,GO:0015630,GO:0015631,GO:0016043,GO:0022402,GO:0031023,GO:0031513,GO:0031683,GO:0032391,GO:0032403,GO:0042995,GO:0043226,GO:0043227,GO:0043228,GO:…	K16466	centrin, EF-hand protein, 3
MS3_00001707.2	6183.Smp_083740__mRNA	1.9e-76	290.4	CETN3	GO:0000226,GO:0003674,GO:0005488,GO:0005515,GO:0005575,GO:0005622,GO:0005623,GO:0005737,GO:0005813,GO:0005814,GO:0005815,GO:0005856,GO:0005929,GO:0005932,GO:0006996,GO:0007010,GO:0007017,GO:0007049,GO:0007098,GO:0008017,GO:0008092,GO:0008150,GO:0009987,GO:0015630,GO:0015631,GO:0016043,GO:0022402,GO:0031023,GO:0031513,GO:0031683,GO:0032391,GO:0032403,GO:0042995,GO:0043226,GO:0043227,GO:0043228,GO:…	K16466	centrin, EF-hand protein, 3
MS3_00001707.4	6183.Smp_083740__mRNA	4.2e-77	292.7	CETN3	GO:0000226,GO:0003674,GO:0005488,GO:0005515,GO:0005575,GO:0005622,GO:0005623,GO:0005737,GO:0005813,GO:0005814,GO:0005815,GO:0005856,GO:0005929,GO:0005932,GO:0006996,GO:0007010,GO:0007017,GO:0007049,GO:0007098,GO:0008017,GO:0008092,GO:0008150,GO:0009987,GO:0015630,GO:0015631,GO:0016043,GO:0022402,GO:0031023,GO:0031513,GO:0031683,GO:0032391,GO:0032403,GO:0042995,GO:0043226,GO:0043227,GO:0043228,GO:…	K16466	centrin, EF-hand protein, 3
MS3_00001708.1	7091.BGIBMGA002632-TA	4.5e-19	99.8		GO:0003674,GO:0003824,GO:0006139,GO:0006396,GO:0006399,GO:0006400,GO:0006725,GO:0006807,GO:0008033,GO:0008150,GO:0008152,GO:0008479,GO:0008616,GO:0009058,GO:0009116,GO:0009119,GO:0009163,GO:0009451,GO:0009987,GO:0010467,GO:0016070,GO:0016740,GO:0016757,GO:0016763,GO:0018130,GO:0019438,GO:0034470,GO:0034641,GO:0034654,GO:0034660,GO:0042455,GO:0043170,GO:0043412,GO:0044237,GO:0044238,GO:0044249,GO:…	K15407	Endonuclease/Exonuclease/phosphatase family
MS3_00001709.1	6183.Smp_176450__mRNA	1.7e-187	662.9		GO:0000166,GO:0001882,GO:0001883,GO:0003674,GO:0003824,GO:0005215,GO:0005488,GO:0005524,GO:0005575,GO:0005623,GO:0005886,GO:0006139,GO:0006152,GO:0006163,GO:0006195,GO:0006200,GO:0006725,GO:0006753,GO:0006793,GO:0006796,GO:0006807,GO:0006810,GO:0006897,GO:0006909,GO:0006911,GO:0008150,GO:0008152,GO:0008219,GO:0009056,GO:0009116,GO:0009117,GO:0009119,GO:0009123,GO:0009125,GO:0009126,GO:0009128,GO:…	K05641,K05643	ATP-binding cassette sub-family A ABC1 member
MS3_00001711.1	7668.SPU_009872tr	8.2e-137	491.9	SLC25A3	GO:0000003,GO:0002119,GO:0002164,GO:0003002,GO:0003006,GO:0003674,GO:0005215,GO:0005575,GO:0005622,GO:0005623,GO:0005737,GO:0005739,GO:0005740,GO:0005743,GO:0005811,GO:0005886,GO:0005887,GO:0006091,GO:0006810,GO:0006811,GO:0006812,GO:0006817,GO:0006818,GO:0006820,GO:0007275,GO:0007389,GO:0007444,GO:0007447,GO:0007450,GO:0007548,GO:0007568,GO:0008150,GO:0008152,GO:0008324,GO:0008340,GO:0008509,GO:…	K15102	solute carrier family 25 (mitochondrial carrier)
MS3_00001713.1	4956.XP_002497500.1	1.3e-09	69.3	FG02478.1	GO:0000054,GO:0000055,GO:0000463,GO:0000470,GO:0003674,GO:0003676,GO:0003723,GO:0005488,GO:0005575,GO:0005622,GO:0005623,GO:0005634,GO:0005730,GO:0006139,GO:0006364,GO:0006396,GO:0006725,GO:0006807,GO:0006810,GO:0006913,GO:0008150,GO:0008152,GO:0009987,GO:0010467,GO:0016070,GO:0016072,GO:0016482,GO:0019843,GO:0022613,GO:0031974,GO:0031981,GO:0033750,GO:0033753,GO:0034470,GO:0034641,GO:0034660,GO:…	K14840,K18327	Nucleolar protein
MS3_00001714.2	6183.Smp_083650__mRNA	1.9e-219	766.9	CTH	GO:0000096,GO:0000097,GO:0000098,GO:0001558,GO:0003674,GO:0003824,GO:0004121,GO:0004123,GO:0005488,GO:0005575,GO:0005622,GO:0005623,GO:0005634,GO:0005737,GO:0005783,GO:0005829,GO:0006082,GO:0006355,GO:0006461,GO:0006464,GO:0006518,GO:0006520,GO:0006534,GO:0006575,GO:0006749,GO:0006790,GO:0006807,GO:0006950,GO:0006984,GO:0006986,GO:0007154,GO:0007165,GO:0007275,GO:0008150,GO:0008152,GO:0008285,GO:…	K01758	cystathionase (cystathionine gamma-lyase)
MS3_00001714.1	6183.Smp_083650__mRNA	7.9e-136	488.4	CTH	GO:0000096,GO:0000097,GO:0000098,GO:0001558,GO:0003674,GO:0003824,GO:0004121,GO:0004123,GO:0005488,GO:0005575,GO:0005622,GO:0005623,GO:0005634,GO:0005737,GO:0005783,GO:0005829,GO:0006082,GO:0006355,GO:0006461,GO:0006464,GO:0006518,GO:0006520,GO:0006534,GO:0006575,GO:0006749,GO:0006790,GO:0006807,GO:0006950,GO:0006984,GO:0006986,GO:0007154,GO:0007165,GO:0007275,GO:0008150,GO:0008152,GO:0008285,GO:…	K01758	cystathionase (cystathionine gamma-lyase)
MS3_00001715.1	6183.Smp_167570.1__mRNA	2.3e-112	410.2	DRAP1	GO:0000122,GO:0000988,GO:0000989,GO:0001071,GO:0003674,GO:0003676,GO:0003677,GO:0003700,GO:0003712,GO:0003714,GO:0005488,GO:0005515,GO:0005575,GO:0005622,GO:0005623,GO:0005634,GO:0005654,GO:0006355,GO:0006357,GO:0008134,GO:0008150,GO:0009889,GO:0009890,GO:0009891,GO:0009892,GO:0009893,GO:0010468,GO:0010556,GO:0010557,GO:0010558,GO:0010604,GO:0010605,GO:0010628,GO:0010629,GO:0017053,GO:0017054,GO:…		protein 1 (negative cofactor 2 alpha)
MS3_00001716.1	9601.ENSPPYP00000001282	0.0	1139.0	COL11A1	GO:0001501,GO:0001502,GO:0002062,GO:0002063,GO:0003007,GO:0003205,GO:0003206,GO:0003208,GO:0003229,GO:0003231,GO:0005575,GO:0005576,GO:0005578,GO:0005581,GO:0006029,GO:0007155,GO:0007275,GO:0007423,GO:0007507,GO:0007517,GO:0008150,GO:0008152,GO:0009100,GO:0009653,GO:0009790,GO:0009792,GO:0009887,GO:0009888,GO:0009987,GO:0014706,GO:0016043,GO:0016337,GO:0019538,GO:0022610,GO:0030154,GO:0030198,GO:…	K19721	collagen, type XI, alpha 1
MS3_00001716.2	6183.Smp_103830.2__mRNA	8.5e-88	328.2	ZNHIT1	GO:0000122,GO:0000902,GO:0002682,GO:0002694,GO:0003674,GO:0003682,GO:0005488,GO:0005575,GO:0005622,GO:0005623,GO:0005634,GO:0005694,GO:0005700,GO:0005737,GO:0006355,GO:0006357,GO:0007275,GO:0007399,GO:0008150,GO:0009653,GO:0009889,GO:0009890,GO:0009892,GO:0009987,GO:0010468,GO:0010556,GO:0010558,GO:0010564,GO:0010605,GO:0010608,GO:0010629,GO:0010948,GO:0016043,GO:0016246,GO:0016441,GO:0016458,GO:…	K11663	zinc finger, HIT-type containing 1
MS3_00001719.1	6183.Smp_158510__mRNA	1.5e-136	491.5	DGAT2	GO:0000003,GO:0003674,GO:0003824,GO:0003846,GO:0004144,GO:0005488,GO:0005515,GO:0005575,GO:0005622,GO:0005623,GO:0005737,GO:0005783,GO:0005789,GO:0005811,GO:0006629,GO:0006637,GO:0006638,GO:0006639,GO:0006641,GO:0006644,GO:0006650,GO:0006732,GO:0006793,GO:0006796,GO:0007275,GO:0007276,GO:0007292,GO:0008150,GO:0008152,GO:0008374,GO:0008610,GO:0008654,GO:0009058,GO:0009790,GO:0009792,GO:0009888,GO:…	K11160,K11172,K14457,K14458	O-acyltransferase
MS3_00001721.1	6183.Smp_158500__mRNA	2.3e-191	673.3	EIF3H	GO:0001944,GO:0002119,GO:0002164,GO:0003674,GO:0003676,GO:0003723,GO:0003743,GO:0005488,GO:0005515,GO:0005575,GO:0005622,GO:0005623,GO:0005737,GO:0005829,GO:0005852,GO:0006412,GO:0006413,GO:0006417,GO:0006446,GO:0006810,GO:0006897,GO:0006898,GO:0007275,GO:0007399,GO:0007413,GO:0007417,GO:0007420,GO:0008037,GO:0008038,GO:0008135,GO:0008150,GO:0008152,GO:0008593,GO:0009058,GO:0009059,GO:0009790,GO:…	K03247	Component of the eukaryotic translation initiation factor 3 (eIF-3) complex, which is required for several steps in the initiation of protein synthesis. The eIF-3 complex associates with the 40S ribosome and facilitates the recruitment of eIF-1, eIF-1A, eIF-2 GTP methionyl-tRNAi and eIF-5 to form the 43S preinitiation complex (43S PIC). The eIF-3 complex stimulates mRNA recruitment to the 43S PIC…
MS3_00001721.2	6183.Smp_158500__mRNA	5.5e-191	673.3	EIF3H	GO:0001944,GO:0002119,GO:0002164,GO:0003674,GO:0003676,GO:0003723,GO:0003743,GO:0005488,GO:0005515,GO:0005575,GO:0005622,GO:0005623,GO:0005737,GO:0005829,GO:0005852,GO:0006412,GO:0006413,GO:0006417,GO:0006446,GO:0006810,GO:0006897,GO:0006898,GO:0007275,GO:0007399,GO:0007413,GO:0007417,GO:0007420,GO:0008037,GO:0008038,GO:0008135,GO:0008150,GO:0008152,GO:0008593,GO:0009058,GO:0009059,GO:0009790,GO:…	K03247	Component of the eukaryotic translation initiation factor 3 (eIF-3) complex, which is required for several steps in the initiation of protein synthesis. The eIF-3 complex associates with the 40S ribosome and facilitates the recruitment of eIF-1, eIF-1A, eIF-2 GTP methionyl-tRNAi and eIF-5 to form the 43S preinitiation complex (43S PIC). The eIF-3 complex stimulates mRNA recruitment to the 43S PIC…
MS3_00001722.1	6183.Smp_158500__mRNA	8.3e-53	211.5	EIF3H	GO:0001944,GO:0002119,GO:0002164,GO:0003674,GO:0003676,GO:0003723,GO:0003743,GO:0005488,GO:0005515,GO:0005575,GO:0005622,GO:0005623,GO:0005737,GO:0005829,GO:0005852,GO:0006412,GO:0006413,GO:0006417,GO:0006446,GO:0006810,GO:0006897,GO:0006898,GO:0007275,GO:0007399,GO:0007413,GO:0007417,GO:0007420,GO:0008037,GO:0008038,GO:0008135,GO:0008150,GO:0008152,GO:0008593,GO:0009058,GO:0009059,GO:0009790,GO:…	K03247	Component of the eukaryotic translation initiation factor 3 (eIF-3) complex, which is required for several steps in the initiation of protein synthesis. The eIF-3 complex associates with the 40S ribosome and facilitates the recruitment of eIF-1, eIF-1A, eIF-2 GTP methionyl-tRNAi and eIF-5 to form the 43S preinitiation complex (43S PIC). The eIF-3 complex stimulates mRNA recruitment to the 43S PIC…
MS3_00001722.2	6183.Smp_175120.2__mRNA	1.1e-11	76.3	FUT8	GO:0000139,GO:0001701,GO:0003674,GO:0003824,GO:0005575,GO:0005622,GO:0005623,GO:0005737,GO:0005794,GO:0005795,GO:0005975,GO:0005996,GO:0006004,GO:0006464,GO:0006486,GO:0006487,GO:0006491,GO:0006928,GO:0007154,GO:0007165,GO:0007166,GO:0007167,GO:0007178,GO:0007179,GO:0007229,GO:0007275,GO:0007585,GO:0008150,GO:0008152,GO:0008417,GO:0008424,GO:0009056,GO:0009058,GO:0009059,GO:0009100,GO:0009101,GO:…	K00717	Catalyzes the addition of fucose in alpha 1-6 linkage to the first GlcNAc residue, next to the peptide chains in N-glycans (By similarity)
MS3_00001722.3	6183.Smp_158500__mRNA	2.1e-166	590.5	EIF3H	GO:0001944,GO:0002119,GO:0002164,GO:0003674,GO:0003676,GO:0003723,GO:0003743,GO:0005488,GO:0005515,GO:0005575,GO:0005622,GO:0005623,GO:0005737,GO:0005829,GO:0005852,GO:0006412,GO:0006413,GO:0006417,GO:0006446,GO:0006810,GO:0006897,GO:0006898,GO:0007275,GO:0007399,GO:0007413,GO:0007417,GO:0007420,GO:0008037,GO:0008038,GO:0008135,GO:0008150,GO:0008152,GO:0008593,GO:0009058,GO:0009059,GO:0009790,GO:…	K03247	Component of the eukaryotic translation initiation factor 3 (eIF-3) complex, which is required for several steps in the initiation of protein synthesis. The eIF-3 complex associates with the 40S ribosome and facilitates the recruitment of eIF-1, eIF-1A, eIF-2 GTP methionyl-tRNAi and eIF-5 to form the 43S preinitiation complex (43S PIC). The eIF-3 complex stimulates mRNA recruitment to the 43S PIC…
MS3_00001723.1	281687.CJA02082	5.9e-57	227.6				Inherit from opiNOG: to reverse transcriptase
MS3_00001724.1	121225.PHUM446350-PA	4.2e-19	102.4			K09228	Zinc finger protein
MS3_00001724.2	121225.PHUM446350-PA	4.1e-19	102.4			K09228	Zinc finger protein
MS3_00001725.2	6183.Smp_158480__mRNA	0.0	2093.5		GO:0008150,GO:0008152,GO:0019748,GO:0044710	K00142	nonribosomal peptide
MS3_00001725.1	6183.Smp_158480__mRNA	0.0	1766.1		GO:0008150,GO:0008152,GO:0019748,GO:0044710	K00142	nonribosomal peptide
MS3_00001726.1	6183.Smp_158460__mRNA	3.6e-167	594.0	NEDD9	GO:0000922,GO:0001558,GO:0001726,GO:0001775,GO:0002253,GO:0002376,GO:0002429,GO:0002682,GO:0002684,GO:0002757,GO:0002764,GO:0002768,GO:0003674,GO:0004871,GO:0005488,GO:0005515,GO:0005575,GO:0005622,GO:0005623,GO:0005634,GO:0005737,GO:0005794,GO:0005819,GO:0005829,GO:0005856,GO:0005886,GO:0005912,GO:0005924,GO:0005925,GO:0005938,GO:0006928,GO:0006935,GO:0006950,GO:0006996,GO:0007010,GO:0007015,GO:…	K05726,K16832	neural precursor cell expressed, developmentally down-regulated 9
MS3_00001727.1	6183.Smp_067140__mRNA	1.7e-114	417.2	RAB7A	GO:0000003,GO:0000166,GO:0000323,GO:0001555,GO:0001845,GO:0001882,GO:0001883,GO:0001894,GO:0002119,GO:0002164,GO:0002165,GO:0002376,GO:0002478,GO:0002495,GO:0002504,GO:0003002,GO:0003006,GO:0003674,GO:0003824,GO:0003924,GO:0005488,GO:0005525,GO:0005575,GO:0005622,GO:0005623,GO:0005737,GO:0005764,GO:0005765,GO:0005768,GO:0005770,GO:0005773,GO:0005774,GO:0005794,GO:0005811,GO:0006139,GO:0006152,GO:…	K07897	RAB7A, member RAS oncogene family
MS3_00001727.2	6183.Smp_067140__mRNA	1.8e-81	307.0	RAB7A	GO:0000003,GO:0000166,GO:0000323,GO:0001555,GO:0001845,GO:0001882,GO:0001883,GO:0001894,GO:0002119,GO:0002164,GO:0002165,GO:0002376,GO:0002478,GO:0002495,GO:0002504,GO:0003002,GO:0003006,GO:0003674,GO:0003824,GO:0003924,GO:0005488,GO:0005525,GO:0005575,GO:0005622,GO:0005623,GO:0005737,GO:0005764,GO:0005765,GO:0005768,GO:0005770,GO:0005773,GO:0005774,GO:0005794,GO:0005811,GO:0006139,GO:0006152,GO:…	K07897	RAB7A, member RAS oncogene family
MS3_00001728.2	6183.Smp_158450.2__mRNA	0.0	1303.9	KLHL12	GO:0000151,GO:0002009,GO:0003002,GO:0003401,GO:0005575,GO:0005622,GO:0005623,GO:0005737,GO:0006461,GO:0006464,GO:0006513,GO:0006810,GO:0006888,GO:0006900,GO:0006901,GO:0006903,GO:0006996,GO:0007154,GO:0007165,GO:0007166,GO:0007275,GO:0007389,GO:0008150,GO:0008152,GO:0009653,GO:0009888,GO:0009952,GO:0009987,GO:0016023,GO:0016043,GO:0016044,GO:0016050,GO:0016055,GO:0016192,GO:0016482,GO:0016567,GO:…	K10450	Kelch-like 12 (Drosophila)
MS3_00001728.1	6183.Smp_158450.2__mRNA	0.0	2314.7	KLHL12	GO:0000151,GO:0002009,GO:0003002,GO:0003401,GO:0005575,GO:0005622,GO:0005623,GO:0005737,GO:0006461,GO:0006464,GO:0006513,GO:0006810,GO:0006888,GO:0006900,GO:0006901,GO:0006903,GO:0006996,GO:0007154,GO:0007165,GO:0007166,GO:0007275,GO:0007389,GO:0008150,GO:0008152,GO:0009653,GO:0009888,GO:0009952,GO:0009987,GO:0016023,GO:0016043,GO:0016044,GO:0016050,GO:0016055,GO:0016192,GO:0016482,GO:0016567,GO:…	K10450	Kelch-like 12 (Drosophila)
MS3_00001730.1	6183.Smp_068180__mRNA	8.4e-71	271.9	LOXL3	GO:0000902,GO:0000904,GO:0000988,GO:0000989,GO:0001501,GO:0001525,GO:0001568,GO:0001666,GO:0001667,GO:0001837,GO:0001935,GO:0001944,GO:0002040,GO:0003674,GO:0003682,GO:0003712,GO:0003714,GO:0003824,GO:0004720,GO:0005488,GO:0005507,GO:0005515,GO:0005575,GO:0005576,GO:0005578,GO:0005604,GO:0005615,GO:0005622,GO:0005623,GO:0005634,GO:0005694,GO:0006325,GO:0006355,GO:0006464,GO:0006928,GO:0006950,GO:…	K00280	Lysyl oxidase-like
MS3_00001730.2	6183.Smp_159060__mRNA	3.2e-128	464.2				Scavenger receptor cysteine-rich domain
MS3_00001730.3	6183.Smp_159060__mRNA	5.2e-142	510.0				Scavenger receptor cysteine-rich domain
MS3_00001732.1	6183.Smp_159050__mRNA	0.0	2134.4	SEMA6A	GO:0000003,GO:0000902,GO:0000904,GO:0001700,GO:0001764,GO:0001964,GO:0003006,GO:0003008,GO:0003674,GO:0004871,GO:0004872,GO:0004888,GO:0005102,GO:0005488,GO:0005515,GO:0005539,GO:0005575,GO:0005622,GO:0005623,GO:0005737,GO:0005783,GO:0005789,GO:0005794,GO:0005886,GO:0005887,GO:0006464,GO:0006497,GO:0006501,GO:0006505,GO:0006506,GO:0006629,GO:0006643,GO:0006644,GO:0006650,GO:0006661,GO:0006664,GO:…	K06842	sema domain, transmembrane domain (TM), and cytoplasmic domain, (semaphorin)
MS3_00001734.3	6183.Smp_068120__mRNA	2.9e-78	297.0	AIP	GO:0000988,GO:0000989,GO:0001704,GO:0001707,GO:0001708,GO:0001710,GO:0001894,GO:0001895,GO:0001917,GO:0001918,GO:0003008,GO:0003674,GO:0003712,GO:0003713,GO:0004871,GO:0005102,GO:0005488,GO:0005515,GO:0005575,GO:0005622,GO:0005623,GO:0005634,GO:0005737,GO:0005829,GO:0006140,GO:0006457,GO:0006464,GO:0006605,GO:0006626,GO:0006805,GO:0006810,GO:0006839,GO:0006886,GO:0006996,GO:0007005,GO:0007154,GO:…	K17767	aryl hydrocarbon receptor interacting
MS3_00001734.2	6183.Smp_124770.1__mRNA	7.7e-43	179.5				Reverse transcriptase (RNA-dependent DNA polymerase)
MS3_00001734.4	6183.Smp_068120__mRNA	6.3e-130	468.8	AIP	GO:0000988,GO:0000989,GO:0001704,GO:0001707,GO:0001708,GO:0001710,GO:0001894,GO:0001895,GO:0001917,GO:0001918,GO:0003008,GO:0003674,GO:0003712,GO:0003713,GO:0004871,GO:0005102,GO:0005488,GO:0005515,GO:0005575,GO:0005622,GO:0005623,GO:0005634,GO:0005737,GO:0005829,GO:0006140,GO:0006457,GO:0006464,GO:0006605,GO:0006626,GO:0006805,GO:0006810,GO:0006839,GO:0006886,GO:0006996,GO:0007005,GO:0007154,GO:…	K17767	aryl hydrocarbon receptor interacting
MS3_00001734.1	6183.Smp_068120__mRNA	5e-233	812.0	AIP	GO:0000988,GO:0000989,GO:0001704,GO:0001707,GO:0001708,GO:0001710,GO:0001894,GO:0001895,GO:0001917,GO:0001918,GO:0003008,GO:0003674,GO:0003712,GO:0003713,GO:0004871,GO:0005102,GO:0005488,GO:0005515,GO:0005575,GO:0005622,GO:0005623,GO:0005634,GO:0005737,GO:0005829,GO:0006140,GO:0006457,GO:0006464,GO:0006605,GO:0006626,GO:0006805,GO:0006810,GO:0006839,GO:0006886,GO:0006996,GO:0007005,GO:0007154,GO:…	K17767	aryl hydrocarbon receptor interacting
MS3_00001734.5	6183.Smp_068120__mRNA	5.1e-233	812.0	AIP	GO:0000988,GO:0000989,GO:0001704,GO:0001707,GO:0001708,GO:0001710,GO:0001894,GO:0001895,GO:0001917,GO:0001918,GO:0003008,GO:0003674,GO:0003712,GO:0003713,GO:0004871,GO:0005102,GO:0005488,GO:0005515,GO:0005575,GO:0005622,GO:0005623,GO:0005634,GO:0005737,GO:0005829,GO:0006140,GO:0006457,GO:0006464,GO:0006605,GO:0006626,GO:0006805,GO:0006810,GO:0006839,GO:0006886,GO:0006996,GO:0007005,GO:0007154,GO:…	K17767	aryl hydrocarbon receptor interacting
MS3_00001735.2	6183.Smp_068110__mRNA	0.0	1435.2	MRE11A	GO:0000003,GO:0000014,GO:0000018,GO:0000019,GO:0000075,GO:0000077,GO:0000228,GO:0000723,GO:0000724,GO:0000725,GO:0000726,GO:0000785,GO:0000790,GO:0000793,GO:0000794,GO:0001932,GO:0001934,GO:0003674,GO:0003676,GO:0003677,GO:0003690,GO:0003824,GO:0004518,GO:0004519,GO:0004520,GO:0004527,GO:0004536,GO:0005488,GO:0005575,GO:0005622,GO:0005623,GO:0005634,GO:0005654,GO:0005694,GO:0005737,GO:0006139,GO:…	K10865	MRE11 meiotic recombination 11 homolog A (S. cerevisiae)
MS3_00001735.3	6183.Smp_068110__mRNA	8.8e-158	561.6	MRE11A	GO:0000003,GO:0000014,GO:0000018,GO:0000019,GO:0000075,GO:0000077,GO:0000228,GO:0000723,GO:0000724,GO:0000725,GO:0000726,GO:0000785,GO:0000790,GO:0000793,GO:0000794,GO:0001932,GO:0001934,GO:0003674,GO:0003676,GO:0003677,GO:0003690,GO:0003824,GO:0004518,GO:0004519,GO:0004520,GO:0004527,GO:0004536,GO:0005488,GO:0005575,GO:0005622,GO:0005623,GO:0005634,GO:0005654,GO:0005694,GO:0005737,GO:0006139,GO:…	K10865	MRE11 meiotic recombination 11 homolog A (S. cerevisiae)
MS3_00001735.1	7668.SPU_028109tr	7.6e-98	362.5	MRE11A	GO:0000003,GO:0000014,GO:0000018,GO:0000019,GO:0000075,GO:0000077,GO:0000228,GO:0000723,GO:0000724,GO:0000725,GO:0000726,GO:0000785,GO:0000790,GO:0000793,GO:0000794,GO:0001932,GO:0001934,GO:0003674,GO:0003676,GO:0003677,GO:0003690,GO:0003824,GO:0004518,GO:0004519,GO:0004520,GO:0004527,GO:0004536,GO:0005488,GO:0005575,GO:0005622,GO:0005623,GO:0005634,GO:0005654,GO:0005694,GO:0005737,GO:0006139,GO:…	K10865	MRE11 meiotic recombination 11 homolog A (S. cerevisiae)
MS3_00001736.1	6183.Smp_068100.1__mRNA	5.7e-248	861.7	MFAP1	GO:0000003,GO:0000375,GO:0000377,GO:0000381,GO:0000398,GO:0001527,GO:0001703,GO:0002119,GO:0002164,GO:0003006,GO:0003674,GO:0005488,GO:0005515,GO:0005575,GO:0005576,GO:0005578,GO:0005622,GO:0005623,GO:0005634,GO:0005681,GO:0006139,GO:0006396,GO:0006397,GO:0006725,GO:0006807,GO:0006810,GO:0006897,GO:0006898,GO:0007275,GO:0007346,GO:0007369,GO:0007399,GO:0007548,GO:0008150,GO:0008152,GO:0008380,GO:…	K13110	Microfibrillar-associated protein 1
MS3_00001736.2	6183.Smp_068100.1__mRNA	6e-248	861.7	MFAP1	GO:0000003,GO:0000375,GO:0000377,GO:0000381,GO:0000398,GO:0001527,GO:0001703,GO:0002119,GO:0002164,GO:0003006,GO:0003674,GO:0005488,GO:0005515,GO:0005575,GO:0005576,GO:0005578,GO:0005622,GO:0005623,GO:0005634,GO:0005681,GO:0006139,GO:0006396,GO:0006397,GO:0006725,GO:0006807,GO:0006810,GO:0006897,GO:0006898,GO:0007275,GO:0007346,GO:0007369,GO:0007399,GO:0007548,GO:0008150,GO:0008152,GO:0008380,GO:…	K13110	Microfibrillar-associated protein 1
MS3_00001737.1	6183.Smp_068090__mRNA	3.8e-183	646.0	ELAC1	GO:0005575,GO:0005622,GO:0005623,GO:0005634,GO:0043226,GO:0043227,GO:0043229,GO:0043231,GO:0044424,GO:0044464	K00784	ElaC homolog 1 (E. coli)
MS3_00001737.2	6183.Smp_068090__mRNA	1.2e-84	317.8	ELAC1	GO:0005575,GO:0005622,GO:0005623,GO:0005634,GO:0043226,GO:0043227,GO:0043229,GO:0043231,GO:0044424,GO:0044464	K00784	ElaC homolog 1 (E. coli)
MS3_00001738.1	7668.SPU_000635tr	1.1e-293	1014.6				multicellular organismal development
MS3_00001739.1	6183.Smp_068070__mRNA	0.0	1206.8		GO:0007154,GO:0007267,GO:0008150,GO:0009987,GO:0023052,GO:0030154,GO:0032502,GO:0044699,GO:0044700,GO:0044763,GO:0045165,GO:0045168,GO:0046331,GO:0048869		Inherit from opiNOG: Conserved hypothetical protein
MS3_00001740.2	6183.Smp_068060.1__mRNA	3.3e-102	377.5	TAOK1	GO:0000003,GO:0000075,GO:0000077,GO:0000165,GO:0000166,GO:0000186,GO:0000236,GO:0001558,GO:0001882,GO:0001883,GO:0001932,GO:0001933,GO:0001934,GO:0002119,GO:0002164,GO:0003006,GO:0003674,GO:0003824,GO:0004672,GO:0004674,GO:0004702,GO:0004857,GO:0004860,GO:0004871,GO:0005057,GO:0005488,GO:0005524,GO:0005575,GO:0005622,GO:0005623,GO:0005634,GO:0005730,GO:0005737,GO:0005739,GO:0005829,GO:0005856,GO:…	K04429	TAO kinase
MS3_00001740.1	6183.Smp_068060.1__mRNA	0.0	1745.3	TAOK1	GO:0000003,GO:0000075,GO:0000077,GO:0000165,GO:0000166,GO:0000186,GO:0000236,GO:0001558,GO:0001882,GO:0001883,GO:0001932,GO:0001933,GO:0001934,GO:0002119,GO:0002164,GO:0003006,GO:0003674,GO:0003824,GO:0004672,GO:0004674,GO:0004702,GO:0004857,GO:0004860,GO:0004871,GO:0005057,GO:0005488,GO:0005524,GO:0005575,GO:0005622,GO:0005623,GO:0005634,GO:0005730,GO:0005737,GO:0005739,GO:0005829,GO:0005856,GO:…	K04429	TAO kinase
MS3_00001742.1	6183.Smp_176440__mRNA	0.0	1297.3	SCYL1	GO:0000139,GO:0003674,GO:0003824,GO:0004672,GO:0004713,GO:0005575,GO:0005622,GO:0005623,GO:0005634,GO:0005737,GO:0005793,GO:0005794,GO:0005798,GO:0005801,GO:0006464,GO:0006468,GO:0006793,GO:0006796,GO:0006810,GO:0006890,GO:0008150,GO:0008152,GO:0009987,GO:0012505,GO:0012506,GO:0016020,GO:0016023,GO:0016192,GO:0016301,GO:0016310,GO:0016740,GO:0016772,GO:0016773,GO:0019538,GO:0030117,GO:0030120,GO:…	K08876	SCY1-like 1 (S. cerevisiae)
MS3_00001743.1	6183.Smp_159010.1__mRNA	0.0	1287.3	ADRBK2	GO:0000003,GO:0000166,GO:0000302,GO:0001541,GO:0001664,GO:0001882,GO:0001883,GO:0002026,GO:0002029,GO:0002031,GO:0002165,GO:0003002,GO:0003006,GO:0003008,GO:0003012,GO:0003013,GO:0003015,GO:0003057,GO:0003108,GO:0003674,GO:0003824,GO:0004672,GO:0004674,GO:0004703,GO:0005102,GO:0005488,GO:0005515,GO:0005524,GO:0005543,GO:0005575,GO:0005622,GO:0005623,GO:0005737,GO:0005783,GO:0005829,GO:0005886,GO:…	K00910	Adrenergic, beta, receptor kinase
MS3_00001744.1	6183.Smp_159010.1__mRNA	1.1e-134	485.0	ADRBK2	GO:0000003,GO:0000166,GO:0000302,GO:0001541,GO:0001664,GO:0001882,GO:0001883,GO:0002026,GO:0002029,GO:0002031,GO:0002165,GO:0003002,GO:0003006,GO:0003008,GO:0003012,GO:0003013,GO:0003015,GO:0003057,GO:0003108,GO:0003674,GO:0003824,GO:0004672,GO:0004674,GO:0004703,GO:0005102,GO:0005488,GO:0005515,GO:0005524,GO:0005543,GO:0005575,GO:0005622,GO:0005623,GO:0005737,GO:0005783,GO:0005829,GO:0005886,GO:…	K00910	Adrenergic, beta, receptor kinase
MS3_00001745.1	6183.Smp_092770__mRNA	0.0	1212.2	COPG2	GO:0000003,GO:0000139,GO:0000902,GO:0000910,GO:0001763,GO:0002009,GO:0002119,GO:0002164,GO:0002165,GO:0002168,GO:0005575,GO:0005622,GO:0005623,GO:0005634,GO:0005737,GO:0005783,GO:0005794,GO:0005798,GO:0005801,GO:0005829,GO:0006810,GO:0006890,GO:0006891,GO:0006897,GO:0006898,GO:0006900,GO:0006901,GO:0006903,GO:0006909,GO:0006915,GO:0006928,GO:0006996,GO:0007017,GO:0007018,GO:0007049,GO:0007112,GO:…	K17267	The coatomer is a cytosolic protein complex that binds to dilysine motifs and reversibly associates with Golgi non- clathrin-coated vesicles, which further mediate biosynthetic protein transport from the ER, via the Golgi up to the trans Golgi network. Coatomer complex is required for budding from Golgi membranes, and is essential for the retrograde Golgi-to-ER transport of dilysine-tagged protei…
MS3_00001745.2	6183.Smp_092770__mRNA	7.7e-209	731.5	COPG2	GO:0000003,GO:0000139,GO:0000902,GO:0000910,GO:0001763,GO:0002009,GO:0002119,GO:0002164,GO:0002165,GO:0002168,GO:0005575,GO:0005622,GO:0005623,GO:0005634,GO:0005737,GO:0005783,GO:0005794,GO:0005798,GO:0005801,GO:0005829,GO:0006810,GO:0006890,GO:0006891,GO:0006897,GO:0006898,GO:0006900,GO:0006901,GO:0006903,GO:0006909,GO:0006915,GO:0006928,GO:0006996,GO:0007017,GO:0007018,GO:0007049,GO:0007112,GO:…	K17267	The coatomer is a cytosolic protein complex that binds to dilysine motifs and reversibly associates with Golgi non- clathrin-coated vesicles, which further mediate biosynthetic protein transport from the ER, via the Golgi up to the trans Golgi network. Coatomer complex is required for budding from Golgi membranes, and is essential for the retrograde Golgi-to-ER transport of dilysine-tagged protei…
MS3_00001745.3	6183.Smp_092770__mRNA	0.0	1555.0	COPG2	GO:0000003,GO:0000139,GO:0000902,GO:0000910,GO:0001763,GO:0002009,GO:0002119,GO:0002164,GO:0002165,GO:0002168,GO:0005575,GO:0005622,GO:0005623,GO:0005634,GO:0005737,GO:0005783,GO:0005794,GO:0005798,GO:0005801,GO:0005829,GO:0006810,GO:0006890,GO:0006891,GO:0006897,GO:0006898,GO:0006900,GO:0006901,GO:0006903,GO:0006909,GO:0006915,GO:0006928,GO:0006996,GO:0007017,GO:0007018,GO:0007049,GO:0007112,GO:…	K17267	The coatomer is a cytosolic protein complex that binds to dilysine motifs and reversibly associates with Golgi non- clathrin-coated vesicles, which further mediate biosynthetic protein transport from the ER, via the Golgi up to the trans Golgi network. Coatomer complex is required for budding from Golgi membranes, and is essential for the retrograde Golgi-to-ER transport of dilysine-tagged protei…
MS3_00001745.4	6183.Smp_092770__mRNA	0.0	1719.9	COPG2	GO:0000003,GO:0000139,GO:0000902,GO:0000910,GO:0001763,GO:0002009,GO:0002119,GO:0002164,GO:0002165,GO:0002168,GO:0005575,GO:0005622,GO:0005623,GO:0005634,GO:0005737,GO:0005783,GO:0005794,GO:0005798,GO:0005801,GO:0005829,GO:0006810,GO:0006890,GO:0006891,GO:0006897,GO:0006898,GO:0006900,GO:0006901,GO:0006903,GO:0006909,GO:0006915,GO:0006928,GO:0006996,GO:0007017,GO:0007018,GO:0007049,GO:0007112,GO:…	K17267	The coatomer is a cytosolic protein complex that binds to dilysine motifs and reversibly associates with Golgi non- clathrin-coated vesicles, which further mediate biosynthetic protein transport from the ER, via the Golgi up to the trans Golgi network. Coatomer complex is required for budding from Golgi membranes, and is essential for the retrograde Golgi-to-ER transport of dilysine-tagged protei…
MS3_00001746.1	6183.Smp_092780.2__mRNA	1.7e-208	730.3	SNAPC3	GO:0000003,GO:0002009,GO:0002119,GO:0002164,GO:0003006,GO:0003674,GO:0003676,GO:0003677,GO:0003681,GO:0005488,GO:0005515,GO:0005575,GO:0005622,GO:0005623,GO:0005634,GO:0005654,GO:0005667,GO:0006139,GO:0006351,GO:0006366,GO:0006383,GO:0006725,GO:0006807,GO:0006810,GO:0006897,GO:0006898,GO:0007275,GO:0007548,GO:0008150,GO:0008152,GO:0009058,GO:0009059,GO:0009301,GO:0009653,GO:0009790,GO:0009791,GO:…	K15210	small nuclear RNA activating complex, polypeptide 3, 50kDa
MS3_00001746.2	6183.Smp_092780.2__mRNA	4.8e-125	452.6	SNAPC3	GO:0000003,GO:0002009,GO:0002119,GO:0002164,GO:0003006,GO:0003674,GO:0003676,GO:0003677,GO:0003681,GO:0005488,GO:0005515,GO:0005575,GO:0005622,GO:0005623,GO:0005634,GO:0005654,GO:0005667,GO:0006139,GO:0006351,GO:0006366,GO:0006383,GO:0006725,GO:0006807,GO:0006810,GO:0006897,GO:0006898,GO:0007275,GO:0007548,GO:0008150,GO:0008152,GO:0009058,GO:0009059,GO:0009301,GO:0009653,GO:0009790,GO:0009791,GO:…	K15210	small nuclear RNA activating complex, polypeptide 3, 50kDa
MS3_00001747.1	6183.Smp_060480__mRNA	8.4e-104	381.7		GO:0000003,GO:0003006,GO:0007275,GO:0007548,GO:0008150,GO:0008406,GO:0022414,GO:0032501,GO:0032502,GO:0044699,GO:0044707,GO:0044767,GO:0045137,GO:0048513,GO:0048608,GO:0048731,GO:0048856,GO:0061458		copine III
MS3_00001747.2	31033.ENSTRUP00000037908	4.6e-122	443.4				copine family member IX
MS3_00001747.3	8083.ENSXMAP00000010305	2.9e-159	567.4				copine V
MS3_00001748.1	7070.TC009493-PA	5.2e-19	101.3	RYBP	GO:0005575,GO:0005622,GO:0005623,GO:0005634,GO:0005654,GO:0016604,GO:0031974,GO:0031981,GO:0043226,GO:0043227,GO:0043229,GO:0043231,GO:0043233,GO:0044422,GO:0044424,GO:0044428,GO:0044446,GO:0044451,GO:0044464,GO:0070013	K11468	Zn-finger in Ran binding protein and others
MS3_00001749.1	6183.Smp_154630__mRNA	0.0	1612.8				WD repeat domain 59
MS3_00001750.2	6183.Smp_154640__mRNA	7.9e-102	375.2	SMARCE1	GO:0000003,GO:0000228,GO:0000988,GO:0000989,GO:0002119,GO:0002164,GO:0003006,GO:0003674,GO:0003676,GO:0003677,GO:0003682,GO:0003712,GO:0003713,GO:0003824,GO:0005488,GO:0005515,GO:0005575,GO:0005622,GO:0005623,GO:0005634,GO:0005654,GO:0005694,GO:0006325,GO:0006333,GO:0006337,GO:0006338,GO:0006355,GO:0006357,GO:0006810,GO:0006897,GO:0006898,GO:0006996,GO:0007275,GO:0007548,GO:0008080,GO:0008150,GO:…	K11651	SWI SNF related, matrix associated, actin dependent regulator of chromatin, subfamily e, member 1
MS3_00001750.1	6183.Smp_154640__mRNA	0.0	1887.1	SMARCE1	GO:0000003,GO:0000228,GO:0000988,GO:0000989,GO:0002119,GO:0002164,GO:0003006,GO:0003674,GO:0003676,GO:0003677,GO:0003682,GO:0003712,GO:0003713,GO:0003824,GO:0005488,GO:0005515,GO:0005575,GO:0005622,GO:0005623,GO:0005634,GO:0005654,GO:0005694,GO:0006325,GO:0006333,GO:0006337,GO:0006338,GO:0006355,GO:0006357,GO:0006810,GO:0006897,GO:0006898,GO:0006996,GO:0007275,GO:0007548,GO:0008080,GO:0008150,GO:…	K11651	SWI SNF related, matrix associated, actin dependent regulator of chromatin, subfamily e, member 1
MS3_00001750.3	6183.Smp_154640__mRNA	0.0	1844.7	SMARCE1	GO:0000003,GO:0000228,GO:0000988,GO:0000989,GO:0002119,GO:0002164,GO:0003006,GO:0003674,GO:0003676,GO:0003677,GO:0003682,GO:0003712,GO:0003713,GO:0003824,GO:0005488,GO:0005515,GO:0005575,GO:0005622,GO:0005623,GO:0005634,GO:0005654,GO:0005694,GO:0006325,GO:0006333,GO:0006337,GO:0006338,GO:0006355,GO:0006357,GO:0006810,GO:0006897,GO:0006898,GO:0006996,GO:0007275,GO:0007548,GO:0008080,GO:0008150,GO:…	K11651	SWI SNF related, matrix associated, actin dependent regulator of chromatin, subfamily e, member 1
MS3_00001751.1	6183.Smp_154650__mRNA	0.0	1216.4	CTDSP2	GO:0000003,GO:0001932,GO:0001934,GO:0003674,GO:0003824,GO:0004721,GO:0004722,GO:0005488,GO:0005515,GO:0005575,GO:0005622,GO:0005623,GO:0005634,GO:0005654,GO:0005737,GO:0006355,GO:0006357,GO:0006464,GO:0006470,GO:0006793,GO:0006796,GO:0006950,GO:0006984,GO:0006986,GO:0006987,GO:0007154,GO:0007165,GO:0007275,GO:0007399,GO:0007610,GO:0008150,GO:0008152,GO:0008420,GO:0009889,GO:0009893,GO:0009987,GO:…	K15731	CTD (Carboxy-terminal domain, RNA polymerase II, polypeptide A) small
MS3_00001752.1	6183.Smp_154660__mRNA	1.8e-186	657.1	RIBC2			RIB43A domain with coiled-coils
MS3_00001753.1	6183.Smp_176430.2__mRNA	0.0	2005.3	PLEKHG1	GO:0002165,GO:0003002,GO:0003674,GO:0005085,GO:0005488,GO:0005515,GO:0005575,GO:0005622,GO:0005623,GO:0005737,GO:0006461,GO:0006996,GO:0007010,GO:0007275,GO:0007389,GO:0007444,GO:0007472,GO:0007474,GO:0007476,GO:0007478,GO:0007480,GO:0007552,GO:0007560,GO:0008150,GO:0008152,GO:0009056,GO:0009057,GO:0009653,GO:0009791,GO:0009886,GO:0009887,GO:0009987,GO:0010927,GO:0016043,GO:0017016,GO:0017160,GO:…		pleckstrin homology domain containing, family G (with RhoGef domain) member
MS3_00001754.1	6183.Smp_060570__mRNA	1.1e-217	761.1				UPF0764 protein C16orf89 homolog
MS3_00001754.2	6183.Smp_060570__mRNA	2.8e-143	513.5				UPF0764 protein C16orf89 homolog
MS3_00001755.1	6183.Smp_154670__mRNA	7.5e-176	622.1	GCNT1	GO:0000139,GO:0001655,GO:0001822,GO:0002118,GO:0002121,GO:0002250,GO:0002251,GO:0002252,GO:0002376,GO:0002377,GO:0002381,GO:0002385,GO:0002426,GO:0002440,GO:0002443,GO:0002449,GO:0002460,GO:0003008,GO:0003674,GO:0003824,GO:0003829,GO:0005575,GO:0005576,GO:0005615,GO:0005622,GO:0005623,GO:0005737,GO:0005794,GO:0005975,GO:0006082,GO:0006464,GO:0006486,GO:0006493,GO:0006520,GO:0006575,GO:0006725,GO:…	K00727,K00742,K09662,K09663	Glycosyltransferase 14 family member
MS3_00001756.1	6183.Smp_154680__mRNA	3.4e-213	746.1	GCNT1	GO:0000139,GO:0001655,GO:0001822,GO:0002118,GO:0002121,GO:0002250,GO:0002251,GO:0002252,GO:0002376,GO:0002377,GO:0002381,GO:0002385,GO:0002426,GO:0002440,GO:0002443,GO:0002449,GO:0002460,GO:0003008,GO:0003674,GO:0003824,GO:0003829,GO:0005575,GO:0005576,GO:0005615,GO:0005622,GO:0005623,GO:0005737,GO:0005794,GO:0005975,GO:0006082,GO:0006464,GO:0006486,GO:0006493,GO:0006520,GO:0006575,GO:0006725,GO:…	K00727,K00742,K09662,K09663	Glycosyltransferase 14 family member
MS3_00001758.1	6183.Smp_154680__mRNA	3.4e-213	746.1	GCNT1	GO:0000139,GO:0001655,GO:0001822,GO:0002118,GO:0002121,GO:0002250,GO:0002251,GO:0002252,GO:0002376,GO:0002377,GO:0002381,GO:0002385,GO:0002426,GO:0002440,GO:0002443,GO:0002449,GO:0002460,GO:0003008,GO:0003674,GO:0003824,GO:0003829,GO:0005575,GO:0005576,GO:0005615,GO:0005622,GO:0005623,GO:0005737,GO:0005794,GO:0005975,GO:0006082,GO:0006464,GO:0006486,GO:0006493,GO:0006520,GO:0006575,GO:0006725,GO:…	K00727,K00742,K09662,K09663	Glycosyltransferase 14 family member
MS3_00001759.1	6183.Smp_185890__mRNA	6.4e-68	263.5
MS3_00001761.1	5833.PF13_0210	3.5e-07	62.0
MS3_00001762.1	6183.Smp_154680__mRNA	7.1e-147	525.8	GCNT1	GO:0000139,GO:0001655,GO:0001822,GO:0002118,GO:0002121,GO:0002250,GO:0002251,GO:0002252,GO:0002376,GO:0002377,GO:0002381,GO:0002385,GO:0002426,GO:0002440,GO:0002443,GO:0002449,GO:0002460,GO:0003008,GO:0003674,GO:0003824,GO:0003829,GO:0005575,GO:0005576,GO:0005615,GO:0005622,GO:0005623,GO:0005737,GO:0005794,GO:0005975,GO:0006082,GO:0006464,GO:0006486,GO:0006493,GO:0006520,GO:0006575,GO:0006725,GO:…	K00727,K00742,K09662,K09663	Glycosyltransferase 14 family member
MS3_00001763.1	6183.Smp_142550__mRNA	0.0	3636.7	NUP210	GO:0002119,GO:0002164,GO:0003008,GO:0003674,GO:0005198,GO:0005488,GO:0005515,GO:0005575,GO:0005622,GO:0005623,GO:0005634,GO:0005635,GO:0005643,GO:0005737,GO:0005783,GO:0005789,GO:0005975,GO:0006605,GO:0006606,GO:0006810,GO:0006886,GO:0006913,GO:0006996,GO:0006997,GO:0006999,GO:0007154,GO:0007165,GO:0007166,GO:0007275,GO:0007610,GO:0007611,GO:0007612,GO:0007635,GO:0008104,GO:0008150,GO:0008152,GO:…	K14314	nucleoporin
MS3_00001763.2	6183.Smp_142550__mRNA	0.0	3696.0	NUP210	GO:0002119,GO:0002164,GO:0003008,GO:0003674,GO:0005198,GO:0005488,GO:0005515,GO:0005575,GO:0005622,GO:0005623,GO:0005634,GO:0005635,GO:0005643,GO:0005737,GO:0005783,GO:0005789,GO:0005975,GO:0006605,GO:0006606,GO:0006810,GO:0006886,GO:0006913,GO:0006996,GO:0006997,GO:0006999,GO:0007154,GO:0007165,GO:0007166,GO:0007275,GO:0007610,GO:0007611,GO:0007612,GO:0007635,GO:0008104,GO:0008150,GO:0008152,GO:…	K14314	nucleoporin
MS3_00001764.1	8090.ENSORLP00000018010	7.5e-09	66.2			K04938	calcium-activated potassium channel subunit beta-2-like
MS3_00001765.1	6183.Smp_037780__mRNA	4.6e-251	872.1				Inherit from COG: Triacylglycerol Lipase
MS3_00001766.1	6183.Smp_142610__mRNA	0.0	2996.5	DYRK1A	GO:0000003,GO:0000278,GO:0000768,GO:0000988,GO:0000989,GO:0001704,GO:0001706,GO:0003008,GO:0003674,GO:0003712,GO:0003713,GO:0003824,GO:0004672,GO:0004674,GO:0004712,GO:0004713,GO:0004715,GO:0005488,GO:0005515,GO:0005575,GO:0005622,GO:0005623,GO:0005634,GO:0005654,GO:0006355,GO:0006464,GO:0006468,GO:0006793,GO:0006796,GO:0006949,GO:0007049,GO:0007275,GO:0007369,GO:0007399,GO:0007417,GO:0007420,GO:…	K08825	dual-specificity tyrosine-(Y)-phosphorylation regulated kinase
MS3_00001767.1	44689.DDB0190122	1e-07	62.0			K10706,K14326	Regulator of nonsense transcripts
MS3_00001768.1	6183.Smp_142620__mRNA	2.4e-152	543.5	NPR2	GO:0000166,GO:0001501,GO:0001558,GO:0001653,GO:0001882,GO:0001883,GO:0003008,GO:0003013,GO:0003014,GO:0003018,GO:0003674,GO:0003824,GO:0004383,GO:0004871,GO:0004872,GO:0004888,GO:0004930,GO:0005488,GO:0005515,GO:0005524,GO:0005525,GO:0005575,GO:0005623,GO:0005886,GO:0005887,GO:0006139,GO:0006140,GO:0006163,GO:0006164,GO:0006182,GO:0006584,GO:0006725,GO:0006753,GO:0006793,GO:0006796,GO:0006807,GO:…	K12322,K12323,K12324	Guanylate cyclase
MS3_00001768.3	6183.Smp_142620__mRNA	0.0	1187.6	NPR2	GO:0000166,GO:0001501,GO:0001558,GO:0001653,GO:0001882,GO:0001883,GO:0003008,GO:0003013,GO:0003014,GO:0003018,GO:0003674,GO:0003824,GO:0004383,GO:0004871,GO:0004872,GO:0004888,GO:0004930,GO:0005488,GO:0005515,GO:0005524,GO:0005525,GO:0005575,GO:0005623,GO:0005886,GO:0005887,GO:0006139,GO:0006140,GO:0006163,GO:0006164,GO:0006182,GO:0006584,GO:0006725,GO:0006753,GO:0006793,GO:0006796,GO:0006807,GO:…	K12322,K12323,K12324	Guanylate cyclase
MS3_00001768.2	6183.Smp_142620__mRNA	3.9e-32	144.1	NPR2	GO:0000166,GO:0001501,GO:0001558,GO:0001653,GO:0001882,GO:0001883,GO:0003008,GO:0003013,GO:0003014,GO:0003018,GO:0003674,GO:0003824,GO:0004383,GO:0004871,GO:0004872,GO:0004888,GO:0004930,GO:0005488,GO:0005515,GO:0005524,GO:0005525,GO:0005575,GO:0005623,GO:0005886,GO:0005887,GO:0006139,GO:0006140,GO:0006163,GO:0006164,GO:0006182,GO:0006584,GO:0006725,GO:0006753,GO:0006793,GO:0006796,GO:0006807,GO:…	K12322,K12323,K12324	Guanylate cyclase
MS3_00001769.1	6183.Smp_142620__mRNA	7.6e-201	704.9	NPR2	GO:0000166,GO:0001501,GO:0001558,GO:0001653,GO:0001882,GO:0001883,GO:0003008,GO:0003013,GO:0003014,GO:0003018,GO:0003674,GO:0003824,GO:0004383,GO:0004871,GO:0004872,GO:0004888,GO:0004930,GO:0005488,GO:0005515,GO:0005524,GO:0005525,GO:0005575,GO:0005623,GO:0005886,GO:0005887,GO:0006139,GO:0006140,GO:0006163,GO:0006164,GO:0006182,GO:0006584,GO:0006725,GO:0006753,GO:0006793,GO:0006796,GO:0006807,GO:…	K12322,K12323,K12324	Guanylate cyclase
MS3_00001770.3	6183.Smp_142630__mRNA	0.0	1430.2	TLN1	GO:0000003,GO:0000902,GO:0000904,GO:0001667,GO:0001726,GO:0001763,GO:0001775,GO:0001894,GO:0001932,GO:0001934,GO:0002009,GO:0002119,GO:0002164,GO:0002165,GO:0002576,GO:0003006,GO:0003008,GO:0003012,GO:0003674,GO:0003779,GO:0005102,GO:0005178,GO:0005198,GO:0005200,GO:0005488,GO:0005515,GO:0005575,GO:0005576,GO:0005622,GO:0005623,GO:0005737,GO:0005813,GO:0005815,GO:0005829,GO:0005856,GO:0005886,GO:…	K06271	K06271 talin
MS3_00001770.1	6183.Smp_142630__mRNA	0.0	1174.8	TLN1	GO:0000003,GO:0000902,GO:0000904,GO:0001667,GO:0001726,GO:0001763,GO:0001775,GO:0001894,GO:0001932,GO:0001934,GO:0002009,GO:0002119,GO:0002164,GO:0002165,GO:0002576,GO:0003006,GO:0003008,GO:0003012,GO:0003674,GO:0003779,GO:0005102,GO:0005178,GO:0005198,GO:0005200,GO:0005488,GO:0005515,GO:0005575,GO:0005576,GO:0005622,GO:0005623,GO:0005737,GO:0005813,GO:0005815,GO:0005829,GO:0005856,GO:0005886,GO:…	K06271	K06271 talin
MS3_00001770.2	6183.Smp_142630__mRNA	0.0	2362.8	TLN1	GO:0000003,GO:0000902,GO:0000904,GO:0001667,GO:0001726,GO:0001763,GO:0001775,GO:0001894,GO:0001932,GO:0001934,GO:0002009,GO:0002119,GO:0002164,GO:0002165,GO:0002576,GO:0003006,GO:0003008,GO:0003012,GO:0003674,GO:0003779,GO:0005102,GO:0005178,GO:0005198,GO:0005200,GO:0005488,GO:0005515,GO:0005575,GO:0005576,GO:0005622,GO:0005623,GO:0005737,GO:0005813,GO:0005815,GO:0005829,GO:0005856,GO:0005886,GO:…	K06271	K06271 talin
MS3_00001771.1	6183.Smp_037860__mRNA	2.3e-118	430.3	MESDC1	GO:0000003,GO:0002009,GO:0002119,GO:0002164,GO:0003006,GO:0005575,GO:0005622,GO:0005623,GO:0005737,GO:0006810,GO:0006897,GO:0006898,GO:0006928,GO:0007275,GO:0007276,GO:0007281,GO:0007292,GO:0007548,GO:0008150,GO:0008152,GO:0008406,GO:0009056,GO:0009057,GO:0009653,GO:0009790,GO:0009791,GO:0009792,GO:0009888,GO:0009987,GO:0010171,GO:0016192,GO:0016477,GO:0019538,GO:0019953,GO:0022412,GO:0022414,GO:…	K06271	Mesoderm development candidate 1
MS3_00001771.2	6183.Smp_037860__mRNA	2.3e-152	543.5	MESDC1	GO:0000003,GO:0002009,GO:0002119,GO:0002164,GO:0003006,GO:0005575,GO:0005622,GO:0005623,GO:0005737,GO:0006810,GO:0006897,GO:0006898,GO:0006928,GO:0007275,GO:0007276,GO:0007281,GO:0007292,GO:0007548,GO:0008150,GO:0008152,GO:0008406,GO:0009056,GO:0009057,GO:0009653,GO:0009790,GO:0009791,GO:0009792,GO:0009888,GO:0009987,GO:0010171,GO:0016192,GO:0016477,GO:0019538,GO:0019953,GO:0022412,GO:0022414,GO:…	K06271	Mesoderm development candidate 1
MS3_00001772.1	7668.SPU_016462tr	2.4e-56	224.6				Reverse transcriptase (RNA-dependent DNA polymerase)
MS3_00001772.2	6183.Smp_142640__mRNA	4.8e-132	476.1	APOA1BP	GO:0003674,GO:0005488,GO:0005515,GO:0005575,GO:0005576,GO:0005615,GO:0005622,GO:0005623,GO:0005737,GO:0005739,GO:0005929,GO:0006461,GO:0008150,GO:0016043,GO:0022607,GO:0042802,GO:0042803,GO:0042995,GO:0043226,GO:0043227,GO:0043229,GO:0043231,GO:0043933,GO:0044085,GO:0044297,GO:0044421,GO:0044424,GO:0044444,GO:0044464,GO:0046983,GO:0051259,GO:0051260,GO:0051262,GO:0051289,GO:0065003,GO:0070271,GO:…	K17759	Catalyzes the epimerization of the S- and R-forms of NAD(P)HX, a damaged form of NAD(P)H that is a result of enzymatic or heat-dependent hydration. This is a prerequisite for the S- specific NAD(P)H-hydrate dehydratase to allow the repair of both epimers of NAD(P)HX (By similarity)
MS3_00001773.1	6183.Smp_142650.2__mRNA	0.0	1633.6	PPP1R9A	GO:0001726,GO:0001932,GO:0002118,GO:0002121,GO:0003674,GO:0003779,GO:0005488,GO:0005515,GO:0005575,GO:0005622,GO:0005623,GO:0005634,GO:0005737,GO:0005856,GO:0005886,GO:0005912,GO:0005938,GO:0006928,GO:0006996,GO:0007010,GO:0007015,GO:0007154,GO:0007165,GO:0007275,GO:0007399,GO:0007610,GO:0007635,GO:0008092,GO:0008150,GO:0008157,GO:0008277,GO:0009719,GO:0009966,GO:0009987,GO:0010033,GO:0010243,GO:…	K17551	Protein phosphatase 1, regulatory subunit
MS3_00001773.2	6183.Smp_142650.2__mRNA	0.0	1997.6	PPP1R9A	GO:0001726,GO:0001932,GO:0002118,GO:0002121,GO:0003674,GO:0003779,GO:0005488,GO:0005515,GO:0005575,GO:0005622,GO:0005623,GO:0005634,GO:0005737,GO:0005856,GO:0005886,GO:0005912,GO:0005938,GO:0006928,GO:0006996,GO:0007010,GO:0007015,GO:0007154,GO:0007165,GO:0007275,GO:0007399,GO:0007610,GO:0007635,GO:0008092,GO:0008150,GO:0008157,GO:0008277,GO:0009719,GO:0009966,GO:0009987,GO:0010033,GO:0010243,GO:…	K17551	Protein phosphatase 1, regulatory subunit
MS3_00001774.1	6183.Smp_142670__mRNA	3.5e-121	439.5	IFT46	GO:0000226,GO:0000902,GO:0001578,GO:0003002,GO:0003674,GO:0005488,GO:0005515,GO:0005575,GO:0005622,GO:0005623,GO:0005634,GO:0005737,GO:0005815,GO:0005856,GO:0005886,GO:0005929,GO:0005932,GO:0006810,GO:0006928,GO:0006996,GO:0007010,GO:0007017,GO:0007018,GO:0007275,GO:0007389,GO:0008022,GO:0008104,GO:0008150,GO:0009653,GO:0009799,GO:0009855,GO:0009953,GO:0009987,GO:0010468,GO:0010608,GO:0010927,GO:…	K19682	intraflagellar transport 46 homolog (Chlamydomonas)
MS3_00001774.2	6183.Smp_142670__mRNA	1.4e-145	521.2	IFT46	GO:0000226,GO:0000902,GO:0001578,GO:0003002,GO:0003674,GO:0005488,GO:0005515,GO:0005575,GO:0005622,GO:0005623,GO:0005634,GO:0005737,GO:0005815,GO:0005856,GO:0005886,GO:0005929,GO:0005932,GO:0006810,GO:0006928,GO:0006996,GO:0007010,GO:0007017,GO:0007018,GO:0007275,GO:0007389,GO:0008022,GO:0008104,GO:0008150,GO:0009653,GO:0009799,GO:0009855,GO:0009953,GO:0009987,GO:0010468,GO:0010608,GO:0010927,GO:…	K19682	intraflagellar transport 46 homolog (Chlamydomonas)
MS3_00001776.1	6183.Smp_037900__mRNA	5e-272	941.8	LACTB	GO:0002119,GO:0002164,GO:0005575,GO:0005622,GO:0005623,GO:0005737,GO:0005739,GO:0007275,GO:0008150,GO:0009790,GO:0009791,GO:0009792,GO:0032501,GO:0032502,GO:0040007,GO:0043226,GO:0043227,GO:0043229,GO:0043231,GO:0044424,GO:0044444,GO:0044464,GO:0044699,GO:0044707,GO:0044767,GO:0048856	K17382	lactamase, beta
MS3_00001777.1	6183.Smp_037910__mRNA	5.6e-78	295.4	SDHD	GO:0000104,GO:0002119,GO:0002164,GO:0003674,GO:0003824,GO:0005488,GO:0005575,GO:0005622,GO:0005623,GO:0005737,GO:0005739,GO:0005740,GO:0005743,GO:0005746,GO:0005749,GO:0006091,GO:0006099,GO:0007275,GO:0008150,GO:0008152,GO:0008177,GO:0009055,GO:0009060,GO:0009790,GO:0009791,GO:0009792,GO:0009987,GO:0015980,GO:0016020,GO:0016491,GO:0016627,GO:0016635,GO:0019866,GO:0020037,GO:0022900,GO:0022904,GO:…	K00237	Membrane-anchoring subunit of succinate dehydrogenase (SDH) that is involved in complex II of the mitochondrial electron transport chain and is responsible for transferring electrons from succinate to ubiquinone (coenzyme Q)
MS3_00001777.2	6183.Smp_037910__mRNA	2.5e-58	229.9	SDHD	GO:0000104,GO:0002119,GO:0002164,GO:0003674,GO:0003824,GO:0005488,GO:0005575,GO:0005622,GO:0005623,GO:0005737,GO:0005739,GO:0005740,GO:0005743,GO:0005746,GO:0005749,GO:0006091,GO:0006099,GO:0007275,GO:0008150,GO:0008152,GO:0008177,GO:0009055,GO:0009060,GO:0009790,GO:0009791,GO:0009792,GO:0009987,GO:0015980,GO:0016020,GO:0016491,GO:0016627,GO:0016635,GO:0019866,GO:0020037,GO:0022900,GO:0022904,GO:…	K00237	Membrane-anchoring subunit of succinate dehydrogenase (SDH) that is involved in complex II of the mitochondrial electron transport chain and is responsible for transferring electrons from succinate to ubiquinone (coenzyme Q)
MS3_00001778.1	6183.Smp_084620__mRNA	2.1e-56	223.4	SUB1	GO:0000988,GO:0000989,GO:0003674,GO:0003676,GO:0003677,GO:0003697,GO:0003712,GO:0003713,GO:0005488,GO:0005575,GO:0005622,GO:0005623,GO:0005634,GO:0005654,GO:0005667,GO:0005730,GO:0006355,GO:0006357,GO:0008150,GO:0009889,GO:0009890,GO:0009892,GO:0010468,GO:0010556,GO:0010558,GO:0010605,GO:0010629,GO:0019219,GO:0019222,GO:0031323,GO:0031324,GO:0031326,GO:0031327,GO:0031974,GO:0031981,GO:0032991,GO:…		SUB1 homolog (S. cerevisiae)
MS3_00001779.1	6183.Smp_117990__mRNA	1.3e-25	122.1				Retrotransposon protein
MS3_00001779.2	6183.Smp_084610__mRNA	4.3e-282	975.3	FAF2	GO:0003674,GO:0005488,GO:0005515,GO:0005575,GO:0005622,GO:0005623,GO:0005737,GO:0005783,GO:0005789,GO:0005811,GO:0012505,GO:0016020,GO:0019899,GO:0031090,GO:0031625,GO:0032182,GO:0032991,GO:0034098,GO:0042175,GO:0043130,GO:0043226,GO:0043227,GO:0043229,GO:0043231,GO:0043234,GO:0044389,GO:0044422,GO:0044424,GO:0044425,GO:0044432,GO:0044444,GO:0044446,GO:0044464	K18726	Fas associated factor family member 2
MS3_00001780.1	6183.Smp_084600.1__mRNA	2.8e-275	952.6	SLC37A1	GO:0003674,GO:0005215,GO:0005575,GO:0005623,GO:0005886,GO:0006072,GO:0006091,GO:0006127,GO:0006793,GO:0006796,GO:0006810,GO:0006811,GO:0006820,GO:0006839,GO:0008150,GO:0008152,GO:0009987,GO:0015166,GO:0015169,GO:0015665,GO:0015711,GO:0015748,GO:0015791,GO:0015794,GO:0015850,GO:0015980,GO:0016020,GO:0019637,GO:0022857,GO:0022891,GO:0022892,GO:0022900,GO:0022904,GO:0044237,GO:0044464,GO:0044699,GO:…	K13783	solute carrier family 37 (glycerol-3-phosphate transporter), member
MS3_00001780.3	6183.Smp_084600.1__mRNA	4.8e-192	675.6	SLC37A1	GO:0003674,GO:0005215,GO:0005575,GO:0005623,GO:0005886,GO:0006072,GO:0006091,GO:0006127,GO:0006793,GO:0006796,GO:0006810,GO:0006811,GO:0006820,GO:0006839,GO:0008150,GO:0008152,GO:0009987,GO:0015166,GO:0015169,GO:0015665,GO:0015711,GO:0015748,GO:0015791,GO:0015794,GO:0015850,GO:0015980,GO:0016020,GO:0019637,GO:0022857,GO:0022891,GO:0022892,GO:0022900,GO:0022904,GO:0044237,GO:0044464,GO:0044699,GO:…	K13783	solute carrier family 37 (glycerol-3-phosphate transporter), member
MS3_00001780.2	6183.Smp_084600.1__mRNA	2.2e-62	243.4	SLC37A1	GO:0003674,GO:0005215,GO:0005575,GO:0005623,GO:0005886,GO:0006072,GO:0006091,GO:0006127,GO:0006793,GO:0006796,GO:0006810,GO:0006811,GO:0006820,GO:0006839,GO:0008150,GO:0008152,GO:0009987,GO:0015166,GO:0015169,GO:0015665,GO:0015711,GO:0015748,GO:0015791,GO:0015794,GO:0015850,GO:0015980,GO:0016020,GO:0019637,GO:0022857,GO:0022891,GO:0022892,GO:0022900,GO:0022904,GO:0044237,GO:0044464,GO:0044699,GO:…	K13783	solute carrier family 37 (glycerol-3-phosphate transporter), member
MS3_00001781.1	6183.Smp_168000__mRNA	0.0	1317.0			K05038,K06532	Major Facilitator Superfamily
MS3_00001782.1	7217.FBpp0118216	5.9e-218	761.9		GO:0000375,GO:0000377,GO:0000398,GO:0005575,GO:0005622,GO:0005623,GO:0005634,GO:0005681,GO:0005686,GO:0006139,GO:0006396,GO:0006397,GO:0006725,GO:0006807,GO:0008150,GO:0008152,GO:0008380,GO:0009987,GO:0010467,GO:0016070,GO:0016071,GO:0030529,GO:0030532,GO:0032991,GO:0034641,GO:0043170,GO:0043226,GO:0043227,GO:0043229,GO:0043231,GO:0044237,GO:0044238,GO:0044260,GO:0044422,GO:0044424,GO:0044428,GO:…	K12828	Splicing factor 3B subunit 1
MS3_00001782.2	7460.GB16777-PA	0.0	1834.3		GO:0000375,GO:0000377,GO:0000398,GO:0005575,GO:0005622,GO:0005623,GO:0005634,GO:0005681,GO:0005686,GO:0006139,GO:0006396,GO:0006397,GO:0006725,GO:0006807,GO:0008150,GO:0008152,GO:0008380,GO:0009987,GO:0010467,GO:0016070,GO:0016071,GO:0030529,GO:0030532,GO:0032991,GO:0034641,GO:0043170,GO:0043226,GO:0043227,GO:0043229,GO:0043231,GO:0044237,GO:0044238,GO:0044260,GO:0044422,GO:0044424,GO:0044428,GO:…	K12828	splicing factor 3B subunit 1-like
MS3_00001784.1	13037.EHJ64302	3.7e-21	107.8				Inherit from KOG: Retrotransposon protein
MS3_00001785.1	6183.Smp_036180__mRNA	0.0	2089.7	DGKQ	GO:0001775,GO:0003008,GO:0003674,GO:0003824,GO:0004143,GO:0005488,GO:0005515,GO:0005575,GO:0005622,GO:0005623,GO:0005634,GO:0005654,GO:0005737,GO:0005829,GO:0005856,GO:0005886,GO:0006629,GO:0006793,GO:0006796,GO:0006950,GO:0007154,GO:0007165,GO:0007166,GO:0007186,GO:0007210,GO:0007212,GO:0007243,GO:0007267,GO:0007268,GO:0007271,GO:0007596,GO:0007599,GO:0008150,GO:0008152,GO:0008289,GO:0009605,GO:…	K00901	Diacylglycerol kinase, theta 110kDa
MS3_00001785.2	6183.Smp_036180__mRNA	0.0	1643.2	DGKQ	GO:0001775,GO:0003008,GO:0003674,GO:0003824,GO:0004143,GO:0005488,GO:0005515,GO:0005575,GO:0005622,GO:0005623,GO:0005634,GO:0005654,GO:0005737,GO:0005829,GO:0005856,GO:0005886,GO:0006629,GO:0006793,GO:0006796,GO:0006950,GO:0007154,GO:0007165,GO:0007166,GO:0007186,GO:0007210,GO:0007212,GO:0007243,GO:0007267,GO:0007268,GO:0007271,GO:0007596,GO:0007599,GO:0008150,GO:0008152,GO:0008289,GO:0009605,GO:…	K00901	Diacylglycerol kinase, theta 110kDa
MS3_00001786.1	6183.Smp_098840__mRNA	5e-236	822.0	PHKG2	GO:0000166,GO:0000272,GO:0001882,GO:0001883,GO:0003674,GO:0003824,GO:0004672,GO:0004674,GO:0004683,GO:0004689,GO:0005488,GO:0005515,GO:0005516,GO:0005524,GO:0005575,GO:0005622,GO:0005623,GO:0005737,GO:0005829,GO:0005964,GO:0005975,GO:0005976,GO:0005977,GO:0005980,GO:0005981,GO:0005996,GO:0006006,GO:0006007,GO:0006073,GO:0006091,GO:0006109,GO:0006112,GO:0006464,GO:0006468,GO:0006793,GO:0006796,GO:…	K00871	phosphorylase kinase, gamma
MS3_00001787.1	31234.CRE11025	9.7e-14	83.2		GO:0002119,GO:0002164,GO:0003008,GO:0005575,GO:0005622,GO:0005623,GO:0005737,GO:0005783,GO:0005789,GO:0007154,GO:0007267,GO:0007268,GO:0007271,GO:0007275,GO:0008104,GO:0008150,GO:0009790,GO:0009791,GO:0009792,GO:0009987,GO:0010646,GO:0010647,GO:0010876,GO:0012505,GO:0016020,GO:0019226,GO:0019915,GO:0023051,GO:0023052,GO:0023056,GO:0031090,GO:0031644,GO:0031646,GO:0032222,GO:0032224,GO:0032501,GO:…
MS3_00001788.1	6183.Smp_141660__mRNA	4.9e-263	912.1	CACNB2	GO:0000003,GO:0000902,GO:0000904,GO:0001702,GO:0002009,GO:0002011,GO:0002253,GO:0002376,GO:0002429,GO:0002520,GO:0002682,GO:0002684,GO:0002757,GO:0002764,GO:0002768,GO:0003008,GO:0003012,GO:0003674,GO:0005215,GO:0005216,GO:0005244,GO:0005245,GO:0005246,GO:0005261,GO:0005262,GO:0005488,GO:0005515,GO:0005575,GO:0005622,GO:0005623,GO:0005737,GO:0005783,GO:0005829,GO:0005886,GO:0005887,GO:0005891,GO:…	K04862,K04863,K04864,K04865	Calcium channel, voltage-dependent, beta
MS3_00001790.1	6183.Smp_036220__mRNA	4.2e-60	235.7	HIST2H2BF	GO:0000785,GO:0000786,GO:0002119,GO:0002164,GO:0003674,GO:0003676,GO:0003677,GO:0005488,GO:0005575,GO:0005622,GO:0005623,GO:0005634,GO:0005694,GO:0005737,GO:0005811,GO:0006325,GO:0006333,GO:0006996,GO:0007275,GO:0008150,GO:0009790,GO:0009791,GO:0009792,GO:0009987,GO:0016043,GO:0032501,GO:0032502,GO:0032991,GO:0032993,GO:0040007,GO:0043226,GO:0043227,GO:0043228,GO:0043229,GO:0043231,GO:0043232,GO:…	K11252,K11275	Core component of nucleosome. Nucleosomes wrap and compact DNA into chromatin, limiting DNA accessibility to the cellular machineries which require DNA as a template. Histones thereby play a central role in transcription regulation, DNA repair, DNA replication and chromosomal stability. DNA accessibility is regulated via a complex set of post-translational modifications of histones, also called h…
MS3_00001791.1	6183.Smp_141680__mRNA	0.0	1183.3	PGUG_04896	GO:0000003,GO:0000322,GO:0000323,GO:0000324,GO:0000329,GO:0000902,GO:0000904,GO:0002119,GO:0002164,GO:0003674,GO:0005488,GO:0005515,GO:0005575,GO:0005622,GO:0005623,GO:0005737,GO:0005739,GO:0005773,GO:0005774,GO:0005886,GO:0006928,GO:0006935,GO:0007155,GO:0007156,GO:0007158,GO:0007275,GO:0007276,GO:0007399,GO:0007409,GO:0007411,GO:0008037,GO:0008038,GO:0008150,GO:0009605,GO:0009653,GO:0009790,GO:…	K19897	periostin, osteoblast specific factor
MS3_00001792.1	44689.DDB0186162	5.8e-07	60.8	ANKRD42		K18696	Ankyrin Repeat Protein
MS3_00001793.1	6183.Smp_036250.1__mRNA	1.8e-149	533.9	SLMO1	GO:0000003,GO:0003006,GO:0003008,GO:0003012,GO:0005575,GO:0005622,GO:0005623,GO:0005737,GO:0005739,GO:0006936,GO:0006939,GO:0007276,GO:0007283,GO:0007292,GO:0007293,GO:0007610,GO:0007626,GO:0008150,GO:0008345,GO:0009653,GO:0009987,GO:0009994,GO:0014821,GO:0019953,GO:0022412,GO:0022414,GO:0030154,GO:0030432,GO:0030537,GO:0030706,GO:0032501,GO:0032502,GO:0032504,GO:0040008,GO:0040009,GO:0040010,GO:…		Slowmo homolog
MS3_00001795.1	6183.Smp_092990__mRNA	1.5e-29	134.0	LYRM7	GO:0005575,GO:0005622,GO:0005623,GO:0005737,GO:0005739,GO:0043226,GO:0043227,GO:0043229,GO:0043231,GO:0044424,GO:0044444,GO:0044464	K18170	LYR motif containing 7
MS3_00001796.1	6183.Smp_174530__mRNA	6.8e-54	215.7		GO:0000003,GO:0003674,GO:0003824,GO:0004175,GO:0004177,GO:0004252,GO:0005575,GO:0005576,GO:0005615,GO:0005623,GO:0005886,GO:0006508,GO:0006810,GO:0006897,GO:0006909,GO:0007154,GO:0007267,GO:0008150,GO:0008152,GO:0008233,GO:0008236,GO:0008238,GO:0009987,GO:0016020,GO:0016021,GO:0016192,GO:0016787,GO:0017171,GO:0019538,GO:0023052,GO:0030154,GO:0031224,GO:0032501,GO:0032502,GO:0032504,GO:0043170,GO:…	K01312,K01320,K11140	aminopeptidase
MS3_00001796.2	6183.Smp_174530__mRNA	9.6e-139	500.0		GO:0000003,GO:0003674,GO:0003824,GO:0004175,GO:0004177,GO:0004252,GO:0005575,GO:0005576,GO:0005615,GO:0005623,GO:0005886,GO:0006508,GO:0006810,GO:0006897,GO:0006909,GO:0007154,GO:0007267,GO:0008150,GO:0008152,GO:0008233,GO:0008236,GO:0008238,GO:0009987,GO:0016020,GO:0016021,GO:0016192,GO:0016787,GO:0017171,GO:0019538,GO:0023052,GO:0030154,GO:0031224,GO:0032501,GO:0032502,GO:0032504,GO:0043170,GO:…	K01312,K01320,K11140	aminopeptidase
MS3_00001797.1	4952.XP_501872.2	3.2e-08	65.1	SUB2	GO:0003674,GO:0003824,GO:0004175,GO:0004252,GO:0005575,GO:0005622,GO:0005623,GO:0005737,GO:0008150,GO:0008152,GO:0008233,GO:0008236,GO:0016020,GO:0016021,GO:0016023,GO:0016787,GO:0017171,GO:0020026,GO:0031224,GO:0031410,GO:0031982,GO:0031988,GO:0043226,GO:0043227,GO:0043229,GO:0043231,GO:0044424,GO:0044425,GO:0044444,GO:0044464,GO:0070011	K01336	Secreted subtilisin-like serine protease with keratinolytic activity that contributes to pathogenicity (By similarity)
MS3_00001797.2	4952.XP_501872.2	3.2e-08	65.1	SUB2	GO:0003674,GO:0003824,GO:0004175,GO:0004252,GO:0005575,GO:0005622,GO:0005623,GO:0005737,GO:0008150,GO:0008152,GO:0008233,GO:0008236,GO:0016020,GO:0016021,GO:0016023,GO:0016787,GO:0017171,GO:0020026,GO:0031224,GO:0031410,GO:0031982,GO:0031988,GO:0043226,GO:0043227,GO:0043229,GO:0043231,GO:0044424,GO:0044425,GO:0044444,GO:0044464,GO:0070011	K01336	Secreted subtilisin-like serine protease with keratinolytic activity that contributes to pathogenicity (By similarity)
MS3_00001798.1	6183.Smp_098850__mRNA	7.7e-109	398.7	ISG20L2	GO:0005575,GO:0005622,GO:0005623,GO:0005634,GO:0005730,GO:0031974,GO:0031981,GO:0043226,GO:0043227,GO:0043228,GO:0043229,GO:0043231,GO:0043232,GO:0043233,GO:0044422,GO:0044424,GO:0044428,GO:0044446,GO:0044464,GO:0070013	K18329,K18340	Interferon stimulated exonuclease gene 20kDa-like 2
MS3_00001798.2	6183.Smp_098850__mRNA	5.8e-109	399.1	ISG20L2	GO:0005575,GO:0005622,GO:0005623,GO:0005634,GO:0005730,GO:0031974,GO:0031981,GO:0043226,GO:0043227,GO:0043228,GO:0043229,GO:0043231,GO:0043232,GO:0043233,GO:0044422,GO:0044424,GO:0044428,GO:0044446,GO:0044464,GO:0070013	K18329,K18340	Interferon stimulated exonuclease gene 20kDa-like 2
MS3_00001799.1	6183.Smp_174540__mRNA	9.6e-39	164.5				Inherit from KOG: aminopeptidase
MS3_00001800.5	9823.ENSSSCP00000029051	2.7e-141	508.4	ANPEP	GO:0003674,GO:0003824,GO:0004177,GO:0004872,GO:0005488,GO:0005575,GO:0005622,GO:0005623,GO:0005737,GO:0005793,GO:0005829,GO:0005886,GO:0005887,GO:0006508,GO:0006725,GO:0008150,GO:0008152,GO:0008233,GO:0008237,GO:0008238,GO:0009897,GO:0009986,GO:0009987,GO:0012506,GO:0016020,GO:0016021,GO:0016787,GO:0019538,GO:0031090,GO:0031224,GO:0031226,GO:0031974,GO:0031982,GO:0031983,GO:0031988,GO:0032844,GO:…	K11140	Broad specificity aminopeptidase. Plays a role in the final digestion of peptides generated from hydrolysis of proteins by gastric and pancreatic proteases. May be involved in the metabolism of regulatory peptides of diverse cell types, responsible for the processing of peptide hormones, such as angiotensin III and IV, neuropeptides, and chemokines and involved the cleavage of peptides bound to m…
MS3_00001800.1	6183.Smp_174540__mRNA	7.5e-65	252.7				Inherit from KOG: aminopeptidase
MS3_00001800.2	6183.Smp_174530__mRNA	4.4e-35	152.9		GO:0000003,GO:0003674,GO:0003824,GO:0004175,GO:0004177,GO:0004252,GO:0005575,GO:0005576,GO:0005615,GO:0005623,GO:0005886,GO:0006508,GO:0006810,GO:0006897,GO:0006909,GO:0007154,GO:0007267,GO:0008150,GO:0008152,GO:0008233,GO:0008236,GO:0008238,GO:0009987,GO:0016020,GO:0016021,GO:0016192,GO:0016787,GO:0017171,GO:0019538,GO:0023052,GO:0030154,GO:0031224,GO:0032501,GO:0032502,GO:0032504,GO:0043170,GO:…	K01312,K01320,K11140	aminopeptidase
MS3_00001800.3	6183.Smp_174530__mRNA	9.7e-176	621.3		GO:0000003,GO:0003674,GO:0003824,GO:0004175,GO:0004177,GO:0004252,GO:0005575,GO:0005576,GO:0005615,GO:0005623,GO:0005886,GO:0006508,GO:0006810,GO:0006897,GO:0006909,GO:0007154,GO:0007267,GO:0008150,GO:0008152,GO:0008233,GO:0008236,GO:0008238,GO:0009987,GO:0016020,GO:0016021,GO:0016192,GO:0016787,GO:0017171,GO:0019538,GO:0023052,GO:0030154,GO:0031224,GO:0032501,GO:0032502,GO:0032504,GO:0043170,GO:…	K01312,K01320,K11140	aminopeptidase
MS3_00001800.4	6183.Smp_174530__mRNA	2.4e-174	616.7		GO:0000003,GO:0003674,GO:0003824,GO:0004175,GO:0004177,GO:0004252,GO:0005575,GO:0005576,GO:0005615,GO:0005623,GO:0005886,GO:0006508,GO:0006810,GO:0006897,GO:0006909,GO:0007154,GO:0007267,GO:0008150,GO:0008152,GO:0008233,GO:0008236,GO:0008238,GO:0009987,GO:0016020,GO:0016021,GO:0016192,GO:0016787,GO:0017171,GO:0019538,GO:0023052,GO:0030154,GO:0031224,GO:0032501,GO:0032502,GO:0032504,GO:0043170,GO:…	K01312,K01320,K11140	aminopeptidase
MS3_00001801.1	7668.SPU_011684tr	3.9e-28	130.2	AT4G15930		K10418	Dynein light chain
MS3_00001802.1	7070.TC001491-PA	3.3e-53	214.5				Reverse transcriptase (RNA-dependent DNA polymerase)
MS3_00001803.1	6183.Smp_174510__mRNA	9.5e-45	184.5	OSI_03816	GO:0005575,GO:0005622,GO:0005623,GO:0005737,GO:0005856,GO:0043226,GO:0043228,GO:0043229,GO:0043232,GO:0044424,GO:0044464	K10418	Dynein light chain
MS3_00001805.1	6183.Smp_095470__mRNA	1.9e-119	433.7	MOB3C	GO:0005575,GO:0005622,GO:0005623,GO:0044464	K06685	MOB kinase activator
MS3_00001805.2	6183.Smp_095470__mRNA	5.1e-125	452.2	MOB3C	GO:0005575,GO:0005622,GO:0005623,GO:0044464	K06685	MOB kinase activator
MS3_00001808.1	6183.Smp_151300__mRNA	1.8e-52	211.1				SH3 domain
MS3_00001809.1	6183.Smp_071150__mRNA	0.0	1099.3				Fes/CIP4, and EFC/F-BAR homology domain
MS3_00001809.2	6183.Smp_071150__mRNA	5.1e-112	409.8				Fes/CIP4, and EFC/F-BAR homology domain
MS3_00001810.1	6183.Smp_071140__mRNA	7.9e-76	288.5	ADD1	GO:0000003,GO:0000212,GO:0000226,GO:0000228,GO:0000793,GO:0000794,GO:0000902,GO:0000904,GO:0001701,GO:0001709,GO:0001894,GO:0001932,GO:0001934,GO:0002262,GO:0002376,GO:0002520,GO:0003006,GO:0003008,GO:0003674,GO:0003779,GO:0005080,GO:0005102,GO:0005198,GO:0005200,GO:0005488,GO:0005515,GO:0005516,GO:0005575,GO:0005576,GO:0005622,GO:0005623,GO:0005634,GO:0005694,GO:0005737,GO:0005811,GO:0005829,GO:…	K18622	Adducin 3 (Gamma)
MS3_00001810.3	6183.Smp_071140__mRNA	0.0	1468.8	ADD1	GO:0000003,GO:0000212,GO:0000226,GO:0000228,GO:0000793,GO:0000794,GO:0000902,GO:0000904,GO:0001701,GO:0001709,GO:0001894,GO:0001932,GO:0001934,GO:0002262,GO:0002376,GO:0002520,GO:0003006,GO:0003008,GO:0003674,GO:0003779,GO:0005080,GO:0005102,GO:0005198,GO:0005200,GO:0005488,GO:0005515,GO:0005516,GO:0005575,GO:0005576,GO:0005622,GO:0005623,GO:0005634,GO:0005694,GO:0005737,GO:0005811,GO:0005829,GO:…	K18622	Adducin 3 (Gamma)
[truncated: 11,105 more rows]
