# Supplementary material for: Chromosome-level genome of Schistosoma haematobium underpins genome-wide explorations of molecular variation
Source: PLoS Pathog. 2022 Feb 15;18(2):e1010288. doi: 10.1371/journal.ppat.1010288 (PMC8846543; doi:10.1371/journal.ppat.1010288)
Supplement: S7 Table — (XLSX) [file ppat.1010288.s012.xlsx]

## Sheet: KEGG pathway annotation
S7 Table. Kyoto Encyclopedia of Genes and Genomes (KEGG) orthology, pathway annotation, BRITE and enzyme classification for Schistosoma haematobium proteins
Protein identifier	KO term	KEGG annotation	KEGG pathway annotation Level 1	KEGG pathway annotation Level 2	KEGG pathway annotation Level 3	KEGG BRITE annotation	KEGG Enzyme annotation
MS3_00000002.1	K09571	FK506-binding protein 4/5	Organismal Systems	Endocrine system	Estrogen signaling pathway		Isomerases
MS3_00000009.1	K07967	beta-1,4-galactosyltransferase 2	Metabolism	Carbohydrate metabolism;Glycan biosynthesis and metabolism	Galactose metabolism;Glycosaminoglycan biosynthesis;Mannose type O-glycan biosynthesis;Various types of N-glycan biosynthesis;Other types of O-glycan biosynthesis;Glycosphingolipid biosynthesis;N-Glycan biosynthesis		Transferases
MS3_00000009.2	K07967	beta-1,4-galactosyltransferase 2	Metabolism	Carbohydrate metabolism;Glycan biosynthesis and metabolism	Galactose metabolism;Glycosaminoglycan biosynthesis;Mannose type O-glycan biosynthesis;Various types of N-glycan biosynthesis;Other types of O-glycan biosynthesis;Glycosphingolipid biosynthesis;N-Glycan biosynthesis		Transferases
MS3_00000013.1	K04194	cholecystokinin A receptor	Organismal Systems;Environmental Information Processing	Signal transduction;Signaling molecules and interaction;Digestive system;Endocrine system	Pancreatic secretion;Neuroactive ligand-receptor interaction;Calcium signaling pathway;Insulin secretion
MS3_00000016.1	K10730	ATP-dependent DNA helicase Q4				DNA replication proteins	Hydrolases
MS3_00000019.1	K21988	transmembrane channel-like protein				Transporters
MS3_00000023.1	K16531	Bardet-Biedl syndrome 4 protein				Chromosome and associated proteins
MS3_00000026.1	K08869	aarF domain-containing kinase				Protein kinases
MS3_00000028.1	K05635	laminin, gamma 1	Cellular Processes;Environmental Information Processing	Cellular community;Signal transduction;Signaling molecules and interaction	ECM-receptor interaction;Focal adhesion;PI3K-Akt signaling pathway
MS3_00000043.1	K05635	laminin, gamma 1	Cellular Processes;Environmental Information Processing	Cellular community;Signal transduction;Signaling molecules and interaction	ECM-receptor interaction;Focal adhesion;PI3K-Akt signaling pathway
MS3_00000051.1	K17613	calcineurin-binding protein cabin-1				Protein phosphatases and associated proteins
MS3_00000051.2	K17613	calcineurin-binding protein cabin-1				Protein phosphatases and associated proteins
MS3_00000051.3	K17613	calcineurin-binding protein cabin-1				Protein phosphatases and associated proteins
MS3_00000055.1	K03062	26S proteasome regulatory subunit T2	Genetic Information Processing	Folding, sorting and degradation	Proteasome
MS3_00000060.1	K08798	MAP/microtubule affinity-regulating kinase				Protein kinases	Transferases
MS3_00000068.1	K18630	tektin-3				Cytoskeleton proteins
MS3_00000082.1	K04498	E1A/CREB-binding protein	Cellular Processes;Organismal Systems;Environmental Information Processing	Cellular community;Nervous system;Signal transduction;Cell growth and death;Endocrine system	Adherens junction;cAMP signaling pathway;Melanogenesis;Long-term potentiation;JAK-STAT signaling pathway;Thyroid hormone signaling pathway;Notch signaling pathway;Growth hormone synthesis, secretion and action;HIF-1 signaling pathway;FoxO signaling pathway;Cell cycle;TGF-beta signaling pathway;Glucagon signaling pathway;Wnt signaling pathway		Transferases
MS3_00000082.2	K04498	E1A/CREB-binding protein	Cellular Processes;Organismal Systems;Environmental Information Processing	Cellular community;Nervous system;Signal transduction;Cell growth and death;Endocrine system	Adherens junction;cAMP signaling pathway;Melanogenesis;Long-term potentiation;JAK-STAT signaling pathway;Thyroid hormone signaling pathway;Notch signaling pathway;Growth hormone synthesis, secretion and action;HIF-1 signaling pathway;FoxO signaling pathway;Cell cycle;TGF-beta signaling pathway;Glucagon signaling pathway;Wnt signaling pathway		Transferases
MS3_00000087.2	K13138	integrator complex subunit 1				Spliceosome
MS3_00000090.1	K01892	histidyl-tRNA synthetase	Genetic Information Processing	Translation	Aminoacyl-tRNA biosynthesis		Ligases
MS3_00000091.1	K18669	dual specificity tyrosine-phosphorylation-regulated kinase 2/3/4	Cellular Processes	Cell growth and death	Cell cycle		Transferases
MS3_00000101.1	K02920	large subunit ribosomal protein L36e	Genetic Information Processing	Translation	Ribosome
MS3_00000107.1	K09326	homeobox protein OTX1	Cellular Processes	Cellular community	Signaling pathways regulating pluripotency of stem cells
MS3_00000112.1	K05658	ATP-binding cassette, subfamily B (MDR/TAP), member 1	Organismal Systems;Environmental Information Processing	Membrane transport;Digestive system	ABC transporters;Bile secretion		Translocases
MS3_00000113.1	K16449	regulator of G-protein signaling
MS3_00000116.1	K21773	protein lin-9	Cellular Processes	Cell growth and death	Cellular senescence
MS3_00000118.1	K11666	INO80 complex subunit B				Chromosome and associated proteins
MS3_00000119.1	K11502	centromere protein J				Chromosome and associated proteins
MS3_00000127.1	K24260	WD repeat-containing protein 11				Membrane trafficking
MS3_00000139.1	K13155	U11/U12 small nuclear ribonucleoprotein 35 kDa protein				Spliceosome
MS3_00000146.1	K01101	4-nitrophenyl phosphatase	Metabolism	Xenobiotics biodegradation and metabolism	Aminobenzoate degradation		Hydrolases
MS3_00000151.1	K13099	CD2 antigen cytoplasmic tail-binding protein 2				Protein phosphatases and associated proteins
MS3_00000154.1	K19878	ELKS/RAB6-interacting/CAST family member 2				Membrane trafficking
MS3_00000155.1	K21436	ankyrin repeat domain-containing protein 11/12				Chromosome and associated proteins
MS3_00000157.1	K10876	RAD54-like protein 2				DNA repair and recombination proteins	Hydrolases
MS3_00000157.2	K10876	RAD54-like protein 2				DNA repair and recombination proteins	Hydrolases
MS3_00000173.1	K21771	G2/mitotic-specific cyclin-B3	Cellular Processes;Organismal Systems;Environmental Information Processing	Signal transduction;Cell growth and death;Endocrine system	Progesterone-mediated oocyte maturation;FoxO signaling pathway;Cellular senescence;Cell cycle
MS3_00000177.1	K19948	MICAL-like protein 1				Membrane trafficking
MS3_00000178.1	K08875	nuclear receptor-binding protein				Protein kinases
MS3_00000181.1	K12852	116 kDa U5 small nuclear ribonucleoprotein component	Genetic Information Processing	Transcription	Spliceosome
MS3_00000187.1	K07934	intraflagellar transport protein 27				Chromosome and associated proteins
MS3_00000197.1	K12835	ATP-dependent RNA helicase DDX42	Genetic Information Processing	Transcription	Spliceosome		Hydrolases
MS3_00000201.1	K21635	jagged-2	Organismal Systems;Environmental Information Processing	Immune system;Signal transduction	Notch signaling pathway;Th1 and Th2 cell differentiation
MS3_00000205.1	K11406	histone deacetylase 4/5	Environmental Information Processing	Signal transduction	Apelin signaling pathway		Hydrolases
MS3_00000216.1	K01415	endothelin-converting enzyme				Peptidases and inhibitors	Hydrolases
MS3_00000217.1	K01415	endothelin-converting enzyme				Peptidases and inhibitors	Hydrolases
MS3_00000220.1	K01415	endothelin-converting enzyme				Peptidases and inhibitors	Hydrolases
MS3_00000221.1	K01415	endothelin-converting enzyme				Peptidases and inhibitors	Hydrolases
MS3_00000223.1	K10404	kinesin family member 26				Cytoskeleton proteins
MS3_00000224.1	K18050	novel protein kinase C epsilon type	Cellular Processes;Organismal Systems;Environmental Information Processing	Cellular community;Immune system;Circulatory system;Signal transduction;Sensory system;Endocrine system	Vascular smooth muscle contraction;Aldosterone synthesis and secretion;cGMP-PKG signaling pathway;Inflammatory mediator regulation of TRP channels;Apelin signaling pathway;Sphingolipid signaling pathway;Fc gamma R-mediated phagocytosis;Tight junction		Transferases
MS3_00000224.2	K18050	novel protein kinase C epsilon type	Cellular Processes;Organismal Systems;Environmental Information Processing	Cellular community;Immune system;Circulatory system;Signal transduction;Sensory system;Endocrine system	Vascular smooth muscle contraction;Aldosterone synthesis and secretion;cGMP-PKG signaling pathway;Inflammatory mediator regulation of TRP channels;Apelin signaling pathway;Sphingolipid signaling pathway;Fc gamma R-mediated phagocytosis;Tight junction		Transferases
MS3_00000229.1	K21773	protein lin-9	Cellular Processes	Cell growth and death	Cellular senescence
MS3_00000231.1	K01408	insulysin					Hydrolases
MS3_00000234.1	K10895	fanconi anemia group I protein	Genetic Information Processing	Replication and repair	Fanconi anemia pathway
MS3_00000241.1	K19326	nesprin-1				Chromosome and associated proteins
MS3_00000242.1	K05635	laminin, gamma 1	Cellular Processes;Environmental Information Processing	Cellular community;Signal transduction;Signaling molecules and interaction	ECM-receptor interaction;Focal adhesion;PI3K-Akt signaling pathway
MS3_00000244.1	K09313	homeobox protein cut-like				Transcription factors
MS3_00000244.2	K09313	homeobox protein cut-like				Transcription factors
MS3_00000245.1	K01107	inositol polyphosphate 1-phosphatase	Environmental Information Processing;Metabolism	Carbohydrate metabolism;Signal transduction	Phosphatidylinositol signaling system;Inositol phosphate metabolism		Hydrolases
MS3_00000248.1	K01273	membrane dipeptidase				Peptidases and inhibitors	Hydrolases
MS3_00000249.1	K05635	laminin, gamma 1	Cellular Processes;Environmental Information Processing	Cellular community;Signal transduction;Signaling molecules and interaction	ECM-receptor interaction;Focal adhesion;PI3K-Akt signaling pathway
MS3_00000252.1	K24260	WD repeat-containing protein 11				Membrane trafficking
MS3_00000254.1	K01166	ribonuclease T2				Transfer RNA biogenesis	Lyases
MS3_00000255.1	K02332	DNA polymerase gamma 1	Cellular Processes	Transport and catabolism	Mitophagy		Transferases
MS3_00000256.1	K04849	voltage-dependent calcium channel N type alpha-1B	Organismal Systems;Environmental Information Processing	Nervous system;Signal transduction	Dopaminergic synapse;GABAergic synapse;MAPK signaling pathway;Cholinergic synapse;Synaptic vesicle cycle;Serotonergic synapse;Retrograde endocannabinoid signaling;Calcium signaling pathway
MS3_00000259.1	K12844	U4/U6 small nuclear ribonucleoprotein PRP31	Genetic Information Processing	Transcription	Spliceosome
MS3_00000263.1	K00729	dolichyl-phosphate beta-glucosyltransferase	Metabolism	Glycan biosynthesis and metabolism	N-Glycan biosynthesis		Transferases
MS3_00000264.1	K14343	solute carrier family 10 (sodium/bile acid cotransporter), member 3/5				Transporters
MS3_00000272.1	K01166	ribonuclease T2				Transfer RNA biogenesis	Lyases
MS3_00000278.1	K06271	talin	Cellular Processes;Organismal Systems;Environmental Information Processing	Cellular community;Immune system;Signal transduction	Platelet activation;Focal adhesion;Rap1 signaling pathway
MS3_00000279.1	K15199	general transcription factor 3C polypeptide 1				Transcription machinery
MS3_00000279.2	K15199	general transcription factor 3C polypeptide 1				Transcription machinery
MS3_00000284.1	K03138	transcription initiation factor TFIIF subunit alpha	Genetic Information Processing	Transcription	Basal transcription factors
MS3_00000295.1	K10251	17beta-estradiol 17-dehydrogenase / very-long-chain 3-oxoacyl-CoA reductase	Metabolism	Lipid metabolism	Steroid hormone biosynthesis;Biosynthesis of unsaturated fatty acids;Fatty acid elongation		Oxidoreductases
MS3_00000298.1	K01021	protein-tyrosine sulfotransferase					Transferases
MS3_00000301.1	K22390	acid phosphatase type 7
MS3_00000303.1	K02907	large subunit ribosomal protein L30	Genetic Information Processing	Translation	Ribosome
MS3_00000306.1	K08826	homeodomain interacting protein kinase	Cellular Processes	Cell growth and death	Cellular senescence		Transferases
MS3_00000314.1	K17943	pumilio RNA-binding family
MS3_00000318.1	K07565	60S ribosome subunit biogenesis protein NIP7				Ribosome biogenesis
MS3_00000319.1	K05635	laminin, gamma 1	Cellular Processes;Environmental Information Processing	Cellular community;Signal transduction;Signaling molecules and interaction	ECM-receptor interaction;Focal adhesion;PI3K-Akt signaling pathway
MS3_00000323.1	K15685	E3 ubiquitin-protein ligase Hakai				Messenger RNA biogenesis	Transferases
MS3_00000340.1	K13159	heterogeneous nuclear ribonucleoprotein L				Spliceosome
MS3_00000342.1	K20826	RNA polymerase II-associated protein 1				Transcription machinery
MS3_00000351.1	K05016	chloride channel 7				Protein phosphatases and associated proteins
MS3_00000357.1	K24260	WD repeat-containing protein 11				Membrane trafficking
MS3_00000359.1	K05692	actin beta/gamma 1	Cellular Processes;Organismal Systems;Environmental Information Processing	Cellular community;Cell motility;Immune system;Transport and catabolism;Signal transduction;Cell growth and death;Sensory system;Environmental adaptation;Digestive system;Endocrine system	Adherens junction;Phototransduction;Hippo signaling pathway;Thyroid hormone signaling pathway;Platelet activation;Oxytocin signaling pathway;Focal adhesion;Apoptosis;Thermogenesis;Gastric acid secretion;Regulation of actin cytoskeleton;Tight junction;Rap1 signaling pathway;Phagosome;Leukocyte transendothelial migration
MS3_00000361.1	K24224	cilia- and flagella-associated protein 44				Chromosome and associated proteins
MS3_00000366.1	K13539	leishmanolysin-like peptidase				Peptidases and inhibitors	Hydrolases
MS3_00000371.1	K11352	NADH dehydrogenase (ubiquinone) 1 alpha subcomplex subunit 12	Organismal Systems;Metabolism	Nervous system;Environmental adaptation;Energy metabolism	Oxidative phosphorylation;Thermogenesis;Retrograde endocannabinoid signaling
MS3_00000372.1	K00182	wingless-type MMTV integration site family, member 2	Cellular Processes;Organismal Systems;Environmental Information Processing	Cellular community;Signal transduction;Endocrine system	Melanogenesis;mTOR signaling pathway;Hippo signaling pathway;Signaling pathways regulating pluripotency of stem cells;Wnt signaling pathway
MS3_00000374.1	K04967	transient receptor potential cation channel subfamily C member 4	Organismal Systems	Sensory system;Endocrine system;Development and regeneration	Phototransduction;GnRH secretion;Axon guidance
MS3_00000380.1	K02604	origin recognition complex subunit 2	Cellular Processes	Cell growth and death	Meiosis;Cell cycle
MS3_00000387.1	K19371	DnaJ homolog subfamily C member 25				Chaperones and folding catalysts
MS3_00000387.2	K19371	DnaJ homolog subfamily C member 25				Chaperones and folding catalysts
MS3_00000387.3	K19371	DnaJ homolog subfamily C member 25				Chaperones and folding catalysts
MS3_00000390.1	K01408	insulysin					Hydrolases
MS3_00000392.1	K17570	hydrocephalus-inducing protein				Protein phosphatases and associated proteins
MS3_00000395.1	K12669	oligosaccharyltransferase complex subunit gamma	Genetic Information Processing;Metabolism	Glycan biosynthesis and metabolism;Folding, sorting and degradation	Various types of N-glycan biosynthesis;Protein processing in endoplasmic reticulum;N-Glycan biosynthesis
MS3_00000395.2	K12669	oligosaccharyltransferase complex subunit gamma	Genetic Information Processing;Metabolism	Glycan biosynthesis and metabolism;Folding, sorting and degradation	Various types of N-glycan biosynthesis;Protein processing in endoplasmic reticulum;N-Glycan biosynthesis
MS3_00000396.1	K20685	guanine nucleotide exchange factor MCF2				Membrane trafficking
MS3_00000396.2	K20685	guanine nucleotide exchange factor MCF2				Membrane trafficking
MS3_00000399.1	K19374	DnaJ homolog subfamily C member 30				Chaperones and folding catalysts
MS3_00000400.1	K19374	DnaJ homolog subfamily C member 30				Chaperones and folding catalysts
MS3_00000401.1	K07969	beta-1,4-galactosyltransferase 4	Metabolism	Glycan biosynthesis and metabolism	Glycosaminoglycan biosynthesis;Glycosphingolipid biosynthesis		Transferases
MS3_00000410.1	K01101	4-nitrophenyl phosphatase	Metabolism	Xenobiotics biodegradation and metabolism	Aminobenzoate degradation		Hydrolases
MS3_00000413.1	K09291	nucleoprotein TPR	Genetic Information Processing	Translation	RNA transport
MS3_00000416.2	K13539	leishmanolysin-like peptidase				Peptidases and inhibitors	Hydrolases
MS3_00000417.1	K13539	leishmanolysin-like peptidase				Peptidases and inhibitors	Hydrolases
MS3_00000426.1	K15588	[histone H3]-lysine36 N-dimethyltransferase NSD1	Metabolism	Amino acid metabolism	Lysine degradation		Transferases
MS3_00000427.1	K02332	DNA polymerase gamma 1	Cellular Processes	Transport and catabolism	Mitophagy		Transferases
MS3_00000429.1	K12852	116 kDa U5 small nuclear ribonucleoprotein component	Genetic Information Processing	Transcription	Spliceosome
MS3_00000430.1	K21773	protein lin-9	Cellular Processes	Cell growth and death	Cellular senescence
MS3_00000433.1	K24183	neurobeachin				Membrane trafficking
MS3_00000433.2	K24183	neurobeachin				Membrane trafficking
MS3_00000433.3	K24183	neurobeachin				Membrane trafficking
MS3_00000434.1	K05643	ATP-binding cassette, subfamily A (ABC1), member 3	Environmental Information Processing	Membrane transport	ABC transporters
MS3_00000435.1	K06820	plexin A	Organismal Systems	Development and regeneration	Axon guidance
MS3_00000436.1	K10481	BTB/POZ domain-containing protein 9				Ubiquitin system
MS3_00000438.1	K16498	protocadherin delta 1				Protein phosphatases and associated proteins
MS3_00000438.2	K16498	protocadherin delta 1				Protein phosphatases and associated proteins
MS3_00000439.1	K15179	negative elongation factor A				Transcription machinery
MS3_00000440.1	K21852	dedicator of cytokinesis protein 6/7/8				Membrane trafficking
MS3_00000440.2	K21852	dedicator of cytokinesis protein 6/7/8				Membrane trafficking
MS3_00000453.1	K20198	kinesin family member 17				Cytoskeleton proteins
MS3_00000453.2	K20198	kinesin family member 17				Cytoskeleton proteins
MS3_00000454.1	K04498	E1A/CREB-binding protein	Cellular Processes;Organismal Systems;Environmental Information Processing	Cellular community;Nervous system;Signal transduction;Cell growth and death;Endocrine system	Adherens junction;cAMP signaling pathway;Melanogenesis;Long-term potentiation;JAK-STAT signaling pathway;Thyroid hormone signaling pathway;Notch signaling pathway;Growth hormone synthesis, secretion and action;HIF-1 signaling pathway;FoxO signaling pathway;Cell cycle;TGF-beta signaling pathway;Glucagon signaling pathway;Wnt signaling pathway		Transferases
MS3_00000455.1	K09431	ets translocation variant 1
MS3_00000457.1	K11323	histone arginine demethylase JMJD6				Chromosome and associated proteins	Oxidoreductases
MS3_00000470.1	K05635	laminin, gamma 1	Cellular Processes;Environmental Information Processing	Cellular community;Signal transduction;Signaling molecules and interaction	ECM-receptor interaction;Focal adhesion;PI3K-Akt signaling pathway
MS3_00000474.2	K04002	complement component 4 binding protein alpha	Organismal Systems	Immune system	Complement and coagulation cascades
MS3_00000487.1	K05636	laminin, beta 1	Cellular Processes;Environmental Information Processing	Cellular community;Signal transduction;Signaling molecules and interaction	ECM-receptor interaction;Focal adhesion;PI3K-Akt signaling pathway
MS3_00000488.1	K05635	laminin, gamma 1	Cellular Processes;Environmental Information Processing	Cellular community;Signal transduction;Signaling molecules and interaction	ECM-receptor interaction;Focal adhesion;PI3K-Akt signaling pathway
MS3_00000489.1	K02264	cytochrome c oxidase subunit 5a	Organismal Systems;Metabolism	Circulatory system;Environmental adaptation;Energy metabolism	Oxidative phosphorylation;Thermogenesis;Cardiac muscle contraction
MS3_00000490.1	K00760	hypoxanthine phosphoribosyltransferase	Metabolism	Xenobiotics biodegradation and metabolism;Nucleotide metabolism	Purine metabolism;Drug metabolism		Transferases
MS3_00000491.1	K00760	hypoxanthine phosphoribosyltransferase	Metabolism	Xenobiotics biodegradation and metabolism;Nucleotide metabolism	Purine metabolism;Drug metabolism		Transferases
MS3_00000492.1	K00760	hypoxanthine phosphoribosyltransferase	Metabolism	Xenobiotics biodegradation and metabolism;Nucleotide metabolism	Purine metabolism;Drug metabolism		Transferases
MS3_00000493.1	K04646	clathrin heavy chain	Cellular Processes;Organismal Systems	Nervous system;Transport and catabolism;Excretory system	Endocrine and other factor-regulated calcium reabsorption;Synaptic vesicle cycle;Endocytosis;Lysosome
MS3_00000495.1	K16498	protocadherin delta 1				Protein phosphatases and associated proteins
MS3_00000497.1	K10877	DNA repair and recombination protein RAD54B	Genetic Information Processing	Replication and repair	Homologous recombination		Hydrolases
MS3_00000497.2	K10877	DNA repair and recombination protein RAD54B	Genetic Information Processing	Replication and repair	Homologous recombination		Hydrolases
MS3_00000500.1	K10579	ubiquitin-conjugating enzyme E2 M	Genetic Information Processing	Folding, sorting and degradation	Ubiquitin mediated proteolysis		Transferases
MS3_00000501.1	K04455	heat shock protein beta-1	Environmental Information Processing	Signal transduction	MAPK signaling pathway;VEGF signaling pathway
MS3_00000502.1	K06065	nuclear receptor co-repressor 2	Environmental Information Processing	Signal transduction	Notch signaling pathway
MS3_00000503.1	K14530	ribonucleases P/MRP protein subunit RPP40	Genetic Information Processing	Translation	RNA transport;Ribosome biogenesis in eukaryotes		Hydrolases
MS3_00000509.1	K10737	DNA helicase MCM8				DNA replication proteins	Hydrolases
MS3_00000510.1	K17573	meiosis arrest female protein 1				Protein phosphatases and associated proteins
MS3_00000513.1	K23294	phosphofurin acidic cluster sorting protein 2				Membrane trafficking
MS3_00000514.1	K12824	transcription elongation regulator 1	Organismal Systems;Genetic Information Processing	Transcription;Aging	Spliceosome;Longevity regulating pathway
MS3_00000523.1	K00753	glycoprotein 3-alpha-L-fucosyltransferase	Metabolism	Glycan biosynthesis and metabolism	Various types of N-glycan biosynthesis		Transferases
MS3_00000529.1	K23326	cyclin K				Transcription machinery
MS3_00000529.2	K23326	cyclin K				Transcription machinery
MS3_00000536.1	K07528	dihydropyrimidinase-like 2	Organismal Systems	Development and regeneration	Axon guidance
MS3_00000537.1	K10396	kinesin family member 5	Cellular Processes;Organismal Systems	Nervous system;Transport and catabolism	Dopaminergic synapse;Endocytosis
MS3_00000539.1	K10395	kinesin family member 4				Cytoskeleton proteins
MS3_00000540.1	K06674	structural maintenance of chromosome 2	Cellular Processes	Cell growth and death	Cell cycle
MS3_00000540.2	K06674	structural maintenance of chromosome 2	Cellular Processes	Cell growth and death	Cell cycle
MS3_00000542.1	K24260	WD repeat-containing protein 11				Membrane trafficking
MS3_00000546.1	K08815	tau tubulin kinase				Protein kinases	Transferases
MS3_00000550.1	K12852	116 kDa U5 small nuclear ribonucleoprotein component	Genetic Information Processing	Transcription	Spliceosome
MS3_00000554.1	K05635	laminin, gamma 1	Cellular Processes;Environmental Information Processing	Cellular community;Signal transduction;Signaling molecules and interaction	ECM-receptor interaction;Focal adhesion;PI3K-Akt signaling pathway
MS3_00000561.1	K20412	peptidase inhibitor 16				CD molecules
MS3_00000563.1	K10251	17beta-estradiol 17-dehydrogenase / very-long-chain 3-oxoacyl-CoA reductase	Metabolism	Lipid metabolism	Steroid hormone biosynthesis;Biosynthesis of unsaturated fatty acids;Fatty acid elongation		Oxidoreductases
MS3_00000565.1	K11798	bromodomain and WD repeat domain containing protein 1/3				Ubiquitin system
MS3_00000565.2	K11798	bromodomain and WD repeat domain containing protein 1/3				Ubiquitin system
MS3_00000567.1	K10266	F-box and WD-40 domain protein 10				Ubiquitin system
MS3_00000567.2	K10266	F-box and WD-40 domain protein 10				Ubiquitin system
MS3_00000569.1	K01425	glutaminase	Organismal Systems;Environmental Information Processing;Metabolism	Nervous system;Excretory system;Signal transduction;Metabolism of other amino acids;Amino acid metabolism	D-Glutamine and D-glutamate metabolism;GABAergic synapse;Arginine biosynthesis;Glutamatergic synapse;Proximal tubule bicarbonate reclamation;Two-component system;Alanine, aspartate and glutamate metabolism		Hydrolases
MS3_00000569.2	K01425	glutaminase	Organismal Systems;Environmental Information Processing;Metabolism	Nervous system;Excretory system;Signal transduction;Metabolism of other amino acids;Amino acid metabolism	D-Glutamine and D-glutamate metabolism;GABAergic synapse;Arginine biosynthesis;Glutamatergic synapse;Proximal tubule bicarbonate reclamation;Two-component system;Alanine, aspartate and glutamate metabolism		Hydrolases
MS3_00000572.1	K12852	116 kDa U5 small nuclear ribonucleoprotein component	Genetic Information Processing	Transcription	Spliceosome
MS3_00000575.1	K20412	peptidase inhibitor 16				CD molecules
MS3_00000578.1	K20412	peptidase inhibitor 16				CD molecules
MS3_00000579.1	K02332	DNA polymerase gamma 1	Cellular Processes	Transport and catabolism	Mitophagy		Transferases
MS3_00000580.1	K05635	laminin, gamma 1	Cellular Processes;Environmental Information Processing	Cellular community;Signal transduction;Signaling molecules and interaction	ECM-receptor interaction;Focal adhesion;PI3K-Akt signaling pathway
MS3_00000588.1	K20412	peptidase inhibitor 16				CD molecules
MS3_00000597.1	K20412	peptidase inhibitor 16				CD molecules
MS3_00000599.1	K06777	receptor-type tyrosine-protein phosphatase delta				Protein phosphatases and associated proteins	Hydrolases
MS3_00000602.1	K08826	homeodomain interacting protein kinase	Cellular Processes	Cell growth and death	Cellular senescence		Transferases
MS3_00000603.1	K08826	homeodomain interacting protein kinase	Cellular Processes	Cell growth and death	Cellular senescence		Transferases
MS3_00000605.1	K23380	FRAS1-related extracelluar matrix protein 1/2	Environmental Information Processing	Signaling molecules and interaction	ECM-receptor interaction
MS3_00000608.1	K05273	glutamate receptor, anionic				Ion channels
MS3_00000621.1	K15192	TATA-binding protein-associated factor				Transcription machinery	Hydrolases
MS3_00000622.1	K18269	programmed cell death protein 10				Exosome
MS3_00000622.2	K18269	programmed cell death protein 10				Exosome
MS3_00000626.1	K01273	membrane dipeptidase				Peptidases and inhibitors	Hydrolases
MS3_00000629.1	K17266	major vault protein				Exosome
MS3_00000630.1	K01273	membrane dipeptidase				Peptidases and inhibitors	Hydrolases
MS3_00000636.1	K01204	alpha-N-acetylgalactosaminidase	Cellular Processes;Metabolism	Transport and catabolism;Glycan biosynthesis and metabolism	Lysosome;Glycosphingolipid biosynthesis		Hydrolases
MS3_00000636.2	K01204	alpha-N-acetylgalactosaminidase	Cellular Processes;Metabolism	Transport and catabolism;Glycan biosynthesis and metabolism	Lysosome;Glycosphingolipid biosynthesis		Hydrolases
MS3_00000637.1	K01204	alpha-N-acetylgalactosaminidase	Cellular Processes;Metabolism	Transport and catabolism;Glycan biosynthesis and metabolism	Lysosome;Glycosphingolipid biosynthesis		Hydrolases
MS3_00000637.2	K01204	alpha-N-acetylgalactosaminidase	Cellular Processes;Metabolism	Transport and catabolism;Glycan biosynthesis and metabolism	Lysosome;Glycosphingolipid biosynthesis		Hydrolases
MS3_00000638.1	K01204	alpha-N-acetylgalactosaminidase	Cellular Processes;Metabolism	Transport and catabolism;Glycan biosynthesis and metabolism	Lysosome;Glycosphingolipid biosynthesis		Hydrolases
MS3_00000638.2	K01204	alpha-N-acetylgalactosaminidase	Cellular Processes;Metabolism	Transport and catabolism;Glycan biosynthesis and metabolism	Lysosome;Glycosphingolipid biosynthesis		Hydrolases
MS3_00000649.1	K09594	folliculin	Environmental Information Processing	Signal transduction	mTOR signaling pathway
MS3_00000650.1	K07854	Ras-like protein family member 12				GTP-binding proteins
MS3_00000658.1	K14530	ribonucleases P/MRP protein subunit RPP40	Genetic Information Processing	Translation	RNA transport;Ribosome biogenesis in eukaryotes		Hydrolases
MS3_00000666.1	K12604	CCR4-NOT transcription complex subunit 1	Genetic Information Processing	Folding, sorting and degradation	RNA degradation
MS3_00000668.1	K05637	laminin, alpha 1/2	Cellular Processes;Environmental Information Processing	Cellular community;Signal transduction;Signaling molecules and interaction	ECM-receptor interaction;Focal adhesion;PI3K-Akt signaling pathway
MS3_00000669.1	K14572	midasin	Genetic Information Processing	Translation	Ribosome biogenesis in eukaryotes
MS3_00000684.1	K17541	SCY1-like protein 2				Protein kinases
MS3_00000687.1	K09585	thioredoxin domain-containing protein 10				Chaperones and folding catalysts	Isomerases
MS3_00000694.1	K12890	splicing factor, arginine/serine-rich 1	Organismal Systems;Genetic Information Processing	Immune system;Transcription	IL-17 signaling pathway;Spliceosome
MS3_00000704.1	K12618	5'-3' exoribonuclease 1	Genetic Information Processing	Translation;Folding, sorting and degradation	Ribosome biogenesis in eukaryotes;RNA degradation		Hydrolases
MS3_00000705.1	K12618	5'-3' exoribonuclease 1	Genetic Information Processing	Translation;Folding, sorting and degradation	Ribosome biogenesis in eukaryotes;RNA degradation		Hydrolases
MS3_00000708.1	K10408	dynein heavy chain, axonemal
MS3_00000713.1	K18443	golgi-specific brefeldin A-resistance guanine nucleotide exchange factor 1	Cellular Processes	Transport and catabolism	Endocytosis
MS3_00000716.1	K01312	trypsin	Organismal Systems;Environmental Information Processing	Signaling molecules and interaction;Digestive system	Pancreatic secretion;Protein digestion and absorption;Neuroactive ligand-receptor interaction		Hydrolases
MS3_00000717.1	K01312	trypsin	Organismal Systems;Environmental Information Processing	Signaling molecules and interaction;Digestive system	Pancreatic secretion;Protein digestion and absorption;Neuroactive ligand-receptor interaction		Hydrolases
MS3_00000718.1	K01312	trypsin	Organismal Systems;Environmental Information Processing	Signaling molecules and interaction;Digestive system	Pancreatic secretion;Protein digestion and absorption;Neuroactive ligand-receptor interaction		Hydrolases
MS3_00000728.1	K08826	homeodomain interacting protein kinase	Cellular Processes	Cell growth and death	Cellular senescence		Transferases
MS3_00000729.1	K05635	laminin, gamma 1	Cellular Processes;Environmental Information Processing	Cellular community;Signal transduction;Signaling molecules and interaction	ECM-receptor interaction;Focal adhesion;PI3K-Akt signaling pathway
MS3_00000748.1	K10645	E3 ubiquitin-protein ligase mind-bomb				Ubiquitin system	Transferases
MS3_00000752.1	K21952	CASK-interacting protein				Membrane trafficking
MS3_00000755.1	K04078	chaperonin GroES				Chaperones and folding catalysts
MS3_00000758.1	K16068	disintegrin and metalloproteinase domain-containing protein 22				Peptidases and inhibitors	Hydrolases
MS3_00000759.1	K12844	U4/U6 small nuclear ribonucleoprotein PRP31	Genetic Information Processing	Transcription	Spliceosome
MS3_00000763.1	K23582	forkhead box protein P1
MS3_00000763.2	K23582	forkhead box protein P1
MS3_00000765.1	K06765	deleted in colorectal carcinoma	Organismal Systems	Development and regeneration	Axon guidance
MS3_00000773.1	K08362	thyroid hormone receptor beta	Organismal Systems;Environmental Information Processing	Signaling molecules and interaction;Endocrine system	Thyroid hormone signaling pathway;Neuroactive ligand-receptor interaction
MS3_00000776.1	K20478	golgin subfamily B member 1				Membrane trafficking
MS3_00000788.1	K01408	insulysin					Hydrolases
MS3_00000790.1	K12835	ATP-dependent RNA helicase DDX42	Genetic Information Processing	Transcription	Spliceosome		Hydrolases
MS3_00000801.1	K09533	DnaJ homolog subfamily C member 13				Spliceosome
MS3_00000825.1	K05692	actin beta/gamma 1	Cellular Processes;Organismal Systems;Environmental Information Processing	Cellular community;Cell motility;Immune system;Transport and catabolism;Signal transduction;Cell growth and death;Sensory system;Environmental adaptation;Digestive system;Endocrine system	Adherens junction;Phototransduction;Hippo signaling pathway;Thyroid hormone signaling pathway;Platelet activation;Oxytocin signaling pathway;Focal adhesion;Apoptosis;Thermogenesis;Gastric acid secretion;Regulation of actin cytoskeleton;Tight junction;Rap1 signaling pathway;Phagosome;Leukocyte transendothelial migration
MS3_00000826.1	K05635	laminin, gamma 1	Cellular Processes;Environmental Information Processing	Cellular community;Signal transduction;Signaling molecules and interaction	ECM-receptor interaction;Focal adhesion;PI3K-Akt signaling pathway
MS3_00000830.1	K15137	mediator of RNA polymerase II transcription subunit 19				Transcription machinery
MS3_00000831.1	K11833	ubiquitin carboxyl-terminal hydrolase 2				Peptidases and inhibitors	Hydrolases
MS3_00000832.1	K20164	DENN domain-containing protein 5				Membrane trafficking
MS3_00000834.1	K17969	mitochondrial fission 1 protein	Cellular Processes	Transport and catabolism	Mitophagy
MS3_00000835.1	K01512	acylphosphatase	Metabolism	Carbohydrate metabolism;Xenobiotics biodegradation and metabolism	Pyruvate metabolism;Aminobenzoate degradation		Hydrolases
MS3_00000836.1	K06067	histone deacetylase 1/2	Cellular Processes;Organismal Systems;Environmental Information Processing	Signal transduction;Cell growth and death;Aging;Endocrine system	Notch signaling pathway;Thyroid hormone signaling pathway;Longevity regulating pathway;Cell cycle		Hydrolases
MS3_00000837.1	K00901	diacylglycerol kinase (ATP)	Organismal Systems;Environmental Information Processing;Metabolism	Lipid metabolism;Signal transduction;Development and regeneration	Glycerolipid metabolism;Phosphatidylinositol signaling system;Glycerophospholipid metabolism;Axon regeneration;Phospholipase D signaling pathway		Transferases
MS3_00000846.1	K12844	U4/U6 small nuclear ribonucleoprotein PRP31	Genetic Information Processing	Transcription	Spliceosome
MS3_00000852.1	K01408	insulysin					Hydrolases
MS3_00000855.1	K20125	F-BAR and double SH3 domains protein				Membrane trafficking
MS3_00000859.1	K04936	potassium large conductance calcium-activated channel subfamily M alpha member 1	Organismal Systems;Environmental Information Processing	Circulatory system;Signal transduction;Digestive system;Endocrine system	Pancreatic secretion;Vascular smooth muscle contraction;Salivary secretion;cGMP-PKG signaling pathway;Renin secretion;Insulin secretion
MS3_00000859.2	K04936	potassium large conductance calcium-activated channel subfamily M alpha member 1	Organismal Systems;Environmental Information Processing	Circulatory system;Signal transduction;Digestive system;Endocrine system	Pancreatic secretion;Vascular smooth muscle contraction;Salivary secretion;cGMP-PKG signaling pathway;Renin secretion;Insulin secretion
MS3_00000861.1	K15144	mediator of RNA polymerase II transcription subunit 1	Organismal Systems	Endocrine system	Thyroid hormone signaling pathway
MS3_00000864.1	K12026	tripartite motif-containing protein 56				Ubiquitin system	Transferases
MS3_00000867.1	K02332	DNA polymerase gamma 1	Cellular Processes	Transport and catabolism	Mitophagy		Transferases
MS3_00000868.1	K14530	ribonucleases P/MRP protein subunit RPP40	Genetic Information Processing	Translation	RNA transport;Ribosome biogenesis in eukaryotes		Hydrolases
MS3_00000871.1	K18492	insulin gene enhancer protein ISL-2				Transcription factors
MS3_00000872.1	K20225	capicua transcriptional repressor	Environmental Information Processing	Signal transduction	MAPK signaling pathway
MS3_00000885.1	K03348	anaphase-promoting complex subunit 1	Cellular Processes;Organismal Systems;Genetic Information Processing	Cell growth and death;Folding, sorting and degradation;Endocrine system	Progesterone-mediated oocyte maturation;Meiosis;Cell cycle;Ubiquitin mediated proteolysis;Oocyte meiosis
MS3_00000894.1	K08588	ubiquitin carboxyl-terminal hydrolase BAP1				Peptidases and inhibitors	Hydrolases
MS3_00000895.1	K01273	membrane dipeptidase				Peptidases and inhibitors	Hydrolases
MS3_00000901.1	K11321	bromodomain-containing protein 8				Chromosome and associated proteins
MS3_00000902.1	K05289	GPI-anchor transamidase subunit GAA1	Metabolism	Glycan biosynthesis and metabolism	Glycosylphosphatidylinositol (GPI)-anchor biosynthesis
MS3_00000913.1	K04079	molecular chaperone HtpG	Cellular Processes;Genetic Information Processing;Organismal Systems;Environmental Information Processing	Immune system;Signal transduction;Cell growth and death;Environmental adaptation;Folding, sorting and degradation;Endocrine system	IL-17 signaling pathway;Estrogen signaling pathway;Antigen processing and presentation;Progesterone-mediated oocyte maturation;NOD-like receptor signaling pathway;Plant-pathogen interaction;Necroptosis;Th17 cell differentiation;Protein processing in endoplasmic reticulum;PI3K-Akt signaling pathway
MS3_00000916.1	K09571	FK506-binding protein 4/5	Organismal Systems	Endocrine system	Estrogen signaling pathway		Isomerases
MS3_00000921.1	K12231	E3 ubiquitin-protein ligase HECTD1				Ubiquitin system	Transferases
MS3_00000923.1	K03062	26S proteasome regulatory subunit T2	Genetic Information Processing	Folding, sorting and degradation	Proteasome
MS3_00000925.1	K17279	receptor expression-enhancing protein 5/6				Exosome
MS3_00000930.1	K10408	dynein heavy chain, axonemal
MS3_00000931.1	K17935	sorting nexin-29
MS3_00000934.2	K08654	proprotein convertase subtilisin/kexin type 5				Peptidases and inhibitors	Hydrolases
MS3_00000934.3	K08654	proprotein convertase subtilisin/kexin type 5				Peptidases and inhibitors	Hydrolases
MS3_00000941.1	K06237	collagen type IV alpha	Cellular Processes;Organismal Systems;Environmental Information Processing	Cellular community;Signal transduction;Signaling molecules and interaction;Digestive system;Endocrine system	Relaxin signaling pathway;Protein digestion and absorption;ECM-receptor interaction;Focal adhesion;PI3K-Akt signaling pathway
MS3_00000944.1	K16481	pericentrin				Chromosome and associated proteins
MS3_00000944.2	K16481	pericentrin				Chromosome and associated proteins
MS3_00000946.1	K01273	membrane dipeptidase				Peptidases and inhibitors	Hydrolases
MS3_00000949.1	K23295	KICSTOR complex protein kaptin				Membrane trafficking
MS3_00000950.1	K05635	laminin, gamma 1	Cellular Processes;Environmental Information Processing	Cellular community;Signal transduction;Signaling molecules and interaction	ECM-receptor interaction;Focal adhesion;PI3K-Akt signaling pathway
MS3_00000955.1	K23605	mothers against decapentaplegic homolog 3	Cellular Processes;Organismal Systems;Environmental Information Processing	Cellular community;Immune system;Transport and catabolism;Signal transduction;Cell growth and death	Adherens junction;Hippo signaling pathway;Apelin signaling pathway;Signaling pathways regulating pluripotency of stem cells;FoxO signaling pathway;Endocytosis;Th17 cell differentiation;Cellular senescence;Cell cycle;TGF-beta signaling pathway;Wnt signaling pathway
MS3_00000955.2	K23605	mothers against decapentaplegic homolog 3	Cellular Processes;Organismal Systems;Environmental Information Processing	Cellular community;Immune system;Transport and catabolism;Signal transduction;Cell growth and death	Adherens junction;Hippo signaling pathway;Apelin signaling pathway;Signaling pathways regulating pluripotency of stem cells;FoxO signaling pathway;Endocytosis;Th17 cell differentiation;Cellular senescence;Cell cycle;TGF-beta signaling pathway;Wnt signaling pathway
MS3_00000955.3	K23605	mothers against decapentaplegic homolog 3	Cellular Processes;Organismal Systems;Environmental Information Processing	Cellular community;Immune system;Transport and catabolism;Signal transduction;Cell growth and death	Adherens junction;Hippo signaling pathway;Apelin signaling pathway;Signaling pathways regulating pluripotency of stem cells;FoxO signaling pathway;Endocytosis;Th17 cell differentiation;Cellular senescence;Cell cycle;TGF-beta signaling pathway;Wnt signaling pathway
MS3_00000957.1	K12026	tripartite motif-containing protein 56				Ubiquitin system	Transferases
MS3_00000958.1	K15297	regulating synaptic membrane exocytosis protein 2	Organismal Systems	Endocrine system	Insulin secretion
MS3_00000959.1	K15297	regulating synaptic membrane exocytosis protein 2	Organismal Systems	Endocrine system	Insulin secretion
MS3_00000959.2	K15297	regulating synaptic membrane exocytosis protein 2	Organismal Systems	Endocrine system	Insulin secretion
MS3_00000959.3	K15297	regulating synaptic membrane exocytosis protein 2	Organismal Systems	Endocrine system	Insulin secretion
MS3_00000963.1	K05635	laminin, gamma 1	Cellular Processes;Environmental Information Processing	Cellular community;Signal transduction;Signaling molecules and interaction	ECM-receptor interaction;Focal adhesion;PI3K-Akt signaling pathway
MS3_00000966.1	K06489	CD53 antigen				Exosome
MS3_00000968.1	K05635	laminin, gamma 1	Cellular Processes;Environmental Information Processing	Cellular community;Signal transduction;Signaling molecules and interaction	ECM-receptor interaction;Focal adhesion;PI3K-Akt signaling pathway
MS3_00000974.1	K09571	FK506-binding protein 4/5	Organismal Systems	Endocrine system	Estrogen signaling pathway		Isomerases
MS3_00000976.1	K13761	high affinity cGMP-specific 3',5'-cyclic phosphodiesterase 9	Metabolism	Nucleotide metabolism	Purine metabolism		Hydrolases
MS3_00000978.1	K05635	laminin, gamma 1	Cellular Processes;Environmental Information Processing	Cellular community;Signal transduction;Signaling molecules and interaction	ECM-receptor interaction;Focal adhesion;PI3K-Akt signaling pathway
MS3_00000980.1	K02085	adenomatosis polyposis coli protein	Cellular Processes;Environmental Information Processing	Cellular community;Cell motility;Signal transduction	Hippo signaling pathway;Signaling pathways regulating pluripotency of stem cells;Regulation of actin cytoskeleton;Wnt signaling pathway
MS3_00000981.1	K02332	DNA polymerase gamma 1	Cellular Processes	Transport and catabolism	Mitophagy		Transferases
MS3_00000982.1	K05658	ATP-binding cassette, subfamily B (MDR/TAP), member 1	Organismal Systems;Environmental Information Processing	Membrane transport;Digestive system	ABC transporters;Bile secretion		Translocases
MS3_00000998.1	K17095	annexin A7/11
MS3_00001004.1	K08874	transformation/transcription domain-associated protein
MS3_00001005.1	K08874	transformation/transcription domain-associated protein
MS3_00001011.1	K10994	cell cycle checkpoint control protein RAD9A	Cellular Processes	Cell growth and death	Cellular senescence		Hydrolases
MS3_00001019.1	K11368	enhancer of yellow 2 transcription factor				Transcription machinery
MS3_00001022.1	K06115	spectrin beta				Cytoskeleton proteins
MS3_00001029.1	K21773	protein lin-9	Cellular Processes	Cell growth and death	Cellular senescence
MS3_00001031.1	K05665	ATP-binding cassette, subfamily C (CFTR/MRP), member 1	Organismal Systems;Environmental Information Processing	Signal transduction;Membrane transport;Digestive system	Vitamin digestion and absorption;Sphingolipid signaling pathway;ABC transporters		Translocases
MS3_00001031.2	K05665	ATP-binding cassette, subfamily C (CFTR/MRP), member 1	Organismal Systems;Environmental Information Processing	Signal transduction;Membrane transport;Digestive system	Vitamin digestion and absorption;Sphingolipid signaling pathway;ABC transporters		Translocases
MS3_00001031.3	K05665	ATP-binding cassette, subfamily C (CFTR/MRP), member 1	Organismal Systems;Environmental Information Processing	Signal transduction;Membrane transport;Digestive system	Vitamin digestion and absorption;Sphingolipid signaling pathway;ABC transporters		Translocases
MS3_00001034.1	K01408	insulysin					Hydrolases
MS3_00001054.1	K12822	RNA-binding protein 25	Genetic Information Processing	Transcription	Spliceosome
MS3_00001064.1	K00753	glycoprotein 3-alpha-L-fucosyltransferase	Metabolism	Glycan biosynthesis and metabolism	Various types of N-glycan biosynthesis		Transferases
MS3_00001065.1	K00753	glycoprotein 3-alpha-L-fucosyltransferase	Metabolism	Glycan biosynthesis and metabolism	Various types of N-glycan biosynthesis		Transferases
MS3_00001066.1	K00753	glycoprotein 3-alpha-L-fucosyltransferase	Metabolism	Glycan biosynthesis and metabolism	Various types of N-glycan biosynthesis		Transferases
MS3_00001068.1	K00753	glycoprotein 3-alpha-L-fucosyltransferase	Metabolism	Glycan biosynthesis and metabolism	Various types of N-glycan biosynthesis		Transferases
MS3_00001069.1	K00753	glycoprotein 3-alpha-L-fucosyltransferase	Metabolism	Glycan biosynthesis and metabolism	Various types of N-glycan biosynthesis		Transferases
MS3_00001070.1	K00753	glycoprotein 3-alpha-L-fucosyltransferase	Metabolism	Glycan biosynthesis and metabolism	Various types of N-glycan biosynthesis		Transferases
MS3_00001073.1	K10408	dynein heavy chain, axonemal
MS3_00001074.1	K01889	phenylalanyl-tRNA synthetase alpha chain	Genetic Information Processing	Translation	Aminoacyl-tRNA biosynthesis		Ligases
MS3_00001078.1	K14768	U3 small nucleolar RNA-associated protein 7				Ribosome biogenesis
MS3_00001079.1	K04675	activin receptor type-1	Cellular Processes;Environmental Information Processing	Cellular community;Signal transduction;Signaling molecules and interaction	Signaling pathways regulating pluripotency of stem cells;Cytokine-cytokine receptor interaction;TGF-beta signaling pathway		Transferases
MS3_00001080.1	K12822	RNA-binding protein 25	Genetic Information Processing	Transcription	Spliceosome
MS3_00001082.1	K09232	zinc finger protein GLIS1/3				Transcription factors
MS3_00001084.1	K12599	antiviral helicase SKI2	Genetic Information Processing	Folding, sorting and degradation	RNA degradation		Hydrolases
MS3_00001085.1	K14530	ribonucleases P/MRP protein subunit RPP40	Genetic Information Processing	Translation	RNA transport;Ribosome biogenesis in eukaryotes		Hydrolases
MS3_00001086.1	K12852	116 kDa U5 small nuclear ribonucleoprotein component	Genetic Information Processing	Transcription	Spliceosome
MS3_00001091.1	K05635	laminin, gamma 1	Cellular Processes;Environmental Information Processing	Cellular community;Signal transduction;Signaling molecules and interaction	ECM-receptor interaction;Focal adhesion;PI3K-Akt signaling pathway
MS3_00001092.1	K22382	WD repeat-containing protein 26				Ubiquitin system
MS3_00001094.1	K08866	serine/threonine-protein kinase TTK/MPS1	Cellular Processes	Cell growth and death	Cell cycle		Transferases
MS3_00001101.1	K14530	ribonucleases P/MRP protein subunit RPP40	Genetic Information Processing	Translation	RNA transport;Ribosome biogenesis in eukaryotes		Hydrolases
MS3_00001103.1	K08267	rapamycin-insensitive companion of mTOR	Environmental Information Processing	Signal transduction	mTOR signaling pathway
MS3_00001103.2	K08267	rapamycin-insensitive companion of mTOR	Environmental Information Processing	Signal transduction	mTOR signaling pathway
MS3_00001103.3	K08267	rapamycin-insensitive companion of mTOR	Environmental Information Processing	Signal transduction	mTOR signaling pathway
MS3_00001105.1	K05635	laminin, gamma 1	Cellular Processes;Environmental Information Processing	Cellular community;Signal transduction;Signaling molecules and interaction	ECM-receptor interaction;Focal adhesion;PI3K-Akt signaling pathway
MS3_00001107.1	K09313	homeobox protein cut-like				Transcription factors
MS3_00001111.1	K11502	centromere protein J				Chromosome and associated proteins
MS3_00001116.1	K01408	insulysin					Hydrolases
MS3_00001119.1	K12852	116 kDa U5 small nuclear ribonucleoprotein component	Genetic Information Processing	Transcription	Spliceosome
MS3_00001122.1	K15043	importin subunit alpha-1/8
MS3_00001128.1	K17935	sorting nexin-29
MS3_00001131.1	K14530	ribonucleases P/MRP protein subunit RPP40	Genetic Information Processing	Translation	RNA transport;Ribosome biogenesis in eukaryotes		Hydrolases
MS3_00001136.1	K10295	F-box protein 9				Ubiquitin system
MS3_00001140.1	K03062	26S proteasome regulatory subunit T2	Genetic Information Processing	Folding, sorting and degradation	Proteasome
MS3_00001142.1	K03217	YidC/Oxa1 family membrane protein insertase	Cellular Processes;Genetic Information Processing;Environmental Information Processing	Cellular community;Membrane transport;Folding, sorting and degradation	Bacterial secretion system;Quorum sensing;Protein export
MS3_00001145.1	K16540	5-azacytidine-induced protein 1				Chromosome and associated proteins
MS3_00001146.1	K10691	E3 ubiquitin-protein ligase UBR4					Transferases
MS3_00001149.1	K09848	TNF receptor-associated factor 4	Cellular Processes;Organismal Systems	Immune system;Cell growth and death	IL-17 signaling pathway;Apoptosis
MS3_00001151.1	K02437	glycine cleavage system H protein	Metabolism	Carbohydrate metabolism;Amino acid metabolism	Glyoxylate and dicarboxylate metabolism;Glycine, serine and threonine metabolism
MS3_00001155.1	K03062	26S proteasome regulatory subunit T2	Genetic Information Processing	Folding, sorting and degradation	Proteasome
MS3_00001158.1	K17593	ankyrin repeat domain-containing protein 42				Protein phosphatases and associated proteins
MS3_00001160.1	K01408	insulysin					Hydrolases
MS3_00001164.1	K13699	abhydrolase domain-containing protein 5	Organismal Systems	Endocrine system	Regulation of lipolysis in adipocytes		Transferases
MS3_00001168.1	K02349	DNA polymerase theta				DNA repair and recombination proteins	Transferases
MS3_00001170.1	K06225	patched 1	Organismal Systems;Environmental Information Processing	Signal transduction;Development and regeneration	cAMP signaling pathway;Hedgehog signaling pathway;Axon guidance
MS3_00001171.1	K08826	homeodomain interacting protein kinase	Cellular Processes	Cell growth and death	Cellular senescence		Transferases
MS3_00001179.1	K22755	E3 UFM1-protein ligase 1				Ubiquitin system	Transferases
MS3_00001181.1	K05635	laminin, gamma 1	Cellular Processes;Environmental Information Processing	Cellular community;Signal transduction;Signaling molecules and interaction	ECM-receptor interaction;Focal adhesion;PI3K-Akt signaling pathway
MS3_00001183.1	K16462	centrosomal protein CEP164				Chromosome and associated proteins
MS3_00001184.1	K22262	WD repeat and FYVE domain-containing protein 3				Membrane trafficking
MS3_00001185.1	K05635	laminin, gamma 1	Cellular Processes;Environmental Information Processing	Cellular community;Signal transduction;Signaling molecules and interaction	ECM-receptor interaction;Focal adhesion;PI3K-Akt signaling pathway
MS3_00001190.1	K14311	nuclear pore complex protein Nup188	Genetic Information Processing	Translation	RNA transport
MS3_00001196.1	K20704	protein ECT2				Membrane trafficking
MS3_00001196.2	K20704	protein ECT2				Membrane trafficking
MS3_00001200.1	K01273	membrane dipeptidase				Peptidases and inhibitors	Hydrolases
MS3_00001202.1	K14530	ribonucleases P/MRP protein subunit RPP40	Genetic Information Processing	Translation	RNA transport;Ribosome biogenesis in eukaryotes		Hydrolases
MS3_00001204.1	K11252	histone H2B
MS3_00001206.1	K00729	dolichyl-phosphate beta-glucosyltransferase	Metabolism	Glycan biosynthesis and metabolism	N-Glycan biosynthesis		Transferases
MS3_00001207.1	K22555	TBC1 domain family member 23				Membrane trafficking
MS3_00001213.1	K12897	transformer-2 protein	Genetic Information Processing	Transcription	Spliceosome
MS3_00001214.1	K05741	diaphanous 2	Cellular Processes	Cell motility	Regulation of actin cytoskeleton
MS3_00001217.1	K20053	very low-density lipoprotein receptor
MS3_00001217.2	K20053	very low-density lipoprotein receptor
MS3_00001220.1	K08874	transformation/transcription domain-associated protein
MS3_00001221.1	K08874	transformation/transcription domain-associated protein
MS3_00001222.1	K08874	transformation/transcription domain-associated protein
MS3_00001223.1	K08874	transformation/transcription domain-associated protein
MS3_00001225.1	K08874	transformation/transcription domain-associated protein
MS3_00001226.1	K18442	brefeldin A-inhibited guanine nucleotide-exchange protein	Cellular Processes	Transport and catabolism	Endocytosis
MS3_00001226.2	K18442	brefeldin A-inhibited guanine nucleotide-exchange protein	Cellular Processes	Transport and catabolism	Endocytosis
MS3_00001226.3	K18442	brefeldin A-inhibited guanine nucleotide-exchange protein	Cellular Processes	Transport and catabolism	Endocytosis
MS3_00001227.1	K16743	abnormal spindle-like microcephaly-associated protein				Chromosome and associated proteins
MS3_00001227.2	K16743	abnormal spindle-like microcephaly-associated protein				Chromosome and associated proteins
MS3_00001228.1	K01408	insulysin					Hydrolases
MS3_00001229.1	K10392	kinesin family member 1				Cytoskeleton proteins
MS3_00001230.1	K02175	beta-1,3-galactosyltransferase / beta-1,3-N-acetylglucosaminyltransferase	Organismal Systems	Development and regeneration	Dorso-ventral axis formation		Transferases
MS3_00001233.1	K06491	neural cell adhesion molecule	Environmental Information Processing	Signaling molecules and interaction	Cell adhesion molecules
MS3_00001235.1	K02889	large subunit ribosomal protein L21e	Genetic Information Processing	Translation	Ribosome
MS3_00001238.1	K12844	U4/U6 small nuclear ribonucleoprotein PRP31	Genetic Information Processing	Transcription	Spliceosome
MS3_00001239.1	K01273	membrane dipeptidase				Peptidases and inhibitors	Hydrolases
MS3_00001245.1	K12737	peptidyl-prolyl cis-trans isomerase SDCCAG10				Spliceosome	Isomerases
MS3_00001247.1	K22403	zinc finger MIZ domain-containing protein
MS3_00001258.1	K06084	F-box protein 20	Cellular Processes	Cellular community	Adherens junction
MS3_00001261.1	K13513	lysocardiolipin and lysophospholipid acyltransferase	Metabolism	Lipid metabolism	Glycerolipid metabolism;Glycerophospholipid metabolism		Transferases
MS3_00001270.1	K01540	sodium/potassium-transporting ATPase subunit beta	Organismal Systems;Environmental Information Processing	Circulatory system;Signal transduction;Excretory system;Digestive system;Endocrine system	Pancreatic secretion;Protein digestion and absorption;cAMP signaling pathway;Aldosterone synthesis and secretion;Salivary secretion;Mineral absorption;Endocrine and other factor-regulated calcium reabsorption;cGMP-PKG signaling pathway;Carbohydrate digestion and absorption;Proximal tubule bicarbonate reclamation;Thyroid hormone synthesis;Thyroid hormone signaling pathway;Aldosterone-regulated sod…
MS3_00001271.1	K11840	ubiquitin carboxyl-terminal hydrolase 9/24				Peptidases and inhibitors	Hydrolases
MS3_00001271.2	K11840	ubiquitin carboxyl-terminal hydrolase 9/24				Peptidases and inhibitors	Hydrolases
MS3_00001271.3	K11840	ubiquitin carboxyl-terminal hydrolase 9/24				Peptidases and inhibitors	Hydrolases
MS3_00001279.1	K12852	116 kDa U5 small nuclear ribonucleoprotein component	Genetic Information Processing	Transcription	Spliceosome
MS3_00001280.1	K05635	laminin, gamma 1	Cellular Processes;Environmental Information Processing	Cellular community;Signal transduction;Signaling molecules and interaction	ECM-receptor interaction;Focal adhesion;PI3K-Akt signaling pathway
MS3_00001283.1	K09403	forkhead box protein J2/3				Transcription factors
MS3_00001285.1	K08524	retinoid X receptor alpha	Organismal Systems;Environmental Information Processing	Immune system;Signal transduction;Digestive system;Endocrine system	Parathyroid hormone synthesis, secretion and action;Thyroid hormone signaling pathway;Adipocytokine signaling pathway;Th17 cell differentiation;Bile secretion;PPAR signaling pathway;PI3K-Akt signaling pathway
MS3_00001286.1	K11153	retinol dehydrogenase 12	Metabolism	Metabolism of cofactors and vitamins	Retinol metabolism		Oxidoreductases
MS3_00001297.1	K05635	laminin, gamma 1	Cellular Processes;Environmental Information Processing	Cellular community;Signal transduction;Signaling molecules and interaction	ECM-receptor interaction;Focal adhesion;PI3K-Akt signaling pathway
MS3_00001298.1	K01273	membrane dipeptidase				Peptidases and inhibitors	Hydrolases
MS3_00001300.1	K11406	histone deacetylase 4/5	Environmental Information Processing	Signal transduction	Apelin signaling pathway		Hydrolases
MS3_00001300.2	K11406	histone deacetylase 4/5	Environmental Information Processing	Signal transduction	Apelin signaling pathway		Hydrolases
MS3_00001300.3	K11406	histone deacetylase 4/5	Environmental Information Processing	Signal transduction	Apelin signaling pathway		Hydrolases
MS3_00001303.1	K17608	striatin 1/3/4	Environmental Information Processing	Signal transduction	MAPK signaling pathway
MS3_00001304.1	K11790	denticleless				Ubiquitin system
MS3_00001305.1	K08810	triple functional domain protein				Protein kinases	Transferases
MS3_00001306.1	K08810	triple functional domain protein				Protein kinases	Transferases
MS3_00001316.1	K14636	MFS transporter, DHA1 family, solute carrier family 18 (vesicular acetylcholine transporter), member 3	Organismal Systems	Nervous system	Cholinergic synapse;Synaptic vesicle cycle
MS3_00001322.1	K08874	transformation/transcription domain-associated protein
MS3_00001323.1	K08874	transformation/transcription domain-associated protein
MS3_00001326.1	K00760	hypoxanthine phosphoribosyltransferase	Metabolism	Xenobiotics biodegradation and metabolism;Nucleotide metabolism	Purine metabolism;Drug metabolism		Transferases
MS3_00001327.1	K00760	hypoxanthine phosphoribosyltransferase	Metabolism	Xenobiotics biodegradation and metabolism;Nucleotide metabolism	Purine metabolism;Drug metabolism		Transferases
MS3_00001332.1	K06694	26S proteasome non-ATPase regulatory subunit 10				Proteasome
MS3_00001336.1	K05991	endoglycosylceramidase					Hydrolases
MS3_00001337.1	K01166	ribonuclease T2				Transfer RNA biogenesis	Lyases
MS3_00001343.1	K09594	folliculin	Environmental Information Processing	Signal transduction	mTOR signaling pathway
MS3_00001345.1	K19398	Bardet-Biedl syndrome 9 protein				Chromosome and associated proteins
MS3_00001352.1	K10395	kinesin family member 4				Cytoskeleton proteins
MS3_00001355.1	K00717	glycoprotein 6-alpha-L-fucosyltransferase	Metabolism	Glycan biosynthesis and metabolism	Glycosaminoglycan biosynthesis;Various types of N-glycan biosynthesis;N-Glycan biosynthesis		Transferases
MS3_00001355.2	K00717	glycoprotein 6-alpha-L-fucosyltransferase	Metabolism	Glycan biosynthesis and metabolism	Glycosaminoglycan biosynthesis;Various types of N-glycan biosynthesis;N-Glycan biosynthesis		Transferases
MS3_00001356.1	K10251	17beta-estradiol 17-dehydrogenase / very-long-chain 3-oxoacyl-CoA reductase	Metabolism	Lipid metabolism	Steroid hormone biosynthesis;Biosynthesis of unsaturated fatty acids;Fatty acid elongation		Oxidoreductases
MS3_00001357.1	K21773	protein lin-9	Cellular Processes	Cell growth and death	Cellular senescence
MS3_00001358.1	K10478	BTB/POZ domain-containing protein 3/6				Ubiquitin system
MS3_00001358.2	K10478	BTB/POZ domain-containing protein 3/6				Ubiquitin system
MS3_00001359.1	K17617	CTD nuclear envelope phosphatase 1				Protein phosphatases and associated proteins	Hydrolases
MS3_00001361.1	K00858	NAD+ kinase	Metabolism	Metabolism of cofactors and vitamins	Nicotinate and nicotinamide metabolism		Transferases
MS3_00001361.2	K00858	NAD+ kinase	Metabolism	Metabolism of cofactors and vitamins	Nicotinate and nicotinamide metabolism		Transferases
MS3_00001362.1	K00036	glucose-6-phosphate 1-dehydrogenase	Metabolism	Carbohydrate metabolism;Metabolism of other amino acids	Pentose phosphate pathway;Glutathione metabolism		Oxidoreductases
MS3_00001362.2	K00036	glucose-6-phosphate 1-dehydrogenase	Metabolism	Carbohydrate metabolism;Metabolism of other amino acids	Pentose phosphate pathway;Glutathione metabolism		Oxidoreductases
MS3_00001363.1	K16755	coiled-coil domain-containing protein 61				Chromosome and associated proteins
MS3_00001363.2	K16755	coiled-coil domain-containing protein 61				Chromosome and associated proteins
MS3_00001364.1	K09385	forkhead box protein G	Environmental Information Processing	Signal transduction	FoxO signaling pathway
MS3_00001365.1	K21768	tubulin-specific chaperone E				Cytoskeleton proteins
MS3_00001365.2	K21768	tubulin-specific chaperone E				Cytoskeleton proteins
MS3_00001366.1	K22387	lysophospholipase D	Metabolism	Lipid metabolism	Ether lipid metabolism		Hydrolases
MS3_00001366.2	K22387	lysophospholipase D	Metabolism	Lipid metabolism	Ether lipid metabolism		Hydrolases
MS3_00001366.3	K22387	lysophospholipase D	Metabolism	Lipid metabolism	Ether lipid metabolism		Hydrolases
MS3_00001366.4	K22387	lysophospholipase D	Metabolism	Lipid metabolism	Ether lipid metabolism		Hydrolases
MS3_00001367.1	K17429	large subunit ribosomal protein L48				Ribosome
MS3_00001367.3	K17429	large subunit ribosomal protein L48				Ribosome
MS3_00001370.1	K17262	tubulin-specific chaperone B				Cytoskeleton proteins
MS3_00001371.1	K04606	metabotropic glutamate receptor 3	Organismal Systems;Environmental Information Processing	Nervous system;Signal transduction;Signaling molecules and interaction	Glutamatergic synapse;Neuroactive ligand-receptor interaction;Phospholipase D signaling pathway
MS3_00001371.2	K04606	metabotropic glutamate receptor 3	Organismal Systems;Environmental Information Processing	Nervous system;Signal transduction;Signaling molecules and interaction	Glutamatergic synapse;Neuroactive ligand-receptor interaction;Phospholipase D signaling pathway
MS3_00001371.3	K04606	metabotropic glutamate receptor 3	Organismal Systems;Environmental Information Processing	Nervous system;Signal transduction;Signaling molecules and interaction	Glutamatergic synapse;Neuroactive ligand-receptor interaction;Phospholipase D signaling pathway
MS3_00001373.1	K12481	rabenosyn-5	Cellular Processes	Transport and catabolism	Endocytosis
MS3_00001373.2	K12481	rabenosyn-5	Cellular Processes	Transport and catabolism	Endocytosis
MS3_00001373.3	K12481	rabenosyn-5	Cellular Processes	Transport and catabolism	Endocytosis
MS3_00001374.1	K01540	sodium/potassium-transporting ATPase subunit beta	Organismal Systems;Environmental Information Processing	Circulatory system;Signal transduction;Excretory system;Digestive system;Endocrine system	Pancreatic secretion;Protein digestion and absorption;cAMP signaling pathway;Aldosterone synthesis and secretion;Salivary secretion;Mineral absorption;Endocrine and other factor-regulated calcium reabsorption;cGMP-PKG signaling pathway;Carbohydrate digestion and absorption;Proximal tubule bicarbonate reclamation;Thyroid hormone synthesis;Thyroid hormone signaling pathway;Aldosterone-regulated sod…
MS3_00001374.2	K01540	sodium/potassium-transporting ATPase subunit beta	Organismal Systems;Environmental Information Processing	Circulatory system;Signal transduction;Excretory system;Digestive system;Endocrine system	Pancreatic secretion;Protein digestion and absorption;cAMP signaling pathway;Aldosterone synthesis and secretion;Salivary secretion;Mineral absorption;Endocrine and other factor-regulated calcium reabsorption;cGMP-PKG signaling pathway;Carbohydrate digestion and absorption;Proximal tubule bicarbonate reclamation;Thyroid hormone synthesis;Thyroid hormone signaling pathway;Aldosterone-regulated sod…
MS3_00001376.1	K12846	U4/U6.U5 tri-snRNP-associated protein 3	Genetic Information Processing	Transcription	Spliceosome
MS3_00001377.1	K20827	RNA polymerase II-associated protein 2				Protein phosphatases and associated proteins	Hydrolases
MS3_00001377.2	K13127	RING finger protein 113A				Spliceosome
MS3_00001377.3	K13127	RING finger protein 113A				Spliceosome
MS3_00001377.4	K20827	RNA polymerase II-associated protein 2				Protein phosphatases and associated proteins	Hydrolases
MS3_00001378.1	K11592	endoribonuclease Dicer					Hydrolases
MS3_00001378.2	K11592	endoribonuclease Dicer					Hydrolases
MS3_00001380.1	K09539	DnaJ homolog subfamily C member 19				Chaperones and folding catalysts
MS3_00001380.2	K09539	DnaJ homolog subfamily C member 19				Chaperones and folding catalysts
MS3_00001381.1	K05760	paxillin	Cellular Processes;Organismal Systems;Environmental Information Processing	Cellular community;Cell motility;Immune system;Signal transduction	Chemokine signaling pathway;Focal adhesion;Regulation of actin cytoskeleton;Leukocyte transendothelial migration;VEGF signaling pathway
MS3_00001381.2	K05760	paxillin	Cellular Processes;Organismal Systems;Environmental Information Processing	Cellular community;Cell motility;Immune system;Signal transduction	Chemokine signaling pathway;Focal adhesion;Regulation of actin cytoskeleton;Leukocyte transendothelial migration;VEGF signaling pathway
MS3_00001382.1	K12471	epsin	Cellular Processes	Transport and catabolism	Endocytosis
MS3_00001383.1	K01443	N-acetylglucosamine-6-phosphate deacetylase	Metabolism	Carbohydrate metabolism	Amino sugar and nucleotide sugar metabolism		Hydrolases
MS3_00001383.2	K01443	N-acetylglucosamine-6-phosphate deacetylase	Metabolism	Carbohydrate metabolism	Amino sugar and nucleotide sugar metabolism		Hydrolases
MS3_00001384.1	K02136	F-type H+-transporting ATPase subunit gamma	Organismal Systems;Metabolism	Environmental adaptation;Energy metabolism	Oxidative phosphorylation;Thermogenesis
MS3_00001384.2	K02136	F-type H+-transporting ATPase subunit gamma	Organismal Systems;Metabolism	Environmental adaptation;Energy metabolism	Oxidative phosphorylation;Thermogenesis
MS3_00001384.3	K02136	F-type H+-transporting ATPase subunit gamma	Organismal Systems;Metabolism	Environmental adaptation;Energy metabolism	Oxidative phosphorylation;Thermogenesis
MS3_00001384.4	K02136	F-type H+-transporting ATPase subunit gamma	Organismal Systems;Metabolism	Environmental adaptation;Energy metabolism	Oxidative phosphorylation;Thermogenesis
MS3_00001387.1	K23935	golgi resident protein GCP60
MS3_00001387.2	K23935	golgi resident protein GCP60
MS3_00001387.3	K23935	golgi resident protein GCP60
MS3_00001389.1	K08900	mitochondrial chaperone BCS1				Mitochondrial biogenesis
MS3_00001389.2	K08900	mitochondrial chaperone BCS1				Mitochondrial biogenesis
MS3_00001390.1	K02519	translation initiation factor IF-2				Translation factors
MS3_00001391.1	K20726	transmembrane protein 222	Environmental Information Processing	Signal transduction	MAPK signaling pathway
MS3_00001391.2	K20726	transmembrane protein 222	Environmental Information Processing	Signal transduction	MAPK signaling pathway
MS3_00001391.3	K20726	transmembrane protein 222	Environmental Information Processing	Signal transduction	MAPK signaling pathway
MS3_00001393.1	K12041	solute carrier family 9 (sodium/hydrogen exchanger), member 6/7	Organismal Systems	Circulatory system	Cardiac muscle contraction
MS3_00001393.2	K12041	solute carrier family 9 (sodium/hydrogen exchanger), member 6/7	Organismal Systems	Circulatory system	Cardiac muscle contraction
MS3_00001393.3	K12041	solute carrier family 9 (sodium/hydrogen exchanger), member 6/7	Organismal Systems	Circulatory system	Cardiac muscle contraction
MS3_00001393.4	K12041	solute carrier family 9 (sodium/hydrogen exchanger), member 6/7	Organismal Systems	Circulatory system	Cardiac muscle contraction
MS3_00001393.5	K12041	solute carrier family 9 (sodium/hydrogen exchanger), member 6/7	Organismal Systems	Circulatory system	Cardiac muscle contraction
MS3_00001395.1	K17681	ATPase family AAA domain-containing protein 3A/B				Mitochondrial biogenesis
MS3_00001395.2	K17681	ATPase family AAA domain-containing protein 3A/B				Mitochondrial biogenesis
MS3_00001396.1	K17307	fibulin 1/2				Exosome
MS3_00001398.1	K18622	adducin				Cytoskeleton proteins
MS3_00001398.2	K18622	adducin				Cytoskeleton proteins
MS3_00001398.3	K18622	adducin				Cytoskeleton proteins
MS3_00001398.4	K18622	adducin				Cytoskeleton proteins
MS3_00001400.1	K10585	ubiquitin-conjugating enzyme E2 Z	Genetic Information Processing	Folding, sorting and degradation	Ubiquitin mediated proteolysis		Transferases
MS3_00001400.2	K10585	ubiquitin-conjugating enzyme E2 Z	Genetic Information Processing	Folding, sorting and degradation	Ubiquitin mediated proteolysis		Transferases
MS3_00001401.1	K20711	Rho guanine nucleotide exchange factor 38				Membrane trafficking
MS3_00001401.2	K20711	Rho guanine nucleotide exchange factor 38				Membrane trafficking
MS3_00001401.3	K19716	ancient ubiquitous protein 1
MS3_00001402.1	K04368	mitogen-activated protein kinase kinase 1	Cellular Processes;Organismal Systems;Environmental Information Processing	Cellular community;Cell motility;Nervous system;Immune system;Transport and catabolism;Signal transduction;Circulatory system;Cell growth and death;Environmental adaptation;Endocrine system;Development and regeneration	GnRH signaling pathway;Phospholipase D signaling pathway;Fc epsilon RI signaling pathway;HIF-1 signaling pathway;cGMP-PKG signaling pathway;mTOR signaling pathway;Cholinergic synapse;Fc gamma R-mediated phagocytosis;FoxO signaling pathway;Vascular smooth muscle contraction;Autophagy;Apoptosis;Insulin signaling pathway;Natural killer cell mediated cytotoxicity;Oocyte meiosis;GnRH secretion;Chemoki…		Transferases
MS3_00001403.1	K10573	ubiquitin-conjugating enzyme E2 A	Genetic Information Processing	Folding, sorting and degradation	Ubiquitin mediated proteolysis		Transferases
MS3_00001404.1	K13596	activin receptor type-2B	Cellular Processes;Environmental Information Processing	Cellular community;Signal transduction;Signaling molecules and interaction	Signaling pathways regulating pluripotency of stem cells;Cytokine-cytokine receptor interaction;TGF-beta signaling pathway		Transferases
MS3_00001404.2	K13596	activin receptor type-2B	Cellular Processes;Environmental Information Processing	Cellular community;Signal transduction;Signaling molecules and interaction	Signaling pathways regulating pluripotency of stem cells;Cytokine-cytokine receptor interaction;TGF-beta signaling pathway		Transferases
MS3_00001404.3	K13596	activin receptor type-2B	Cellular Processes;Environmental Information Processing	Cellular community;Signal transduction;Signaling molecules and interaction	Signaling pathways regulating pluripotency of stem cells;Cytokine-cytokine receptor interaction;TGF-beta signaling pathway		Transferases
MS3_00001405.1	K10599	pre-mRNA-processing factor 19	Genetic Information Processing	Transcription;Folding, sorting and degradation	Spliceosome;Ubiquitin mediated proteolysis		Transferases
MS3_00001405.2	K10599	pre-mRNA-processing factor 19	Genetic Information Processing	Transcription;Folding, sorting and degradation	Spliceosome;Ubiquitin mediated proteolysis		Transferases
MS3_00001406.1	K08035	forkhead box protein A2, hepatocyte nuclear factor 3-beta	Organismal Systems	Aging	Longevity regulating pathway
MS3_00001408.1	K04508	transducin (beta)-like 1	Environmental Information Processing	Signal transduction	MAPK signaling pathway;Wnt signaling pathway
MS3_00001408.2	K04508	transducin (beta)-like 1	Environmental Information Processing	Signal transduction	MAPK signaling pathway;Wnt signaling pathway
MS3_00001410.1	K10758	thiol oxidase					Oxidoreductases
MS3_00001410.2	K10758	thiol oxidase					Oxidoreductases
MS3_00001410.3	K10758	thiol oxidase					Oxidoreductases
MS3_00001412.1	K16498	protocadherin delta 1				Protein phosphatases and associated proteins
MS3_00001417.1	K04708	3-dehydrosphinganine reductase	Metabolism	Lipid metabolism	Sphingolipid metabolism		Oxidoreductases
MS3_00001417.2	K04708	3-dehydrosphinganine reductase	Metabolism	Lipid metabolism	Sphingolipid metabolism		Oxidoreductases
MS3_00001418.1	K16498	protocadherin delta 1				Protein phosphatases and associated proteins
MS3_00001419.1	K24051	SprT-like domain-contaning protein Spartan				DNA repair and recombination proteins
MS3_00001419.2	K24051	SprT-like domain-contaning protein Spartan				DNA repair and recombination proteins
MS3_00001419.3	K24051	SprT-like domain-contaning protein Spartan				DNA repair and recombination proteins
MS3_00001419.4	K24051	SprT-like domain-contaning protein Spartan				DNA repair and recombination proteins
MS3_00001422.1	K23624	papilin				Peptidases and inhibitors
MS3_00001423.1	K12567	titin					Transferases
MS3_00001425.1	K16796	transcription factor SOX2 (SOX group B)	Cellular Processes;Environmental Information Processing	Cellular community;Signal transduction	Hippo signaling pathway;Signaling pathways regulating pluripotency of stem cells
MS3_00001425.2	K16796	transcription factor SOX2 (SOX group B)	Cellular Processes;Environmental Information Processing	Cellular community;Signal transduction	Hippo signaling pathway;Signaling pathways regulating pluripotency of stem cells
MS3_00001426.1	K18764	nocturnin				Messenger RNA biogenesis	Hydrolases
MS3_00001427.1	K23284	C1q-related factor				Membrane trafficking
MS3_00001427.2	K23284	C1q-related factor				Membrane trafficking
MS3_00001428.1	K01173	endonuclease G, mitochondrial	Cellular Processes	Cell growth and death	Apoptosis
MS3_00001429.1	K08544	testicular receptor 4				Transcription factors
MS3_00001430.1	K12180	COP9 signalosome complex subunit 7				Ubiquitin system
MS3_00001430.2	K12180	COP9 signalosome complex subunit 7				Ubiquitin system
MS3_00001434.1	K18080	tensin				Protein phosphatases and associated proteins
MS3_00001434.2	K18080	tensin				Protein phosphatases and associated proteins
MS3_00001434.3	K18080	tensin				Protein phosphatases and associated proteins
MS3_00001436.1	K04431	mitogen-activated protein kinase kinase 7	Cellular Processes;Genetic Information Processing;Organismal Systems;Environmental Information Processing	Cellular community;Nervous system;Immune system;Signal transduction;Cell growth and death;Folding, sorting and degradation;Endocrine system;Development and regeneration	Toll and Imd signaling pathway;T cell receptor signaling pathway;Toll-like receptor signaling pathway;Relaxin signaling pathway;TNF signaling pathway;MAPK signaling pathway;ErbB signaling pathway;Neurotrophin signaling pathway;GnRH signaling pathway;Apoptosis;Axon regeneration;Protein processing in endoplasmic reticulum;Osteoclast differentiation;Tight junction;Fc epsilon RI signaling pathway		Transferases
MS3_00001436.2	K04431	mitogen-activated protein kinase kinase 7	Cellular Processes;Genetic Information Processing;Organismal Systems;Environmental Information Processing	Cellular community;Nervous system;Immune system;Signal transduction;Cell growth and death;Folding, sorting and degradation;Endocrine system;Development and regeneration	Toll and Imd signaling pathway;T cell receptor signaling pathway;Toll-like receptor signaling pathway;Relaxin signaling pathway;TNF signaling pathway;MAPK signaling pathway;ErbB signaling pathway;Neurotrophin signaling pathway;GnRH signaling pathway;Apoptosis;Axon regeneration;Protein processing in endoplasmic reticulum;Osteoclast differentiation;Tight junction;Fc epsilon RI signaling pathway		Transferases
MS3_00001436.3	K04431	mitogen-activated protein kinase kinase 7	Cellular Processes;Genetic Information Processing;Organismal Systems;Environmental Information Processing	Cellular community;Nervous system;Immune system;Signal transduction;Cell growth and death;Folding, sorting and degradation;Endocrine system;Development and regeneration	Toll and Imd signaling pathway;T cell receptor signaling pathway;Toll-like receptor signaling pathway;Relaxin signaling pathway;TNF signaling pathway;MAPK signaling pathway;ErbB signaling pathway;Neurotrophin signaling pathway;GnRH signaling pathway;Apoptosis;Axon regeneration;Protein processing in endoplasmic reticulum;Osteoclast differentiation;Tight junction;Fc epsilon RI signaling pathway		Transferases
MS3_00001437.1	K18269	programmed cell death protein 10				Exosome
MS3_00001438.1	K05110	Eph receptor B1	Organismal Systems	Development and regeneration	Axon guidance;Axon regeneration		Transferases
MS3_00001439.1	K02433	aspartyl-tRNA(Asn)/glutamyl-tRNA(Gln) amidotransferase subunit A	Genetic Information Processing	Translation	Aminoacyl-tRNA biosynthesis		Ligases
MS3_00001439.2	K02433	aspartyl-tRNA(Asn)/glutamyl-tRNA(Gln) amidotransferase subunit A	Genetic Information Processing	Translation	Aminoacyl-tRNA biosynthesis		Ligases
MS3_00001440.1	K02186	caspase 2	Cellular Processes	Cell growth and death	Apoptosis		Hydrolases
MS3_00001442.3	K17277	epidermal growth factor receptor kinase substrate 8				Membrane trafficking
MS3_00001443.1	K10149	tumor protein p63	Cellular Processes;Environmental Information Processing	Signal transduction;Cell growth and death	Hippo signaling pathway;Apoptosis
MS3_00001447.1	K20406	nitrogen permease regulator 3-like protein	Environmental Information Processing	Signal transduction	mTOR signaling pathway
MS3_00001447.2	K20406	nitrogen permease regulator 3-like protein	Environmental Information Processing	Signal transduction	mTOR signaling pathway
MS3_00001447.4	K06170	presenilin enhancer 2	Environmental Information Processing	Signal transduction	Notch signaling pathway
MS3_00001447.5	K20406	nitrogen permease regulator 3-like protein	Environmental Information Processing	Signal transduction	mTOR signaling pathway
MS3_00001449.1	K12193	charged multivesicular body protein 3	Cellular Processes	Transport and catabolism;Cell growth and death	Necroptosis;Endocytosis
MS3_00001452.1	K07937	ADP-ribosylation factor 1/2	Cellular Processes;Environmental Information Processing	Transport and catabolism;Signal transduction	Endocytosis;Phospholipase D signaling pathway
MS3_00001454.3	K08851	TP53 regulating kinase and related kinases				Protein kinases	Transferases
MS3_00001455.1	K17969	mitochondrial fission 1 protein	Cellular Processes	Transport and catabolism	Mitophagy
MS3_00001458.1	K16574	mitotic-spindle organizing protein 2A/2B				Chromosome and associated proteins
MS3_00001458.2	K16574	mitotic-spindle organizing protein 2A/2B				Chromosome and associated proteins
MS3_00001460.2	K02877	large subunit ribosomal protein L15e	Genetic Information Processing	Translation	Ribosome
MS3_00001463.1	K09313	homeobox protein cut-like				Transcription factors
MS3_00001464.1	K17732	mitochondrial-processing peptidase subunit beta				Peptidases and inhibitors	Hydrolases
MS3_00001464.2	K17732	mitochondrial-processing peptidase subunit beta				Peptidases and inhibitors	Hydrolases
MS3_00001466.1	K08818	cell division cycle 2-like				Protein kinases	Transferases
MS3_00001466.2	K08818	cell division cycle 2-like				Protein kinases	Transferases
MS3_00001466.3	K08818	cell division cycle 2-like				Protein kinases	Transferases
MS3_00001468.1	K19473	homeobox protein SIX3/6				Transcription factors
MS3_00001469.1	K15614	homeobox protein SIX1
MS3_00001470.1	K10276	F-box and leucine-rich repeat protein 10/11				Transcription factors	Oxidoreductases
MS3_00001470.2	K19415	[histone H3]-dimethyl-L-lysine9 demethylase				Chromosome and associated proteins	Oxidoreductases
MS3_00001471.1	K06631	polo-like kinase 1	Cellular Processes;Organismal Systems;Environmental Information Processing	Signal transduction;Cell growth and death;Endocrine system	Progesterone-mediated oocyte maturation;FoxO signaling pathway;Cell cycle;Oocyte meiosis		Transferases
MS3_00001473.1	K20069	adaptin ear-binding coat-associated protein 1/2				Membrane trafficking
MS3_00001474.1	K09498	T-complex protein 1 subunit zeta				Chaperones and folding catalysts
MS3_00001474.2	K09498	T-complex protein 1 subunit zeta				Chaperones and folding catalysts
MS3_00001474.3	K09498	T-complex protein 1 subunit zeta				Chaperones and folding catalysts
MS3_00001475.1	K08342	cysteine protease ATG4	Cellular Processes	Transport and catabolism	Autophagy		Hydrolases
MS3_00001475.2	K08342	cysteine protease ATG4	Cellular Processes	Transport and catabolism	Autophagy		Hydrolases
MS3_00001475.3	K02887	large subunit ribosomal protein L20	Genetic Information Processing	Translation	Ribosome
MS3_00001475.4	K08342	cysteine protease ATG4	Cellular Processes	Transport and catabolism	Autophagy		Hydrolases
MS3_00001475.5	K08342	cysteine protease ATG4	Cellular Processes	Transport and catabolism	Autophagy		Hydrolases
MS3_00001476.1	K14290	exportin-1	Genetic Information Processing;Environmental Information Processing	Translation;Signal transduction	RNA transport;MAPK signaling pathway;Ribosome biogenesis in eukaryotes
MS3_00001476.2	K14290	exportin-1	Genetic Information Processing;Environmental Information Processing	Translation;Signal transduction	RNA transport;MAPK signaling pathway;Ribosome biogenesis in eukaryotes
MS3_00001476.3	K14290	exportin-1	Genetic Information Processing;Environmental Information Processing	Translation;Signal transduction	RNA transport;MAPK signaling pathway;Ribosome biogenesis in eukaryotes
MS3_00001477.1	K02918	large subunit ribosomal protein L35e	Genetic Information Processing	Translation	Ribosome
MS3_00001480.1	K23051	NAD(P)H-quinone oxidoreductase subunit T, chloroplastic					Oxidoreductases
MS3_00001482.1	K11979	E3 ubiquitin-protein ligase UBR7				Ubiquitin system	Transferases
MS3_00001482.2	K11979	E3 ubiquitin-protein ligase UBR7				Ubiquitin system	Transferases
MS3_00001482.3	K11979	E3 ubiquitin-protein ligase UBR7				Ubiquitin system	Transferases
MS3_00001482.4	K11979	E3 ubiquitin-protein ligase UBR7				Ubiquitin system	Transferases
MS3_00001482.5	K11979	E3 ubiquitin-protein ligase UBR7				Ubiquitin system	Transferases
MS3_00001482.6	K11979	E3 ubiquitin-protein ligase UBR7				Ubiquitin system	Transferases
MS3_00001484.1	K07364	tyrosine-protein kinase Tec	Organismal Systems;Environmental Information Processing	Immune system;Signal transduction;Development and regeneration	T cell receptor signaling pathway;MAPK signaling pathway;Osteoclast differentiation		Transferases
MS3_00001484.2	K07364	tyrosine-protein kinase Tec	Organismal Systems;Environmental Information Processing	Immune system;Signal transduction;Development and regeneration	T cell receptor signaling pathway;MAPK signaling pathway;Osteoclast differentiation		Transferases
MS3_00001486.2	K18203	[phosphatase 2A protein]-leucine-carboxy methyltransferase				Protein phosphatases and associated proteins	Transferases
MS3_00001486.4	K18203	[phosphatase 2A protein]-leucine-carboxy methyltransferase				Protein phosphatases and associated proteins	Transferases
MS3_00001492.1	K21773	protein lin-9	Cellular Processes	Cell growth and death	Cellular senescence
MS3_00001493.1	K00901	diacylglycerol kinase (ATP)	Organismal Systems;Environmental Information Processing;Metabolism	Lipid metabolism;Signal transduction;Development and regeneration	Glycerolipid metabolism;Phosphatidylinositol signaling system;Glycerophospholipid metabolism;Axon regeneration;Phospholipase D signaling pathway		Transferases
MS3_00001494.1	K03267	peptide chain release factor subunit 3	Genetic Information Processing	Translation	mRNA surveillance pathway
MS3_00001494.2	K03267	peptide chain release factor subunit 3	Genetic Information Processing	Translation	mRNA surveillance pathway
MS3_00001494.3	K03267	peptide chain release factor subunit 3	Genetic Information Processing	Translation	mRNA surveillance pathway
MS3_00001494.4	K03267	peptide chain release factor subunit 3	Genetic Information Processing	Translation	mRNA surveillance pathway
MS3_00001496.1	K06067	histone deacetylase 1/2	Cellular Processes;Organismal Systems;Environmental Information Processing	Signal transduction;Cell growth and death;Aging;Endocrine system	Notch signaling pathway;Thyroid hormone signaling pathway;Longevity regulating pathway;Cell cycle		Hydrolases
MS3_00001496.2	K06067	histone deacetylase 1/2	Cellular Processes;Organismal Systems;Environmental Information Processing	Signal transduction;Cell growth and death;Aging;Endocrine system	Notch signaling pathway;Thyroid hormone signaling pathway;Longevity regulating pathway;Cell cycle		Hydrolases
MS3_00001496.3	K06067	histone deacetylase 1/2	Cellular Processes;Organismal Systems;Environmental Information Processing	Signal transduction;Cell growth and death;Aging;Endocrine system	Notch signaling pathway;Thyroid hormone signaling pathway;Longevity regulating pathway;Cell cycle		Hydrolases
MS3_00001497.1	K02989	small subunit ribosomal protein S5e	Genetic Information Processing	Translation	Ribosome
MS3_00001497.2	K02989	small subunit ribosomal protein S5e	Genetic Information Processing	Translation	Ribosome
MS3_00001499.1	K20067	stonin-1/2				Membrane trafficking
MS3_00001501.1	K10950	ERO1-like protein alpha	Genetic Information Processing	Folding, sorting and degradation	Protein processing in endoplasmic reticulum		Oxidoreductases
MS3_00001501.2	K10950	ERO1-like protein alpha	Genetic Information Processing	Folding, sorting and degradation	Protein processing in endoplasmic reticulum		Oxidoreductases
MS3_00001501.3	K10950	ERO1-like protein alpha	Genetic Information Processing	Folding, sorting and degradation	Protein processing in endoplasmic reticulum		Oxidoreductases
MS3_00001504.1	K20042	F-BAR domain only protein				Membrane trafficking
MS3_00001504.2	K01408	insulysin					Hydrolases
MS3_00001506.1	K17079	optic atrophy protein 1					Hydrolases
MS3_00001506.2	K17079	optic atrophy protein 1					Hydrolases
MS3_00001506.3	K17079	optic atrophy protein 1					Hydrolases
MS3_00001506.4	K17079	optic atrophy protein 1					Hydrolases
MS3_00001507.1	K08585	calpain, invertebrate				Peptidases and inhibitors	Hydrolases
MS3_00001508.1	K10575	ubiquitin-conjugating enzyme E2 G1	Genetic Information Processing	Folding, sorting and degradation	Protein processing in endoplasmic reticulum;Ubiquitin mediated proteolysis		Transferases
MS3_00001508.2	K10575	ubiquitin-conjugating enzyme E2 G1	Genetic Information Processing	Folding, sorting and degradation	Protein processing in endoplasmic reticulum;Ubiquitin mediated proteolysis		Transferases
MS3_00001509.1	K18710	histone RNA hairpin-binding protein				Messenger RNA biogenesis
MS3_00001510.1	K00654	serine palmitoyltransferase	Cellular Processes;Environmental Information Processing;Metabolism	Lipid metabolism;Transport and catabolism;Signal transduction	Sphingolipid metabolism;Autophagy;Sphingolipid signaling pathway		Transferases
MS3_00001510.2	K00654	serine palmitoyltransferase	Cellular Processes;Environmental Information Processing;Metabolism	Lipid metabolism;Transport and catabolism;Signal transduction	Sphingolipid metabolism;Autophagy;Sphingolipid signaling pathway		Transferases
MS3_00001512.1	K18739	protein bicaudal D				Messenger RNA biogenesis
MS3_00001512.2	K18739	protein bicaudal D				Messenger RNA biogenesis
MS3_00001514.1	K07526	SLIT-ROBO Rho GTPase activating protein	Organismal Systems	Development and regeneration	Axon guidance
MS3_00001514.2	K07526	SLIT-ROBO Rho GTPase activating protein	Organismal Systems	Development and regeneration	Axon guidance
MS3_00001514.3	K07526	SLIT-ROBO Rho GTPase activating protein	Organismal Systems	Development and regeneration	Axon guidance
MS3_00001515.1	K13108	smad nuclear-interacting protein 1				Spliceosome
MS3_00001516.1	K08820	cyclin-dependent kinase 16				Protein kinases	Transferases
MS3_00001516.2	K08820	cyclin-dependent kinase 16				Protein kinases	Transferases
MS3_00001517.1	K04209	neuropeptide F receptor				G protein-coupled receptors
MS3_00001519.1	K09342	homeobox protein Nkx-2.1				Transcription factors
MS3_00001519.2	K09342	homeobox protein Nkx-2.1				Transcription factors
MS3_00001520.1	K12813	pre-mRNA-splicing factor ATP-dependent RNA helicase DHX16	Genetic Information Processing	Transcription	Spliceosome		Hydrolases
MS3_00001521.1	K17989	L-serine/L-threonine ammonia-lyase	Metabolism	Amino acid metabolism	Valine, leucine and isoleucine biosynthesis;Glycine, serine and threonine metabolism;Cysteine and methionine metabolism		Lyases
MS3_00001521.2	K17989	L-serine/L-threonine ammonia-lyase	Metabolism	Amino acid metabolism	Valine, leucine and isoleucine biosynthesis;Glycine, serine and threonine metabolism;Cysteine and methionine metabolism		Lyases
MS3_00001526.1	K14530	ribonucleases P/MRP protein subunit RPP40	Genetic Information Processing	Translation	RNA transport;Ribosome biogenesis in eukaryotes		Hydrolases
MS3_00001531.1	K02583	tumor necrosis factor receptor superfamily member 16	Cellular Processes;Organismal Systems;Environmental Information Processing	Nervous system;Signal transduction;Signaling molecules and interaction;Cell growth and death	MAPK signaling pathway;Ras signaling pathway;Neurotrophin signaling pathway;Apoptosis;Cytokine-cytokine receptor interaction;Rap1 signaling pathway;PI3K-Akt signaling pathway
MS3_00001531.2	K02583	tumor necrosis factor receptor superfamily member 16	Cellular Processes;Organismal Systems;Environmental Information Processing	Nervous system;Signal transduction;Signaling molecules and interaction;Cell growth and death	MAPK signaling pathway;Ras signaling pathway;Neurotrophin signaling pathway;Apoptosis;Cytokine-cytokine receptor interaction;Rap1 signaling pathway;PI3K-Akt signaling pathway
MS3_00001531.3	K02583	tumor necrosis factor receptor superfamily member 16	Cellular Processes;Organismal Systems;Environmental Information Processing	Nervous system;Signal transduction;Signaling molecules and interaction;Cell growth and death	MAPK signaling pathway;Ras signaling pathway;Neurotrophin signaling pathway;Apoptosis;Cytokine-cytokine receptor interaction;Rap1 signaling pathway;PI3K-Akt signaling pathway
MS3_00001532.1	K21915	BTB/POZ domain-containing protein KCTD3				Ubiquitin system
MS3_00001533.1	K20315	Rho GTPase-activating protein 21/23				Membrane trafficking
MS3_00001533.2	K20315	Rho GTPase-activating protein 21/23				Membrane trafficking
MS3_00001533.3	K20315	Rho GTPase-activating protein 21/23				Membrane trafficking
MS3_00001534.1	K20636	Rho GTPase-activating protein 12/27				Membrane trafficking
MS3_00001534.2	K20636	Rho GTPase-activating protein 12/27				Membrane trafficking
MS3_00001535.1	K10583	ubiquitin-conjugating enzyme E2 S	Genetic Information Processing	Folding, sorting and degradation	Ubiquitin mediated proteolysis		Transferases
MS3_00001537.2	K01769	guanylate cyclase, other	Metabolism	Nucleotide metabolism	Purine metabolism		Lyases
MS3_00001538.2	K01769	guanylate cyclase, other	Metabolism	Nucleotide metabolism	Purine metabolism		Lyases
MS3_00001541.1	K10649	tripartite motif-containing protein 9/67				Membrane trafficking
MS3_00001541.2	K10649	tripartite motif-containing protein 9/67				Membrane trafficking
MS3_00001542.1	K09087	hairy and enhancer of split 2/6/7
MS3_00001543.1	K21915	BTB/POZ domain-containing protein KCTD3				Ubiquitin system
MS3_00001545.1	K09087	hairy and enhancer of split 2/6/7
MS3_00001547.1	K09087	hairy and enhancer of split 2/6/7
MS3_00001548.1	K09087	hairy and enhancer of split 2/6/7
MS3_00001550.1	K11973	E3 ubiquitin-protein ligase RNF19B				Ubiquitin system	Transferases
MS3_00001550.2	K11973	E3 ubiquitin-protein ligase RNF19B				Ubiquitin system	Transferases
MS3_00001551.1	K03240	translation initiation factor eIF-2B subunit epsilon	Genetic Information Processing	Translation	RNA transport
MS3_00001552.1	K04634	guanine nucleotide-binding protein G(q) subunit alpha	Cellular Processes;Organismal Systems;Environmental Information Processing	Cellular community;Nervous system;Immune system;Circulatory system;Signal transduction;Excretory system;Sensory system;Environmental adaptation;Digestive system;Endocrine system;Development and regeneration	Estrogen signaling pathway;Vascular smooth muscle contraction;Pancreatic secretion;Dopaminergic synapse;Melanogenesis;Salivary secretion;Aldosterone synthesis and secretion;Long-term potentiation;Endocrine and other factor-regulated calcium reabsorption;Cortisol synthesis and secretion;Phototransduction;cGMP-PKG signaling pathway;Glutamatergic synapse;Inflammatory mediator regulation of TRP chann…
MS3_00001553.1	K04634	guanine nucleotide-binding protein G(q) subunit alpha	Cellular Processes;Organismal Systems;Environmental Information Processing	Cellular community;Nervous system;Immune system;Circulatory system;Signal transduction;Excretory system;Sensory system;Environmental adaptation;Digestive system;Endocrine system;Development and regeneration	Estrogen signaling pathway;Vascular smooth muscle contraction;Pancreatic secretion;Dopaminergic synapse;Melanogenesis;Salivary secretion;Aldosterone synthesis and secretion;Long-term potentiation;Endocrine and other factor-regulated calcium reabsorption;Cortisol synthesis and secretion;Phototransduction;cGMP-PKG signaling pathway;Glutamatergic synapse;Inflammatory mediator regulation of TRP chann…
MS3_00001557.1	K17293	tetraspanin-3				Exosome
MS3_00001557.2	K17293	tetraspanin-3				Exosome
MS3_00001557.3	K17293	tetraspanin-3				Exosome
MS3_00001558.1	K10226	acyl-CoA 6-desaturase (Delta-6 desaturase)	Organismal Systems;Metabolism	Lipid metabolism;Endocrine system	alpha-Linolenic acid metabolism;Biosynthesis of unsaturated fatty acids;PPAR signaling pathway		Oxidoreductases
MS3_00001558.2	K10226	acyl-CoA 6-desaturase (Delta-6 desaturase)	Organismal Systems;Metabolism	Lipid metabolism;Endocrine system	alpha-Linolenic acid metabolism;Biosynthesis of unsaturated fatty acids;PPAR signaling pathway		Oxidoreductases
MS3_00001558.3	K10226	acyl-CoA 6-desaturase (Delta-6 desaturase)	Organismal Systems;Metabolism	Lipid metabolism;Endocrine system	alpha-Linolenic acid metabolism;Biosynthesis of unsaturated fatty acids;PPAR signaling pathway		Oxidoreductases
MS3_00001558.4	K10226	acyl-CoA 6-desaturase (Delta-6 desaturase)	Organismal Systems;Metabolism	Lipid metabolism;Endocrine system	alpha-Linolenic acid metabolism;Biosynthesis of unsaturated fatty acids;PPAR signaling pathway		Oxidoreductases
MS3_00001560.1	K10418	dynein light chain LC8-type	Organismal Systems	Excretory system	Vasopressin-regulated water reabsorption
MS3_00001564.1	K04739	cAMP-dependent protein kinase regulator	Organismal Systems	Endocrine system	Insulin signaling pathway
MS3_00001565.1	K09090	hairy and enhancer of split, invertebrate				Transcription factors
MS3_00001571.1	K12819	pre-mRNA-processing factor SLU7	Genetic Information Processing	Transcription	Spliceosome
MS3_00001571.2	K12852	116 kDa U5 small nuclear ribonucleoprotein component	Genetic Information Processing	Transcription	Spliceosome
MS3_00001572.1	K11338	RuvB-like protein 2				Chromosome and associated proteins	Hydrolases
MS3_00001572.2	K11338	RuvB-like protein 2				Chromosome and associated proteins	Hydrolases
MS3_00001572.3	K11338	RuvB-like protein 2				Chromosome and associated proteins	Hydrolases
MS3_00001572.5	K11338	RuvB-like protein 2				Chromosome and associated proteins	Hydrolases
MS3_00001573.1	K11446	[histone H3]-trimethyl-L-lysine4 demethylase				Protein phosphatases and associated proteins	Oxidoreductases
MS3_00001573.2	K11446	[histone H3]-trimethyl-L-lysine4 demethylase				Protein phosphatases and associated proteins	Oxidoreductases
MS3_00001574.1	K12757	myosin regulatory light chain 12	Cellular Processes;Organismal Systems	Cellular community;Cell motility;Immune system;Development and regeneration	Platelet activation;Focal adhesion;Axon guidance;Regulation of actin cytoskeleton;Leukocyte transendothelial migration;Tight junction
MS3_00001574.2	K12757	myosin regulatory light chain 12	Cellular Processes;Organismal Systems	Cellular community;Cell motility;Immune system;Development and regeneration	Platelet activation;Focal adhesion;Axon guidance;Regulation of actin cytoskeleton;Leukocyte transendothelial migration;Tight junction
MS3_00001576.2	K03833	selenocysteine-specific elongation factor				Translation factors
MS3_00001576.3	K03833	selenocysteine-specific elongation factor				Translation factors
MS3_00001579.1	K14399	polyribonucleotide 5'-hydroxyl-kinase	Genetic Information Processing	Translation	mRNA surveillance pathway		Transferases
MS3_00001579.2	K14399	polyribonucleotide 5'-hydroxyl-kinase	Genetic Information Processing	Translation	mRNA surveillance pathway		Transferases
MS3_00001582.1	K06030	mitofusin 2	Cellular Processes;Organismal Systems	Immune system;Transport and catabolism;Cell growth and death	Mitophagy;NOD-like receptor signaling pathway;Apoptosis		Hydrolases
MS3_00001583.1	K12483	EH domain-containing protein 1	Cellular Processes	Transport and catabolism	Endocytosis
MS3_00001584.1	K11447	lysine-specific demethylase 6A					Oxidoreductases
MS3_00001585.1	K15719	protein O-GlcNAcase / histone acetyltransferase					Transferases
MS3_00001585.2	K15719	protein O-GlcNAcase / histone acetyltransferase					Transferases
MS3_00001586.1	K03028	26S proteasome regulatory subunit N1	Genetic Information Processing	Folding, sorting and degradation	Proteasome
MS3_00001587.1	K09215	odd-skipped				Transcription factors
MS3_00001587.2	K09215	odd-skipped				Transcription factors
MS3_00001588.1	K10407	kinesin light chain
MS3_00001588.2	K10407	kinesin light chain
MS3_00001589.1	K04977	transient receptor potential cation channel subfamily M member 2	Organismal Systems	Immune system;Endocrine system	NOD-like receptor signaling pathway;Oxytocin signaling pathway		Hydrolases
MS3_00001589.3	K04977	transient receptor potential cation channel subfamily M member 2	Organismal Systems	Immune system;Endocrine system	NOD-like receptor signaling pathway;Oxytocin signaling pathway		Hydrolases
MS3_00001590.1	K13509	lysophosphatidate acyltransferase	Organismal Systems;Environmental Information Processing;Metabolism	Lipid metabolism;Signal transduction;Digestive system	Glycerolipid metabolism;Fat digestion and absorption;Glycerophospholipid metabolism;Phospholipase D signaling pathway		Transferases
MS3_00001591.2	K09341	homeobox protein MSX
MS3_00001592.1	K08504	blocked early in transport 1	Genetic Information Processing	Folding, sorting and degradation	SNARE interactions in vesicular transport
MS3_00001597.1	K18758	DIS3-like exonuclease 2				Messenger RNA biogenesis	Hydrolases
MS3_00001597.2	K18758	DIS3-like exonuclease 2				Messenger RNA biogenesis	Hydrolases
MS3_00001598.1	K22763	deubiquitinase DESI2				Peptidases and inhibitors	Hydrolases
MS3_00001598.2	K22763	deubiquitinase DESI2				Peptidases and inhibitors	Hydrolases
MS3_00001599.1	K09453	snRNA-activating protein complex subunit 4				Transcription factors
MS3_00001599.2	K09453	snRNA-activating protein complex subunit 4				Transcription factors
MS3_00001600.2	K14753	guanine nucleotide-binding protein subunit beta-2-like 1 protein
MS3_00001600.3	K04536	guanine nucleotide-binding protein G(I)/G(S)/G(T) subunit beta-1	Organismal Systems;Environmental Information Processing	Nervous system;Immune system;Signal transduction;Sensory system;Environmental adaptation;Endocrine system	Relaxin signaling pathway;GABAergic synapse;Dopaminergic synapse;Olfactory transduction;Phototransduction;MAPK signaling pathway;Glutamatergic synapse;Cholinergic synapse;Ras signaling pathway;Chemokine signaling pathway;Apelin signaling pathway;Serotonergic synapse;Retrograde endocannabinoid signaling;Circadian entrainment;PI3K-Akt signaling pathway
MS3_00001603.1	K15048	kalirin				Protein kinases	Transferases
MS3_00001604.2	K10847	DNA-repair protein complementing XP-A cells	Genetic Information Processing	Replication and repair	Nucleotide excision repair
MS3_00001605.1	K08606	meprin B	Organismal Systems	Digestive system	Protein digestion and absorption		Hydrolases
MS3_00001609.1	K00030	isocitrate dehydrogenase (NAD+)	Metabolism	Carbohydrate metabolism	Citrate cycle (TCA cycle)		Oxidoreductases
MS3_00001609.2	K00030	isocitrate dehydrogenase (NAD+)	Metabolism	Carbohydrate metabolism	Citrate cycle (TCA cycle)		Oxidoreductases
MS3_00001610.1	K10362	myosin XVIII				Membrane trafficking
MS3_00001611.1	K16768	centrosomal protein CEP350				Chromosome and associated proteins
MS3_00001611.2	K16768	centrosomal protein CEP350				Chromosome and associated proteins
MS3_00001611.3	K16768	centrosomal protein CEP350				Chromosome and associated proteins
MS3_00001613.1	K07200	5'-AMP-activated protein kinase, regulatory gamma subunit	Cellular Processes;Organismal Systems;Environmental Information Processing	Cellular community;Signal transduction;Aging;Environmental adaptation;Endocrine system	Apelin signaling pathway;Oxytocin signaling pathway;FoxO signaling pathway;Adipocytokine signaling pathway;Thermogenesis;Longevity regulating pathway;Insulin signaling pathway;AMPK signaling pathway;Glucagon signaling pathway;Circadian rhythm;Tight junction
MS3_00001616.1	K15369	trafficking kinesin-binding protein 1
MS3_00001616.2	K15369	trafficking kinesin-binding protein 1
MS3_00001617.1	K13250	translocon-associated protein subunit beta	Genetic Information Processing	Folding, sorting and degradation	Protein processing in endoplasmic reticulum
MS3_00001618.1	K00727	beta-1,3-galactosyl-O-glycosyl-glycoprotein beta-1,6-N-acetylglucosaminyltransferase	Metabolism	Glycan biosynthesis and metabolism	Mucin type O-glycan biosynthesis		Transferases
MS3_00001618.2	K00727	beta-1,3-galactosyl-O-glycosyl-glycoprotein beta-1,6-N-acetylglucosaminyltransferase	Metabolism	Glycan biosynthesis and metabolism	Mucin type O-glycan biosynthesis		Transferases
MS3_00001619.1	K09662	N-acetylglucosaminyltransferase 3, mucin type	Metabolism	Glycan biosynthesis and metabolism	Mucin type O-glycan biosynthesis		Transferases
MS3_00001620.1	K20408	WD repeat-containing protein 24	Environmental Information Processing	Signal transduction	mTOR signaling pathway
MS3_00001622.1	K20879	NIMA (never in mitosis gene a)-related kinase 10				Protein kinases	Transferases
MS3_00001626.1	K04145	dopamine receptor D2	Cellular Processes;Organismal Systems;Environmental Information Processing	Cellular community;Nervous system;Signal transduction;Signaling molecules and interaction	Dopaminergic synapse;cAMP signaling pathway;Neuroactive ligand-receptor interaction;Gap junction;Rap1 signaling pathway
MS3_00001629.1	K19539	selenocysteine insertion sequence-binding protein 2				Messenger RNA biogenesis
MS3_00001629.2	K19539	selenocysteine insertion sequence-binding protein 2				Messenger RNA biogenesis
MS3_00001630.1	K02735	20S proteasome subunit beta 3	Genetic Information Processing	Folding, sorting and degradation	Proteasome		Hydrolases
MS3_00001631.1	K15365	RecQ-mediated genome instability protein 2	Genetic Information Processing	Replication and repair	Fanconi anemia pathway
MS3_00001632.1	K00671	glycylpeptide N-tetradecanoyltransferase					Transferases
MS3_00001632.2	K00671	glycylpeptide N-tetradecanoyltransferase					Transferases
MS3_00001632.3	K00671	glycylpeptide N-tetradecanoyltransferase					Transferases
MS3_00001634.1	K15014	solute carrier family 29 (equilibrative nucleoside transporter), member 1/2/3
MS3_00001634.2	K15014	solute carrier family 29 (equilibrative nucleoside transporter), member 1/2/3
MS3_00001637.1	K03062	26S proteasome regulatory subunit T2	Genetic Information Processing	Folding, sorting and degradation	Proteasome
MS3_00001637.2	K03062	26S proteasome regulatory subunit T2	Genetic Information Processing	Folding, sorting and degradation	Proteasome
MS3_00001641.1	K11593	eukaryotic translation initiation factor 2C	Organismal Systems	Development and regeneration	Axon regeneration
MS3_00001641.2	K11593	eukaryotic translation initiation factor 2C	Organismal Systems	Development and regeneration	Axon regeneration
MS3_00001641.3	K11593	eukaryotic translation initiation factor 2C	Organismal Systems	Development and regeneration	Axon regeneration
MS3_00001643.1	K11593	eukaryotic translation initiation factor 2C	Organismal Systems	Development and regeneration	Axon regeneration
MS3_00001643.2	K11593	eukaryotic translation initiation factor 2C	Organismal Systems	Development and regeneration	Axon regeneration
MS3_00001649.1	K02867	large subunit ribosomal protein L11	Genetic Information Processing	Translation	Ribosome
MS3_00001649.2	K02867	large subunit ribosomal protein L11	Genetic Information Processing	Translation	Ribosome
MS3_00001650.1	K15170	mediator of RNA polymerase II transcription subunit 27	Organismal Systems	Endocrine system	Thyroid hormone signaling pathway
MS3_00001650.2	K15170	mediator of RNA polymerase II transcription subunit 27	Organismal Systems	Endocrine system	Thyroid hormone signaling pathway
MS3_00001650.3	K15170	mediator of RNA polymerase II transcription subunit 27	Organismal Systems	Endocrine system	Thyroid hormone signaling pathway
MS3_00001651.1	K17586	PHD and RING finger domain-containing protein 1				Protein phosphatases and associated proteins
MS3_00001651.3	K17586	PHD and RING finger domain-containing protein 1				Protein phosphatases and associated proteins
MS3_00001652.1	K14803	protein phosphatase PTC2/3				Protein phosphatases and associated proteins	Hydrolases
MS3_00001657.1	K01082	3'(2'), 5'-bisphosphate nucleotidase	Metabolism	Energy metabolism	Sulfur metabolism		Hydrolases
MS3_00001657.2	K01082	3'(2'), 5'-bisphosphate nucleotidase	Metabolism	Energy metabolism	Sulfur metabolism		Hydrolases
MS3_00001657.3	K01082	3'(2'), 5'-bisphosphate nucleotidase	Metabolism	Energy metabolism	Sulfur metabolism		Hydrolases
MS3_00001659.1	K06773	opioid binding protein/cell adhesion molecule-like				Cell adhesion molecules
MS3_00001660.1	K20306	trafficking protein particle complex subunit 9				Membrane trafficking
MS3_00001660.2	K20306	trafficking protein particle complex subunit 9				Membrane trafficking
MS3_00001660.5	K20306	trafficking protein particle complex subunit 9				Membrane trafficking
MS3_00001661.1	K15200	general transcription factor 3C polypeptide 2				Transcription machinery
MS3_00001662.1	K08822	glycogen synthase kinase 3 alpha	Organismal Systems	Nervous system;Immune system	Dopaminergic synapse;Chemokine signaling pathway		Transferases
MS3_00001662.2	K08822	glycogen synthase kinase 3 alpha	Organismal Systems	Nervous system;Immune system	Dopaminergic synapse;Chemokine signaling pathway		Transferases
MS3_00001664.1	K09905	beta-1,4-galactosyltransferase 5	Metabolism	Glycan biosynthesis and metabolism	Mucin type O-glycan biosynthesis		Transferases
MS3_00001665.1	K07910	Ras-related protein Rab-18				Membrane trafficking
MS3_00001666.1	K20027	palmitoyltransferase ZDHHC1/11				Membrane trafficking	Transferases
MS3_00001669.2	K07532	Rho guanine nucleotide exchange factor 12	Cellular Processes;Organismal Systems	Cell motility;Immune system;Circulatory system;Development and regeneration	Vascular smooth muscle contraction;C-type lectin receptor signaling pathway;Platelet activation;Axon guidance;Axon regeneration;Regulation of actin cytoskeleton
MS3_00001671.1	K09555	BCL2-associated athanogene 1	Genetic Information Processing	Folding, sorting and degradation	Protein processing in endoplasmic reticulum
MS3_00001671.2	K09555	BCL2-associated athanogene 1	Genetic Information Processing	Folding, sorting and degradation	Protein processing in endoplasmic reticulum
MS3_00001674.1	K15128	mediator of RNA polymerase II transcription subunit 6				Transcription machinery
MS3_00001674.2	K15128	mediator of RNA polymerase II transcription subunit 6				Transcription machinery
MS3_00001677.1	K21932	C-ets-2	Environmental Information Processing	Signal transduction	Ras signaling pathway
MS3_00001677.2	K21932	C-ets-2	Environmental Information Processing	Signal transduction	Ras signaling pathway
MS3_00001679.1	K14016	ubiquitin fusion degradation protein 1	Genetic Information Processing	Folding, sorting and degradation	Protein processing in endoplasmic reticulum
MS3_00001679.2	K14016	ubiquitin fusion degradation protein 1	Genetic Information Processing	Folding, sorting and degradation	Protein processing in endoplasmic reticulum
MS3_00001681.1	K09191	general transcription factor IIIA				Transcription factors
MS3_00001681.2	K09191	general transcription factor IIIA				Transcription factors
MS3_00001681.3	K09191	general transcription factor IIIA				Transcription factors
MS3_00001682.1	K14521	N-acetyltransferase 10	Genetic Information Processing	Translation	Ribosome biogenesis in eukaryotes		Transferases
MS3_00001682.2	K10745	ribonuclease H2 subunit C	Genetic Information Processing	Replication and repair	DNA replication
MS3_00001688.1	K21871	M-phase phosphoprotein 8				Chromosome and associated proteins
MS3_00001690.1	K16943	septin 4	Cellular Processes	Cell growth and death	Apoptosis
MS3_00001692.1	K00600	glycine hydroxymethyltransferase	Metabolism	Carbohydrate metabolism;Metabolism of cofactors and vitamins;Metabolism of other amino acids;Energy metabolism;Amino acid metabolism	Cyanoamino acid metabolism;Glyoxylate and dicarboxylate metabolism;Glycine, serine and threonine metabolism;One carbon pool by folate;Methane metabolism		Transferases
MS3_00001692.2	K00600	glycine hydroxymethyltransferase	Metabolism	Carbohydrate metabolism;Metabolism of cofactors and vitamins;Metabolism of other amino acids;Energy metabolism;Amino acid metabolism	Cyanoamino acid metabolism;Glyoxylate and dicarboxylate metabolism;Glycine, serine and threonine metabolism;One carbon pool by folate;Methane metabolism		Transferases
MS3_00001693.1	K20235	raw	Environmental Information Processing	Signal transduction	MAPK signaling pathway
MS3_00001693.2	K20235	raw	Environmental Information Processing	Signal transduction	MAPK signaling pathway
MS3_00001694.1	K17633	RAS protein activator-like 2	Environmental Information Processing	Signal transduction	Ras signaling pathway
MS3_00001696.1	K06277	Rap guanine nucleotide exchange factor 1	Cellular Processes;Organismal Systems;Environmental Information Processing	Cellular community;Nervous system;Signal transduction;Endocrine system	Neurotrophin signaling pathway;Focal adhesion;Insulin signaling pathway;Rap1 signaling pathway
MS3_00001696.2	K06277	Rap guanine nucleotide exchange factor 1	Cellular Processes;Organismal Systems;Environmental Information Processing	Cellular community;Nervous system;Signal transduction;Endocrine system	Neurotrophin signaling pathway;Focal adhesion;Insulin signaling pathway;Rap1 signaling pathway
MS3_00001696.3	K06277	Rap guanine nucleotide exchange factor 1	Cellular Processes;Organismal Systems;Environmental Information Processing	Cellular community;Nervous system;Signal transduction;Endocrine system	Neurotrophin signaling pathway;Focal adhesion;Insulin signaling pathway;Rap1 signaling pathway
MS3_00001697.1	K05273	glutamate receptor, anionic				Ion channels
MS3_00001699.1	K17603	zinc finger FYVE domain-containing protein 1	Cellular Processes	Transport and catabolism	Autophagy
MS3_00001700.1	K07377	neurexin	Environmental Information Processing	Signaling molecules and interaction	Cell adhesion molecules
MS3_00001700.2	K07377	neurexin	Environmental Information Processing	Signaling molecules and interaction	Cell adhesion molecules
MS3_00001702.1	K11723	bromodomain-containing protein 7
MS3_00001703.1	K10885	ATP-dependent DNA helicase 2 subunit 2	Genetic Information Processing	Replication and repair	Non-homologous end-joining
MS3_00001703.2	K10885	ATP-dependent DNA helicase 2 subunit 2	Genetic Information Processing	Replication and repair	Non-homologous end-joining
MS3_00001704.1	K19501	anoctamin-7				Ion channels
MS3_00001704.2	K19501	anoctamin-7				Ion channels
MS3_00001706.1	K05673	ATP-binding cassette, subfamily C (CFTR/MRP), member 4	Organismal Systems;Environmental Information Processing	Signal transduction;Membrane transport;Digestive system	cAMP signaling pathway;ABC transporters;Bile secretion
MS3_00001706.2	K05673	ATP-binding cassette, subfamily C (CFTR/MRP), member 4	Organismal Systems;Environmental Information Processing	Signal transduction;Membrane transport;Digestive system	cAMP signaling pathway;ABC transporters;Bile secretion
MS3_00001707.1	K16466	centrin-3				Messenger RNA biogenesis
MS3_00001707.2	K16466	centrin-3				Messenger RNA biogenesis
MS3_00001707.3	K16466	centrin-3				Messenger RNA biogenesis
MS3_00001707.4	K16466	centrin-3				Messenger RNA biogenesis
MS3_00001708.1	K01273	membrane dipeptidase				Peptidases and inhibitors	Hydrolases
MS3_00001709.1	K05641	ATP-binding cassette, subfamily A (ABC1), member 1	Organismal Systems;Environmental Information Processing	Membrane transport;Digestive system	Fat digestion and absorption;Cholesterol metabolism;ABC transporters
MS3_00001711.1	K15102	solute carrier family 25 (mitochondrial phosphate transporter), member 3				Transporters
MS3_00001713.1	K14840	nucleolar protein 53				Ribosome biogenesis
MS3_00001714.1	K01758	cystathionine gamma-lyase	Metabolism	Metabolism of other amino acids;Amino acid metabolism	Selenocompound metabolism;Glycine, serine and threonine metabolism;Cysteine and methionine metabolism		Lyases
MS3_00001714.2	K01758	cystathionine gamma-lyase	Metabolism	Metabolism of other amino acids;Amino acid metabolism	Selenocompound metabolism;Glycine, serine and threonine metabolism;Cysteine and methionine metabolism		Lyases
MS3_00001715.1	K21752	Dr1-associated corepressor				Transcription machinery
MS3_00001716.1	K19721	collagen type V/XI/XXIV/XXVII, alpha	Organismal Systems	Digestive system	Protein digestion and absorption
MS3_00001716.2	K11663	zinc finger HIT domain-containing protein 1				Chromosome and associated proteins
MS3_00001717.1	K04144	dopamine receptor D1	Cellular Processes;Organismal Systems;Environmental Information Processing	Cellular community;Nervous system;Signal transduction;Signaling molecules and interaction	Dopaminergic synapse;cAMP signaling pathway;Neuroactive ligand-receptor interaction;Calcium signaling pathway;Gap junction
MS3_00001718.1	K14457	2-acylglycerol O-acyltransferase 2	Organismal Systems;Metabolism	Lipid metabolism;Digestive system	Glycerolipid metabolism;Fat digestion and absorption		Transferases
MS3_00001718.2	K14457	2-acylglycerol O-acyltransferase 2	Organismal Systems;Metabolism	Lipid metabolism;Digestive system	Glycerolipid metabolism;Fat digestion and absorption		Transferases
MS3_00001718.3	K11171	diacylglycerol O-acyltransferase 2-like protein 3					Transferases
MS3_00001719.1	K14458	2-acylglycerol O-acyltransferase 1	Metabolism	Lipid metabolism	Glycerolipid metabolism		Transferases
MS3_00001721.1	K03247	translation initiation factor 3 subunit H	Genetic Information Processing	Translation	RNA transport
MS3_00001721.2	K03247	translation initiation factor 3 subunit H	Genetic Information Processing	Translation	RNA transport
MS3_00001722.1	K23678	solute carrier family 66 (lysosomal lysine-arginine transporter), member 1				Transporters
MS3_00001722.3	K23678	solute carrier family 66 (lysosomal lysine-arginine transporter), member 1				Transporters
MS3_00001723.1	K21773	protein lin-9	Cellular Processes	Cell growth and death	Cellular senescence
MS3_00001724.1	K09215	odd-skipped				Transcription factors
MS3_00001724.2	K09215	odd-skipped				Transcription factors
MS3_00001725.1	K00142	acyl-CoA synthetase				Lipid biosynthesis proteins	Ligases
MS3_00001725.2	K00142	acyl-CoA synthetase				Lipid biosynthesis proteins	Ligases
MS3_00001726.1	K05726	breast cancer anti-estrogen resistance 1	Cellular Processes;Organismal Systems;Environmental Information Processing	Cellular community;Cell motility;Immune system;Signal transduction;Endocrine system	Growth hormone synthesis, secretion and action;Chemokine signaling pathway;Focal adhesion;Regulation of actin cytoskeleton;Rap1 signaling pathway;Leukocyte transendothelial migration
MS3_00001727.1	K07897	Ras-related protein Rab-7A	Cellular Processes	Transport and catabolism	Mitophagy;Autophagy;Endocytosis;Phagosome
MS3_00001727.2	K07897	Ras-related protein Rab-7A	Cellular Processes	Transport and catabolism	Mitophagy;Autophagy;Endocytosis;Phagosome
MS3_00001728.1	K10450	kelch-like protein 12				Ubiquitin system
MS3_00001728.2	K10450	kelch-like protein 12				Ubiquitin system
MS3_00001730.1	K00280	lysyl oxidase-like protein 2/3/4					Oxidoreductases
MS3_00001730.2	K00280	lysyl oxidase-like protein 2/3/4					Oxidoreductases
MS3_00001730.3	K00280	lysyl oxidase-like protein 2/3/4					Oxidoreductases
MS3_00001732.1	K06841	semaphorin 5	Organismal Systems	Development and regeneration	Axon guidance
MS3_00001734.1	K17767	AH receptor-interacting protein
MS3_00001734.2	K24260	WD repeat-containing protein 11				Membrane trafficking
MS3_00001734.3	K17767	AH receptor-interacting protein
MS3_00001734.4	K17767	AH receptor-interacting protein
MS3_00001734.5	K17767	AH receptor-interacting protein
MS3_00001735.1	K10865	double-strand break repair protein MRE11	Cellular Processes;Genetic Information Processing	Replication and repair;Cell growth and death	Non-homologous end-joining;Cellular senescence;Homologous recombination
MS3_00001735.2	K10865	double-strand break repair protein MRE11	Cellular Processes;Genetic Information Processing	Replication and repair;Cell growth and death	Non-homologous end-joining;Cellular senescence;Homologous recombination
MS3_00001735.3	K10865	double-strand break repair protein MRE11	Cellular Processes;Genetic Information Processing	Replication and repair;Cell growth and death	Non-homologous end-joining;Cellular senescence;Homologous recombination
MS3_00001736.1	K13110	microfibrillar-associated protein 1				Spliceosome
MS3_00001736.2	K13110	microfibrillar-associated protein 1				Spliceosome
MS3_00001737.1	K00784	ribonuclease Z	Genetic Information Processing	Translation	RNA transport		Hydrolases
MS3_00001737.2	K00784	ribonuclease Z	Genetic Information Processing	Translation	RNA transport		Hydrolases
MS3_00001740.1	K04429	thousand and one amino acid protein kinase	Environmental Information Processing	Signal transduction	MAPK signaling pathway		Transferases
MS3_00001742.1	K08876	SCY1-like protein 1				Protein kinases
MS3_00001743.1	K00910	beta-adrenergic-receptor kinase	Cellular Processes;Organismal Systems;Environmental Information Processing	Nervous system;Immune system;Transport and catabolism;Signal transduction;Sensory system	Olfactory transduction;Glutamatergic synapse;Phototransduction;Chemokine signaling pathway;Hedgehog signaling pathway;Endocytosis		Transferases
MS3_00001744.1	K01551	arsenite/tail-anchored protein-transporting ATPase				Membrane trafficking	Translocases
MS3_00001745.1	K17267	coatomer subunit gamma				Membrane trafficking
MS3_00001745.2	K01551	arsenite/tail-anchored protein-transporting ATPase				Membrane trafficking	Translocases
MS3_00001745.3	K17267	coatomer subunit gamma				Membrane trafficking
MS3_00001745.4	K17267	coatomer subunit gamma				Membrane trafficking
MS3_00001746.1	K15210	snRNA-activating protein complex subunit 3				Transcription machinery
MS3_00001746.2	K15210	snRNA-activating protein complex subunit 3				Transcription machinery
MS3_00001748.1	K11468	YY1-associated factor 2				Chromosome and associated proteins
MS3_00001750.1	K11651	SWI/SNF-related matrix-associated actin-dependent regulator of chromatin subfamily E, member 1	Organismal Systems	Environmental adaptation	Thermogenesis
MS3_00001750.2	K11651	SWI/SNF-related matrix-associated actin-dependent regulator of chromatin subfamily E, member 1	Organismal Systems	Environmental adaptation	Thermogenesis
MS3_00001750.3	K11651	SWI/SNF-related matrix-associated actin-dependent regulator of chromatin subfamily E, member 1	Organismal Systems	Environmental adaptation	Thermogenesis
MS3_00001751.1	K15731	carboxy-terminal domain RNA polymerase II polypeptide A small phosphatase				Protein phosphatases and associated proteins	Hydrolases
MS3_00001755.1	K09662	N-acetylglucosaminyltransferase 3, mucin type	Metabolism	Glycan biosynthesis and metabolism	Mucin type O-glycan biosynthesis		Transferases
MS3_00001756.1	K00727	beta-1,3-galactosyl-O-glycosyl-glycoprotein beta-1,6-N-acetylglucosaminyltransferase	Metabolism	Glycan biosynthesis and metabolism	Mucin type O-glycan biosynthesis		Transferases
MS3_00001758.1	K00727	beta-1,3-galactosyl-O-glycosyl-glycoprotein beta-1,6-N-acetylglucosaminyltransferase	Metabolism	Glycan biosynthesis and metabolism	Mucin type O-glycan biosynthesis		Transferases
MS3_00001762.1	K09662	N-acetylglucosaminyltransferase 3, mucin type	Metabolism	Glycan biosynthesis and metabolism	Mucin type O-glycan biosynthesis		Transferases
MS3_00001763.1	K14314	nuclear pore complex protein Nup210	Genetic Information Processing	Translation	RNA transport
MS3_00001763.2	K14314	nuclear pore complex protein Nup210	Genetic Information Processing	Translation	RNA transport
MS3_00001764.1	K04939	potassium large conductance calcium-activated channel subfamily M beta member 3	Organismal Systems;Environmental Information Processing	Signal transduction;Circulatory system;Endocrine system	Vascular smooth muscle contraction;cGMP-PKG signaling pathway;Insulin secretion
MS3_00001766.1	K08825	dual specificity tyrosine-phosphorylation-regulated kinase 1				Protein kinases	Transferases
MS3_00001768.1	K12323	atrial natriuretic peptide receptor A	Organismal Systems;Environmental Information Processing;Metabolism	Circulatory system;Signal transduction;Environmental adaptation;Endocrine system;Nucleotide metabolism	Vascular smooth muscle contraction;cAMP signaling pathway;Aldosterone synthesis and secretion;cGMP-PKG signaling pathway;Purine metabolism;Oxytocin signaling pathway;Thermogenesis;Renin secretion;Regulation of lipolysis in adipocytes		Lyases
MS3_00001768.2	K12323	atrial natriuretic peptide receptor A	Organismal Systems;Environmental Information Processing;Metabolism	Circulatory system;Signal transduction;Environmental adaptation;Endocrine system;Nucleotide metabolism	Vascular smooth muscle contraction;cAMP signaling pathway;Aldosterone synthesis and secretion;cGMP-PKG signaling pathway;Purine metabolism;Oxytocin signaling pathway;Thermogenesis;Renin secretion;Regulation of lipolysis in adipocytes		Lyases
MS3_00001768.3	K12323	atrial natriuretic peptide receptor A	Organismal Systems;Environmental Information Processing;Metabolism	Circulatory system;Signal transduction;Environmental adaptation;Endocrine system;Nucleotide metabolism	Vascular smooth muscle contraction;cAMP signaling pathway;Aldosterone synthesis and secretion;cGMP-PKG signaling pathway;Purine metabolism;Oxytocin signaling pathway;Thermogenesis;Renin secretion;Regulation of lipolysis in adipocytes		Lyases
MS3_00001769.1	K12323	atrial natriuretic peptide receptor A	Organismal Systems;Environmental Information Processing;Metabolism	Circulatory system;Signal transduction;Environmental adaptation;Endocrine system;Nucleotide metabolism	Vascular smooth muscle contraction;cAMP signaling pathway;Aldosterone synthesis and secretion;cGMP-PKG signaling pathway;Purine metabolism;Oxytocin signaling pathway;Thermogenesis;Renin secretion;Regulation of lipolysis in adipocytes		Lyases
MS3_00001770.1	K06271	talin	Cellular Processes;Organismal Systems;Environmental Information Processing	Cellular community;Immune system;Signal transduction	Platelet activation;Focal adhesion;Rap1 signaling pathway
MS3_00001770.2	K06271	talin	Cellular Processes;Organismal Systems;Environmental Information Processing	Cellular community;Immune system;Signal transduction	Platelet activation;Focal adhesion;Rap1 signaling pathway
MS3_00001770.3	K06271	talin	Cellular Processes;Organismal Systems;Environmental Information Processing	Cellular community;Immune system;Signal transduction	Platelet activation;Focal adhesion;Rap1 signaling pathway
MS3_00001771.1	K06271	talin	Cellular Processes;Organismal Systems;Environmental Information Processing	Cellular community;Immune system;Signal transduction	Platelet activation;Focal adhesion;Rap1 signaling pathway
MS3_00001771.2	K06271	talin	Cellular Processes;Organismal Systems;Environmental Information Processing	Cellular community;Immune system;Signal transduction	Platelet activation;Focal adhesion;Rap1 signaling pathway
MS3_00001772.1	K14530	ribonucleases P/MRP protein subunit RPP40	Genetic Information Processing	Translation	RNA transport;Ribosome biogenesis in eukaryotes		Hydrolases
MS3_00001772.2	K17759	NAD(P)H-hydrate epimerase					Isomerases
MS3_00001773.1	K17551	neurabin				Protein phosphatases and associated proteins
MS3_00001773.2	K17551	neurabin				Protein phosphatases and associated proteins
MS3_00001774.1	K19682	intraflagellar transport protein 46				Chromosome and associated proteins
MS3_00001774.2	K19682	intraflagellar transport protein 46				Chromosome and associated proteins
MS3_00001776.1	K17382	serine beta-lactamase-like protein LACTB, mitochondrial				Peptidases and inhibitors
MS3_00001777.1	K00237	succinate dehydrogenase (ubiquinone) membrane anchor subunit	Organismal Systems;Metabolism	Carbohydrate metabolism;Environmental adaptation;Energy metabolism	Oxidative phosphorylation;Citrate cycle (TCA cycle);Thermogenesis
MS3_00001777.2	K00237	succinate dehydrogenase (ubiquinone) membrane anchor subunit	Organismal Systems;Metabolism	Carbohydrate metabolism;Environmental adaptation;Energy metabolism	Oxidative phosphorylation;Citrate cycle (TCA cycle);Thermogenesis
MS3_00001779.1	K12844	U4/U6 small nuclear ribonucleoprotein PRP31	Genetic Information Processing	Transcription	Spliceosome
MS3_00001779.2	K18726	FAS-associated factor 2				Messenger RNA biogenesis
MS3_00001780.1	K13783	MFS transporter, OPA family, solute carrier family 37 (glycerol-3-phosphate transporter), member 1/2				Transporters
MS3_00001780.2	K13783	MFS transporter, OPA family, solute carrier family 37 (glycerol-3-phosphate transporter), member 1/2				Transporters
MS3_00001780.3	K13783	MFS transporter, OPA family, solute carrier family 37 (glycerol-3-phosphate transporter), member 1/2				Transporters
MS3_00001781.1	K08190	MFS transporter, MCT family, solute carrier family 16 (monocarboxylic acid transporters), member 14				Transporters
MS3_00001782.1	K12828	splicing factor 3B subunit 1	Genetic Information Processing	Transcription	Spliceosome
MS3_00001782.2	K12828	splicing factor 3B subunit 1	Genetic Information Processing	Transcription	Spliceosome
MS3_00001785.1	K00901	diacylglycerol kinase (ATP)	Organismal Systems;Environmental Information Processing;Metabolism	Lipid metabolism;Signal transduction;Development and regeneration	Glycerolipid metabolism;Phosphatidylinositol signaling system;Glycerophospholipid metabolism;Axon regeneration;Phospholipase D signaling pathway		Transferases
MS3_00001785.2	K00901	diacylglycerol kinase (ATP)	Organismal Systems;Environmental Information Processing;Metabolism	Lipid metabolism;Signal transduction;Development and regeneration	Glycerolipid metabolism;Phosphatidylinositol signaling system;Glycerophospholipid metabolism;Axon regeneration;Phospholipase D signaling pathway		Transferases
MS3_00001786.1	K00871	phosphorylase kinase gamma subunit	Organismal Systems;Environmental Information Processing	Signal transduction;Endocrine system	Insulin signaling pathway;Glucagon signaling pathway;Calcium signaling pathway		Transferases
MS3_00001788.1	K04863	voltage-dependent calcium channel beta-2	Organismal Systems;Environmental Information Processing	Signal transduction;Circulatory system;Endocrine system	MAPK signaling pathway;Oxytocin signaling pathway;Cardiac muscle contraction;Adrenergic signaling in cardiomyocytes
MS3_00001790.1	K11252	histone H2B
MS3_00001791.1	K19897	fasciclin 1				Glycosylphosphatidylinositol (GPI)-anchored proteins
MS3_00001795.1	K18170	complex III assembly factor LYRM7				Mitochondrial biogenesis
MS3_00001796.1	K11140	aminopeptidase N	Organismal Systems;Metabolism	Immune system;Metabolism of other amino acids;Endocrine system	Hematopoietic cell lineage;Glutathione metabolism;Renin-angiotensin system		Hydrolases
MS3_00001796.2	K11140	aminopeptidase N	Organismal Systems;Metabolism	Immune system;Metabolism of other amino acids;Endocrine system	Hematopoietic cell lineage;Glutathione metabolism;Renin-angiotensin system		Hydrolases
MS3_00001798.1	K18340	apoptosis-enhancing nuclease				DNA repair and recombination proteins	Hydrolases
MS3_00001798.2	K18340	apoptosis-enhancing nuclease				DNA repair and recombination proteins	Hydrolases
MS3_00001799.1	K11140	aminopeptidase N	Organismal Systems;Metabolism	Immune system;Metabolism of other amino acids;Endocrine system	Hematopoietic cell lineage;Glutathione metabolism;Renin-angiotensin system		Hydrolases
MS3_00001800.1	K11140	aminopeptidase N	Organismal Systems;Metabolism	Immune system;Metabolism of other amino acids;Endocrine system	Hematopoietic cell lineage;Glutathione metabolism;Renin-angiotensin system		Hydrolases
MS3_00001800.2	K11140	aminopeptidase N	Organismal Systems;Metabolism	Immune system;Metabolism of other amino acids;Endocrine system	Hematopoietic cell lineage;Glutathione metabolism;Renin-angiotensin system		Hydrolases
MS3_00001800.3	K11140	aminopeptidase N	Organismal Systems;Metabolism	Immune system;Metabolism of other amino acids;Endocrine system	Hematopoietic cell lineage;Glutathione metabolism;Renin-angiotensin system		Hydrolases
MS3_00001800.4	K11140	aminopeptidase N	Organismal Systems;Metabolism	Immune system;Metabolism of other amino acids;Endocrine system	Hematopoietic cell lineage;Glutathione metabolism;Renin-angiotensin system		Hydrolases
MS3_00001800.5	K11140	aminopeptidase N	Organismal Systems;Metabolism	Immune system;Metabolism of other amino acids;Endocrine system	Hematopoietic cell lineage;Glutathione metabolism;Renin-angiotensin system		Hydrolases
MS3_00001801.1	K10418	dynein light chain LC8-type	Organismal Systems	Excretory system	Vasopressin-regulated water reabsorption
MS3_00001803.1	K10418	dynein light chain LC8-type	Organismal Systems	Excretory system	Vasopressin-regulated water reabsorption
MS3_00001808.1	K08892	fyn-related kinase	Environmental Information Processing	Signal transduction	MAPK signaling pathway		Transferases
MS3_00001809.1	K20121	formin-binding protein 1
MS3_00001809.2	K20121	formin-binding protein 1
MS3_00001810.1	K18622	adducin				Cytoskeleton proteins
MS3_00001810.2	K18622	adducin				Cytoskeleton proteins
MS3_00001810.3	K18622	adducin				Cytoskeleton proteins
MS3_00001811.1	K04892	potassium voltage-gated channel Shal-related subfamily D member 2	Organismal Systems	Nervous system	Serotonergic synapse
MS3_00001812.1	K05755	actin related protein 2/3 complex, subunit 4	Cellular Processes;Organismal Systems	Cell motility;Immune system;Transport and catabolism	Endocytosis;Regulation of actin cytoskeleton;Fc gamma R-mediated phagocytosis
MS3_00001812.2	K05755	actin related protein 2/3 complex, subunit 4	Cellular Processes;Organismal Systems	Cell motility;Immune system;Transport and catabolism	Endocytosis;Regulation of actin cytoskeleton;Fc gamma R-mediated phagocytosis
MS3_00001812.3	K05755	actin related protein 2/3 complex, subunit 4	Cellular Processes;Organismal Systems	Cell motility;Immune system;Transport and catabolism	Endocytosis;Regulation of actin cytoskeleton;Fc gamma R-mediated phagocytosis
MS3_00001813.1	K23691	serine/threonine-protein kinase N2	Organismal Systems;Environmental Information Processing	Immune system;Signal transduction	NOD-like receptor signaling pathway;PI3K-Akt signaling pathway		Transferases
MS3_00001813.2	K23691	serine/threonine-protein kinase N2	Organismal Systems;Environmental Information Processing	Immune system;Signal transduction	NOD-like receptor signaling pathway;PI3K-Akt signaling pathway		Transferases
MS3_00001814.1	K15377	solute carrier family 44 (choline transporter-like protein), member 2/4/5
MS3_00001814.2	K15377	solute carrier family 44 (choline transporter-like protein), member 2/4/5
MS3_00001814.3	K15377	solute carrier family 44 (choline transporter-like protein), member 2/4/5
MS3_00001816.1	K09228	KRAB domain-containing zinc finger protein
MS3_00001816.2	K09228	KRAB domain-containing zinc finger protein
MS3_00001817.1	K00993	ethanolaminephosphotransferase	Metabolism	Lipid metabolism;Metabolism of other amino acids	Glycerophospholipid metabolism;Ether lipid metabolism;Phosphonate and phosphinate metabolism		Transferases
MS3_00001817.2	K00993	ethanolaminephosphotransferase	Metabolism	Lipid metabolism;Metabolism of other amino acids	Glycerophospholipid metabolism;Ether lipid metabolism;Phosphonate and phosphinate metabolism		Transferases
MS3_00001819.1	K10176	T-box protein 2	Environmental Information Processing	Signal transduction	MAPK signaling pathway
MS3_00001820.1	K09455	microphthalmia-associated transcription factor	Cellular Processes;Organismal Systems	Transport and catabolism;Endocrine system;Development and regeneration	Mitophagy;Melanogenesis;Osteoclast differentiation
MS3_00001820.2	K09455	microphthalmia-associated transcription factor	Cellular Processes;Organismal Systems	Transport and catabolism;Endocrine system;Development and regeneration	Mitophagy;Melanogenesis;Osteoclast differentiation
MS3_00001821.1	K20308	trafficking protein particle complex subunit 11				Membrane trafficking
MS3_00001821.2	K20308	trafficking protein particle complex subunit 11				Membrane trafficking
MS3_00001823.1	K08187	MFS transporter, MCT family, solute carrier family 16 (monocarboxylic acid transporters), member 10	Organismal Systems	Digestive system;Endocrine system	Protein digestion and absorption;Thyroid hormone signaling pathway
MS3_00001824.1	K11643	chromodomain-helicase-DNA-binding protein 4					Hydrolases
MS3_00001824.2	K11643	chromodomain-helicase-DNA-binding protein 4					Hydrolases
MS3_00001824.3	K11643	chromodomain-helicase-DNA-binding protein 4					Hydrolases
MS3_00001825.1	K23354	LIM and senescent cell antigen-like-containing domain protein 1/2
MS3_00001825.2	K23354	LIM and senescent cell antigen-like-containing domain protein 1/2
MS3_00001829.1	K16482	centriolar protein POC1				Chromosome and associated proteins
MS3_00001829.2	K16482	centriolar protein POC1				Chromosome and associated proteins
MS3_00001833.1	K02540	DNA replication licensing factor MCM2	Cellular Processes;Genetic Information Processing	Replication and repair;Cell growth and death	DNA replication;Meiosis;Cell cycle		Hydrolases
MS3_00001834.1	K01115	phospholipase D1/2	Cellular Processes;Organismal Systems;Environmental Information Processing;Metabolism	Lipid metabolism;Nervous system;Immune system;Transport and catabolism;Signal transduction;Endocrine system	cAMP signaling pathway;Glutamatergic synapse;Ras signaling pathway;Parathyroid hormone synthesis, secretion and action;Endocytosis;Sphingolipid signaling pathway;GnRH signaling pathway;Ether lipid metabolism;Glycerophospholipid metabolism;Phospholipase D signaling pathway;Fc gamma R-mediated phagocytosis		Hydrolases
MS3_00001834.2	K01115	phospholipase D1/2	Cellular Processes;Organismal Systems;Environmental Information Processing;Metabolism	Lipid metabolism;Nervous system;Immune system;Transport and catabolism;Signal transduction;Endocrine system	cAMP signaling pathway;Glutamatergic synapse;Ras signaling pathway;Parathyroid hormone synthesis, secretion and action;Endocytosis;Sphingolipid signaling pathway;GnRH signaling pathway;Ether lipid metabolism;Glycerophospholipid metabolism;Phospholipase D signaling pathway;Fc gamma R-mediated phagocytosis		Hydrolases
MS3_00001834.3	K01115	phospholipase D1/2	Cellular Processes;Organismal Systems;Environmental Information Processing;Metabolism	Lipid metabolism;Nervous system;Immune system;Transport and catabolism;Signal transduction;Endocrine system	cAMP signaling pathway;Glutamatergic synapse;Ras signaling pathway;Parathyroid hormone synthesis, secretion and action;Endocytosis;Sphingolipid signaling pathway;GnRH signaling pathway;Ether lipid metabolism;Glycerophospholipid metabolism;Phospholipase D signaling pathway;Fc gamma R-mediated phagocytosis		Hydrolases
MS3_00001834.4	K01115	phospholipase D1/2	Cellular Processes;Organismal Systems;Environmental Information Processing;Metabolism	Lipid metabolism;Nervous system;Immune system;Transport and catabolism;Signal transduction;Endocrine system	cAMP signaling pathway;Glutamatergic synapse;Ras signaling pathway;Parathyroid hormone synthesis, secretion and action;Endocytosis;Sphingolipid signaling pathway;GnRH signaling pathway;Ether lipid metabolism;Glycerophospholipid metabolism;Phospholipase D signaling pathway;Fc gamma R-mediated phagocytosis		Hydrolases
MS3_00001834.5	K01115	phospholipase D1/2	Cellular Processes;Organismal Systems;Environmental Information Processing;Metabolism	Lipid metabolism;Nervous system;Immune system;Transport and catabolism;Signal transduction;Endocrine system	cAMP signaling pathway;Glutamatergic synapse;Ras signaling pathway;Parathyroid hormone synthesis, secretion and action;Endocytosis;Sphingolipid signaling pathway;GnRH signaling pathway;Ether lipid metabolism;Glycerophospholipid metabolism;Phospholipase D signaling pathway;Fc gamma R-mediated phagocytosis		Hydrolases
MS3_00001834.6	K01115	phospholipase D1/2	Cellular Processes;Organismal Systems;Environmental Information Processing;Metabolism	Lipid metabolism;Nervous system;Immune system;Transport and catabolism;Signal transduction;Endocrine system	cAMP signaling pathway;Glutamatergic synapse;Ras signaling pathway;Parathyroid hormone synthesis, secretion and action;Endocytosis;Sphingolipid signaling pathway;GnRH signaling pathway;Ether lipid metabolism;Glycerophospholipid metabolism;Phospholipase D signaling pathway;Fc gamma R-mediated phagocytosis		Hydrolases
MS3_00001835.1	K16803	cytoskeleton-associated protein 5				Chromosome and associated proteins
MS3_00001836.2	K12852	116 kDa U5 small nuclear ribonucleoprotein component	Genetic Information Processing	Transcription	Spliceosome
MS3_00001839.1	K20465	oxysterol-binding protein-related protein 9/10/11				Membrane trafficking
MS3_00001840.1	K20823	N-alpha-acetyltransferase 35, NatC auxiliary subunit				Membrane trafficking
MS3_00001842.1	K02995	small subunit ribosomal protein S8e	Genetic Information Processing	Translation	Ribosome
MS3_00001842.2	K02995	small subunit ribosomal protein S8e	Genetic Information Processing	Translation	Ribosome
MS3_00001842.3	K02995	small subunit ribosomal protein S8e	Genetic Information Processing	Translation	Ribosome
MS3_00001842.4	K02995	small subunit ribosomal protein S8e	Genetic Information Processing	Translation	Ribosome
MS3_00001844.2	K11997	tripartite motif-containing protein 2/3				Ubiquitin system
MS3_00001845.1	K13807	serine/threonine-protein phosphatase with EF-hands	Organismal Systems	Sensory system	Phototransduction		Hydrolases
MS3_00001846.1	K00408	wingless-type MMTV integration site family, member 4	Cellular Processes;Organismal Systems;Environmental Information Processing	Cellular community;Signal transduction;Endocrine system;Development and regeneration	Melanogenesis;Hippo signaling pathway;mTOR signaling pathway;Thyroid hormone signaling pathway;Signaling pathways regulating pluripotency of stem cells;Axon guidance;Wnt signaling pathway
MS3_00001847.1	K03348	anaphase-promoting complex subunit 1	Cellular Processes;Organismal Systems;Genetic Information Processing	Cell growth and death;Folding, sorting and degradation;Endocrine system	Progesterone-mediated oocyte maturation;Meiosis;Cell cycle;Ubiquitin mediated proteolysis;Oocyte meiosis
MS3_00001847.2	K03348	anaphase-promoting complex subunit 1	Cellular Processes;Organismal Systems;Genetic Information Processing	Cell growth and death;Folding, sorting and degradation;Endocrine system	Progesterone-mediated oocyte maturation;Meiosis;Cell cycle;Ubiquitin mediated proteolysis;Oocyte meiosis
MS3_00001848.1	K22765	transmembrane protein 237				Chromosome and associated proteins
MS3_00001849.2	K11274	chromosome transmission fidelity protein 4				Chromosome and associated proteins
MS3_00001850.1	K12861	pre-mRNA-splicing factor SPF27	Genetic Information Processing	Transcription	Spliceosome
MS3_00001852.2	K18595	echinoderm microtubule-associated protein-like 1/2				Cytoskeleton proteins
MS3_00001853.1	K19758	dyslexia susceptibility 1 candidate gene 1 protein				Cytoskeleton proteins
MS3_00001853.2	K19758	dyslexia susceptibility 1 candidate gene 1 protein				Cytoskeleton proteins
MS3_00001856.1	K06584	integrin alpha 8	Cellular Processes;Environmental Information Processing	Cellular community;Cell motility;Signal transduction;Signaling molecules and interaction	Cell adhesion molecules;ECM-receptor interaction;Focal adhesion;Regulation of actin cytoskeleton;PI3K-Akt signaling pathway
MS3_00001857.1	K12076	disks large protein 1	Cellular Processes;Organismal Systems;Environmental Information Processing	Cellular community;Immune system;Signal transduction	T cell receptor signaling pathway;Hippo signaling pathway;Tight junction
MS3_00001858.1	K03138	transcription initiation factor TFIIF subunit alpha	Genetic Information Processing	Transcription	Basal transcription factors
MS3_00001858.2	K11168	dehydrogenase/reductase SDR family member 12					Oxidoreductases
MS3_00001859.1	K14805	ATP-dependent RNA helicase DDX24/MAK5				Ribosome biogenesis	Hydrolases
MS3_00001859.2	K06114	spectrin alpha	Cellular Processes	Cell growth and death	Apoptosis
MS3_00001860.1	K06114	spectrin alpha	Cellular Processes	Cell growth and death	Apoptosis
MS3_00001860.2	K06114	spectrin alpha	Cellular Processes	Cell growth and death	Apoptosis
MS3_00001861.2	K06237	collagen type IV alpha	Cellular Processes;Organismal Systems;Environmental Information Processing	Cellular community;Signal transduction;Signaling molecules and interaction;Digestive system;Endocrine system	Relaxin signaling pathway;Protein digestion and absorption;ECM-receptor interaction;Focal adhesion;PI3K-Akt signaling pathway
MS3_00001862.1	K08694	speedy	Cellular Processes;Organismal Systems	Cell growth and death;Endocrine system	Progesterone-mediated oocyte maturation;Oocyte meiosis
MS3_00001863.1	K08802	SNF related kinase				Protein kinases	Transferases
MS3_00001864.2	K22985	G protein-coupled receptor 107				G protein-coupled receptors
MS3_00001866.1	K13193	RNA-binding protein 27				Spliceosome
MS3_00001866.2	K13193	RNA-binding protein 27				Spliceosome
MS3_00001867.1	K11858	ubiquitin carboxyl-terminal hydrolase 48				Peptidases and inhibitors	Hydrolases
MS3_00001868.1	K20793	N-alpha-acetyltransferase 50				Chromosome and associated proteins	Transferases
MS3_00001871.1	K01669	deoxyribodipyrimidine photo-lyase				DNA repair and recombination proteins	Lyases
MS3_00001872.1	K15223	upstream activation factor subunit UAF30				Transcription machinery
MS3_00001873.1	K03016	DNA-directed RNA polymerases I, II, and III subunit RPABC3	Organismal Systems;Genetic Information Processing	Immune system;Transcription	RNA polymerase;Cytosolic DNA-sensing pathway
MS3_00001873.2	K03016	DNA-directed RNA polymerases I, II, and III subunit RPABC3	Organismal Systems;Genetic Information Processing	Immune system;Transcription	RNA polymerase;Cytosolic DNA-sensing pathway
MS3_00001874.1	K08574	calpain-5				Peptidases and inhibitors	Hydrolases
MS3_00001877.1	K06082	FERM, RhoGEF and pleckstrin domain protein 2	Cellular Processes;Environmental Information Processing	Cellular community;Signal transduction	Adherens junction;Rap1 signaling pathway
MS3_00001879.1	K11251	histone H2A	Cellular Processes	Cell growth and death	Necroptosis
MS3_00001880.1	K05695	receptor-type tyrosine-protein phosphatase F	Cellular Processes;Organismal Systems;Environmental Information Processing	Cellular community;Signaling molecules and interaction;Endocrine system	Adherens junction;Cell adhesion molecules;Insulin signaling pathway		Hydrolases
MS3_00001881.1	K17286	erythrocyte band 7 integral membrane protein				Exosome
MS3_00001882.1	K10404	kinesin family member 26				Cytoskeleton proteins
MS3_00001882.2	K10404	kinesin family member 26				Cytoskeleton proteins
MS3_00001888.1	K03283	heat shock 70kDa protein 1/2/6/8	Cellular Processes;Genetic Information Processing;Organismal Systems;Environmental Information Processing	Immune system;Transport and catabolism;Transcription;Signal transduction;Folding, sorting and degradation;Aging;Endocrine system	Estrogen signaling pathway;Antigen processing and presentation;MAPK signaling pathway;Endocytosis;Spliceosome;Longevity regulating pathway;Protein processing in endoplasmic reticulum
MS3_00001889.1	K03283	heat shock 70kDa protein 1/2/6/8	Cellular Processes;Genetic Information Processing;Organismal Systems;Environmental Information Processing	Immune system;Transport and catabolism;Transcription;Signal transduction;Folding, sorting and degradation;Aging;Endocrine system	Estrogen signaling pathway;Antigen processing and presentation;MAPK signaling pathway;Endocytosis;Spliceosome;Longevity regulating pathway;Protein processing in endoplasmic reticulum
MS3_00001890.1	K03283	heat shock 70kDa protein 1/2/6/8	Cellular Processes;Genetic Information Processing;Organismal Systems;Environmental Information Processing	Immune system;Transport and catabolism;Transcription;Signal transduction;Folding, sorting and degradation;Aging;Endocrine system	Estrogen signaling pathway;Antigen processing and presentation;MAPK signaling pathway;Endocytosis;Spliceosome;Longevity regulating pathway;Protein processing in endoplasmic reticulum
MS3_00001891.1	K03283	heat shock 70kDa protein 1/2/6/8	Cellular Processes;Genetic Information Processing;Organismal Systems;Environmental Information Processing	Immune system;Transport and catabolism;Transcription;Signal transduction;Folding, sorting and degradation;Aging;Endocrine system	Estrogen signaling pathway;Antigen processing and presentation;MAPK signaling pathway;Endocytosis;Spliceosome;Longevity regulating pathway;Protein processing in endoplasmic reticulum
MS3_00001892.1	K03283	heat shock 70kDa protein 1/2/6/8	Cellular Processes;Genetic Information Processing;Organismal Systems;Environmental Information Processing	Immune system;Transport and catabolism;Transcription;Signal transduction;Folding, sorting and degradation;Aging;Endocrine system	Estrogen signaling pathway;Antigen processing and presentation;MAPK signaling pathway;Endocytosis;Spliceosome;Longevity regulating pathway;Protein processing in endoplasmic reticulum
MS3_00001893.1	K04460	serine/threonine-protein phosphatase 5	Environmental Information Processing	Signal transduction	MAPK signaling pathway		Hydrolases
MS3_00001893.2	K04460	serine/threonine-protein phosphatase 5	Environmental Information Processing	Signal transduction	MAPK signaling pathway		Hydrolases
MS3_00001894.1	K14004	protein transport protein SEC13	Genetic Information Processing;Environmental Information Processing	Translation;Signal transduction;Folding, sorting and degradation	RNA transport;mTOR signaling pathway;Protein processing in endoplasmic reticulum
MS3_00001894.2	K14004	protein transport protein SEC13	Genetic Information Processing;Environmental Information Processing	Translation;Signal transduction;Folding, sorting and degradation	RNA transport;mTOR signaling pathway;Protein processing in endoplasmic reticulum
MS3_00001895.1	K14004	protein transport protein SEC13	Genetic Information Processing;Environmental Information Processing	Translation;Signal transduction;Folding, sorting and degradation	RNA transport;mTOR signaling pathway;Protein processing in endoplasmic reticulum
MS3_00001895.2	K14004	protein transport protein SEC13	Genetic Information Processing;Environmental Information Processing	Translation;Signal transduction;Folding, sorting and degradation	RNA transport;mTOR signaling pathway;Protein processing in endoplasmic reticulum
MS3_00001896.1	K07380	contactin associated protein-like 2	Environmental Information Processing	Signaling molecules and interaction	Cell adhesion molecules
MS3_00001897.2	K08807	proto-oncogene serine/threonine-protein kinase Pim-3				Protein kinases	Transferases
MS3_00001900.1	K14676	lysophospholipid hydrolase	Metabolism	Lipid metabolism	Glycerophospholipid metabolism		Hydrolases
MS3_00001900.2	K14676	lysophospholipid hydrolase	Metabolism	Lipid metabolism	Glycerophospholipid metabolism		Hydrolases
MS3_00001900.3	K14676	lysophospholipid hydrolase	Metabolism	Lipid metabolism	Glycerophospholipid metabolism		Hydrolases
MS3_00001900.4	K14676	lysophospholipid hydrolase	Metabolism	Lipid metabolism	Glycerophospholipid metabolism		Hydrolases
MS3_00001901.3	K01855	tRNA pseudouridine38/39 synthase				Transfer RNA biogenesis	Isomerases
MS3_00001901.4	K01855	tRNA pseudouridine38/39 synthase				Transfer RNA biogenesis	Isomerases
MS3_00001902.1	K01855	tRNA pseudouridine38/39 synthase				Transfer RNA biogenesis	Isomerases
MS3_00001903.1	K08817	cell cycle related kinase				Protein kinases	Transferases
MS3_00001903.2	K08817	cell cycle related kinase				Protein kinases	Transferases
MS3_00001903.3	K08817	cell cycle related kinase				Protein kinases	Transferases
MS3_00001905.1	K21955	DNA damage-regulated autophagy modulator protein 1				Membrane trafficking
MS3_00001907.1	K10744	ribonuclease H2 subunit B	Genetic Information Processing	Replication and repair	DNA replication
MS3_00001907.2	K10744	ribonuclease H2 subunit B	Genetic Information Processing	Replication and repair	DNA replication
MS3_00001907.3	K10744	ribonuclease H2 subunit B	Genetic Information Processing	Replication and repair	DNA replication
MS3_00001911.1	K22182	thioredoxin reductase (NADPH)	Metabolism	Metabolism of other amino acids	Selenocompound metabolism		Oxidoreductases
MS3_00001911.2	K22182	thioredoxin reductase (NADPH)	Metabolism	Metabolism of other amino acids	Selenocompound metabolism		Oxidoreductases
MS3_00001912.1	K23543	coiled-coil domain-containing protein 115				Membrane trafficking
MS3_00001912.2	K23543	coiled-coil domain-containing protein 115				Membrane trafficking
MS3_00001912.3	K23543	coiled-coil domain-containing protein 115				Membrane trafficking
MS3_00001913.1	K19984	exocyst complex component 5
MS3_00001913.2	K19984	exocyst complex component 5
MS3_00001914.2	K17422	large subunit ribosomal protein L41				Ribosome
MS3_00001915.1	K01886	glutaminyl-tRNA synthetase	Genetic Information Processing	Translation	Aminoacyl-tRNA biosynthesis		Ligases
MS3_00001915.2	K01886	glutaminyl-tRNA synthetase	Genetic Information Processing	Translation	Aminoacyl-tRNA biosynthesis		Ligases
MS3_00001915.3	K01886	glutaminyl-tRNA synthetase	Genetic Information Processing	Translation	Aminoacyl-tRNA biosynthesis		Ligases
MS3_00001915.4	K01886	glutaminyl-tRNA synthetase	Genetic Information Processing	Translation	Aminoacyl-tRNA biosynthesis		Ligases
MS3_00001915.5	K01886	glutaminyl-tRNA synthetase	Genetic Information Processing	Translation	Aminoacyl-tRNA biosynthesis		Ligases
MS3_00001922.1	K00387	sulfite oxidase	Metabolism	Energy metabolism	Sulfur metabolism		Oxidoreductases
MS3_00001922.3	K00387	sulfite oxidase	Metabolism	Energy metabolism	Sulfur metabolism		Oxidoreductases
MS3_00001924.3	K03108	signal recognition particle subunit SRP72	Genetic Information Processing	Folding, sorting and degradation	Protein export
MS3_00001925.1	K07252	dolichyldiphosphatase	Metabolism	Glycan biosynthesis and metabolism	N-Glycan biosynthesis		Hydrolases
MS3_00001925.2	K07252	dolichyldiphosphatase	Metabolism	Glycan biosynthesis and metabolism	N-Glycan biosynthesis		Hydrolases
MS3_00001925.3	K07252	dolichyldiphosphatase	Metabolism	Glycan biosynthesis and metabolism	N-Glycan biosynthesis		Hydrolases
MS3_00001925.4	K07252	dolichyldiphosphatase	Metabolism	Glycan biosynthesis and metabolism	N-Glycan biosynthesis		Hydrolases
MS3_00001926.1	K17972	N-terminal acetyltransferase B complex catalytic subunit				Mitochondrial biogenesis	Transferases
MS3_00001926.2	K17972	N-terminal acetyltransferase B complex catalytic subunit				Mitochondrial biogenesis	Transferases
MS3_00001926.3	K17972	N-terminal acetyltransferase B complex catalytic subunit				Mitochondrial biogenesis	Transferases
MS3_00001928.1	K09054	cyclic AMP-dependent transcription factor ATF-6 alpha	Genetic Information Processing	Folding, sorting and degradation	Protein processing in endoplasmic reticulum
MS3_00001928.2	K09054	cyclic AMP-dependent transcription factor ATF-6 alpha	Genetic Information Processing	Folding, sorting and degradation	Protein processing in endoplasmic reticulum
MS3_00001931.1	K00966	mannose-1-phosphate guanylyltransferase	Metabolism	Carbohydrate metabolism	Amino sugar and nucleotide sugar metabolism;Fructose and mannose metabolism		Transferases
MS3_00001931.2	K00966	mannose-1-phosphate guanylyltransferase	Metabolism	Carbohydrate metabolism	Amino sugar and nucleotide sugar metabolism;Fructose and mannose metabolism		Transferases
MS3_00001931.3	K00966	mannose-1-phosphate guanylyltransferase	Metabolism	Carbohydrate metabolism	Amino sugar and nucleotide sugar metabolism;Fructose and mannose metabolism		Transferases
MS3_00001932.2	K14686	solute carrier family 31 (copper transporter), member 1	Organismal Systems	Digestive system	Mineral absorption
MS3_00001934.1	K09228	KRAB domain-containing zinc finger protein
MS3_00001935.1	K17915	kinesin family member 14				Cytoskeleton proteins
MS3_00001935.2	K17915	kinesin family member 14				Cytoskeleton proteins
MS3_00001936.1	K11721	bromodomain-containing protein 3				Protein kinases
MS3_00001936.2	K11721	bromodomain-containing protein 3				Protein kinases
MS3_00001937.1	K15728	phosphatidate phosphatase LPIN	Environmental Information Processing;Metabolism	Lipid metabolism;Signal transduction	Glycerolipid metabolism;mTOR signaling pathway;Glycerophospholipid metabolism		Hydrolases
MS3_00001937.2	K15728	phosphatidate phosphatase LPIN	Environmental Information Processing;Metabolism	Lipid metabolism;Signal transduction	Glycerolipid metabolism;mTOR signaling pathway;Glycerophospholipid metabolism		Hydrolases
MS3_00001937.3	K15728	phosphatidate phosphatase LPIN	Environmental Information Processing;Metabolism	Lipid metabolism;Signal transduction	Glycerolipid metabolism;mTOR signaling pathway;Glycerophospholipid metabolism		Hydrolases
MS3_00001939.1	K16469	rootletin				Chromosome and associated proteins
MS3_00001939.2	K16469	rootletin				Chromosome and associated proteins
MS3_00001940.1	K17500	integrin-linked kinase-associated serine/threonine phosphatase 2C				Protein phosphatases and associated proteins	Hydrolases
MS3_00001940.2	K17500	integrin-linked kinase-associated serine/threonine phosphatase 2C				Protein phosphatases and associated proteins	Hydrolases
MS3_00001941.1	K20826	RNA polymerase II-associated protein 1				Transcription machinery
MS3_00001943.1	K14539	large subunit GTPase 1	Genetic Information Processing	Translation	Ribosome biogenesis in eukaryotes		Hydrolases
MS3_00001943.2	K14539	large subunit GTPase 1	Genetic Information Processing	Translation	Ribosome biogenesis in eukaryotes		Hydrolases
MS3_00001944.2	K14539	large subunit GTPase 1	Genetic Information Processing	Translation	Ribosome biogenesis in eukaryotes		Hydrolases
MS3_00001945.1	K04455	heat shock protein beta-1	Environmental Information Processing	Signal transduction	MAPK signaling pathway;VEGF signaling pathway
MS3_00001946.1	K04455	heat shock protein beta-1	Environmental Information Processing	Signal transduction	MAPK signaling pathway;VEGF signaling pathway
MS3_00001946.2	K04455	heat shock protein beta-1	Environmental Information Processing	Signal transduction	MAPK signaling pathway;VEGF signaling pathway
MS3_00001946.3	K04455	heat shock protein beta-1	Environmental Information Processing	Signal transduction	MAPK signaling pathway;VEGF signaling pathway
MS3_00001947.1	K04455	heat shock protein beta-1	Environmental Information Processing	Signal transduction	MAPK signaling pathway;VEGF signaling pathway
MS3_00001948.1	K04455	heat shock protein beta-1	Environmental Information Processing	Signal transduction	MAPK signaling pathway;VEGF signaling pathway
MS3_00001949.2	K04455	heat shock protein beta-1	Environmental Information Processing	Signal transduction	MAPK signaling pathway;VEGF signaling pathway
MS3_00001950.1	K04455	heat shock protein beta-1	Environmental Information Processing	Signal transduction	MAPK signaling pathway;VEGF signaling pathway
MS3_00001952.1	K20358	golgin subfamily A member 2				Membrane trafficking
MS3_00001952.2	K20358	golgin subfamily A member 2				Membrane trafficking
MS3_00001952.3	K20358	golgin subfamily A member 2				Membrane trafficking
MS3_00001953.1	K02357	elongation factor Ts				Translation factors
MS3_00001953.2	K02357	elongation factor Ts				Translation factors
MS3_00001954.1	K17807	mitochondrial translocator assembly and maintenance protein 41				Mitochondrial biogenesis
MS3_00001957.1	K09358	mating-type protein A1	Cellular Processes	Cell growth and death	Meiosis
MS3_00001958.1	K10369	supervillin				Cytoskeleton proteins
MS3_00001958.2	K10369	supervillin				Cytoskeleton proteins
MS3_00001958.3	K10369	supervillin				Cytoskeleton proteins
MS3_00001960.1	K20630	chimaerin				Membrane trafficking
MS3_00001960.2	K20630	chimaerin				Membrane trafficking
MS3_00001961.1	K00286	pyrroline-5-carboxylate reductase	Metabolism	Amino acid metabolism	Arginine and proline metabolism		Oxidoreductases
MS3_00001961.2	K00286	pyrroline-5-carboxylate reductase	Metabolism	Amino acid metabolism	Arginine and proline metabolism		Oxidoreductases
MS3_00001961.3	K00286	pyrroline-5-carboxylate reductase	Metabolism	Amino acid metabolism	Arginine and proline metabolism		Oxidoreductases
MS3_00001961.4	K00286	pyrroline-5-carboxylate reductase	Metabolism	Amino acid metabolism	Arginine and proline metabolism		Oxidoreductases
MS3_00001961.5	K00286	pyrroline-5-carboxylate reductase	Metabolism	Amino acid metabolism	Arginine and proline metabolism		Oxidoreductases
MS3_00001961.6	K00286	pyrroline-5-carboxylate reductase	Metabolism	Amino acid metabolism	Arginine and proline metabolism		Oxidoreductases
MS3_00001965.1	K17906	autophagy-related protein 2	Cellular Processes	Transport and catabolism	Autophagy
MS3_00001967.1	K06158	ATP-binding cassette, subfamily F, member 3				Translation factors
MS3_00001967.2	K06158	ATP-binding cassette, subfamily F, member 3				Translation factors
MS3_00001967.3	K06158	ATP-binding cassette, subfamily F, member 3				Translation factors
MS3_00001968.2	K15542	polyadenylation factor subunit 2	Genetic Information Processing	Translation	mRNA surveillance pathway
MS3_00001968.3	K15542	polyadenylation factor subunit 2	Genetic Information Processing	Translation	mRNA surveillance pathway
MS3_00001968.4	K15542	polyadenylation factor subunit 2	Genetic Information Processing	Translation	mRNA surveillance pathway
MS3_00001969.1	K12602	WD repeat-containing protein 61	Genetic Information Processing	Folding, sorting and degradation	RNA degradation
MS3_00001969.2	K12602	WD repeat-containing protein 61	Genetic Information Processing	Folding, sorting and degradation	RNA degradation
MS3_00001971.1	K10777	DNA ligase 4	Genetic Information Processing	Replication and repair	Non-homologous end-joining		Ligases
MS3_00001971.2	K10777	DNA ligase 4	Genetic Information Processing	Replication and repair	Non-homologous end-joining		Ligases
MS3_00001972.1	K04908	potassium voltage-gated channel Eag-related subfamily H member 5				Ion channels
MS3_00001974.1	K09490	endoplasmic reticulum chaperone BiP	Organismal Systems;Genetic Information Processing	Immune system;Folding, sorting and degradation;Endocrine system	Antigen processing and presentation;Thyroid hormone synthesis;Protein export;Protein processing in endoplasmic reticulum		Hydrolases
MS3_00001974.2	K09490	endoplasmic reticulum chaperone BiP	Organismal Systems;Genetic Information Processing	Immune system;Folding, sorting and degradation;Endocrine system	Antigen processing and presentation;Thyroid hormone synthesis;Protein export;Protein processing in endoplasmic reticulum		Hydrolases
MS3_00001977.1	K16308	citron Rho-interacting kinase				Protein kinases	Transferases
MS3_00001977.2	K16308	citron Rho-interacting kinase				Protein kinases	Transferases
MS3_00001979.2	K09523	DnaJ homolog subfamily C member 3	Genetic Information Processing	Folding, sorting and degradation	Protein processing in endoplasmic reticulum
MS3_00001979.3	K09523	DnaJ homolog subfamily C member 3	Genetic Information Processing	Folding, sorting and degradation	Protein processing in endoplasmic reticulum
MS3_00001980.1	K19332	Meckel syndrome type 1 protein				Chromosome and associated proteins
MS3_00001980.3	K19332	Meckel syndrome type 1 protein				Chromosome and associated proteins
MS3_00001981.1	K11319	inhibitor of growth protein 3				Chromosome and associated proteins
MS3_00001982.1	K12663	Delta3,5-Delta2,4-dienoyl-CoA isomerase	Cellular Processes	Transport and catabolism	Peroxisome		Isomerases
MS3_00001982.2	K12663	Delta3,5-Delta2,4-dienoyl-CoA isomerase	Cellular Processes	Transport and catabolism	Peroxisome		Isomerases
MS3_00001982.3	K12663	Delta3,5-Delta2,4-dienoyl-CoA isomerase	Cellular Processes	Transport and catabolism	Peroxisome		Isomerases
MS3_00001985.1	K06066	CBF1 interacting corepressor	Environmental Information Processing	Signal transduction	Notch signaling pathway
MS3_00001985.2	K06066	CBF1 interacting corepressor	Environmental Information Processing	Signal transduction	Notch signaling pathway
MS3_00001986.1	K10908	DNA-directed RNA polymerase, mitochondrial				Mitochondrial biogenesis	Transferases
MS3_00001986.2	K10908	DNA-directed RNA polymerase, mitochondrial				Mitochondrial biogenesis	Transferases
MS3_00001988.1	K11660	metastasis-associated protein MTA				Transcription factors
MS3_00001988.2	K11660	metastasis-associated protein MTA				Transcription factors
MS3_00001988.3	K11660	metastasis-associated protein MTA				Transcription factors
MS3_00001990.1	K08065	nuclear transcription Y subunit beta	Organismal Systems	Immune system	Antigen processing and presentation
MS3_00001990.2	K08065	nuclear transcription Y subunit beta	Organismal Systems	Immune system	Antigen processing and presentation
MS3_00001992.1	K13176	THO complex subunit 7	Genetic Information Processing	Translation	RNA transport
MS3_00001992.2	K13176	THO complex subunit 7	Genetic Information Processing	Translation	RNA transport
MS3_00001992.3	K13176	THO complex subunit 7	Genetic Information Processing	Translation	RNA transport
MS3_00001992.4	K13176	THO complex subunit 7	Genetic Information Processing	Translation	RNA transport
MS3_00001992.5	K13176	THO complex subunit 7	Genetic Information Processing	Translation	RNA transport
MS3_00001993.1	K12504	decaprenyl-diphosphate synthase subunit 1	Metabolism	Metabolism of terpenoids and polyketides	Terpenoid backbone biosynthesis		Transferases
MS3_00001994.1	K00615	transketolase	Metabolism	Carbohydrate metabolism;Metabolism of terpenoids and polyketides;Energy metabolism	Carbon fixation in photosynthetic organisms;Pentose phosphate pathway;Biosynthesis of ansamycins		Transferases
MS3_00001994.2	K00615	transketolase	Metabolism	Carbohydrate metabolism;Metabolism of terpenoids and polyketides;Energy metabolism	Carbon fixation in photosynthetic organisms;Pentose phosphate pathway;Biosynthesis of ansamycins		Transferases
MS3_00001994.3	K00615	transketolase	Metabolism	Carbohydrate metabolism;Metabolism of terpenoids and polyketides;Energy metabolism	Carbon fixation in photosynthetic organisms;Pentose phosphate pathway;Biosynthesis of ansamycins		Transferases
MS3_00001996.1	K16756	coiled-coil domain-containing protein 64				Chromosome and associated proteins
MS3_00001996.2	K16756	coiled-coil domain-containing protein 64				Chromosome and associated proteins
MS3_00002001.1	K17278	membrane-associated progesterone receptor component				Exosome
MS3_00002002.1	K12858	ATP-dependent RNA helicase DDX23/PRP28	Genetic Information Processing	Transcription	Spliceosome		Hydrolases
MS3_00002002.2	K12858	ATP-dependent RNA helicase DDX23/PRP28	Genetic Information Processing	Transcription	Spliceosome		Hydrolases
MS3_00002002.3	K12858	ATP-dependent RNA helicase DDX23/PRP28	Genetic Information Processing	Transcription	Spliceosome		Hydrolases
MS3_00002003.1	K01444	N4-(beta-N-acetylglucosaminyl)-L-asparaginase	Cellular Processes;Metabolism	Transport and catabolism;Glycan biosynthesis and metabolism	Other glycan degradation;Lysosome		Hydrolases
MS3_00002003.2	K01444	N4-(beta-N-acetylglucosaminyl)-L-asparaginase	Cellular Processes;Metabolism	Transport and catabolism;Glycan biosynthesis and metabolism	Other glycan degradation;Lysosome		Hydrolases
MS3_00002004.1	K08336	ubiquitin-like protein ATG12	Cellular Processes;Organismal Systems;Environmental Information Processing	Immune system;Transport and catabolism;Signal transduction	RIG-I-like receptor signaling pathway;NOD-like receptor signaling pathway;Autophagy;FoxO signaling pathway
MS3_00002005.1	K11321	bromodomain-containing protein 8				Chromosome and associated proteins
MS3_00002005.2	K11321	bromodomain-containing protein 8				Chromosome and associated proteins
MS3_00002005.3	K11321	bromodomain-containing protein 8				Chromosome and associated proteins
MS3_00002007.1	K16307	serine/threonine-protein kinase MRCK				Protein kinases	Transferases
MS3_00002007.2	K16307	serine/threonine-protein kinase MRCK				Protein kinases	Transferases
MS3_00002008.1	K11426	[histone H3]-lysine4/36 N-trimethyltransferase SMYD	Metabolism	Amino acid metabolism	Lysine degradation		Transferases
MS3_00002008.2	K11426	[histone H3]-lysine4/36 N-trimethyltransferase SMYD	Metabolism	Amino acid metabolism	Lysine degradation		Transferases
MS3_00002010.1	K06841	semaphorin 5	Organismal Systems	Development and regeneration	Axon guidance
MS3_00002012.1	K13174	THO complex subunit 5	Genetic Information Processing	Translation	RNA transport
MS3_00002012.2	K13174	THO complex subunit 5	Genetic Information Processing	Translation	RNA transport
MS3_00002014.1	K14411	RNA-binding protein Musashi	Genetic Information Processing	Translation	mRNA surveillance pathway
MS3_00002014.2	K14411	RNA-binding protein Musashi	Genetic Information Processing	Translation	mRNA surveillance pathway
MS3_00002016.2	K16605	tubulin polyglutamylase complex subunit 2				Cytoskeleton proteins
MS3_00002017.1	K19674	WD repeat-containing protein 35				Chromosome and associated proteins
MS3_00002018.1	K13188	RNA-binding protein 7				Spliceosome
MS3_00002020.1	K06826	nidogen (entactin)
MS3_00002022.1	K09596	signal peptide peptidase-like 2A				Peptidases and inhibitors	Hydrolases
MS3_00002022.4	K09596	signal peptide peptidase-like 2A				Peptidases and inhibitors	Hydrolases
MS3_00002024.1	K14292	trimethylguanosine synthase	Genetic Information Processing	Translation	RNA transport		Transferases
MS3_00002024.2	K14292	trimethylguanosine synthase	Genetic Information Processing	Translation	RNA transport		Transferases
MS3_00002025.1	K12852	116 kDa U5 small nuclear ribonucleoprotein component	Genetic Information Processing	Transcription	Spliceosome
MS3_00002028.1	K15104	solute carrier family 25 (mitochondrial oxoglutarate transporter), member 11				Transporters
MS3_00002028.2	K15104	solute carrier family 25 (mitochondrial oxoglutarate transporter), member 11				Transporters
MS3_00002029.1	K19868	thioredoxin domain-containing protein 3				Chromosome and associated proteins
MS3_00002034.1	K08878	breakpoint cluster region protein					Transferases
MS3_00002034.2	K08878	breakpoint cluster region protein					Transferases
MS3_00002035.1	K14640	solute carrier family 20 (sodium-dependent phosphate transporter)				Transporters
MS3_00002036.1	K14640	solute carrier family 20 (sodium-dependent phosphate transporter)				Transporters
MS3_00002036.2	K14640	solute carrier family 20 (sodium-dependent phosphate transporter)				Transporters
MS3_00002037.1	K15177	RNA polymerase-associated protein LEO1				Transcription machinery
MS3_00002038.2	K20099	ATP-dependent RNA helicase YTHDC2				Spliceosome	Hydrolases
MS3_00002039.1	K01673	carbonic anhydrase	Metabolism	Energy metabolism	Nitrogen metabolism		Lyases
MS3_00002039.2	K01673	carbonic anhydrase	Metabolism	Energy metabolism	Nitrogen metabolism		Lyases
MS3_00002039.3	K01673	carbonic anhydrase	Metabolism	Energy metabolism	Nitrogen metabolism		Lyases
MS3_00002039.4	K03363	cell division cycle 20, cofactor of APC complex	Cellular Processes;Genetic Information Processing	Cell growth and death;Folding, sorting and degradation	Meiosis;Cell cycle;Ubiquitin mediated proteolysis;Oocyte meiosis
MS3_00002041.1	K04706	E3 SUMO-protein ligase PIAS1	Genetic Information Processing;Environmental Information Processing	Signal transduction;Folding, sorting and degradation	JAK-STAT signaling pathway;Ubiquitin mediated proteolysis		Transferases
MS3_00002044.1	K00079	carbonyl reductase 1	Metabolism	Lipid metabolism;Metabolism of cofactors and vitamins;Xenobiotics biodegradation and metabolism	Folate biosynthesis;Arachidonic acid metabolism;Metabolism of xenobiotics by cytochrome P450		Oxidoreductases
MS3_00002045.1	K09584	protein disulfide-isomerase A6	Genetic Information Processing	Folding, sorting and degradation	Protein processing in endoplasmic reticulum		Isomerases
MS3_00002045.2	K09584	protein disulfide-isomerase A6	Genetic Information Processing	Folding, sorting and degradation	Protein processing in endoplasmic reticulum		Isomerases
MS3_00002046.1	K17448	SHC-transforming protein 3	Cellular Processes;Organismal Systems;Environmental Information Processing	Cellular community;Nervous system;Immune system;Signal transduction;Endocrine system	Estrogen signaling pathway;Relaxin signaling pathway;Natural killer cell mediated cytotoxicity;Ras signaling pathway;Growth hormone synthesis, secretion and action;ErbB signaling pathway;Chemokine signaling pathway;Prolactin signaling pathway;Neurotrophin signaling pathway;Focal adhesion;Insulin signaling pathway;Phospholipase D signaling pathway
MS3_00002047.1	K11558	kinetochore protein Spc25, fungi type				Chromosome and associated proteins
MS3_00002047.2	K11558	kinetochore protein Spc25, fungi type				Chromosome and associated proteins
MS3_00002047.3	K11558	kinetochore protein Spc25, fungi type				Chromosome and associated proteins
MS3_00002051.1	K01915	glutamine synthetase	Cellular Processes;Organismal Systems;Environmental Information Processing;Metabolism	Nervous system;Carbohydrate metabolism;Signal transduction;Cell growth and death;Energy metabolism;Amino acid metabolism	GABAergic synapse;Arginine biosynthesis;Nitrogen metabolism;Glutamatergic synapse;Necroptosis;Glyoxylate and dicarboxylate metabolism;Two-component system;Alanine, aspartate and glutamate metabolism		Ligases
MS3_00002052.1	K11997	tripartite motif-containing protein 2/3				Ubiquitin system
MS3_00002054.1	K02366	glucuronyl/N-acetylglucosaminyl transferase EXT1	Metabolism	Glycan biosynthesis and metabolism	Glycosaminoglycan biosynthesis		Transferases
MS3_00002054.2	K02366	glucuronyl/N-acetylglucosaminyl transferase EXT1	Metabolism	Glycan biosynthesis and metabolism	Glycosaminoglycan biosynthesis		Transferases
MS3_00002054.3	K02366	glucuronyl/N-acetylglucosaminyl transferase EXT1	Metabolism	Glycan biosynthesis and metabolism	Glycosaminoglycan biosynthesis		Transferases
MS3_00002057.1	K14294	partner of Y14 and mago	Genetic Information Processing	Translation	RNA transport;mRNA surveillance pathway
MS3_00002057.2	K14294	partner of Y14 and mago	Genetic Information Processing	Translation	RNA transport;mRNA surveillance pathway
MS3_00002059.1	K02159	apoptosis regulator BAX	Cellular Processes;Genetic Information Processing;Organismal Systems;Environmental Information Processing	Nervous system;Signal transduction;Cell growth and death;Folding, sorting and degradation;Aging	p53 signaling pathway;Necroptosis;Sphingolipid signaling pathway;Neurotrophin signaling pathway;Longevity regulating pathway;Apoptosis;Protein processing in endoplasmic reticulum
MS3_00002061.1	K15127	transcriptional adapter 2-beta				Transcription machinery
MS3_00002061.2	K15127	transcriptional adapter 2-beta				Transcription machinery
MS3_00002065.1	K04565	superoxide dismutase, Cu-Zn family	Cellular Processes;Organismal Systems	Transport and catabolism;Aging	Peroxisome;Longevity regulating pathway		Oxidoreductases
MS3_00002068.1	K08707	deoxynucleotidyltransferase terminal-interacting protein 1
MS3_00002068.2	K08707	deoxynucleotidyltransferase terminal-interacting protein 1
MS3_00002069.1	K07874	Ras-related protein Rab-1A	Cellular Processes	Transport and catabolism	Autophagy
MS3_00002070.1	K20304	trafficking protein particle complex subunit 6				Membrane trafficking
MS3_00002071.1	K02332	DNA polymerase gamma 1	Cellular Processes	Transport and catabolism	Mitophagy		Transferases
MS3_00002071.2	K02332	DNA polymerase gamma 1	Cellular Processes	Transport and catabolism	Mitophagy		Transferases
MS3_00002071.3	K02332	DNA polymerase gamma 1	Cellular Processes	Transport and catabolism	Mitophagy		Transferases
MS3_00002072.1	K10754	replication factor C subunit 1	Genetic Information Processing	Replication and repair	Mismatch repair;Nucleotide excision repair;DNA replication
MS3_00002072.2	K10754	replication factor C subunit 1	Genetic Information Processing	Replication and repair	Mismatch repair;Nucleotide excision repair;DNA replication
MS3_00002072.3	K10754	replication factor C subunit 1	Genetic Information Processing	Replication and repair	Mismatch repair;Nucleotide excision repair;DNA replication
MS3_00002074.1	K04079	molecular chaperone HtpG	Cellular Processes;Genetic Information Processing;Organismal Systems;Environmental Information Processing	Immune system;Signal transduction;Cell growth and death;Environmental adaptation;Folding, sorting and degradation;Endocrine system	IL-17 signaling pathway;Estrogen signaling pathway;Antigen processing and presentation;Progesterone-mediated oocyte maturation;NOD-like receptor signaling pathway;Plant-pathogen interaction;Necroptosis;Th17 cell differentiation;Protein processing in endoplasmic reticulum;PI3K-Akt signaling pathway
MS3_00002075.1	K14530	ribonucleases P/MRP protein subunit RPP40	Genetic Information Processing	Translation	RNA transport;Ribosome biogenesis in eukaryotes		Hydrolases
MS3_00002076.1	K03063	26S proteasome regulatory subunit T3	Genetic Information Processing	Folding, sorting and degradation	Proteasome
MS3_00002076.2	K03063	26S proteasome regulatory subunit T3	Genetic Information Processing	Folding, sorting and degradation	Proteasome
MS3_00002076.3	K03063	26S proteasome regulatory subunit T3	Genetic Information Processing	Folding, sorting and degradation	Proteasome
MS3_00002076.4	K03063	26S proteasome regulatory subunit T3	Genetic Information Processing	Folding, sorting and degradation	Proteasome
MS3_00002077.1	K17491	protein phosphatase 4 regulatory subunit 3	Organismal Systems	Aging;Endocrine system	Longevity regulating pathway;Glucagon signaling pathway
MS3_00002077.2	K17491	protein phosphatase 4 regulatory subunit 3	Organismal Systems	Aging;Endocrine system	Longevity regulating pathway;Glucagon signaling pathway
MS3_00002078.1	K13169	splicing factor, arginine/serine-rich 17				Spliceosome
MS3_00002078.2	K13169	splicing factor, arginine/serine-rich 17				Spliceosome
MS3_00002078.3	K13169	splicing factor, arginine/serine-rich 17				Spliceosome
MS3_00002080.1	K15176	RNA polymerase-associated protein CTR9				Transcription machinery
MS3_00002081.1	K03873	elongin-B	Genetic Information Processing;Environmental Information Processing	Signal transduction;Folding, sorting and degradation	HIF-1 signaling pathway;Ubiquitin mediated proteolysis
MS3_00002082.1	K15601	[histone H3]-dimethyl-L-lysine9 demethylase	Organismal Systems	Environmental adaptation	Thermogenesis		Oxidoreductases
MS3_00002082.2	K15601	[histone H3]-dimethyl-L-lysine9 demethylase	Organismal Systems	Environmental adaptation	Thermogenesis		Oxidoreductases
MS3_00002082.3	K15601	[histone H3]-dimethyl-L-lysine9 demethylase	Organismal Systems	Environmental adaptation	Thermogenesis		Oxidoreductases
MS3_00002083.1	K02926	large subunit ribosomal protein L4	Genetic Information Processing	Translation	Ribosome
MS3_00002084.1	K07857	Ras homolog gene family, member C				Membrane trafficking
MS3_00002087.4	K01408	insulysin					Hydrolases
MS3_00002092.1	K03255	protein TIF31				Translation factors
MS3_00002093.1	K01769	guanylate cyclase, other	Metabolism	Nucleotide metabolism	Purine metabolism		Lyases
MS3_00002093.2	K01769	guanylate cyclase, other	Metabolism	Nucleotide metabolism	Purine metabolism		Lyases
MS3_00002094.1	K15025	probable RNA-binding protein EIF1AD
MS3_00002094.2	K15025	probable RNA-binding protein EIF1AD
MS3_00002095.1	K23495	RCC1-like G exchanging factor-like protein				Mitochondrial biogenesis
MS3_00002097.1	K04944	potassium intermediate/small conductance calcium-activated channel subfamily N member 3	Organismal Systems	Endocrine system	GnRH secretion;Insulin secretion
MS3_00002097.2	K04944	potassium intermediate/small conductance calcium-activated channel subfamily N member 3	Organismal Systems	Endocrine system	GnRH secretion;Insulin secretion
MS3_00002097.3	K04944	potassium intermediate/small conductance calcium-activated channel subfamily N member 3	Organismal Systems	Endocrine system	GnRH secretion;Insulin secretion
MS3_00002098.1	K08190	MFS transporter, MCT family, solute carrier family 16 (monocarboxylic acid transporters), member 14				Transporters
MS3_00002103.1	K08033	neurogenic differentiation factor 1
MS3_00002104.1	K01803	triosephosphate isomerase (TIM)	Metabolism	Carbohydrate metabolism;Energy metabolism	Carbon fixation in photosynthetic organisms;Glycolysis / Gluconeogenesis;Fructose and mannose metabolism;Inositol phosphate metabolism		Isomerases
MS3_00002104.2	K01803	triosephosphate isomerase (TIM)	Metabolism	Carbohydrate metabolism;Energy metabolism	Carbon fixation in photosynthetic organisms;Glycolysis / Gluconeogenesis;Fructose and mannose metabolism;Inositol phosphate metabolism		Isomerases
MS3_00002105.1	K13273	phosphomevalonate kinase	Cellular Processes;Metabolism	Transport and catabolism;Metabolism of terpenoids and polyketides	Terpenoid backbone biosynthesis;Peroxisome		Transferases
MS3_00002106.1	K05052	neuromedin U receptor 1	Environmental Information Processing	Signaling molecules and interaction	Neuroactive ligand-receptor interaction
MS3_00002107.1	K13123	G patch domain-containing protein 1				Spliceosome
MS3_00002114.1	K03231	elongation factor 1-alpha	Genetic Information Processing	Translation	RNA transport
MS3_00002114.2	K03231	elongation factor 1-alpha	Genetic Information Processing	Translation	RNA transport
MS3_00002116.1	K21398	natural resistance-associated macrophage protein 2	Cellular Processes;Organismal Systems	Transport and catabolism;Cell growth and death;Digestive system	Mineral absorption;Ferroptosis;Lysosome
MS3_00002116.2	K21398	natural resistance-associated macrophage protein 2	Cellular Processes;Organismal Systems	Transport and catabolism;Cell growth and death;Digestive system	Mineral absorption;Ferroptosis;Lysosome
MS3_00002117.1	K13866	solute carrier family 7 (cationic amino acid transporter), member 4				Transporters
MS3_00002118.1	K13866	solute carrier family 7 (cationic amino acid transporter), member 4				Transporters
MS3_00002118.2	K13866	solute carrier family 7 (cationic amino acid transporter), member 4				Transporters
MS3_00002119.1	K20210	ras-responsive element-binding protein 1	Environmental Information Processing	Signal transduction	MAPK signaling pathway
MS3_00002119.2	K20210	ras-responsive element-binding protein 1	Environmental Information Processing	Signal transduction	MAPK signaling pathway
MS3_00002121.1	K15731	carboxy-terminal domain RNA polymerase II polypeptide A small phosphatase				Protein phosphatases and associated proteins	Hydrolases
MS3_00002121.2	K15731	carboxy-terminal domain RNA polymerase II polypeptide A small phosphatase				Protein phosphatases and associated proteins	Hydrolases
MS3_00002122.1	K16601	tubulin polyglutamylase TTLL4				Cytoskeleton proteins	Ligases
MS3_00002122.2	K16601	tubulin polyglutamylase TTLL4				Cytoskeleton proteins	Ligases
MS3_00002123.1	K05679	ATP-binding cassette, subfamily G (WHITE), member 1	Environmental Information Processing	Membrane transport	ABC transporters
MS3_00002124.1	K17616	CTD small phosphatase-like protein 2				Protein phosphatases and associated proteins	Hydrolases
MS3_00002124.2	K17616	CTD small phosphatase-like protein 2				Protein phosphatases and associated proteins	Hydrolases
MS3_00002125.1	K23029	EF-hand domain-containing protein 1				Cytoskeleton proteins
MS3_00002127.1	K08585	calpain, invertebrate				Peptidases and inhibitors	Hydrolases
MS3_00002127.2	K08585	calpain, invertebrate				Peptidases and inhibitors	Hydrolases
MS3_00002127.3	K08585	calpain, invertebrate				Peptidases and inhibitors	Hydrolases
MS3_00002127.4	K08585	calpain, invertebrate				Peptidases and inhibitors	Hydrolases
MS3_00002127.5	K08585	calpain, invertebrate				Peptidases and inhibitors	Hydrolases
MS3_00002131.1	K14353	solute carrier organic anion transporter family, member 3A				Transporters
MS3_00002136.1	K12818	ATP-dependent RNA helicase DHX8/PRP22	Genetic Information Processing	Transcription	Spliceosome		Hydrolases
MS3_00002136.2	K12818	ATP-dependent RNA helicase DHX8/PRP22	Genetic Information Processing	Transcription	Spliceosome		Hydrolases
MS3_00002136.3	K12818	ATP-dependent RNA helicase DHX8/PRP22	Genetic Information Processing	Transcription	Spliceosome		Hydrolases
MS3_00002136.4	K12818	ATP-dependent RNA helicase DHX8/PRP22	Genetic Information Processing	Transcription	Spliceosome		Hydrolases
MS3_00002139.1	K12886	heterogeneous nuclear ribonucleoprotein K	Genetic Information Processing	Transcription	Spliceosome
MS3_00002140.1	K09239	human immunodeficiency virus type I enhancer-binding protein				Transcription factors
MS3_00002141.4	K00873	pyruvate kinase	Organismal Systems;Metabolism	Carbohydrate metabolism;Nucleotide metabolism;Endocrine system	Purine metabolism;Pyruvate metabolism;Glycolysis / Gluconeogenesis;Glucagon signaling pathway		Transferases
MS3_00002142.1	K23605	mothers against decapentaplegic homolog 3	Cellular Processes;Organismal Systems;Environmental Information Processing	Cellular community;Immune system;Transport and catabolism;Signal transduction;Cell growth and death	Adherens junction;Hippo signaling pathway;Apelin signaling pathway;Signaling pathways regulating pluripotency of stem cells;FoxO signaling pathway;Endocytosis;Th17 cell differentiation;Cellular senescence;Cell cycle;TGF-beta signaling pathway;Wnt signaling pathway
MS3_00002142.2	K23605	mothers against decapentaplegic homolog 3	Cellular Processes;Organismal Systems;Environmental Information Processing	Cellular community;Immune system;Transport and catabolism;Signal transduction;Cell growth and death	Adherens junction;Hippo signaling pathway;Apelin signaling pathway;Signaling pathways regulating pluripotency of stem cells;FoxO signaling pathway;Endocytosis;Th17 cell differentiation;Cellular senescence;Cell cycle;TGF-beta signaling pathway;Wnt signaling pathway
MS3_00002142.3	K23605	mothers against decapentaplegic homolog 3	Cellular Processes;Organismal Systems;Environmental Information Processing	Cellular community;Immune system;Transport and catabolism;Signal transduction;Cell growth and death	Adherens junction;Hippo signaling pathway;Apelin signaling pathway;Signaling pathways regulating pluripotency of stem cells;FoxO signaling pathway;Endocytosis;Th17 cell differentiation;Cellular senescence;Cell cycle;TGF-beta signaling pathway;Wnt signaling pathway
MS3_00002143.1	K04237	partitioning defective protein 3	Cellular Processes;Organismal Systems;Environmental Information Processing	Cellular community;Immune system;Transport and catabolism;Signal transduction;Signaling molecules and interaction;Development and regeneration	Adherens junction;Hippo signaling pathway;Chemokine signaling pathway;Endocytosis;Axon guidance;Neuroactive ligand-receptor interaction;Tight junction;Rap1 signaling pathway
MS3_00002143.2	K04237	partitioning defective protein 3	Cellular Processes;Organismal Systems;Environmental Information Processing	Cellular community;Immune system;Transport and catabolism;Signal transduction;Signaling molecules and interaction;Development and regeneration	Adherens junction;Hippo signaling pathway;Chemokine signaling pathway;Endocytosis;Axon guidance;Neuroactive ligand-receptor interaction;Tight junction;Rap1 signaling pathway
MS3_00002143.3	K04237	partitioning defective protein 3	Cellular Processes;Organismal Systems;Environmental Information Processing	Cellular community;Immune system;Transport and catabolism;Signal transduction;Signaling molecules and interaction;Development and regeneration	Adherens junction;Hippo signaling pathway;Chemokine signaling pathway;Endocytosis;Axon guidance;Neuroactive ligand-receptor interaction;Tight junction;Rap1 signaling pathway
MS3_00002144.1	K04082	molecular chaperone HscB				Chaperones and folding catalysts
MS3_00002144.2	K04082	molecular chaperone HscB				Chaperones and folding catalysts
MS3_00002145.1	K03377	N-acetylneuraminate 9-O-acetyltransferase					Transferases
MS3_00002145.2	K03377	N-acetylneuraminate 9-O-acetyltransferase					Transferases
MS3_00002149.1	K15410	elongation factor 1-delta				Translation factors
MS3_00002149.2	K15410	elongation factor 1-delta				Translation factors
MS3_00002149.3	K15410	elongation factor 1-delta				Translation factors
MS3_00002149.4	K15410	elongation factor 1-delta				Translation factors
MS3_00002151.1	K04194	cholecystokinin A receptor	Organismal Systems;Environmental Information Processing	Signal transduction;Signaling molecules and interaction;Digestive system;Endocrine system	Pancreatic secretion;Neuroactive ligand-receptor interaction;Calcium signaling pathway;Insulin secretion
MS3_00002152.1	K04585	parathyroid hormone receptor 1	Organismal Systems;Environmental Information Processing	Excretory system;Signaling molecules and interaction;Endocrine system	Endocrine and other factor-regulated calcium reabsorption;Parathyroid hormone synthesis, secretion and action;Neuroactive ligand-receptor interaction
MS3_00002153.1	K13217	pre-mRNA-processing factor 39				Spliceosome
MS3_00002155.1	K14692	solute carrier family 30 (zinc transporter), member 5/7				Transporters
MS3_00002156.1	K14692	solute carrier family 30 (zinc transporter), member 5/7				Transporters
MS3_00002157.1	K00907	myosin-light-chain kinase	Cellular Processes;Organismal Systems;Environmental Information Processing	Cellular community;Cell motility;Immune system;Circulatory system;Signal transduction;Digestive system;Endocrine system	Vascular smooth muscle contraction;cGMP-PKG signaling pathway;Platelet activation;Apelin signaling pathway;Oxytocin signaling pathway;Focal adhesion;Gastric acid secretion;Calcium signaling pathway;Regulation of actin cytoskeleton		Transferases
MS3_00002160.1	K07199	5'-AMP-activated protein kinase, regulatory beta subunit	Cellular Processes;Organismal Systems;Environmental Information Processing	Cellular community;Signal transduction;Aging;Environmental adaptation;Endocrine system	Apelin signaling pathway;Oxytocin signaling pathway;FoxO signaling pathway;Adipocytokine signaling pathway;Thermogenesis;Longevity regulating pathway;Insulin signaling pathway;AMPK signaling pathway;Glucagon signaling pathway;Circadian rhythm;Tight junction
MS3_00002160.2	K07199	5'-AMP-activated protein kinase, regulatory beta subunit	Cellular Processes;Organismal Systems;Environmental Information Processing	Cellular community;Signal transduction;Aging;Environmental adaptation;Endocrine system	Apelin signaling pathway;Oxytocin signaling pathway;FoxO signaling pathway;Adipocytokine signaling pathway;Thermogenesis;Longevity regulating pathway;Insulin signaling pathway;AMPK signaling pathway;Glucagon signaling pathway;Circadian rhythm;Tight junction
MS3_00002160.3	K07199	5'-AMP-activated protein kinase, regulatory beta subunit	Cellular Processes;Organismal Systems;Environmental Information Processing	Cellular community;Signal transduction;Aging;Environmental adaptation;Endocrine system	Apelin signaling pathway;Oxytocin signaling pathway;FoxO signaling pathway;Adipocytokine signaling pathway;Thermogenesis;Longevity regulating pathway;Insulin signaling pathway;AMPK signaling pathway;Glucagon signaling pathway;Circadian rhythm;Tight junction
MS3_00002165.1	K02998	small subunit ribosomal protein SAe	Genetic Information Processing	Translation	Ribosome
MS3_00002168.1	K04008	CD59 antigen	Organismal Systems	Immune system	Hematopoietic cell lineage;Complement and coagulation cascades
MS3_00002172.1	K04008	CD59 antigen	Organismal Systems	Immune system	Hematopoietic cell lineage;Complement and coagulation cascades
MS3_00002173.2	K14530	ribonucleases P/MRP protein subunit RPP40	Genetic Information Processing	Translation	RNA transport;Ribosome biogenesis in eukaryotes		Hydrolases
MS3_00002174.1	K16175	protein scribble	Cellular Processes;Environmental Information Processing	Cellular community;Signal transduction	Hippo signaling pathway;Tight junction
MS3_00002175.1	K23884	WW domain-containing adapter protein with coiled-coil				Membrane trafficking
MS3_00002175.2	K23884	WW domain-containing adapter protein with coiled-coil				Membrane trafficking
MS3_00002175.3	K23884	WW domain-containing adapter protein with coiled-coil				Membrane trafficking
MS3_00002177.1	K22145	transmembrane protein 18				Transcription factors
MS3_00002177.3	K22145	transmembrane protein 18				Transcription factors
MS3_00002178.1	K13291	terminal uridylyltransferase					Transferases
MS3_00002179.2	K02449	cyclin-dependent kinase 10				Protein kinases	Transferases
MS3_00002179.3	K02449	cyclin-dependent kinase 10				Protein kinases	Transferases
MS3_00002179.4	K02449	cyclin-dependent kinase 10				Protein kinases	Transferases
MS3_00002182.2	K19532	Delta14-sterol reductase (lamin-B receptor)	Metabolism	Lipid metabolism	Steroid biosynthesis		Oxidoreductases
MS3_00002184.1	K20179	vacuolar protein sorting-associated protein 11	Cellular Processes	Transport and catabolism	Autophagy
MS3_00002185.1	K00731	glycoprotein-N-acetylgalactosamine 3-beta-galactosyltransferase	Metabolism	Glycan biosynthesis and metabolism	Mucin type O-glycan biosynthesis;Other types of O-glycan biosynthesis		Transferases
MS3_00002185.3	K00731	glycoprotein-N-acetylgalactosamine 3-beta-galactosyltransferase	Metabolism	Glycan biosynthesis and metabolism	Mucin type O-glycan biosynthesis;Other types of O-glycan biosynthesis		Transferases
MS3_00002186.1	K04699	suppressor of cytokine signaling 6/7	Organismal Systems;Environmental Information Processing	Signal transduction;Endocrine system	JAK-STAT signaling pathway;Prolactin signaling pathway
MS3_00002187.1	K09091	hairy and enhancer of split related with YRPW motif	Environmental Information Processing	Signal transduction	Notch signaling pathway
MS3_00002190.1	K05052	neuromedin U receptor 1	Environmental Information Processing	Signaling molecules and interaction	Neuroactive ligand-receptor interaction
MS3_00002195.1	K00111	glycerol-3-phosphate dehydrogenase	Metabolism	Lipid metabolism	Glycerophospholipid metabolism		Oxidoreductases
MS3_00002195.2	K00111	glycerol-3-phosphate dehydrogenase	Metabolism	Lipid metabolism	Glycerophospholipid metabolism		Oxidoreductases
MS3_00002196.1	K00934	arginine kinase	Metabolism	Amino acid metabolism	Arginine and proline metabolism		Transferases
MS3_00002196.2	K00934	arginine kinase	Metabolism	Amino acid metabolism	Arginine and proline metabolism		Transferases
MS3_00002197.1	K11247	endophilin-A	Cellular Processes	Transport and catabolism	Endocytosis
MS3_00002197.2	K11247	endophilin-A	Cellular Processes	Transport and catabolism	Endocytosis
MS3_00002197.3	K11247	endophilin-A	Cellular Processes	Transport and catabolism	Endocytosis
MS3_00002199.1	K16680	echinoid	Environmental Information Processing	Signal transduction	Hippo signaling pathway
MS3_00002199.2	K16680	echinoid	Environmental Information Processing	Signal transduction	Hippo signaling pathway
MS3_00002200.1	K04710	ceramide synthetase	Environmental Information Processing;Metabolism	Lipid metabolism;Signal transduction	Sphingolipid metabolism;Sphingolipid signaling pathway		Transferases
MS3_00002201.1	K16311	serine/threonine-protein kinase SIK2	Organismal Systems	Endocrine system	Glucagon signaling pathway		Transferases
MS3_00002201.2	K16311	serine/threonine-protein kinase SIK2	Organismal Systems	Endocrine system	Glucagon signaling pathway		Transferases
MS3_00002201.3	K16311	serine/threonine-protein kinase SIK2	Organismal Systems	Endocrine system	Glucagon signaling pathway		Transferases
MS3_00002201.4	K16311	serine/threonine-protein kinase SIK2	Organismal Systems	Endocrine system	Glucagon signaling pathway		Transferases
MS3_00002203.1	K15175	parafibromin				Transcription machinery
MS3_00002203.2	K15175	parafibromin				Transcription machinery
MS3_00002203.3	K15175	parafibromin				Transcription machinery
MS3_00002205.1	K14798	protein LTV1				Ribosome biogenesis
MS3_00002207.1	K04828	acid-sensing ion channel 2	Organismal Systems	Sensory system	Inflammatory mediator regulation of TRP channels;Taste transduction
MS3_00002208.1	K09375	LIM homeobox protein 6/8				Transcription factors
MS3_00002209.1	K06772	limbic system-associated membrane protein				Cell adhesion molecules
MS3_00002209.2	K06772	limbic system-associated membrane protein				Cell adhesion molecules
MS3_00002209.3	K06772	limbic system-associated membrane protein				Cell adhesion molecules
MS3_00002210.1	K14709	solute carrier family 39 (zinc transporter), member 1/2/3				Transporters
MS3_00002212.1	K17499	protein phosphatase 1G				Protein phosphatases and associated proteins	Hydrolases
MS3_00002212.2	K20367	endoplasmic reticulum-Golgi intermediate compartment protein 3				Membrane trafficking
MS3_00002213.1	K08532	RAR-related orphan receptor alpha	Organismal Systems	Immune system;Environmental adaptation	Th17 cell differentiation;Circadian rhythm
MS3_00002213.2	K08532	RAR-related orphan receptor alpha	Organismal Systems	Immune system;Environmental adaptation	Th17 cell differentiation;Circadian rhythm
MS3_00002214.1	K09195	transcription factor Sp5				Transcription factors
MS3_00002215.1	K19685	intraflagellar transport protein 56				Chromosome and associated proteins
MS3_00002217.1	K16606	leucine-rich repeat-containing protein 49				Cytoskeleton proteins
MS3_00002218.1	K16457	centrosomal protein CEP76				Chromosome and associated proteins
MS3_00002218.2	K16457	centrosomal protein CEP76				Chromosome and associated proteins
MS3_00002219.1	K14863	ribosome biogenesis protein				Ribosome biogenesis
MS3_00002219.2	K15456	protein KTI12				Transfer RNA biogenesis
MS3_00002220.1	K20102	YTH domain-containing family protein				Messenger RNA biogenesis
MS3_00002221.1	K21286	protein N-terminal glutamine amidohydrolase					Hydrolases
MS3_00002221.2	K21286	protein N-terminal glutamine amidohydrolase					Hydrolases
MS3_00002222.1	K08803	death-associated protein kinase	Cellular Processes	Transport and catabolism	Autophagy		Transferases
MS3_00002223.2	K00613	glycine amidinotransferase	Metabolism	Amino acid metabolism	Arginine and proline metabolism;Glycine, serine and threonine metabolism		Transferases
MS3_00002227.1	K00744	alpha-1,3(6)-mannosylglycoprotein beta-1,6-N-acetyl-glucosaminyltransferase	Metabolism	Glycan biosynthesis and metabolism	N-Glycan biosynthesis		Transferases
MS3_00002227.2	K00744	alpha-1,3(6)-mannosylglycoprotein beta-1,6-N-acetyl-glucosaminyltransferase	Metabolism	Glycan biosynthesis and metabolism	N-Glycan biosynthesis		Transferases
MS3_00002228.1	K15630	GDP-D-glucose phosphorylase					Transferases
MS3_00002228.2	K15630	GDP-D-glucose phosphorylase					Transferases
MS3_00002230.1	K00744	alpha-1,3(6)-mannosylglycoprotein beta-1,6-N-acetyl-glucosaminyltransferase	Metabolism	Glycan biosynthesis and metabolism	N-Glycan biosynthesis		Transferases
MS3_00002231.1	K06185	ATP-binding cassette, subfamily F, member 2
MS3_00002233.1	K18041	protein tyrosine phosphatase type IVA				Protein phosphatases and associated proteins	Hydrolases
MS3_00002234.1	K14168	cytoplasmic tRNA 2-thiolation protein 1	Genetic Information Processing	Folding, sorting and degradation	Sulfur relay system		Transferases
MS3_00002234.2	K14168	cytoplasmic tRNA 2-thiolation protein 1	Genetic Information Processing	Folding, sorting and degradation	Sulfur relay system		Transferases
MS3_00002235.1	K07889	Ras-related protein Rab-5C	Cellular Processes;Organismal Systems;Environmental Information Processing	Transport and catabolism;Signal transduction;Excretory system	Vasopressin-regulated water reabsorption;Ras signaling pathway;Endocytosis;Phagosome
MS3_00002235.2	K07889	Ras-related protein Rab-5C	Cellular Processes;Organismal Systems;Environmental Information Processing	Transport and catabolism;Signal transduction;Excretory system	Vasopressin-regulated water reabsorption;Ras signaling pathway;Endocytosis;Phagosome
MS3_00002236.1	K15028	translation initiation factor 3 subunit K				Translation factors
MS3_00002236.2	K15028	translation initiation factor 3 subunit K				Translation factors
MS3_00002237.1	K10185	T-box protein 20				Transcription factors
MS3_00002238.1	K18080	tensin				Protein phosphatases and associated proteins
MS3_00002240.1	K20020	brother of CDO	Organismal Systems;Environmental Information Processing	Signal transduction;Development and regeneration	Hedgehog signaling pathway;Axon guidance
MS3_00002241.1	K04930	potassium voltage-gated channel KQT-like subfamily member 5	Organismal Systems	Nervous system	Cholinergic synapse
MS3_00002243.2	K00791	tRNA dimethylallyltransferase	Metabolism	Metabolism of terpenoids and polyketides	Zeatin biosynthesis		Transferases
MS3_00002243.3	K00791	tRNA dimethylallyltransferase	Metabolism	Metabolism of terpenoids and polyketides	Zeatin biosynthesis		Transferases
MS3_00002243.5	K00791	tRNA dimethylallyltransferase	Metabolism	Metabolism of terpenoids and polyketides	Zeatin biosynthesis		Transferases
MS3_00002244.1	K11839	ubiquitin carboxyl-terminal hydrolase 8	Cellular Processes	Transport and catabolism	Mitophagy;Endocytosis		Hydrolases
MS3_00002244.2	K11839	ubiquitin carboxyl-terminal hydrolase 8	Cellular Processes	Transport and catabolism	Mitophagy;Endocytosis		Hydrolases
MS3_00002245.2	K20217	ubiquitin-conjugating enzyme E2 E	Genetic Information Processing	Folding, sorting and degradation	Ubiquitin mediated proteolysis		Transferases
MS3_00002250.1	K02207	ubiquitin-conjugating enzyme E2 R	Genetic Information Processing	Folding, sorting and degradation	Ubiquitin mediated proteolysis		Transferases
MS3_00002251.1	K17353	tetraspanin-18
MS3_00002253.1	K01939	adenylosuccinate synthase	Metabolism	Nucleotide metabolism;Amino acid metabolism	Purine metabolism;Alanine, aspartate and glutamate metabolism		Ligases
MS3_00002255.1	K05658	ATP-binding cassette, subfamily B (MDR/TAP), member 1	Organismal Systems;Environmental Information Processing	Membrane transport;Digestive system	ABC transporters;Bile secretion		Translocases
MS3_00002257.1	K17493	calmodulin-regulated spectrin-associated protein				Protein phosphatases and associated proteins
MS3_00002259.1	K13761	high affinity cGMP-specific 3',5'-cyclic phosphodiesterase 9	Metabolism	Nucleotide metabolism	Purine metabolism		Hydrolases
MS3_00002265.2	K13159	heterogeneous nuclear ribonucleoprotein L				Spliceosome
MS3_00002266.1	K17597	double-stranded RNA-binding protein Staufen				Protein phosphatases and associated proteins
MS3_00002266.2	K17597	double-stranded RNA-binding protein Staufen				Protein phosphatases and associated proteins
MS3_00002267.1	K00275	pyridoxamine 5'-phosphate oxidase	Metabolism	Metabolism of cofactors and vitamins	Vitamin B6 metabolism		Oxidoreductases
MS3_00002270.1	K01540	sodium/potassium-transporting ATPase subunit beta	Organismal Systems;Environmental Information Processing	Circulatory system;Signal transduction;Excretory system;Digestive system;Endocrine system	Pancreatic secretion;Protein digestion and absorption;cAMP signaling pathway;Aldosterone synthesis and secretion;Salivary secretion;Mineral absorption;Endocrine and other factor-regulated calcium reabsorption;cGMP-PKG signaling pathway;Carbohydrate digestion and absorption;Proximal tubule bicarbonate reclamation;Thyroid hormone synthesis;Thyroid hormone signaling pathway;Aldosterone-regulated sod…
MS3_00002273.1	K01365	cathepsin L	Cellular Processes;Organismal Systems	Immune system;Transport and catabolism;Cell growth and death	Antigen processing and presentation;Autophagy;Apoptosis;Lysosome;Phagosome		Hydrolases
MS3_00002273.2	K04520	amyloid beta A4 protein	Organismal Systems	Nervous system	Serotonergic synapse
MS3_00002274.1	K14648	poly(U)-specific endoribonuclease					Hydrolases
MS3_00002275.1	K14648	poly(U)-specific endoribonuclease					Hydrolases
MS3_00002275.2	K14648	poly(U)-specific endoribonuclease					Hydrolases
MS3_00002277.1	K18417	ERI1 exoribonuclease 2				Messenger RNA biogenesis	Hydrolases
MS3_00002277.2	K18417	ERI1 exoribonuclease 2				Messenger RNA biogenesis	Hydrolases
MS3_00002278.1	K23029	EF-hand domain-containing protein 1				Cytoskeleton proteins
MS3_00002283.1	K01001	UDP-N-acetylglucosamine--dolichyl-phosphate N-acetylglucosaminephosphotransferase	Metabolism	Glycan biosynthesis and metabolism	N-Glycan biosynthesis		Transferases
MS3_00002284.1	K05186	gamma-aminobutyric acid receptor subunit gamma	Organismal Systems;Environmental Information Processing	Nervous system;Signaling molecules and interaction	GABAergic synapse;Retrograde endocannabinoid signaling;Neuroactive ligand-receptor interaction
MS3_00002284.2	K05186	gamma-aminobutyric acid receptor subunit gamma	Organismal Systems;Environmental Information Processing	Nervous system;Signaling molecules and interaction	GABAergic synapse;Retrograde endocannabinoid signaling;Neuroactive ligand-receptor interaction
MS3_00002286.1	K04194	cholecystokinin A receptor	Organismal Systems;Environmental Information Processing	Signal transduction;Signaling molecules and interaction;Digestive system;Endocrine system	Pancreatic secretion;Neuroactive ligand-receptor interaction;Calcium signaling pathway;Insulin secretion
MS3_00002287.1	K07950	ADP-ribosylation factor-like protein 5B				GTP-binding proteins
MS3_00002288.1	K07901	Ras-related protein Rab-8A	Cellular Processes;Organismal Systems;Environmental Information Processing	Cellular community;Transport and catabolism;Signal transduction;Digestive system	Pancreatic secretion;Autophagy;Endocytosis;AMPK signaling pathway;Tight junction
MS3_00002290.1	K23588	protein AF-17/10				Chromosome and associated proteins
MS3_00002291.1	K16459	centrosomal protein CEP120				Chromosome and associated proteins
MS3_00002292.1	K04482	DNA repair protein RAD51	Genetic Information Processing	Replication and repair	Fanconi anemia pathway;Homologous recombination
MS3_00002292.2	K04482	DNA repair protein RAD51	Genetic Information Processing	Replication and repair	Fanconi anemia pathway;Homologous recombination
MS3_00002293.1	K20160	DENN domain-containing protein 1				Membrane trafficking
MS3_00002293.2	K20160	DENN domain-containing protein 1				Membrane trafficking
MS3_00002293.3	K20160	DENN domain-containing protein 1				Membrane trafficking
MS3_00002294.1	K17261	adenylyl cyclase-associated protein				Membrane trafficking
MS3_00002294.2	K05289	GPI-anchor transamidase subunit GAA1	Metabolism	Glycan biosynthesis and metabolism	Glycosylphosphatidylinositol (GPI)-anchor biosynthesis
MS3_00002294.3	K17261	adenylyl cyclase-associated protein				Membrane trafficking
MS3_00002296.1	K05941	glutathione gamma-glutamylcysteinyltransferase					Transferases
MS3_00002299.2	K09264	MADS-box transcription factor, plant				Transcription factors
MS3_00002300.1	K16498	protocadherin delta 1				Protein phosphatases and associated proteins
MS3_00002302.1	K04352	Ras GTPase-activating protein 1	Organismal Systems;Environmental Information Processing	Signal transduction;Development and regeneration	MAPK signaling pathway;Ras signaling pathway;Axon guidance
MS3_00002304.1	K04305	Epstein-Barr virus induced gene 2				G protein-coupled receptors
MS3_00002306.1	K01697	cystathionine beta-synthase	Metabolism	Amino acid metabolism	Glycine, serine and threonine metabolism;Cysteine and methionine metabolism		Lyases
MS3_00002306.2	K01697	cystathionine beta-synthase	Metabolism	Amino acid metabolism	Glycine, serine and threonine metabolism;Cysteine and methionine metabolism		Lyases
MS3_00002308.1	K00710	polypeptide N-acetylgalactosaminyltransferase	Metabolism	Glycan biosynthesis and metabolism	Mucin type O-glycan biosynthesis;Other types of O-glycan biosynthesis		Transferases
MS3_00002309.1	K18529	kinase suppressor of Ras 2	Environmental Information Processing	Signal transduction	MAPK signaling pathway;Ras signaling pathway		Transferases
MS3_00002310.1	K16641	hepatoma-derived growth factor				Glycosaminoglycan binding proteins
MS3_00002311.1	K10418	dynein light chain LC8-type	Organismal Systems	Excretory system	Vasopressin-regulated water reabsorption
MS3_00002313.1	K01409	N6-L-threonylcarbamoyladenine synthase				Transfer RNA biogenesis	Transferases
MS3_00002313.2	K01409	N6-L-threonylcarbamoyladenine synthase				Transfer RNA biogenesis	Transferases
MS3_00002316.1	K10418	dynein light chain LC8-type	Organismal Systems	Excretory system	Vasopressin-regulated water reabsorption
MS3_00002319.1	K11259	acetolactate synthase-like protein					Transferases
MS3_00002319.2	K11259	acetolactate synthase-like protein					Transferases
MS3_00002321.2	K00889	1-phosphatidylinositol-4-phosphate 5-kinase	Cellular Processes;Organismal Systems;Environmental Information Processing;Metabolism	Cellular community;Cell motility;Carbohydrate metabolism;Immune system;Transport and catabolism;Signal transduction	Mitophagy;MAPK signaling pathway;Focal adhesion;Endocytosis;Phosphatidylinositol signaling system;Phospholipase D signaling pathway;Regulation of actin cytoskeleton;Fc gamma R-mediated phagocytosis;Inositol phosphate metabolism		Transferases
MS3_00002322.1	K15076	elongin-A				DNA repair and recombination proteins
MS3_00002322.2	K15076	elongin-A				DNA repair and recombination proteins
MS3_00002327.1	K03934	NADH dehydrogenase (ubiquinone) Fe-S protein 1	Organismal Systems;Metabolism	Nervous system;Environmental adaptation;Energy metabolism	Oxidative phosphorylation;Thermogenesis;Retrograde endocannabinoid signaling		Translocases
MS3_00002328.1	K02599	Notch 1	Organismal Systems;Environmental Information Processing	Immune system;Signal transduction;Endocrine system;Development and regeneration	Dorso-ventral axis formation;Notch signaling pathway;Thyroid hormone signaling pathway;Axon regeneration;Th1 and Th2 cell differentiation
MS3_00002329.1	K15121	solute carrier family 25, member 44				Transporters
MS3_00002330.1	K01076	abhydrolase domain-containing protein 17				Peptidases and inhibitors	Hydrolases
MS3_00002335.1	K22184	bromodomain-containing protein 9				Chromosome and associated proteins
MS3_00002337.1	K04955	hyperpolarization activated cyclic nucleotide-gated potassium channel 2	Organismal Systems;Environmental Information Processing	Signal transduction;Endocrine system	cAMP signaling pathway;GnRH secretion
MS3_00002339.1	K13122	protein FRG1				Spliceosome
MS3_00002339.2	K13122	protein FRG1				Spliceosome
MS3_00002340.1	K15603	transcription factor 4/12				Transcription factors
MS3_00002340.2	K15603	transcription factor 4/12				Transcription factors
MS3_00002341.1	K00784	ribonuclease Z	Genetic Information Processing	Translation	RNA transport		Hydrolases
MS3_00002342.1	K04699	suppressor of cytokine signaling 6/7	Organismal Systems;Environmental Information Processing	Signal transduction;Endocrine system	JAK-STAT signaling pathway;Prolactin signaling pathway
MS3_00002342.2	K04699	suppressor of cytokine signaling 6/7	Organismal Systems;Environmental Information Processing	Signal transduction;Endocrine system	JAK-STAT signaling pathway;Prolactin signaling pathway
MS3_00002344.1	K02375	frizzled 5/8	Cellular Processes;Organismal Systems;Environmental Information Processing	Cellular community;Signal transduction;Endocrine system	Melanogenesis;mTOR signaling pathway;Hippo signaling pathway;Signaling pathways regulating pluripotency of stem cells;Wnt signaling pathway
MS3_00002344.2	K02375	frizzled 5/8	Cellular Processes;Organismal Systems;Environmental Information Processing	Cellular community;Signal transduction;Endocrine system	Melanogenesis;mTOR signaling pathway;Hippo signaling pathway;Signaling pathways regulating pluripotency of stem cells;Wnt signaling pathway
MS3_00002345.1	K08821	cyclin-dependent kinase 14					Transferases
MS3_00002349.1	K17353	tetraspanin-18
MS3_00002349.2	K17353	tetraspanin-18
MS3_00002350.1	K23291	iporin				Membrane trafficking
MS3_00002352.1	K17820	ATP-dependent RNA helicase DHX33	Organismal Systems	Immune system	NOD-like receptor signaling pathway		Hydrolases
MS3_00002352.2	K17820	ATP-dependent RNA helicase DHX33	Organismal Systems	Immune system	NOD-like receptor signaling pathway		Hydrolases
MS3_00002352.3	K17820	ATP-dependent RNA helicase DHX33	Organismal Systems	Immune system	NOD-like receptor signaling pathway		Hydrolases
MS3_00002353.1	K03036	26S proteasome regulatory subunit N6	Genetic Information Processing	Folding, sorting and degradation	Proteasome
MS3_00002353.2	K03036	26S proteasome regulatory subunit N6	Genetic Information Processing	Folding, sorting and degradation	Proteasome
MS3_00002353.3	K03036	26S proteasome regulatory subunit N6	Genetic Information Processing	Folding, sorting and degradation	Proteasome
MS3_00002355.1	K05643	ATP-binding cassette, subfamily A (ABC1), member 3	Environmental Information Processing	Membrane transport	ABC transporters
MS3_00002356.1	K14326	regulator of nonsense transcripts 1	Genetic Information Processing	Translation	RNA transport;mRNA surveillance pathway		Hydrolases
MS3_00002356.2	K14326	regulator of nonsense transcripts 1	Genetic Information Processing	Translation	RNA transport;mRNA surveillance pathway		Hydrolases
MS3_00002357.2	K08804	serine/threonine kinase 17				Protein kinases	Transferases
MS3_00002360.1	K13517	lysophospholipid acyltransferase 1/2	Metabolism	Lipid metabolism	Glycerolipid metabolism;Glycerophospholipid metabolism		Transferases
MS3_00002360.2	K13517	lysophospholipid acyltransferase 1/2	Metabolism	Lipid metabolism	Glycerolipid metabolism;Glycerophospholipid metabolism		Transferases
MS3_00002360.3	K13517	lysophospholipid acyltransferase 1/2	Metabolism	Lipid metabolism	Glycerolipid metabolism;Glycerophospholipid metabolism		Transferases
MS3_00002361.1	K23880	reticulophagy regulator				Membrane trafficking
MS3_00002361.2	K23880	reticulophagy regulator				Membrane trafficking
MS3_00002362.1	K18588	coenzyme Q-binding protein COQ10
MS3_00002362.2	K18588	coenzyme Q-binding protein COQ10
MS3_00002365.1	K13855	solute carrier family 4 (anion exchanger), member 2	Organismal Systems	Digestive system	Pancreatic secretion;Salivary secretion;Gastric acid secretion;Bile secretion
MS3_00002365.2	K13855	solute carrier family 4 (anion exchanger), member 2	Organismal Systems	Digestive system	Pancreatic secretion;Salivary secretion;Gastric acid secretion;Bile secretion
MS3_00002367.1	K06846	lymphocyte antigen 6 complex locus protein D/E/F/G6/H				Glycosylphosphatidylinositol (GPI)-anchored proteins
MS3_00002370.1	K15444	tRNA (uracil-5-)-methyltransferase TRM9				Transfer RNA biogenesis	Transferases
MS3_00002370.2	K15444	tRNA (uracil-5-)-methyltransferase TRM9				Transfer RNA biogenesis	Transferases
MS3_00002370.3	K15444	tRNA (uracil-5-)-methyltransferase TRM9				Transfer RNA biogenesis	Transferases
MS3_00002370.4	K15444	tRNA (uracil-5-)-methyltransferase TRM9				Transfer RNA biogenesis	Transferases
MS3_00002372.1	K11833	ubiquitin carboxyl-terminal hydrolase 2				Peptidases and inhibitors	Hydrolases
MS3_00002372.2	K11833	ubiquitin carboxyl-terminal hydrolase 2				Peptidases and inhibitors	Hydrolases
MS3_00002374.1	K24242	cytosolic 5'-nucleotidase 3	Metabolism	Nucleotide metabolism	Pyrimidine metabolism;Purine metabolism		Hydrolases
MS3_00002374.2	K24242	cytosolic 5'-nucleotidase 3	Metabolism	Nucleotide metabolism	Pyrimidine metabolism;Purine metabolism		Hydrolases
MS3_00002374.4	K24242	cytosolic 5'-nucleotidase 3	Metabolism	Nucleotide metabolism	Pyrimidine metabolism;Purine metabolism		Hydrolases
MS3_00002376.1	K14307	nucleoporin p58/p45	Genetic Information Processing	Translation	RNA transport
MS3_00002376.2	K14307	nucleoporin p58/p45	Genetic Information Processing	Translation	RNA transport
MS3_00002377.1	K17710	pentatricopeptide repeat domain-containing protein 1				Transfer RNA biogenesis
MS3_00002377.2	K17710	pentatricopeptide repeat domain-containing protein 1				Transfer RNA biogenesis
MS3_00002377.3	K17710	pentatricopeptide repeat domain-containing protein 1				Transfer RNA biogenesis
MS3_00002378.1	K14319	Ran GTPase-activating protein 1	Genetic Information Processing	Translation	RNA transport
MS3_00002378.2	K14319	Ran GTPase-activating protein 1	Genetic Information Processing	Translation	RNA transport
MS3_00002378.3	K14319	Ran GTPase-activating protein 1	Genetic Information Processing	Translation	RNA transport
MS3_00002381.1	K02963	small subunit ribosomal protein S18	Genetic Information Processing	Translation	Ribosome
MS3_00002381.2	K02963	small subunit ribosomal protein S18	Genetic Information Processing	Translation	Ribosome
MS3_00002382.1	K17605	serine/threonine-protein phosphatase 2A activator
MS3_00002382.2	K17605	serine/threonine-protein phosphatase 2A activator
MS3_00002383.1	K00683	glutaminyl-peptide cyclotransferase				Peptidases and inhibitors	Transferases
MS3_00002383.2	K00683	glutaminyl-peptide cyclotransferase				Peptidases and inhibitors	Transferases
MS3_00002384.1	K04863	voltage-dependent calcium channel beta-2	Organismal Systems;Environmental Information Processing	Signal transduction;Circulatory system;Endocrine system	MAPK signaling pathway;Oxytocin signaling pathway;Cardiac muscle contraction;Adrenergic signaling in cardiomyocytes
MS3_00002384.2	K04863	voltage-dependent calcium channel beta-2	Organismal Systems;Environmental Information Processing	Signal transduction;Circulatory system;Endocrine system	MAPK signaling pathway;Oxytocin signaling pathway;Cardiac muscle contraction;Adrenergic signaling in cardiomyocytes
MS3_00002386.1	K14824	ribosome biogenesis protein ERB1				Ribosome biogenesis
MS3_00002387.1	K20283	golgin subfamily A member 4				Membrane trafficking
MS3_00002390.1	K08678	UDP-glucuronate decarboxylase	Metabolism	Carbohydrate metabolism	Amino sugar and nucleotide sugar metabolism		Lyases
MS3_00002390.2	K08678	UDP-glucuronate decarboxylase	Metabolism	Carbohydrate metabolism	Amino sugar and nucleotide sugar metabolism		Lyases
MS3_00002391.1	K17914	kinesin family member 13				Cytoskeleton proteins
MS3_00002392.1	K03858	phosphatidylinositol N-acetylglucosaminyltransferase subunit H	Metabolism	Glycan biosynthesis and metabolism	Glycosylphosphatidylinositol (GPI)-anchor biosynthesis
MS3_00002392.2	K03858	phosphatidylinositol N-acetylglucosaminyltransferase subunit H	Metabolism	Glycan biosynthesis and metabolism	Glycosylphosphatidylinositol (GPI)-anchor biosynthesis
MS3_00002394.1	K10382	dystonin				Cytoskeleton proteins
MS3_00002396.1	K05186	gamma-aminobutyric acid receptor subunit gamma	Organismal Systems;Environmental Information Processing	Nervous system;Signaling molecules and interaction	GABAergic synapse;Retrograde endocannabinoid signaling;Neuroactive ligand-receptor interaction
MS3_00002396.2	K05186	gamma-aminobutyric acid receptor subunit gamma	Organismal Systems;Environmental Information Processing	Nervous system;Signaling molecules and interaction	GABAergic synapse;Retrograde endocannabinoid signaling;Neuroactive ligand-receptor interaction
MS3_00002398.1	K18437	high affinity cAMP-specific and IBMX-insensitive 3',5'-cyclic phosphodiesterase 8	Organismal Systems;Metabolism	Nucleotide metabolism;Endocrine system	Purine metabolism;Cortisol synthesis and secretion		Hydrolases
MS3_00002398.2	K18437	high affinity cAMP-specific and IBMX-insensitive 3',5'-cyclic phosphodiesterase 8	Organismal Systems;Metabolism	Nucleotide metabolism;Endocrine system	Purine metabolism;Cortisol synthesis and secretion		Hydrolases
MS3_00002399.1	K14035	nuclear receptor subfamily 1 group I	Organismal Systems	Aging	Longevity regulating pathway
MS3_00002400.1	K15115	solute carrier family 25 (mitochondrial folate transporter), member 32				Transporters
MS3_00002400.2	K15115	solute carrier family 25 (mitochondrial folate transporter), member 32				Transporters
MS3_00002401.1	K10373	tropomyosin 1	Organismal Systems	Circulatory system	Cardiac muscle contraction;Adrenergic signaling in cardiomyocytes
MS3_00002402.1	K21889	Bax inhibitor 1
MS3_00002403.1	K08824	cyclin-dependent kinase-like				Protein kinases	Transferases
MS3_00002404.1	K06535	basigin				Exosome
MS3_00002404.2	K06535	basigin				Exosome
MS3_00002406.1	K06497	CD63 antigen	Cellular Processes	Transport and catabolism	Lysosome
MS3_00002407.1	K06489	CD53 antigen				Exosome
MS3_00002407.2	K06497	CD63 antigen	Cellular Processes	Transport and catabolism	Lysosome
MS3_00002409.1	K06497	CD63 antigen	Cellular Processes	Transport and catabolism	Lysosome
MS3_00002410.1	K06497	CD63 antigen	Cellular Processes	Transport and catabolism	Lysosome
MS3_00002410.2	K06497	CD63 antigen	Cellular Processes	Transport and catabolism	Lysosome
MS3_00002410.3	K06497	CD63 antigen	Cellular Processes	Transport and catabolism	Lysosome
MS3_00002410.4	K06497	CD63 antigen	Cellular Processes	Transport and catabolism	Lysosome
MS3_00002411.1	K06537	CD151 antigen				CD molecules
MS3_00002411.2	K06537	CD151 antigen				CD molecules
MS3_00002412.1	K06537	CD151 antigen				CD molecules
MS3_00002414.1	K17935	sorting nexin-29
MS3_00002415.1	K06537	CD151 antigen				CD molecules
MS3_00002415.2	K06537	CD151 antigen				CD molecules
MS3_00002416.1	K06497	CD63 antigen	Cellular Processes	Transport and catabolism	Lysosome
MS3_00002417.1	K06497	CD63 antigen	Cellular Processes	Transport and catabolism	Lysosome
MS3_00002417.2	K06497	CD63 antigen	Cellular Processes	Transport and catabolism	Lysosome
MS3_00002417.3	K06497	CD63 antigen	Cellular Processes	Transport and catabolism	Lysosome
MS3_00002417.4	K06497	CD63 antigen	Cellular Processes	Transport and catabolism	Lysosome
MS3_00002417.5	K06497	CD63 antigen	Cellular Processes	Transport and catabolism	Lysosome
MS3_00002417.6	K06497	CD63 antigen	Cellular Processes	Transport and catabolism	Lysosome
MS3_00002417.7	K06497	CD63 antigen	Cellular Processes	Transport and catabolism	Lysosome
MS3_00002417.8	K06497	CD63 antigen	Cellular Processes	Transport and catabolism	Lysosome
MS3_00002419.1	K06497	CD63 antigen	Cellular Processes	Transport and catabolism	Lysosome
MS3_00002420.1	K06497	CD63 antigen	Cellular Processes	Transport and catabolism	Lysosome
MS3_00002422.1	K03691	peptide-O-fucosyltransferase	Metabolism	Glycan biosynthesis and metabolism	Other types of O-glycan biosynthesis		Transferases
MS3_00002423.1	K19882	O-palmitoleoyl-L-serine hydrolase	Environmental Information Processing	Signal transduction	Wnt signaling pathway		Hydrolases
MS3_00002424.1	K08835	serine/threonine-protein kinase OSR1/STK39				Protein kinases	Transferases
MS3_00002424.2	K08835	serine/threonine-protein kinase OSR1/STK39				Protein kinases	Transferases
MS3_00002425.1	K01107	inositol polyphosphate 1-phosphatase	Environmental Information Processing;Metabolism	Carbohydrate metabolism;Signal transduction	Phosphatidylinositol signaling system;Inositol phosphate metabolism		Hydrolases
MS3_00002426.1	K13207	CUG-BP- and ETR3-like factor				Spliceosome
MS3_00002426.2	K13207	CUG-BP- and ETR3-like factor				Spliceosome
MS3_00002426.3	K13207	CUG-BP- and ETR3-like factor				Spliceosome
MS3_00002427.1	K14025	selenoprotein S	Genetic Information Processing	Folding, sorting and degradation	Protein processing in endoplasmic reticulum
MS3_00002427.2	K14025	selenoprotein S	Genetic Information Processing	Folding, sorting and degradation	Protein processing in endoplasmic reticulum
MS3_00002428.1	K12835	ATP-dependent RNA helicase DDX42	Genetic Information Processing	Transcription	Spliceosome		Hydrolases
MS3_00002428.2	K12835	ATP-dependent RNA helicase DDX42	Genetic Information Processing	Transcription	Spliceosome		Hydrolases
MS3_00002429.1	K02975	small subunit ribosomal protein S25e	Genetic Information Processing	Translation	Ribosome
MS3_00002429.2	K00327	NADPH-ferrihemoprotein reductase					Oxidoreductases
MS3_00002430.1	K06497	CD63 antigen	Cellular Processes	Transport and catabolism	Lysosome
MS3_00002435.1	K12812	ATP-dependent RNA helicase UAP56/SUB2	Genetic Information Processing	Translation;Transcription	RNA transport;Spliceosome;mRNA surveillance pathway		Hydrolases
MS3_00002435.2	K12812	ATP-dependent RNA helicase UAP56/SUB2	Genetic Information Processing	Translation;Transcription	RNA transport;Spliceosome;mRNA surveillance pathway		Hydrolases
MS3_00002435.3	K12812	ATP-dependent RNA helicase UAP56/SUB2	Genetic Information Processing	Translation;Transcription	RNA transport;Spliceosome;mRNA surveillance pathway		Hydrolases
MS3_00002435.4	K12812	ATP-dependent RNA helicase UAP56/SUB2	Genetic Information Processing	Translation;Transcription	RNA transport;Spliceosome;mRNA surveillance pathway		Hydrolases
MS3_00002437.10	K01369	legumain	Cellular Processes;Organismal Systems	Immune system;Transport and catabolism	Antigen processing and presentation;Lysosome		Hydrolases
MS3_00002437.1	K01369	legumain	Cellular Processes;Organismal Systems	Immune system;Transport and catabolism	Antigen processing and presentation;Lysosome		Hydrolases
MS3_00002437.2	K01369	legumain	Cellular Processes;Organismal Systems	Immune system;Transport and catabolism	Antigen processing and presentation;Lysosome		Hydrolases
MS3_00002437.3	K01369	legumain	Cellular Processes;Organismal Systems	Immune system;Transport and catabolism	Antigen processing and presentation;Lysosome		Hydrolases
MS3_00002437.4	K01369	legumain	Cellular Processes;Organismal Systems	Immune system;Transport and catabolism	Antigen processing and presentation;Lysosome		Hydrolases
MS3_00002437.5	K01369	legumain	Cellular Processes;Organismal Systems	Immune system;Transport and catabolism	Antigen processing and presentation;Lysosome		Hydrolases
MS3_00002437.6	K01369	legumain	Cellular Processes;Organismal Systems	Immune system;Transport and catabolism	Antigen processing and presentation;Lysosome		Hydrolases
MS3_00002437.7	K01369	legumain	Cellular Processes;Organismal Systems	Immune system;Transport and catabolism	Antigen processing and presentation;Lysosome		Hydrolases
MS3_00002437.8	K01369	legumain	Cellular Processes;Organismal Systems	Immune system;Transport and catabolism	Antigen processing and presentation;Lysosome		Hydrolases
MS3_00002437.9	K01369	legumain	Cellular Processes;Organismal Systems	Immune system;Transport and catabolism	Antigen processing and presentation;Lysosome		Hydrolases
MS3_00002438.1	K18040	tyrosine-protein phosphatase non-receptor type 23				Protein phosphatases and associated proteins	Hydrolases
MS3_00002439.1	K12844	U4/U6 small nuclear ribonucleoprotein PRP31	Genetic Information Processing	Transcription	Spliceosome
MS3_00002440.1	K14310	nuclear pore complex protein Nup205	Genetic Information Processing	Translation	RNA transport
MS3_00002442.1	K07151	dolichyl-diphosphooligosaccharide---protein glycosyltransferase	Genetic Information Processing;Metabolism	Glycan biosynthesis and metabolism;Folding, sorting and degradation	Various types of N-glycan biosynthesis;Protein processing in endoplasmic reticulum;N-Glycan biosynthesis		Transferases
MS3_00002442.2	K07151	dolichyl-diphosphooligosaccharide---protein glycosyltransferase	Genetic Information Processing;Metabolism	Glycan biosynthesis and metabolism;Folding, sorting and degradation	Various types of N-glycan biosynthesis;Protein processing in endoplasmic reticulum;N-Glycan biosynthesis		Transferases
MS3_00002442.3	K07151	dolichyl-diphosphooligosaccharide---protein glycosyltransferase	Genetic Information Processing;Metabolism	Glycan biosynthesis and metabolism;Folding, sorting and degradation	Various types of N-glycan biosynthesis;Protein processing in endoplasmic reticulum;N-Glycan biosynthesis		Transferases
MS3_00002442.4	K07151	dolichyl-diphosphooligosaccharide---protein glycosyltransferase	Genetic Information Processing;Metabolism	Glycan biosynthesis and metabolism;Folding, sorting and degradation	Various types of N-glycan biosynthesis;Protein processing in endoplasmic reticulum;N-Glycan biosynthesis		Transferases
MS3_00002443.1	K14010	translocating chain-associated membrane protein 1	Genetic Information Processing	Folding, sorting and degradation	Protein processing in endoplasmic reticulum
MS3_00002443.2	K14010	translocating chain-associated membrane protein 1	Genetic Information Processing	Folding, sorting and degradation	Protein processing in endoplasmic reticulum
MS3_00002444.2	K00031	isocitrate dehydrogenase	Cellular Processes;Metabolism	Carbohydrate metabolism;Transport and catabolism;Metabolism of other amino acids;Energy metabolism	Citrate cycle (TCA cycle);Glutathione metabolism;Peroxisome;Carbon fixation pathways in prokaryotes		Oxidoreductases
MS3_00002444.3	K00031	isocitrate dehydrogenase	Cellular Processes;Metabolism	Carbohydrate metabolism;Transport and catabolism;Metabolism of other amino acids;Energy metabolism	Citrate cycle (TCA cycle);Glutathione metabolism;Peroxisome;Carbon fixation pathways in prokaryotes		Oxidoreductases
MS3_00002444.4	K00031	isocitrate dehydrogenase	Cellular Processes;Metabolism	Carbohydrate metabolism;Transport and catabolism;Metabolism of other amino acids;Energy metabolism	Citrate cycle (TCA cycle);Glutathione metabolism;Peroxisome;Carbon fixation pathways in prokaryotes		Oxidoreductases
MS3_00002446.1	K02325	DNA polymerase epsilon subunit 2	Genetic Information Processing	Replication and repair	Nucleotide excision repair;DNA replication;Base excision repair		Transferases
MS3_00002453.1	K24226	cilia- and flagella-associated protein 65				Chromosome and associated proteins
MS3_00002453.2	K24226	cilia- and flagella-associated protein 65				Chromosome and associated proteins
MS3_00002454.1	K17080	prohibitin 1				Mitochondrial biogenesis
MS3_00002455.1	K00901	diacylglycerol kinase (ATP)	Organismal Systems;Environmental Information Processing;Metabolism	Lipid metabolism;Signal transduction;Development and regeneration	Glycerolipid metabolism;Phosphatidylinositol signaling system;Glycerophospholipid metabolism;Axon regeneration;Phospholipase D signaling pathway		Transferases
MS3_00002455.2	K00901	diacylglycerol kinase (ATP)	Organismal Systems;Environmental Information Processing;Metabolism	Lipid metabolism;Signal transduction;Development and regeneration	Glycerolipid metabolism;Phosphatidylinositol signaling system;Glycerophospholipid metabolism;Axon regeneration;Phospholipase D signaling pathway		Transferases
MS3_00002456.1	K04887	potassium voltage-gated channel Shaw-related subfamily C member 1				Ion channels
MS3_00002458.1	K02178	checkpoint serine/threonine-protein kinase	Cellular Processes;Organismal Systems	Cell growth and death;Endocrine system	Progesterone-mediated oocyte maturation;Meiosis;Cell cycle;Oocyte meiosis		Transferases
MS3_00002458.3	K17286	erythrocyte band 7 integral membrane protein				Exosome
MS3_00002459.2	K12827	splicing factor 3A subunit 3	Genetic Information Processing	Transcription	Spliceosome
MS3_00002460.1	K01368	cathepsin S	Cellular Processes;Organismal Systems	Immune system;Transport and catabolism;Cell growth and death	Antigen processing and presentation;Apoptosis;Lysosome;Phagosome		Hydrolases
MS3_00002461.1	K01408	insulysin					Hydrolases
MS3_00002463.1	K08175	MFS transporter, FHS family, Na+ dependent glucose transporter 1				Transporters
MS3_00002463.2	K08175	MFS transporter, FHS family, Na+ dependent glucose transporter 1				Transporters
MS3_00002463.3	K08175	MFS transporter, FHS family, Na+ dependent glucose transporter 1				Transporters
MS3_00002464.1	K01365	cathepsin L	Cellular Processes;Organismal Systems	Immune system;Transport and catabolism;Cell growth and death	Antigen processing and presentation;Autophagy;Apoptosis;Lysosome;Phagosome		Hydrolases
MS3_00002464.2	K01365	cathepsin L	Cellular Processes;Organismal Systems	Immune system;Transport and catabolism;Cell growth and death	Antigen processing and presentation;Autophagy;Apoptosis;Lysosome;Phagosome		Hydrolases
MS3_00002464.3	K01365	cathepsin L	Cellular Processes;Organismal Systems	Immune system;Transport and catabolism;Cell growth and death	Antigen processing and presentation;Autophagy;Apoptosis;Lysosome;Phagosome		Hydrolases
MS3_00002466.1	K08558	nuclear receptor subfamily 4 group A member 2	Organismal Systems	Endocrine system	Aldosterone synthesis and secretion;Parathyroid hormone synthesis, secretion and action
MS3_00002468.2	K08469	G protein-coupled receptor 158				G protein-coupled receptors
MS3_00002472.1	K00710	polypeptide N-acetylgalactosaminyltransferase	Metabolism	Glycan biosynthesis and metabolism	Mucin type O-glycan biosynthesis;Other types of O-glycan biosynthesis		Transferases
MS3_00002473.1	K11140	aminopeptidase N	Organismal Systems;Metabolism	Immune system;Metabolism of other amino acids;Endocrine system	Hematopoietic cell lineage;Glutathione metabolism;Renin-angiotensin system		Hydrolases
MS3_00002474.1	K01368	cathepsin S	Cellular Processes;Organismal Systems	Immune system;Transport and catabolism;Cell growth and death	Antigen processing and presentation;Apoptosis;Lysosome;Phagosome		Hydrolases
MS3_00002474.2	K01368	cathepsin S	Cellular Processes;Organismal Systems	Immune system;Transport and catabolism;Cell growth and death	Antigen processing and presentation;Apoptosis;Lysosome;Phagosome		Hydrolases
MS3_00002476.1	K15112	solute carrier family 25 (mitochondrial uncoupling protein), member 27				Transporters
MS3_00002476.2	K15112	solute carrier family 25 (mitochondrial uncoupling protein), member 27				Transporters
MS3_00002476.3	K15112	solute carrier family 25 (mitochondrial uncoupling protein), member 27				Transporters
MS3_00002479.1	K14618	cyanocobalamin reductase (cyanide-eliminating) / alkylcobalamin dealkylase	Organismal Systems	Digestive system	Vitamin digestion and absorption		Oxidoreductases
MS3_00002479.2	K14618	cyanocobalamin reductase (cyanide-eliminating) / alkylcobalamin dealkylase	Organismal Systems	Digestive system	Vitamin digestion and absorption		Oxidoreductases
MS3_00002484.1	K12384	lysosome membrane protein 2	Cellular Processes	Transport and catabolism	Lysosome
MS3_00002485.1	K17964	leucine-rich PPR motif-containing protein, mitochondrial				Mitochondrial biogenesis
MS3_00002485.2	K17964	leucine-rich PPR motif-containing protein, mitochondrial				Mitochondrial biogenesis
MS3_00002486.2	K17964	leucine-rich PPR motif-containing protein, mitochondrial				Mitochondrial biogenesis
MS3_00002486.3	K17964	leucine-rich PPR motif-containing protein, mitochondrial				Mitochondrial biogenesis
MS3_00002488.1	K01049	acetylcholinesterase	Organismal Systems;Metabolism	Lipid metabolism;Nervous system	Cholinergic synapse;Glycerophospholipid metabolism		Hydrolases
MS3_00002490.1	K20526	transgelin				Membrane trafficking
MS3_00002490.2	K20526	transgelin				Membrane trafficking
MS3_00002493.1	K23951	dymeclin				Membrane trafficking
MS3_00002493.2	K23951	dymeclin				Membrane trafficking
MS3_00002494.1	K10786	bone marrow proteoglycan
MS3_00002495.1	K06497	CD63 antigen	Cellular Processes	Transport and catabolism	Lysosome
MS3_00002495.2	K06497	CD63 antigen	Cellular Processes	Transport and catabolism	Lysosome
MS3_00002495.3	K06497	CD63 antigen	Cellular Processes	Transport and catabolism	Lysosome
MS3_00002496.1	K14530	ribonucleases P/MRP protein subunit RPP40	Genetic Information Processing	Translation	RNA transport;Ribosome biogenesis in eukaryotes		Hydrolases
MS3_00002501.1	K17095	annexin A7/11
MS3_00002502.1	K13168	splicing factor, arginine/serine-rich 16				Spliceosome
MS3_00002502.2	K13168	splicing factor, arginine/serine-rich 16				Spliceosome
MS3_00002502.3	K13168	splicing factor, arginine/serine-rich 16				Spliceosome
MS3_00002506.1	K13917	mRNA-capping enzyme	Genetic Information Processing	Translation	mRNA surveillance pathway		Transferases
MS3_00002509.1	K02132	F-type H+-transporting ATPase subunit alpha	Organismal Systems;Metabolism	Environmental adaptation;Energy metabolism	Oxidative phosphorylation;Thermogenesis
MS3_00002512.1	K22045	B-cell lymphoma/leukemia 11A				Transcription factors
MS3_00002514.1	K17255	Rab GDP dissociation inhibitor				Exosome
MS3_00002517.1	K16744	B9 domain-containing protein 1				Chromosome and associated proteins
MS3_00002529.1	K01074	palmitoyl-protein thioesterase	Cellular Processes;Metabolism	Lipid metabolism;Transport and catabolism	Lysosome;Fatty acid elongation		Hydrolases
MS3_00002529.2	K01074	palmitoyl-protein thioesterase	Cellular Processes;Metabolism	Lipid metabolism;Transport and catabolism	Lysosome;Fatty acid elongation		Hydrolases
MS3_00002530.1	K21456	glutathione synthase	Cellular Processes;Metabolism	Cell growth and death;Metabolism of other amino acids;Amino acid metabolism	Ferroptosis;Glutathione metabolism;Cysteine and methionine metabolism		Ligases
MS3_00002531.1	K10395	kinesin family member 4				Cytoskeleton proteins
MS3_00002531.2	K10395	kinesin family member 4				Cytoskeleton proteins
MS3_00002532.1	K06115	spectrin beta				Cytoskeleton proteins
MS3_00002534.1	K02211	cyclin-dependent kinase 9					Transferases
MS3_00002534.2	K02211	cyclin-dependent kinase 9					Transferases
MS3_00002535.1	K14388	solute carrier family 5 (sodium-coupled monocarboxylate transporter), member 8/12				Transporters
MS3_00002535.2	K14388	solute carrier family 5 (sodium-coupled monocarboxylate transporter), member 8/12				Transporters
MS3_00002535.3	K14388	solute carrier family 5 (sodium-coupled monocarboxylate transporter), member 8/12				Transporters
MS3_00002536.1	K11262	acetyl-CoA carboxylase / biotin carboxylase 1	Organismal Systems;Environmental Information Processing;Metabolism	Lipid metabolism;Biosynthesis of other secondary metabolites;Carbohydrate metabolism;Signal transduction;Endocrine system	Fatty acid biosynthesis;Aflatoxin biosynthesis;Propanoate metabolism;Pyruvate metabolism;Insulin signaling pathway;AMPK signaling pathway;Glucagon signaling pathway		Transferases
MS3_00002540.1	K14169	cytoplasmic tRNA 2-thiolation protein 2	Genetic Information Processing	Folding, sorting and degradation	Sulfur relay system
MS3_00002540.2	K14169	cytoplasmic tRNA 2-thiolation protein 2	Genetic Information Processing	Folding, sorting and degradation	Sulfur relay system
MS3_00002542.1	K02157	axin 1	Cellular Processes;Environmental Information Processing	Cellular community;Signal transduction	Hippo signaling pathway;Signaling pathways regulating pluripotency of stem cells;Wnt signaling pathway
MS3_00002543.1	K12852	116 kDa U5 small nuclear ribonucleoprotein component	Genetic Information Processing	Transcription	Spliceosome
MS3_00002547.1	K00995	CDP-diacylglycerol---glycerol-3-phosphate 3-phosphatidyltransferase	Metabolism	Lipid metabolism	Glycerophospholipid metabolism		Transferases
MS3_00002547.2	K13125	nitric oxide synthase-interacting protein				Spliceosome
MS3_00002548.1	K14213	Xaa-Pro dipeptidase				Peptidases and inhibitors	Hydrolases
MS3_00002548.2	K14213	Xaa-Pro dipeptidase				Peptidases and inhibitors	Hydrolases
MS3_00002548.3	K14213	Xaa-Pro dipeptidase				Peptidases and inhibitors	Hydrolases
MS3_00002551.1	K19530	junctophilin
MS3_00002554.1	K14564	nucleolar protein 56	Genetic Information Processing	Translation	Ribosome biogenesis in eukaryotes
MS3_00002554.2	K14564	nucleolar protein 56	Genetic Information Processing	Translation	Ribosome biogenesis in eukaryotes
MS3_00002554.3	K14564	nucleolar protein 56	Genetic Information Processing	Translation	Ribosome biogenesis in eukaryotes
MS3_00002556.1	K02503	histidine triad (HIT) family protein				Exosome
MS3_00002556.2	K02503	histidine triad (HIT) family protein				Exosome
MS3_00002557.1	K04491	transcription factor 7-like 2	Cellular Processes;Organismal Systems;Environmental Information Processing	Cellular community;Signal transduction;Endocrine system	Adherens junction;Melanogenesis;Hippo signaling pathway;Wnt signaling pathway
MS3_00002559.1	K03678	exosome complex component RRP45	Genetic Information Processing	Folding, sorting and degradation	RNA degradation
MS3_00002559.2	K03678	exosome complex component RRP45	Genetic Information Processing	Folding, sorting and degradation	RNA degradation
MS3_00002560.1	K23224	spermatogenesis-associated protein 6				Chromosome and associated proteins
MS3_00002561.1	K06670	cohesin complex subunit SCC1	Cellular Processes	Cell growth and death	Cell cycle
MS3_00002562.1	K07913	Ras-related protein Rab-26				Membrane trafficking
MS3_00002564.1	K22076	mitochondrial fission factor				Mitochondrial biogenesis
MS3_00002565.1	K16471	Fas-binding factor 1				Chromosome and associated proteins
MS3_00002565.2	K16471	Fas-binding factor 1				Chromosome and associated proteins
MS3_00002566.1	K00522	ferritin heavy chain	Cellular Processes;Organismal Systems	Cell growth and death;Digestive system	Mineral absorption;Ferroptosis;Necroptosis		Oxidoreductases
MS3_00002567.1	K04824	amiloride-sensitive sodium channel subunit alpha	Organismal Systems	Excretory system;Sensory system	Aldosterone-regulated sodium reabsorption;Taste transduction
MS3_00002568.1	K14380	four and a half LIM domains protein 2	Organismal Systems	Development and regeneration	Osteoclast differentiation
MS3_00002569.1	K06093	partitioning defective protein 6	Cellular Processes;Organismal Systems;Environmental Information Processing	Cellular community;Transport and catabolism;Signal transduction;Development and regeneration	Hippo signaling pathway;Endocytosis;Axon guidance;Tight junction;Rap1 signaling pathway
MS3_00002570.1	K00902	dolichol kinase	Metabolism	Glycan biosynthesis and metabolism	N-Glycan biosynthesis		Transferases
MS3_00002570.2	K00902	dolichol kinase	Metabolism	Glycan biosynthesis and metabolism	N-Glycan biosynthesis		Transferases
MS3_00002570.3	K00902	dolichol kinase	Metabolism	Glycan biosynthesis and metabolism	N-Glycan biosynthesis		Transferases
MS3_00002571.1	K13191	RNA-binding protein 16				Transcription machinery
MS3_00002572.1	K11778	ditrans,polycis-polyprenyl diphosphate synthase	Metabolism	Metabolism of terpenoids and polyketides	Terpenoid backbone biosynthesis		Transferases
MS3_00002572.2	K11778	ditrans,polycis-polyprenyl diphosphate synthase	Metabolism	Metabolism of terpenoids and polyketides	Terpenoid backbone biosynthesis		Transferases
MS3_00002573.1	K23581	transcription factor SOX4 (SOX group C)
MS3_00002575.1	K10277	lysine-specific demethylase 8				Chromosome and associated proteins	Oxidoreductases
MS3_00002579.1	K11343	MRG-binding protein				Chromosome and associated proteins
MS3_00002580.1	K11161	retinol dehydrogenase 13					Oxidoreductases
MS3_00002584.1	K10589	ubiquitin-protein ligase E3 C	Genetic Information Processing	Folding, sorting and degradation	Ubiquitin mediated proteolysis		Transferases
MS3_00002587.1	K05195	glycine receptor alpha-3	Environmental Information Processing	Signaling molecules and interaction	Neuroactive ligand-receptor interaction
MS3_00002589.1	K02514	heparan sulfate 6-O-sulfotransferase HS6ST1	Metabolism	Glycan biosynthesis and metabolism	Glycosaminoglycan biosynthesis		Transferases
MS3_00002590.1	K03010	DNA-directed RNA polymerase II subunit RPB2	Genetic Information Processing	Transcription	RNA polymerase		Transferases
MS3_00002593.3	K11270	chromosome transmission fidelity protein 8				Chromosome and associated proteins
MS3_00002594.1	K19028	6-phosphofructo-2-kinase / fructose-2,6-biphosphatase 1	Organismal Systems;Environmental Information Processing;Metabolism	Carbohydrate metabolism;Signal transduction;Endocrine system	Glucagon signaling pathway;Fructose and mannose metabolism;AMPK signaling pathway		Transferases
MS3_00002594.2	K19028	6-phosphofructo-2-kinase / fructose-2,6-biphosphatase 1	Organismal Systems;Environmental Information Processing;Metabolism	Carbohydrate metabolism;Signal transduction;Endocrine system	Glucagon signaling pathway;Fructose and mannose metabolism;AMPK signaling pathway		Transferases
MS3_00002595.1	K19788	obg-like ATPase 1				Chromosome and associated proteins
MS3_00002596.1	K03962	NADH dehydrogenase (ubiquinone) 1 beta subcomplex subunit 6	Organismal Systems;Metabolism	Nervous system;Environmental adaptation;Energy metabolism	Oxidative phosphorylation;Thermogenesis;Retrograde endocannabinoid signaling
MS3_00002596.2	K03962	NADH dehydrogenase (ubiquinone) 1 beta subcomplex subunit 6	Organismal Systems;Metabolism	Nervous system;Environmental adaptation;Energy metabolism	Oxidative phosphorylation;Thermogenesis;Retrograde endocannabinoid signaling
MS3_00002596.3	K03962	NADH dehydrogenase (ubiquinone) 1 beta subcomplex subunit 6	Organismal Systems;Metabolism	Nervous system;Environmental adaptation;Energy metabolism	Oxidative phosphorylation;Thermogenesis;Retrograde endocannabinoid signaling
MS3_00002596.4	K03962	NADH dehydrogenase (ubiquinone) 1 beta subcomplex subunit 6	Organismal Systems;Metabolism	Nervous system;Environmental adaptation;Energy metabolism	Oxidative phosphorylation;Thermogenesis;Retrograde endocannabinoid signaling
MS3_00002597.1	K12616	enhancer of mRNA-decapping protein 4	Genetic Information Processing	Folding, sorting and degradation	RNA degradation
MS3_00002597.2	K12616	enhancer of mRNA-decapping protein 4	Genetic Information Processing	Folding, sorting and degradation	RNA degradation
MS3_00002597.3	K12616	enhancer of mRNA-decapping protein 4	Genetic Information Processing	Folding, sorting and degradation	RNA degradation
MS3_00002601.1	K18798	peroxisome-assembly ATPase				Mitochondrial biogenesis	Hydrolases
MS3_00002601.2	K18798	peroxisome-assembly ATPase				Mitochondrial biogenesis	Hydrolases
MS3_00002601.3	K18798	peroxisome-assembly ATPase				Mitochondrial biogenesis	Hydrolases
MS3_00002602.1	K14416	elongation factor 1 alpha-like protein	Genetic Information Processing	Translation	mRNA surveillance pathway
MS3_00002602.2	K14416	elongation factor 1 alpha-like protein	Genetic Information Processing	Translation	mRNA surveillance pathway
MS3_00002602.3	K14416	elongation factor 1 alpha-like protein	Genetic Information Processing	Translation	mRNA surveillance pathway
MS3_00002603.1	K11375	elongator complex protein 4				Transfer RNA biogenesis
MS3_00002604.1	K12571	PAB-dependent poly(A)-specific ribonuclease subunit 2	Genetic Information Processing	Folding, sorting and degradation	RNA degradation		Hydrolases
MS3_00002605.1	K19882	O-palmitoleoyl-L-serine hydrolase	Environmental Information Processing	Signal transduction	Wnt signaling pathway		Hydrolases
MS3_00002605.2	K19882	O-palmitoleoyl-L-serine hydrolase	Environmental Information Processing	Signal transduction	Wnt signaling pathway		Hydrolases
MS3_00002608.1	K13212	RNA-binding protein Luc7-like 2				Spliceosome
MS3_00002608.2	K13212	RNA-binding protein Luc7-like 2				Spliceosome
MS3_00002608.3	K13212	RNA-binding protein Luc7-like 2				Spliceosome
MS3_00002609.1	K03955	NADH dehydrogenase (ubiquinone) 1 alpha/beta subcomplex 1, acyl-carrier protein	Organismal Systems;Metabolism	Nervous system;Environmental adaptation;Energy metabolism	Oxidative phosphorylation;Thermogenesis;Retrograde endocannabinoid signaling
MS3_00002610.1	K19676	intraflagellar transport protein 172				Chromosome and associated proteins
MS3_00002612.1	K19362	transmembrane protein 231				Chromosome and associated proteins
MS3_00002613.1	K04405	evolutionarily conserved signaling intermediate in Toll pathway	Environmental Information Processing	Signal transduction	MAPK signaling pathway
MS3_00002613.2	K04405	evolutionarily conserved signaling intermediate in Toll pathway	Environmental Information Processing	Signal transduction	MAPK signaling pathway
MS3_00002616.1	K13211	GC-rich sequence DNA-binding factor				Spliceosome
MS3_00002617.1	K13107	RNA-binding motif protein, X-linked 2				Spliceosome
MS3_00002617.2	K13107	RNA-binding motif protein, X-linked 2				Spliceosome
MS3_00002619.1	K06287	septum formation protein
MS3_00002619.2	K06287	septum formation protein
MS3_00002621.1	K01634	sphinganine-1-phosphate aldolase	Environmental Information Processing;Metabolism	Lipid metabolism;Signal transduction	Sphingolipid metabolism;Sphingolipid signaling pathway		Lyases
MS3_00002621.2	K01634	sphinganine-1-phosphate aldolase	Environmental Information Processing;Metabolism	Lipid metabolism;Signal transduction	Sphingolipid metabolism;Sphingolipid signaling pathway		Lyases
MS3_00002621.3	K01634	sphinganine-1-phosphate aldolase	Environmental Information Processing;Metabolism	Lipid metabolism;Signal transduction	Sphingolipid metabolism;Sphingolipid signaling pathway		Lyases
MS3_00002624.1	K03349	anaphase-promoting complex subunit 2	Cellular Processes;Organismal Systems;Genetic Information Processing	Cell growth and death;Folding, sorting and degradation;Endocrine system	Progesterone-mediated oocyte maturation;Meiosis;Cell cycle;Ubiquitin mediated proteolysis;Oocyte meiosis
MS3_00002624.2	K03349	anaphase-promoting complex subunit 2	Cellular Processes;Organismal Systems;Genetic Information Processing	Cell growth and death;Folding, sorting and degradation;Endocrine system	Progesterone-mediated oocyte maturation;Meiosis;Cell cycle;Ubiquitin mediated proteolysis;Oocyte meiosis
MS3_00002624.3	K03349	anaphase-promoting complex subunit 2	Cellular Processes;Organismal Systems;Genetic Information Processing	Cell growth and death;Folding, sorting and degradation;Endocrine system	Progesterone-mediated oocyte maturation;Meiosis;Cell cycle;Ubiquitin mediated proteolysis;Oocyte meiosis
MS3_00002625.2	K04564	superoxide dismutase, Fe-Mn family	Cellular Processes;Organismal Systems;Environmental Information Processing	Transport and catabolism;Signal transduction;Aging	MAPK signaling pathway;FoxO signaling pathway;Peroxisome;Longevity regulating pathway		Oxidoreductases
MS3_00002625.3	K04564	superoxide dismutase, Fe-Mn family	Cellular Processes;Organismal Systems;Environmental Information Processing	Transport and catabolism;Signal transduction;Aging	MAPK signaling pathway;FoxO signaling pathway;Peroxisome;Longevity regulating pathway		Oxidoreductases
MS3_00002626.1	K22858	protein JBTS26				Chromosome and associated proteins
MS3_00002628.1	K12492	ADP-ribosylation factor GTPase-activating protein 1	Cellular Processes	Transport and catabolism	Endocytosis
MS3_00002628.2	K12492	ADP-ribosylation factor GTPase-activating protein 1	Cellular Processes	Transport and catabolism	Endocytosis
MS3_00002628.3	K12492	ADP-ribosylation factor GTPase-activating protein 1	Cellular Processes	Transport and catabolism	Endocytosis
MS3_00002628.4	K12492	ADP-ribosylation factor GTPase-activating protein 1	Cellular Processes	Transport and catabolism	Endocytosis
MS3_00002629.1	K05688	PTEN induced putative kinase 1	Cellular Processes	Transport and catabolism	Mitophagy		Transferases
MS3_00002631.1	K06072	deoxyhypusine monooxygenase					Oxidoreductases
MS3_00002631.2	K04909	potassium voltage-gated channel Eag-related subfamily H member 6				Ion channels
MS3_00002633.1	K17286	erythrocyte band 7 integral membrane protein				Exosome
MS3_00002634.1	K02537	mitotic spindle assembly checkpoint protein MAD2	Cellular Processes;Organismal Systems	Cell growth and death;Endocrine system	Progesterone-mediated oocyte maturation;Meiosis;Cell cycle;Oocyte meiosis
MS3_00002634.2	K02537	mitotic spindle assembly checkpoint protein MAD2	Cellular Processes;Organismal Systems	Cell growth and death;Endocrine system	Progesterone-mediated oocyte maturation;Meiosis;Cell cycle;Oocyte meiosis
MS3_00002636.1	K04345	protein kinase A	Cellular Processes;Organismal Systems;Environmental Information Processing	Cellular community;Nervous system;Immune system;Transport and catabolism;Signal transduction;Excretory system;Circulatory system;Cell growth and death;Sensory system;Aging;Environmental adaptation;Digestive system;Endocrine system;Development and regeneration	Axon regeneration;GnRH signaling pathway;Insulin secretion;Inflammatory mediator regulation of TRP channels;Adrenergic signaling in cardiomyocytes;GABAergic synapse;Endocrine and other factor-regulated calcium reabsorption;Cholinergic synapse;Vascular smooth muscle contraction;Autophagy;Insulin signaling pathway;Thermogenesis;Oocyte meiosis;Chemokine signaling pathway;Taste transduction;Dopaminer…		Transferases
MS3_00002636.2	K04345	protein kinase A	Cellular Processes;Organismal Systems;Environmental Information Processing	Cellular community;Nervous system;Immune system;Transport and catabolism;Signal transduction;Excretory system;Circulatory system;Cell growth and death;Sensory system;Aging;Environmental adaptation;Digestive system;Endocrine system;Development and regeneration	Axon regeneration;GnRH signaling pathway;Insulin secretion;Inflammatory mediator regulation of TRP channels;Adrenergic signaling in cardiomyocytes;GABAergic synapse;Endocrine and other factor-regulated calcium reabsorption;Cholinergic synapse;Vascular smooth muscle contraction;Autophagy;Insulin signaling pathway;Thermogenesis;Oocyte meiosis;Chemokine signaling pathway;Taste transduction;Dopaminer…		Transferases
MS3_00002637.1	K10749	geminin				DNA replication proteins
MS3_00002641.1	K03250	translation initiation factor 3 subunit E	Genetic Information Processing	Translation	RNA transport
MS3_00002641.2	K03250	translation initiation factor 3 subunit E	Genetic Information Processing	Translation	RNA transport
MS3_00002642.1	K04351	Rap guanine nucleotide exchange factor 4	Organismal Systems;Environmental Information Processing	Immune system;Circulatory system;Signal transduction;Endocrine system	cAMP signaling pathway;Adrenergic signaling in cardiomyocytes;Phospholipase D signaling pathway;Insulin secretion;Rap1 signaling pathway;Leukocyte transendothelial migration
MS3_00002645.1	K08815	tau tubulin kinase				Protein kinases	Transferases
MS3_00002645.2	K08815	tau tubulin kinase				Protein kinases	Transferases
MS3_00002646.1	K23802	SAC3 family protein LENG8/THP3				Messenger RNA biogenesis
MS3_00002646.2	K23802	SAC3 family protein LENG8/THP3				Messenger RNA biogenesis
MS3_00002646.3	K23802	SAC3 family protein LENG8/THP3				Messenger RNA biogenesis
MS3_00002647.1	K15290	synaptotagmin-1	Organismal Systems	Nervous system	Synaptic vesicle cycle
MS3_00002651.1	K00463	indoleamine 2,3-dioxygenase	Metabolism	Amino acid metabolism	Tryptophan metabolism		Oxidoreductases
MS3_00002651.2	K00463	indoleamine 2,3-dioxygenase	Metabolism	Amino acid metabolism	Tryptophan metabolism		Oxidoreductases
MS3_00002651.3	K00463	indoleamine 2,3-dioxygenase	Metabolism	Amino acid metabolism	Tryptophan metabolism		Oxidoreductases
MS3_00002652.1	K00463	indoleamine 2,3-dioxygenase	Metabolism	Amino acid metabolism	Tryptophan metabolism		Oxidoreductases
MS3_00002654.1	K06530	CD109 antigen				Peptidases and inhibitors
MS3_00002655.1	K02893	large subunit ribosomal protein L23Ae	Genetic Information Processing	Translation	Ribosome
MS3_00002656.1	K24013	trimeric intracellular cation channel				Transporters
MS3_00002656.2	K24013	trimeric intracellular cation channel				Transporters
MS3_00002656.3	K24013	trimeric intracellular cation channel				Transporters
MS3_00002657.1	K16733	Rac GTPase-activating protein 1				Membrane trafficking
MS3_00002658.1	K10838	xeroderma pigmentosum group C-complementing protein	Genetic Information Processing	Replication and repair	Nucleotide excision repair
MS3_00002658.2	K15135	mediator of RNA polymerase II transcription subunit 18				Transcription machinery
MS3_00002660.1	K13095	splicing factor 1				Spliceosome
MS3_00002660.2	K13095	splicing factor 1				Spliceosome
MS3_00002663.1	K12736	peptidylprolyl isomerase domain and WD repeat-containing protein 1				Spliceosome	Isomerases
MS3_00002665.1	K20478	golgin subfamily B member 1				Membrane trafficking
MS3_00002665.2	K20478	golgin subfamily B member 1				Membrane trafficking
MS3_00002666.1	K16498	protocadherin delta 1				Protein phosphatases and associated proteins
MS3_00002666.2	K16498	protocadherin delta 1				Protein phosphatases and associated proteins
MS3_00002667.1	K13091	RNA-binding protein 23/39				Spliceosome
MS3_00002667.2	K13091	RNA-binding protein 23/39				Spliceosome
MS3_00002667.3	K13091	RNA-binding protein 23/39				Spliceosome
MS3_00002669.1	K02208	cyclin-dependent kinase 8/11				Protein kinases	Transferases
MS3_00002669.2	K02208	cyclin-dependent kinase 8/11				Protein kinases	Transferases
MS3_00002670.2	K03979	GTPase				Ribosome biogenesis	Hydrolases
MS3_00002670.3	K17966	transmembrane protein 70, mitochondrial				Mitochondrial biogenesis
MS3_00002670.4	K03979	GTPase				Ribosome biogenesis	Hydrolases
MS3_00002673.1	K12567	titin					Transferases
MS3_00002675.1	K04364	growth factor receptor-binding protein 2	Cellular Processes;Organismal Systems;Environmental Information Processing	Cellular community;Nervous system;Immune system;Signal transduction;Environmental adaptation;Endocrine system;Development and regeneration	Dorso-ventral axis formation;Estrogen signaling pathway;T cell receptor signaling pathway;Relaxin signaling pathway;mTOR signaling pathway;MAPK signaling pathway;JAK-STAT signaling pathway;Natural killer cell mediated cytotoxicity;Ras signaling pathway;Growth hormone synthesis, secretion and action;Signaling pathways regulating pluripotency of stem cells;Chemokine signaling pathway;Prolactin sign…
MS3_00002676.1	K21853	dedicator of cytokinesis protein 9/10/11				Membrane trafficking
MS3_00002676.3	K21853	dedicator of cytokinesis protein 9/10/11				Membrane trafficking
MS3_00002679.1	K15180	negative elongation factor B				Transcription machinery
MS3_00002679.2	K15180	negative elongation factor B				Transcription machinery
MS3_00002680.1	K02988	small subunit ribosomal protein S5	Genetic Information Processing	Translation	Ribosome
MS3_00002680.2	K02988	small subunit ribosomal protein S5	Genetic Information Processing	Translation	Ribosome
MS3_00002681.1	K23569	ER membrane protein complex subunit 8/9				Membrane trafficking
MS3_00002681.2	K23569	ER membrane protein complex subunit 8/9				Membrane trafficking
MS3_00002682.1	K14846	ribosome production factor 1				Ribosome biogenesis
MS3_00002682.2	K14846	ribosome production factor 1				Ribosome biogenesis
MS3_00002683.1	K10798	poly [ADP-ribose] polymerase 2/3/4	Cellular Processes;Organismal Systems;Genetic Information Processing	Replication and repair;Cell growth and death;Aging	Longevity regulating pathway;Base excision repair;Apoptosis		Transferases
MS3_00002683.2	K10798	poly [ADP-ribose] polymerase 2/3/4	Cellular Processes;Organismal Systems;Genetic Information Processing	Replication and repair;Cell growth and death;Aging	Longevity regulating pathway;Base excision repair;Apoptosis		Transferases
MS3_00002683.3	K10798	poly [ADP-ribose] polymerase 2/3/4	Cellular Processes;Organismal Systems;Genetic Information Processing	Replication and repair;Cell growth and death;Aging	Longevity regulating pathway;Base excision repair;Apoptosis		Transferases
MS3_00002685.1	K16599	tubulin polyglutamylase TTLL1				Cytoskeleton proteins	Ligases
MS3_00002688.2	K10846	DNA excision repair protein ERCC-5	Genetic Information Processing	Replication and repair	Nucleotide excision repair
MS3_00002689.1	K09528	DnaJ homolog subfamily C member 8				Spliceosome
MS3_00002689.2	K09528	DnaJ homolog subfamily C member 8				Spliceosome
MS3_00002689.3	K09528	DnaJ homolog subfamily C member 8				Spliceosome
MS3_00002691.1	K20303	trafficking protein particle complex subunit 4				Membrane trafficking
MS3_00002694.1	K00753	glycoprotein 3-alpha-L-fucosyltransferase	Metabolism	Glycan biosynthesis and metabolism	Various types of N-glycan biosynthesis		Transferases
MS3_00002695.1	K00753	glycoprotein 3-alpha-L-fucosyltransferase	Metabolism	Glycan biosynthesis and metabolism	Various types of N-glycan biosynthesis		Transferases
MS3_00002696.2	K00753	glycoprotein 3-alpha-L-fucosyltransferase	Metabolism	Glycan biosynthesis and metabolism	Various types of N-glycan biosynthesis		Transferases
MS3_00002697.1	K20071	Rho GTPase-activating protein 26				Membrane trafficking
MS3_00002698.1	K10615	E3 ubiquitin-protein ligase HERC4	Genetic Information Processing	Folding, sorting and degradation	Ubiquitin mediated proteolysis		Transferases
MS3_00002698.2	K10615	E3 ubiquitin-protein ligase HERC4	Genetic Information Processing	Folding, sorting and degradation	Ubiquitin mediated proteolysis		Transferases
MS3_00002699.1	K23562	ER membrane protein complex subunit 1				Membrane trafficking
MS3_00002701.1	K01872	alanyl-tRNA synthetase	Genetic Information Processing	Translation	Aminoacyl-tRNA biosynthesis		Ligases
MS3_00002701.2	K01872	alanyl-tRNA synthetase	Genetic Information Processing	Translation	Aminoacyl-tRNA biosynthesis		Ligases
MS3_00002702.1	K15085	solute carrier family 25, member 42				Transporters
MS3_00002702.2	K15085	solute carrier family 25, member 42				Transporters
MS3_00002702.3	K15085	solute carrier family 25, member 42				Transporters
MS3_00002704.1	K14721	DNA-directed RNA polymerase III subunit RPC5	Organismal Systems;Genetic Information Processing	Immune system;Transcription	RNA polymerase;Cytosolic DNA-sensing pathway
MS3_00002704.2	K14721	DNA-directed RNA polymerase III subunit RPC5	Organismal Systems;Genetic Information Processing	Immune system;Transcription	RNA polymerase;Cytosolic DNA-sensing pathway
MS3_00002704.3	K14721	DNA-directed RNA polymerase III subunit RPC5	Organismal Systems;Genetic Information Processing	Immune system;Transcription	RNA polymerase;Cytosolic DNA-sensing pathway
MS3_00002705.1	K21456	glutathione synthase	Cellular Processes;Metabolism	Cell growth and death;Metabolism of other amino acids;Amino acid metabolism	Ferroptosis;Glutathione metabolism;Cysteine and methionine metabolism		Ligases
MS3_00002705.2	K21456	glutathione synthase	Cellular Processes;Metabolism	Cell growth and death;Metabolism of other amino acids;Amino acid metabolism	Ferroptosis;Glutathione metabolism;Cysteine and methionine metabolism		Ligases
MS3_00002710.1	K16780	sjoegren syndrome nuclear autoantigen 1				Chromosome and associated proteins
MS3_00002712.1	K01074	palmitoyl-protein thioesterase	Cellular Processes;Metabolism	Lipid metabolism;Transport and catabolism	Lysosome;Fatty acid elongation		Hydrolases
MS3_00002712.2	K01074	palmitoyl-protein thioesterase	Cellular Processes;Metabolism	Lipid metabolism;Transport and catabolism	Lysosome;Fatty acid elongation		Hydrolases
MS3_00002713.1	K19177	dehydrodolichyl diphosphate syntase complex subunit NUS1	Metabolism	Metabolism of terpenoids and polyketides	Terpenoid backbone biosynthesis		Transferases
MS3_00002713.2	K19177	dehydrodolichyl diphosphate syntase complex subunit NUS1	Metabolism	Metabolism of terpenoids and polyketides	Terpenoid backbone biosynthesis		Transferases
MS3_00002713.3	K19177	dehydrodolichyl diphosphate syntase complex subunit NUS1	Metabolism	Metabolism of terpenoids and polyketides	Terpenoid backbone biosynthesis		Transferases
MS3_00002713.4	K19177	dehydrodolichyl diphosphate syntase complex subunit NUS1	Metabolism	Metabolism of terpenoids and polyketides	Terpenoid backbone biosynthesis		Transferases
MS3_00002714.1	K20029	palmitoyltransferase ZDHHC3/7/25				Membrane trafficking	Transferases
MS3_00002714.2	K20029	palmitoyltransferase ZDHHC3/7/25				Membrane trafficking	Transferases
MS3_00002714.3	K20029	palmitoyltransferase ZDHHC3/7/25				Membrane trafficking	Transferases
MS3_00002714.4	K20029	palmitoyltransferase ZDHHC3/7/25				Membrane trafficking	Transferases
MS3_00002715.1	K07198	5'-AMP-activated protein kinase, catalytic alpha subunit	Cellular Processes;Organismal Systems;Environmental Information Processing	Cellular community;Transport and catabolism;Signal transduction;Aging;Environmental adaptation;Endocrine system;Development and regeneration	mTOR signaling pathway;Apelin signaling pathway;Oxytocin signaling pathway;FoxO signaling pathway;Autophagy;Thermogenesis;Adipocytokine signaling pathway;Longevity regulating pathway;Insulin signaling pathway;Axon regeneration;AMPK signaling pathway;Glucagon signaling pathway;Circadian rhythm;Tight junction;PI3K-Akt signaling pathway		Transferases
MS3_00002715.2	K07198	5'-AMP-activated protein kinase, catalytic alpha subunit	Cellular Processes;Organismal Systems;Environmental Information Processing	Cellular community;Transport and catabolism;Signal transduction;Aging;Environmental adaptation;Endocrine system;Development and regeneration	mTOR signaling pathway;Apelin signaling pathway;Oxytocin signaling pathway;FoxO signaling pathway;Autophagy;Thermogenesis;Adipocytokine signaling pathway;Longevity regulating pathway;Insulin signaling pathway;Axon regeneration;AMPK signaling pathway;Glucagon signaling pathway;Circadian rhythm;Tight junction;PI3K-Akt signaling pathway		Transferases
MS3_00002716.2	K19657	nephrocystin-1				Chromosome and associated proteins
MS3_00002717.1	K21970	5-methylcytosine rRNA methyltransferase NSUN4				Ribosome biogenesis	Transferases
MS3_00002718.1	K20318	protein SYS1				Membrane trafficking
MS3_00002720.1	K10612	cullin 5	Genetic Information Processing	Folding, sorting and degradation	Ubiquitin mediated proteolysis
MS3_00002720.2	K10612	cullin 5	Genetic Information Processing	Folding, sorting and degradation	Ubiquitin mediated proteolysis
MS3_00002720.3	K10612	cullin 5	Genetic Information Processing	Folding, sorting and degradation	Ubiquitin mediated proteolysis
MS3_00002723.1	K04565	superoxide dismutase, Cu-Zn family	Cellular Processes;Organismal Systems	Transport and catabolism;Aging	Peroxisome;Longevity regulating pathway		Oxidoreductases
MS3_00002726.1	K10415	dynein intermediate chain, cytosolic	Cellular Processes;Organismal Systems	Transport and catabolism;Excretory system	Vasopressin-regulated water reabsorption;Phagosome
MS3_00002726.2	K10415	dynein intermediate chain, cytosolic	Cellular Processes;Organismal Systems	Transport and catabolism;Excretory system	Vasopressin-regulated water reabsorption;Phagosome
MS3_00002726.3	K10415	dynein intermediate chain, cytosolic	Cellular Processes;Organismal Systems	Transport and catabolism;Excretory system	Vasopressin-regulated water reabsorption;Phagosome
MS3_00002729.1	K04567	lysyl-tRNA synthetase, class II	Genetic Information Processing	Translation	Aminoacyl-tRNA biosynthesis		Ligases
MS3_00002730.1	K04567	lysyl-tRNA synthetase, class II	Genetic Information Processing	Translation	Aminoacyl-tRNA biosynthesis		Ligases
MS3_00002732.1	K15152	mediator of RNA polymerase II transcription subunit 21				Transcription machinery
MS3_00002732.2	K15152	mediator of RNA polymerase II transcription subunit 21				Transcription machinery
MS3_00002734.1	K23033	terminal nucleotidyltransferase 5A/B				Messenger RNA biogenesis	Transferases
MS3_00002737.1	K07967	beta-1,4-galactosyltransferase 2	Metabolism	Carbohydrate metabolism;Glycan biosynthesis and metabolism	Galactose metabolism;Glycosaminoglycan biosynthesis;Mannose type O-glycan biosynthesis;Various types of N-glycan biosynthesis;Other types of O-glycan biosynthesis;Glycosphingolipid biosynthesis;N-Glycan biosynthesis		Transferases
MS3_00002739.1	K15156	mediator of RNA polymerase II transcription subunit 14	Organismal Systems	Endocrine system	Thyroid hormone signaling pathway
MS3_00002741.1	K22940	protein YIPF1/2				Membrane trafficking
MS3_00002745.2	K13298	dual 3',5'-cyclic-AMP and -GMP phosphodiesterase 11	Metabolism	Nucleotide metabolism	Purine metabolism		Hydrolases
MS3_00002746.2	K13298	dual 3',5'-cyclic-AMP and -GMP phosphodiesterase 11	Metabolism	Nucleotide metabolism	Purine metabolism		Hydrolases
MS3_00002747.1	K13145	integrator complex subunit 8				Spliceosome
MS3_00002748.1	K18749	protein LSM14				Messenger RNA biogenesis
MS3_00002751.2	K00944	nucleoside-triphosphate--adenylate kinase	Metabolism	Nucleotide metabolism	Purine metabolism		Transferases
MS3_00002751.3	K00944	nucleoside-triphosphate--adenylate kinase	Metabolism	Nucleotide metabolism	Purine metabolism		Transferases
MS3_00002751.4	K00944	nucleoside-triphosphate--adenylate kinase	Metabolism	Nucleotide metabolism	Purine metabolism		Transferases
MS3_00002751.5	K00944	nucleoside-triphosphate--adenylate kinase	Metabolism	Nucleotide metabolism	Purine metabolism		Transferases
MS3_00002752.1	K01942	biotin---protein ligase	Metabolism	Metabolism of cofactors and vitamins	Biotin metabolism		Ligases
MS3_00002752.2	K01942	biotin---protein ligase	Metabolism	Metabolism of cofactors and vitamins	Biotin metabolism		Ligases
MS3_00002754.1	K03984	alpha-1-antitrypsin	Organismal Systems	Immune system	Complement and coagulation cascades
MS3_00002756.1	K19476	vacuolar protein sorting-associated protein IST1	Cellular Processes	Transport and catabolism	Endocytosis
MS3_00002759.1	K18666	activating signal cointegrator complex subunit 1
MS3_00002759.2	K18666	activating signal cointegrator complex subunit 1
MS3_00002760.1	K00844	hexokinase	Organismal Systems;Environmental Information Processing;Metabolism	Biosynthesis of other secondary metabolites;Carbohydrate metabolism;Signal transduction;Digestive system;Endocrine system	Galactose metabolism;Carbohydrate digestion and absorption;Streptomycin biosynthesis;HIF-1 signaling pathway;Starch and sucrose metabolism;Insulin signaling pathway;Amino sugar and nucleotide sugar metabolism;Glycolysis / Gluconeogenesis;Fructose and mannose metabolism;Neomycin, kanamycin and gentamicin biosynthesis		Transferases
MS3_00002762.1	K01889	phenylalanyl-tRNA synthetase alpha chain	Genetic Information Processing	Translation	Aminoacyl-tRNA biosynthesis		Ligases
MS3_00002765.1	K16473	intraflagellar transport protein 20				Chromosome and associated proteins
MS3_00002765.2	K16473	intraflagellar transport protein 20				Chromosome and associated proteins
MS3_00002766.1	K12470	SH3 domain-containing kinase-binding protein 1	Cellular Processes	Transport and catabolism	Endocytosis
MS3_00002766.3	K12470	SH3 domain-containing kinase-binding protein 1	Cellular Processes	Transport and catabolism	Endocytosis
MS3_00002767.1	K00710	polypeptide N-acetylgalactosaminyltransferase	Metabolism	Glycan biosynthesis and metabolism	Mucin type O-glycan biosynthesis;Other types of O-glycan biosynthesis		Transferases
MS3_00002767.2	K00710	polypeptide N-acetylgalactosaminyltransferase	Metabolism	Glycan biosynthesis and metabolism	Mucin type O-glycan biosynthesis;Other types of O-glycan biosynthesis		Transferases
MS3_00002767.3	K00710	polypeptide N-acetylgalactosaminyltransferase	Metabolism	Glycan biosynthesis and metabolism	Mucin type O-glycan biosynthesis;Other types of O-glycan biosynthesis		Transferases
MS3_00002768.1	K16532	centrosomal protein CEP72				Chromosome and associated proteins
MS3_00002768.2	K16532	centrosomal protein CEP72				Chromosome and associated proteins
MS3_00002771.1	K05704	tyrosine-protein kinase Src	Cellular Processes;Organismal Systems;Environmental Information Processing	Cellular community;Cell motility;Nervous system;Immune system;Transport and catabolism;Signal transduction;Sensory system;Endocrine system;Development and regeneration	Adherens junction;Estrogen signaling pathway;Mitophagy;Relaxin signaling pathway;GABAergic synapse;MAPK signaling pathway;C-type lectin receptor signaling pathway;Platelet activation;Inflammatory mediator regulation of TRP channels;Thyroid hormone signaling pathway;Chemokine signaling pathway;Oxytocin signaling pathway;ErbB signaling pathway;Prolactin signaling pathway;GnRH signaling pathway;Foca…		Transferases
MS3_00002771.2	K05704	tyrosine-protein kinase Src	Cellular Processes;Organismal Systems;Environmental Information Processing	Cellular community;Cell motility;Nervous system;Immune system;Transport and catabolism;Signal transduction;Sensory system;Endocrine system;Development and regeneration	Adherens junction;Estrogen signaling pathway;Mitophagy;Relaxin signaling pathway;GABAergic synapse;MAPK signaling pathway;C-type lectin receptor signaling pathway;Platelet activation;Inflammatory mediator regulation of TRP channels;Thyroid hormone signaling pathway;Chemokine signaling pathway;Oxytocin signaling pathway;ErbB signaling pathway;Prolactin signaling pathway;GnRH signaling pathway;Foca…		Transferases
MS3_00002774.1	K02175	beta-1,3-galactosyltransferase / beta-1,3-N-acetylglucosaminyltransferase	Organismal Systems	Development and regeneration	Dorso-ventral axis formation		Transferases
MS3_00002776.1	K09373	LIM homeobox protein 2/9				Transcription factors
MS3_00002777.1	K02175	beta-1,3-galactosyltransferase / beta-1,3-N-acetylglucosaminyltransferase	Organismal Systems	Development and regeneration	Dorso-ventral axis formation		Transferases
MS3_00002783.1	K14768	U3 small nucleolar RNA-associated protein 7				Ribosome biogenesis
MS3_00002785.1	K05035	solute carrier family 6 (neurotransmitter transporter, noradrenalin) member 2	Organismal Systems	Nervous system	Synaptic vesicle cycle
MS3_00002785.2	K05035	solute carrier family 6 (neurotransmitter transporter, noradrenalin) member 2	Organismal Systems	Nervous system	Synaptic vesicle cycle
MS3_00002785.3	K05035	solute carrier family 6 (neurotransmitter transporter, noradrenalin) member 2	Organismal Systems	Nervous system	Synaptic vesicle cycle
MS3_00002786.1	K12825	splicing factor 3A subunit 1	Genetic Information Processing	Transcription	Spliceosome
MS3_00002789.1	K12183	ESCRT-I complex subunit TSG101	Cellular Processes	Transport and catabolism	Endocytosis
MS3_00002789.2	K12183	ESCRT-I complex subunit TSG101	Cellular Processes	Transport and catabolism	Endocytosis
MS3_00002790.1	K13198	KH domain-containing, RNA-binding, signal transduction-associated protein 1				Spliceosome
MS3_00002790.2	K13198	KH domain-containing, RNA-binding, signal transduction-associated protein 1				Spliceosome
MS3_00002791.2	K05702	afadin	Cellular Processes;Organismal Systems;Environmental Information Processing	Cellular community;Immune system;Signal transduction	Adherens junction;cAMP signaling pathway;Ras signaling pathway;Leukocyte transendothelial migration;Tight junction;Rap1 signaling pathway
MS3_00002793.1	K20526	transgelin				Membrane trafficking
MS3_00002794.1	K08735	DNA mismatch repair protein MSH2	Genetic Information Processing	Replication and repair	Mismatch repair
MS3_00002794.2	K08735	DNA mismatch repair protein MSH2	Genetic Information Processing	Replication and repair	Mismatch repair
MS3_00002794.3	K08735	DNA mismatch repair protein MSH2	Genetic Information Processing	Replication and repair	Mismatch repair
MS3_00002794.4	K08735	DNA mismatch repair protein MSH2	Genetic Information Processing	Replication and repair	Mismatch repair
MS3_00002796.1	K10750	chromatin assembly factor 1 subunit A				Chromosome and associated proteins
MS3_00002796.2	K10750	chromatin assembly factor 1 subunit A				Chromosome and associated proteins
MS3_00002796.3	K10750	chromatin assembly factor 1 subunit A				Chromosome and associated proteins
MS3_00002796.4	K10750	chromatin assembly factor 1 subunit A				Chromosome and associated proteins
MS3_00002797.1	K04966	transient receptor potential cation channel subfamily C member 3	Organismal Systems	Development and regeneration	Axon guidance
MS3_00002798.1	K14947	epithelial splicing regulatory protein 1/2				Spliceosome
MS3_00002800.1	K19413	lysine-specific histone demethylase 1B				Chromosome and associated proteins	Oxidoreductases
MS3_00002801.1	K06559	lymphocyte antigen 75				Pattern recognition receptors
MS3_00002802.1	K00006	glycerol-3-phosphate dehydrogenase (NAD+)	Environmental Information Processing;Metabolism	Lipid metabolism;Signal transduction	MAPK signaling pathway;Glycerophospholipid metabolism		Oxidoreductases
MS3_00002802.2	K00006	glycerol-3-phosphate dehydrogenase (NAD+)	Environmental Information Processing;Metabolism	Lipid metabolism;Signal transduction	MAPK signaling pathway;Glycerophospholipid metabolism		Oxidoreductases
MS3_00002802.3	K00006	glycerol-3-phosphate dehydrogenase (NAD+)	Environmental Information Processing;Metabolism	Lipid metabolism;Signal transduction	MAPK signaling pathway;Glycerophospholipid metabolism		Oxidoreductases
MS3_00002802.4	K00006	glycerol-3-phosphate dehydrogenase (NAD+)	Environmental Information Processing;Metabolism	Lipid metabolism;Signal transduction	MAPK signaling pathway;Glycerophospholipid metabolism		Oxidoreductases
MS3_00002802.5	K00006	glycerol-3-phosphate dehydrogenase (NAD+)	Environmental Information Processing;Metabolism	Lipid metabolism;Signal transduction	MAPK signaling pathway;Glycerophospholipid metabolism		Oxidoreductases
MS3_00002802.6	K00006	glycerol-3-phosphate dehydrogenase (NAD+)	Environmental Information Processing;Metabolism	Lipid metabolism;Signal transduction	MAPK signaling pathway;Glycerophospholipid metabolism		Oxidoreductases
MS3_00002805.1	K10661	E3 ubiquitin-protein ligase MARCH6	Genetic Information Processing	Folding, sorting and degradation	Protein processing in endoplasmic reticulum		Transferases
MS3_00002805.2	K10661	E3 ubiquitin-protein ligase MARCH6	Genetic Information Processing	Folding, sorting and degradation	Protein processing in endoplasmic reticulum		Transferases
MS3_00002807.1	K02737	20S proteasome subunit beta 5	Genetic Information Processing	Folding, sorting and degradation	Proteasome		Hydrolases
MS3_00002807.2	K02737	20S proteasome subunit beta 5	Genetic Information Processing	Folding, sorting and degradation	Proteasome		Hydrolases
MS3_00002807.3	K12852	116 kDa U5 small nuclear ribonucleoprotein component	Genetic Information Processing	Transcription	Spliceosome
MS3_00002808.2	K13177	ATP-dependent RNA helicase DDX1				Spliceosome	Hydrolases
MS3_00002809.1	K05863	solute carrier family 25 (mitochondrial adenine nucleotide translocator), member 4/5/6/31	Cellular Processes;Environmental Information Processing	Signal transduction;Cell growth and death	cGMP-PKG signaling pathway;Necroptosis;Cellular senescence;Calcium signaling pathway
MS3_00002809.2	K05863	solute carrier family 25 (mitochondrial adenine nucleotide translocator), member 4/5/6/31	Cellular Processes;Environmental Information Processing	Signal transduction;Cell growth and death	cGMP-PKG signaling pathway;Necroptosis;Cellular senescence;Calcium signaling pathway
MS3_00002809.3	K05863	solute carrier family 25 (mitochondrial adenine nucleotide translocator), member 4/5/6/31	Cellular Processes;Environmental Information Processing	Signal transduction;Cell growth and death	cGMP-PKG signaling pathway;Necroptosis;Cellular senescence;Calcium signaling pathway
MS3_00002810.3	K18171	COX assembly mitochondrial protein 1				Mitochondrial biogenesis
MS3_00002810.4	K18171	COX assembly mitochondrial protein 1				Mitochondrial biogenesis
MS3_00002811.1	K19681	intraflagellar transport protein 52				Chromosome and associated proteins
MS3_00002811.2	K19681	intraflagellar transport protein 52				Chromosome and associated proteins
MS3_00002812.1	K13304	serum/glucocorticoid-regulated kinase 3	Environmental Information Processing	Signal transduction	FoxO signaling pathway;PI3K-Akt signaling pathway		Transferases
MS3_00002812.2	K13304	serum/glucocorticoid-regulated kinase 3	Environmental Information Processing	Signal transduction	FoxO signaling pathway;PI3K-Akt signaling pathway		Transferases
MS3_00002814.1	K12485	Rab11 family-interacting protein 3/4	Cellular Processes	Transport and catabolism	Endocytosis
MS3_00002814.2	K12485	Rab11 family-interacting protein 3/4	Cellular Processes	Transport and catabolism	Endocytosis
MS3_00002816.1	K05038	solute carrier family 6 (neurotransmitter transporter, glycine) member 5/9	Organismal Systems	Nervous system	Synaptic vesicle cycle
MS3_00002816.2	K05038	solute carrier family 6 (neurotransmitter transporter, glycine) member 5/9	Organismal Systems	Nervous system	Synaptic vesicle cycle
MS3_00002816.3	K05038	solute carrier family 6 (neurotransmitter transporter, glycine) member 5/9	Organismal Systems	Nervous system	Synaptic vesicle cycle
MS3_00002817.1	K05038	solute carrier family 6 (neurotransmitter transporter, glycine) member 5/9	Organismal Systems	Nervous system	Synaptic vesicle cycle
MS3_00002817.2	K05038	solute carrier family 6 (neurotransmitter transporter, glycine) member 5/9	Organismal Systems	Nervous system	Synaptic vesicle cycle
MS3_00002817.3	K05038	solute carrier family 6 (neurotransmitter transporter, glycine) member 5/9	Organismal Systems	Nervous system	Synaptic vesicle cycle
MS3_00002817.4	K05038	solute carrier family 6 (neurotransmitter transporter, glycine) member 5/9	Organismal Systems	Nervous system	Synaptic vesicle cycle
MS3_00002817.5	K05038	solute carrier family 6 (neurotransmitter transporter, glycine) member 5/9	Organismal Systems	Nervous system	Synaptic vesicle cycle
MS3_00002819.1	K18245	carbonic anhydrase 2	Organismal Systems;Metabolism	Excretory system;Digestive system;Energy metabolism	Pancreatic secretion;Nitrogen metabolism;Proximal tubule bicarbonate reclamation;Gastric acid secretion;Bile secretion;Collecting duct acid secretion		Lyases
MS3_00002819.2	K18245	carbonic anhydrase 2	Organismal Systems;Metabolism	Excretory system;Digestive system;Energy metabolism	Pancreatic secretion;Nitrogen metabolism;Proximal tubule bicarbonate reclamation;Gastric acid secretion;Bile secretion;Collecting duct acid secretion		Lyases
MS3_00002819.3	K18245	carbonic anhydrase 2	Organismal Systems;Metabolism	Excretory system;Digestive system;Energy metabolism	Pancreatic secretion;Nitrogen metabolism;Proximal tubule bicarbonate reclamation;Gastric acid secretion;Bile secretion;Collecting duct acid secretion		Lyases
MS3_00002821.2	K13504	vesicle-associated membrane protein 2	Organismal Systems;Genetic Information Processing	Nervous system;Excretory system;Digestive system;Folding, sorting and degradation;Endocrine system	Vasopressin-regulated water reabsorption;Salivary secretion;Synaptic vesicle cycle;SNARE interactions in vesicular transport;Insulin secretion
MS3_00002821.3	K13504	vesicle-associated membrane protein 2	Organismal Systems;Genetic Information Processing	Nervous system;Excretory system;Digestive system;Folding, sorting and degradation;Endocrine system	Vasopressin-regulated water reabsorption;Salivary secretion;Synaptic vesicle cycle;SNARE interactions in vesicular transport;Insulin secretion
MS3_00002822.1	K20641	Rho GTPase-activating protein 20				Membrane trafficking
MS3_00002822.2	K20641	Rho GTPase-activating protein 20				Membrane trafficking
MS3_00002823.1	K06110	exocyst complex component 3				Membrane trafficking
MS3_00002823.2	K06110	exocyst complex component 3				Membrane trafficking
MS3_00002824.1	K05871	focal adhesion kinase 2	Organismal Systems;Environmental Information Processing	Immune system;Signal transduction;Endocrine system	Natural killer cell mediated cytotoxicity;Chemokine signaling pathway;GnRH signaling pathway;Phospholipase D signaling pathway;Calcium signaling pathway;Leukocyte transendothelial migration		Transferases
MS3_00002824.2	K05871	focal adhesion kinase 2	Organismal Systems;Environmental Information Processing	Immune system;Signal transduction;Endocrine system	Natural killer cell mediated cytotoxicity;Chemokine signaling pathway;GnRH signaling pathway;Phospholipase D signaling pathway;Calcium signaling pathway;Leukocyte transendothelial migration		Transferases
MS3_00002826.2	K14864	tRNA (cytidine32/guanosine34-2'-O)-methyltransferase				Transfer RNA biogenesis	Transferases
MS3_00002826.3	K14864	tRNA (cytidine32/guanosine34-2'-O)-methyltransferase				Transfer RNA biogenesis	Transferases
MS3_00002826.4	K14864	tRNA (cytidine32/guanosine34-2'-O)-methyltransferase				Transfer RNA biogenesis	Transferases
MS3_00002826.5	K14864	tRNA (cytidine32/guanosine34-2'-O)-methyltransferase				Transfer RNA biogenesis	Transferases
MS3_00002827.2	K12599	antiviral helicase SKI2	Genetic Information Processing	Folding, sorting and degradation	RNA degradation		Hydrolases
MS3_00002828.1	K12599	antiviral helicase SKI2	Genetic Information Processing	Folding, sorting and degradation	RNA degradation		Hydrolases
MS3_00002828.2	K12599	antiviral helicase SKI2	Genetic Information Processing	Folding, sorting and degradation	RNA degradation		Hydrolases
MS3_00002829.1	K02187	caspase 3	Cellular Processes;Organismal Systems;Environmental Information Processing	Nervous system;Immune system;Signal transduction;Cell growth and death	IL-17 signaling pathway;TNF signaling pathway;Natural killer cell mediated cytotoxicity;MAPK signaling pathway;p53 signaling pathway;Apoptosis;Serotonergic synapse		Hydrolases
MS3_00002830.1	K19007	lysophosphatidiate acyltransferase	Environmental Information Processing;Metabolism	Lipid metabolism;Signal transduction	Glycerolipid metabolism;Glycerophospholipid metabolism;Phospholipase D signaling pathway		Transferases
MS3_00002830.2	K19007	lysophosphatidiate acyltransferase	Environmental Information Processing;Metabolism	Lipid metabolism;Signal transduction	Glycerolipid metabolism;Glycerophospholipid metabolism;Phospholipase D signaling pathway		Transferases
MS3_00002831.1	K10408	dynein heavy chain, axonemal
MS3_00002832.1	K11248	endophilin-B1	Cellular Processes	Transport and catabolism	Autophagy;Endocytosis
MS3_00002834.1	K01251	adenosylhomocysteinase	Metabolism	Amino acid metabolism	Cysteine and methionine metabolism		Hydrolases
MS3_00002836.1	K04727	apoptosis-inducing factor 1	Cellular Processes	Cell growth and death	Necroptosis;Apoptosis		Oxidoreductases
MS3_00002836.2	K04727	apoptosis-inducing factor 1	Cellular Processes	Cell growth and death	Necroptosis;Apoptosis		Oxidoreductases
MS3_00002837.1	K20286	TATA element modulatory factor				Membrane trafficking
MS3_00002837.2	K20286	TATA element modulatory factor				Membrane trafficking
MS3_00002839.4	K00784	ribonuclease Z	Genetic Information Processing	Translation	RNA transport		Hydrolases
MS3_00002840.1	K01754	threonine dehydratase	Metabolism	Amino acid metabolism	Valine, leucine and isoleucine biosynthesis;Glycine, serine and threonine metabolism		Lyases
MS3_00002840.2	K01754	threonine dehydratase	Metabolism	Amino acid metabolism	Valine, leucine and isoleucine biosynthesis;Glycine, serine and threonine metabolism		Lyases
MS3_00002840.3	K01754	threonine dehydratase	Metabolism	Amino acid metabolism	Valine, leucine and isoleucine biosynthesis;Glycine, serine and threonine metabolism		Lyases
MS3_00002843.1	K07377	neurexin	Environmental Information Processing	Signaling molecules and interaction	Cell adhesion molecules
MS3_00002846.1	K01265	methionyl aminopeptidase				Peptidases and inhibitors	Hydrolases
MS3_00002847.1	K14847	ribosome production factor 2				Ribosome biogenesis
MS3_00002849.1	K01641	hydroxymethylglutaryl-CoA synthase	Organismal Systems;Metabolism	Lipid metabolism;Carbohydrate metabolism;Metabolism of terpenoids and polyketides;Endocrine system;Amino acid metabolism	Butanoate metabolism;Valine, leucine and isoleucine degradation;Terpenoid backbone biosynthesis;Synthesis and degradation of ketone bodies;PPAR signaling pathway		Transferases
MS3_00002849.2	K01641	hydroxymethylglutaryl-CoA synthase	Organismal Systems;Metabolism	Lipid metabolism;Carbohydrate metabolism;Metabolism of terpenoids and polyketides;Endocrine system;Amino acid metabolism	Butanoate metabolism;Valine, leucine and isoleucine degradation;Terpenoid backbone biosynthesis;Synthesis and degradation of ketone bodies;PPAR signaling pathway		Transferases
MS3_00002849.3	K01641	hydroxymethylglutaryl-CoA synthase	Organismal Systems;Metabolism	Lipid metabolism;Carbohydrate metabolism;Metabolism of terpenoids and polyketides;Endocrine system;Amino acid metabolism	Butanoate metabolism;Valine, leucine and isoleucine degradation;Terpenoid backbone biosynthesis;Synthesis and degradation of ketone bodies;PPAR signaling pathway		Transferases
MS3_00002850.1	K17254	syntenin-1				Exosome
MS3_00002857.1	K00772	5'-methylthioadenosine phosphorylase	Metabolism	Amino acid metabolism	Cysteine and methionine metabolism		Transferases
MS3_00002858.1	K12830	splicing factor 3B subunit 3	Genetic Information Processing	Transcription	Spliceosome
MS3_00002859.1	K06674	structural maintenance of chromosome 2	Cellular Processes	Cell growth and death	Cell cycle
MS3_00002860.1	K11307	histone acetyltransferase MYST2				Transcription factors	Transferases
MS3_00002860.2	K11307	histone acetyltransferase MYST2				Transcription factors	Transferases
MS3_00002861.1	K17341	hemicentin
MS3_00002861.4	K15412	complement factor properdin
MS3_00002862.1	K11801	DDB1- and CUL4-associated factor 11				Ubiquitin system
MS3_00002862.2	K11801	DDB1- and CUL4-associated factor 11				Ubiquitin system
MS3_00002863.1	K15707	RING finger protein 170				Ubiquitin system	Transferases
MS3_00002865.2	K07377	neurexin	Environmental Information Processing	Signaling molecules and interaction	Cell adhesion molecules
MS3_00002866.1	K12472	epidermal growth factor receptor substrate 15	Cellular Processes	Transport and catabolism	Endocytosis
MS3_00002868.1	K12303	MFS transporter, ACS family, solute carrier family 17 (sodium-dependent inorganic phosphate cotransporter), member 9				Transporters
MS3_00002868.2	K12303	MFS transporter, ACS family, solute carrier family 17 (sodium-dependent inorganic phosphate cotransporter), member 9				Transporters
MS3_00002869.1	K03783	purine-nucleoside phosphorylase	Metabolism	Metabolism of cofactors and vitamins;Nucleotide metabolism	Pyrimidine metabolism;Purine metabolism;Nicotinate and nicotinamide metabolism		Transferases
MS3_00002870.1	K03783	purine-nucleoside phosphorylase	Metabolism	Metabolism of cofactors and vitamins;Nucleotide metabolism	Pyrimidine metabolism;Purine metabolism;Nicotinate and nicotinamide metabolism		Transferases
MS3_00002872.1	K03783	purine-nucleoside phosphorylase	Metabolism	Metabolism of cofactors and vitamins;Nucleotide metabolism	Pyrimidine metabolism;Purine metabolism;Nicotinate and nicotinamide metabolism		Transferases
MS3_00002872.2	K03783	purine-nucleoside phosphorylase	Metabolism	Metabolism of cofactors and vitamins;Nucleotide metabolism	Pyrimidine metabolism;Purine metabolism;Nicotinate and nicotinamide metabolism		Transferases
MS3_00002873.1	K11108	RNA 3'-terminal phosphate cyclase-like protein	Genetic Information Processing	Translation	Ribosome biogenesis in eukaryotes
MS3_00002874.1	K00772	5'-methylthioadenosine phosphorylase	Metabolism	Amino acid metabolism	Cysteine and methionine metabolism		Transferases
MS3_00002874.2	K00772	5'-methylthioadenosine phosphorylase	Metabolism	Amino acid metabolism	Cysteine and methionine metabolism		Transferases
MS3_00002875.1	K06639	cell division cycle 14	Cellular Processes	Cell growth and death	Meiosis;Cell cycle		Hydrolases
MS3_00002875.2	K06639	cell division cycle 14	Cellular Processes	Cell growth and death	Meiosis;Cell cycle		Hydrolases
MS3_00002875.3	K06639	cell division cycle 14	Cellular Processes	Cell growth and death	Meiosis;Cell cycle		Hydrolases
MS3_00002878.1	K13084	phosphatidylinositol-4,5-bisphosphate 4-phosphatase	Environmental Information Processing	Signal transduction	Phosphatidylinositol signaling system		Hydrolases
MS3_00002878.2	K13084	phosphatidylinositol-4,5-bisphosphate 4-phosphatase	Environmental Information Processing	Signal transduction	Phosphatidylinositol signaling system		Hydrolases
MS3_00002879.3	K00804	geranylgeranyl diphosphate synthase, type III	Metabolism	Metabolism of terpenoids and polyketides	Terpenoid backbone biosynthesis		Transferases
MS3_00002879.4	K00804	geranylgeranyl diphosphate synthase, type III	Metabolism	Metabolism of terpenoids and polyketides	Terpenoid backbone biosynthesis		Transferases
MS3_00002882.1	K22074	NFU1 iron-sulfur cluster scaffold homolog, mitochondrial				Mitochondrial biogenesis
MS3_00002882.2	K22074	NFU1 iron-sulfur cluster scaffold homolog, mitochondrial				Mitochondrial biogenesis
MS3_00002886.2	K06777	receptor-type tyrosine-protein phosphatase delta				Protein phosphatases and associated proteins	Hydrolases
MS3_00002888.1	K23353	PDZ and LIM domain protein 1/2/3/4
MS3_00002889.1	K09512	DnaJ homolog subfamily B member 6				Chaperones and folding catalysts
MS3_00002890.1	K01764	cytochrome c heme-lyase	Metabolism	Metabolism of cofactors and vitamins	Porphyrin and chlorophyll metabolism		Lyases
MS3_00002890.2	K01764	cytochrome c heme-lyase	Metabolism	Metabolism of cofactors and vitamins	Porphyrin and chlorophyll metabolism		Lyases
MS3_00002890.3	K01764	cytochrome c heme-lyase	Metabolism	Metabolism of cofactors and vitamins	Porphyrin and chlorophyll metabolism		Lyases
MS3_00002891.1	K14439	SWI/SNF-related matrix-associated actin-dependent regulator of chromatin subfamily A containing DEAD/H box 1	Cellular Processes	Cellular community	Signaling pathways regulating pluripotency of stem cells		Hydrolases
MS3_00002891.2	K14439	SWI/SNF-related matrix-associated actin-dependent regulator of chromatin subfamily A containing DEAD/H box 1	Cellular Processes	Cellular community	Signaling pathways regulating pluripotency of stem cells		Hydrolases
MS3_00002892.1	K00108	choline dehydrogenase	Metabolism	Amino acid metabolism	Glycine, serine and threonine metabolism		Oxidoreductases
MS3_00002893.1	K13293	cAMP-specific phosphodiesterase 4	Organismal Systems;Environmental Information Processing;Metabolism	Signal transduction;Nucleotide metabolism;Endocrine system	cAMP signaling pathway;Purine metabolism;Parathyroid hormone synthesis, secretion and action		Hydrolases
MS3_00002893.2	K13293	cAMP-specific phosphodiesterase 4	Organismal Systems;Environmental Information Processing;Metabolism	Signal transduction;Nucleotide metabolism;Endocrine system	cAMP signaling pathway;Purine metabolism;Parathyroid hormone synthesis, secretion and action		Hydrolases
MS3_00002894.1	K10454	kelch-like protein 17 (actinfilin)				Ubiquitin system
MS3_00002895.1	K05658	ATP-binding cassette, subfamily B (MDR/TAP), member 1	Organismal Systems;Environmental Information Processing	Membrane transport;Digestive system	ABC transporters;Bile secretion		Translocases
[truncated: 7,770 more rows]
