# Supplementary material for: Chromosome-level genome of Schistosoma haematobium underpins genome-wide explorations of molecular variation
Source: PLoS Pathog. 2022 Feb 15;18(2):e1010288. doi: 10.1371/journal.ppat.1010288 (PMC8846543; doi:10.1371/journal.ppat.1010288)
Supplement: S8 Table — (XLSX) [file ppat.1010288.s013.xlsx]

## Sheet: High TPM stages
S8 Table. Functional annotation of the five most highly transcribed sequences in seven key developmental stages of Schistosoma haematobium.
Protein identifier	Stage	Pfam identifier	Pfam description	InterPro identifier	InterPro description	KEGG identifier	Pathway description	KEGG pathway level 1	KEGG pathway level 2	KEGG pathway level 3	BRITE group	Enzyme classification
MS3_00004177.1	Eggs urine	PF00538	linker histone H1 and H5 family	IPR005818	Linker histone H1/H5, domain H15	K11275	histone H1/5	NA	NA	NA	Chromosome and associated proteins	NA
MS3_00003887.3	Eggs urine	PF00297	Ribosomal protein L3	IPR000597	Ribosomal protein L3	K02925	large subunit ribosomal protein L3e	Genetic Information Processing	Translation	Ribosome	NA	NA
MS3_00002114.1	Eggs urine	PF03144	Elongation factor Tu domain 2	IPR004161	Translation elongation factor EFTu-like, domain 2	K03231	elongation factor 1-alpha	Genetic Information Processing	Translation	RNA transport	NA	NA
MS3_00002114.1	Eggs urine	PF03143	Elongation factor Tu C-terminal domain	IPR004160	Translation elongation factor EFTu/EF1A, C-terminal	K03231	elongation factor 1-alpha	Genetic Information Processing	Translation	RNA transport	NA	NA
MS3_00002114.1	Eggs urine	PF00009	Elongation factor Tu GTP binding domain	IPR000795	Transcription factor, GTP-binding domain	K03231	elongation factor 1-alpha	Genetic Information Processing	Translation	RNA transport	NA	NA
MS3_00006020.1	Eggs urine	PF01248	Ribosomal protein L7Ae/L30e/S12e/Gadd45 family	IPR004038	Ribosomal protein L7Ae/L30e/S12e/Gadd45	K02936	large subunit ribosomal protein L7Ae	Genetic Information Processing	Translation	Ribosome	NA	NA
MS3_00000101.1	Eggs urine	PF01158	Ribosomal protein L36e	IPR000509	Ribosomal protein L36e	K02920	large subunit ribosomal protein L36e	Genetic Information Processing	Translation	Ribosome	NA	NA
MS3_00007376.1	Eggs hamster	PF00428	60s Acidic ribosomal protein	NA	NA	K02942	large subunit ribosomal protein LP1	Genetic Information Processing	Translation	Ribosome	NA	NA
MS3_00006020.1	Eggs hamster	PF01248	Ribosomal protein L7Ae/L30e/S12e/Gadd45 family	IPR004038	Ribosomal protein L7Ae/L30e/S12e/Gadd45	K02936	large subunit ribosomal protein L7Ae	Genetic Information Processing	Translation	Ribosome	NA	NA
MS3_00009050.1	Eggs hamster	PF00252	Ribosomal protein L16p/L10e	IPR016180	Ribosomal protein L10e/L16	K02866	large subunit ribosomal protein L10e	Genetic Information Processing	Translation	Ribosome	NA	NA
MS3_00006524.1	Eggs hamster	PF00240	Ubiquitin family	IPR000626	Ubiquitin-like domain	K08770	ubiquitin C	Cellular Processes;Organismal Systems;Genetic Information Processing	Transport and catabolism;Folding, sorting and degradation;Endocrine system	Mitophagy;Ubiquitin mediated proteolysis;PPAR signaling pathway	NA	NA
MS3_00006524.1	Eggs hamster	PF00240	Ubiquitin family	IPR000626	Ubiquitin-like domain	K08770	ubiquitin C	Cellular Processes;Organismal Systems;Genetic Information Processing	Transport and catabolism;Folding, sorting and degradation;Endocrine system	Mitophagy;Ubiquitin mediated proteolysis;PPAR signaling pathway	NA	NA
MS3_00006524.1	Eggs hamster	PF00240	Ubiquitin family	IPR000626	Ubiquitin-like domain	K08770	ubiquitin C	Cellular Processes;Organismal Systems;Genetic Information Processing	Transport and catabolism;Folding, sorting and degradation;Endocrine system	Mitophagy;Ubiquitin mediated proteolysis;PPAR signaling pathway	NA	NA
MS3_00006524.1	Eggs hamster	PF00240	Ubiquitin family	IPR000626	Ubiquitin-like domain	K08770	ubiquitin C	Cellular Processes;Organismal Systems;Genetic Information Processing	Transport and catabolism;Folding, sorting and degradation;Endocrine system	Mitophagy;Ubiquitin mediated proteolysis;PPAR signaling pathway	NA	NA
MS3_00006524.1	Eggs hamster	PF00240	Ubiquitin family	IPR000626	Ubiquitin-like domain	K08770	ubiquitin C	Cellular Processes;Organismal Systems;Genetic Information Processing	Transport and catabolism;Folding, sorting and degradation;Endocrine system	Mitophagy;Ubiquitin mediated proteolysis;PPAR signaling pathway	NA	NA
MS3_00000101.1	Sporocyst	PF01158	Ribosomal protein L36e	IPR000509	Ribosomal protein L36e	K02920	large subunit ribosomal protein L36e	Genetic Information Processing	Translation	Ribosome	NA	NA
MS3_00007376.1	Sporocyst	PF00428	60s Acidic ribosomal protein	NA	NA	K02942	large subunit ribosomal protein LP1	Genetic Information Processing	Translation	Ribosome	NA	NA
MS3_00003576.1	Sporocyst	PF01479	S4 domain	IPR002942	RNA-binding S4 domain	K02997	small subunit ribosomal protein S9e	Genetic Information Processing	Translation	Ribosome	NA	NA
MS3_00007367.3	Sporocyst	PF00098	Zinc knuckle	IPR001878	Zinc finger, CCHC-type	K09250	cellular nucleic acid-binding protein	NA	NA	NA	Transcription factors	NA
MS3_00007367.3	Sporocyst	PF00098	Zinc knuckle	IPR001878	Zinc finger, CCHC-type	K09250	cellular nucleic acid-binding protein	NA	NA	NA	Transcription factors	NA
MS3_00007367.3	Sporocyst	PF00098	Zinc knuckle	IPR001878	Zinc finger, CCHC-type	K09250	cellular nucleic acid-binding protein	NA	NA	NA	Transcription factors	NA
MS3_00007367.3	Sporocyst	PF00098	Zinc knuckle	IPR001878	Zinc finger, CCHC-type	K09250	cellular nucleic acid-binding protein	NA	NA	NA	Transcription factors	NA
MS3_00003035.1	Sporocyst	PF00125	Core histone H2A/H2B/H3/H4	IPR007125	Histone H2A/H2B/H3	K11253	histone H3	NA	NA	NA	NA	NA
MS3_00002088.1	Cercariae	PF01221	Dynein light chain type 1	IPR001372	Dynein light chain, type 1/2	NA	NA	NA	NA	NA	NA	NA
MS3_00003189.1	Cercariae	PF13499	EF-hand domain pair	IPR002048	EF-hand domain	K02183	calmodulin	Cellular Processes;Organismal Systems;Environmental Information Processing	Nervous system;Immune system;Circulatory system;Signal transduction;Cell growth and death;Sensory system;Digestive system;Environmental adaptation;Endocrine system	Vascular smooth muscle contraction;Estrogen signaling pathway;Dopaminergic synapse;cAMP signaling pathway;Aldosterone synthesis and secretion;Salivary secretion;Olfactory transduction;Melanogenesis;C-type lectin receptor signaling pathway;cGMP-PKG signaling pathway;MAPK signaling pathway;Long-term potentiation;Phototransduction;Inflammatory mediator regulation of TRP channels;Ras signaling pathwa…	NA	NA
MS3_00003189.1	Cercariae	PF13499	EF-hand domain pair	IPR002048	EF-hand domain	K02183	calmodulin	Cellular Processes;Organismal Systems;Environmental Information Processing	Nervous system;Immune system;Circulatory system;Signal transduction;Cell growth and death;Sensory system;Digestive system;Environmental adaptation;Endocrine system	Vascular smooth muscle contraction;Estrogen signaling pathway;Dopaminergic synapse;cAMP signaling pathway;Aldosterone synthesis and secretion;Salivary secretion;Olfactory transduction;Melanogenesis;C-type lectin receptor signaling pathway;cGMP-PKG signaling pathway;MAPK signaling pathway;Long-term potentiation;Phototransduction;Inflammatory mediator regulation of TRP channels;Ras signaling pathwa…	NA	NA
MS3_00010342.1	Cercariae	PF13499	EF-hand domain pair	IPR002048	EF-hand domain	K02183	calmodulin	Cellular Processes;Organismal Systems;Environmental Information Processing	Nervous system;Immune system;Circulatory system;Signal transduction;Cell growth and death;Sensory system;Digestive system;Environmental adaptation;Endocrine system	Vascular smooth muscle contraction;Estrogen signaling pathway;Dopaminergic synapse;cAMP signaling pathway;Aldosterone synthesis and secretion;Salivary secretion;Olfactory transduction;Melanogenesis;C-type lectin receptor signaling pathway;cGMP-PKG signaling pathway;MAPK signaling pathway;Long-term potentiation;Phototransduction;Inflammatory mediator regulation of TRP channels;Ras signaling pathwa…	NA	NA
MS3_00010342.1	Cercariae	PF13499	EF-hand domain pair	IPR002048	EF-hand domain	K02183	calmodulin	Cellular Processes;Organismal Systems;Environmental Information Processing	Nervous system;Immune system;Circulatory system;Signal transduction;Cell growth and death;Sensory system;Digestive system;Environmental adaptation;Endocrine system	Vascular smooth muscle contraction;Estrogen signaling pathway;Dopaminergic synapse;cAMP signaling pathway;Aldosterone synthesis and secretion;Salivary secretion;Olfactory transduction;Melanogenesis;C-type lectin receptor signaling pathway;cGMP-PKG signaling pathway;MAPK signaling pathway;Long-term potentiation;Phototransduction;Inflammatory mediator regulation of TRP channels;Ras signaling pathwa…	NA	NA
MS3_00011172.1	Cercariae	PF00034	Cytochrome c	IPR009056	Cytochrome c-like domain	K08738	cytochrome c	Cellular Processes;Environmental Information Processing	Signal transduction;Cell growth and death	p53 signaling pathway;Two-component system;Apoptosis	NA	NA
MS3_00003035.1	Schistosomule	PF00125	Core histone H2A/H2B/H3/H4	IPR007125	Histone H2A/H2B/H3	K11253	histone H3	NA	NA	NA	NA	NA
MS3_00007376.1	Schistosomule	PF00428	60s Acidic ribosomal protein	NA	NA	K02942	large subunit ribosomal protein LP1	Genetic Information Processing	Translation	Ribosome	NA	NA
MS3_00009021.1	Schistosomule	PF00160	Cyclophilin type peptidyl-prolyl cis-trans isomerase/CLD	IPR002130	Cyclophilin-type peptidyl-prolyl cis-trans isomerase domain	K09565	peptidyl-prolyl isomerase F (cyclophilin D)	Environmental Information Processing	Signal transduction	cGMP-PKG signaling pathway;Calcium signaling pathway	NA	Isomerases
MS3_00010172.1	Schistosomule	PF00244	14-3-3 protein	IPR023410	14-3-3 domain	K16197	14-3-3 protein beta/theta/zeta	Cellular Processes;Organismal Systems;Environmental Information Processing	Signal transduction;Cell growth and death;Aging	Hippo signaling pathway;MAPK signaling pathway;Longevity regulating pathway;Cell cycle;Oocyte meiosis;PI3K-Akt signaling pathway	NA	NA
MS3_00004396.4	Adult male	PF02798	Glutathione S-transferase, N-terminal domain	IPR004045	Glutathione S-transferase, N-terminal	K04097	prostaglandin-H2 D-isomerase / glutathione transferase	Metabolism	Lipid metabolism;Xenobiotics biodegradation and metabolism;Metabolism of other amino acids	Glutathione metabolism;Drug metabolism;Arachidonic acid metabolism;Metabolism of xenobiotics by cytochrome P450	NA	Transferases
MS3_00004396.4	Adult male	PF14497	Glutathione S-transferase, C-terminal domain	IPR004046	Glutathione S-transferase, C-terminal	K04097	prostaglandin-H2 D-isomerase / glutathione transferase	Metabolism	Lipid metabolism;Xenobiotics biodegradation and metabolism;Metabolism of other amino acids	Glutathione metabolism;Drug metabolism;Arachidonic acid metabolism;Metabolism of xenobiotics by cytochrome P450	NA	Transferases
MS3_00006726.1	Adult male	PF05184	Saposin-like type B, region 1	IPR007856	Saposin-like type B, region 1	NA	NA	NA	NA	NA	NA	NA
MS3_00010011.1	Adult male	PF08127	Peptidase family C1 propeptide	IPR012599	Peptidase C1A, propeptide	K01363	cathepsin B	Cellular Processes;Organismal Systems	Immune system;Transport and catabolism;Cell growth and death;Endocrine system	Antigen processing and presentation;NOD-like receptor signaling pathway;Autophagy;Apoptosis;Renin secretion;Lysosome	NA	Hydrolases
MS3_00010011.1	Adult male	PF00112	Papain family cysteine protease	IPR000668	Peptidase C1A, papain C-terminal	K01363	cathepsin B	Cellular Processes;Organismal Systems	Immune system;Transport and catabolism;Cell growth and death;Endocrine system	Antigen processing and presentation;NOD-like receptor signaling pathway;Autophagy;Apoptosis;Renin secretion;Lysosome	NA	Hydrolases
MS3_00007035.1	Adult male	PF00061	Lipocalin / cytosolic fatty-acid binding protein family	IPR000566	Lipocalin/cytosolic fatty-acid binding domain	K08756	fatty acid-binding protein 7, brain	Organismal Systems	Endocrine system	PPAR signaling pathway	NA	NA
MS3_00002437.1	Adult male	PF01650	Peptidase C13 family	IPR001096	Peptidase C13, legumain	K01369	legumain	Cellular Processes;Organismal Systems	Immune system;Transport and catabolism	Antigen processing and presentation;Lysosome	NA	Hydrolases
MS3_00002437.1	Adult female	PF01650	Peptidase C13 family	IPR001096	Peptidase C13, legumain	K01369	legumain	Cellular Processes;Organismal Systems	Immune system;Transport and catabolism	Antigen processing and presentation;Lysosome	NA	Hydrolases
MS3_00010011.1	Adult female	PF08127	Peptidase family C1 propeptide	IPR012599	Peptidase C1A, propeptide	K01363	cathepsin B	Cellular Processes;Organismal Systems	Immune system;Transport and catabolism;Cell growth and death;Endocrine system	Antigen processing and presentation;NOD-like receptor signaling pathway;Autophagy;Apoptosis;Renin secretion;Lysosome	NA	Hydrolases
MS3_00010011.1	Adult female	PF00112	Papain family cysteine protease	IPR000668	Peptidase C1A, papain C-terminal	K01363	cathepsin B	Cellular Processes;Organismal Systems	Immune system;Transport and catabolism;Cell growth and death;Endocrine system	Antigen processing and presentation;NOD-like receptor signaling pathway;Autophagy;Apoptosis;Renin secretion;Lysosome	NA	Hydrolases
MS3_00010009.1	Adult female	PF00112	Papain family cysteine protease	IPR000668	Peptidase C1A, papain C-terminal	K01363	cathepsin B	Cellular Processes;Organismal Systems	Immune system;Transport and catabolism;Cell growth and death;Endocrine system	Antigen processing and presentation;NOD-like receptor signaling pathway;Autophagy;Apoptosis;Renin secretion;Lysosome	NA	Hydrolases
MS3_00006726.1	Adult female	PF05184	Saposin-like type B, region 1	IPR007856	Saposin-like type B, region 1	NA	NA	NA	NA	NA	NA	NA
