# Supplementary material for: Chromosome-level genome of Schistosoma haematobium underpins genome-wide explorations of molecular variation
Source: PLoS Pathog. 2022 Feb 15;18(2):e1010288. doi: 10.1371/journal.ppat.1010288 (PMC8846543; doi:10.1371/journal.ppat.1010288)
Supplement: S9 Table — (XLSX) [file ppat.1010288.s014.xlsx]

## Sheet: Enriched BRITE transcription
S9 Table. KEGG terms significantly enriched (q-value < 0.05) in clusters of distinct transcription profiles for Schistosoma haematobium
S9 Tablea. KEGG BRITE terms significantly enriched (q-value < 0.05) in clusters of distinct transcription profiles for Schistosoma haematobium
BRITE identifier	Description	Number of sequences with pathway term in cluster	Number of sequences with pathway term	p-value	q-value	Transcription cluster
br:ko03036	Chromosome and associated proteins	358	1079	7.0009e-12	2.80036e-10	1 (eggs urine)
br:ko03019	Messenger RNA biogenesis	180	550	5.06102e-06	6.74803e-05	1 (eggs urine)
br:ko03000	Transcription factors	142	405	8.32263e-07	1.66453e-05	1 (eggs urine)
br:ko01001	Protein kinases	134	440	0.00227819	0.0151879	1 (eggs urine)
br:ko03009	Ribosome biogenesis	125	374	5.04848e-05	0.000504848	1 (eggs urine)
br:ko03400	DNA repair and recombination proteins	107	319	0.000147535	0.00118028	1 (eggs urine)
br:ko03310	Nuclear receptors	12	23	0.00390256	0.0223003	1 (eggs urine)
br:ko01003	Glycosyltransferases	37	177	0.00100143	0.0400574	2 (eggs hamster)
br:ko03041	Spliceosome	79	524	0.000138498	0.00170814	3 (sporocyst)
br:ko01002	Peptidases and inhibitors	65	467	0.00409798	0.0289886	3 (sporocyst)
br:ko03029	Mitochondrial biogenesis	60	433	0.0062678	0.0289886	3 (sporocyst)
br:ko03016	Transfer RNA biogenesis	49	283	0.00010145	0.00170814	3 (sporocyst)
br:ko03011	Ribosome	48	180	1.44301e-10	5.33915e-09	3 (sporocyst)
br:ko03032	DNA replication proteins	28	178	0.0112612	0.0462962	3 (sporocyst)
br:ko03012	Translation factors	21	116	0.00554547	0.0289886	3 (sporocyst)
br:ko03051	Proteasome	21	116	0.00554547	0.0289886	3 (sporocyst)
br:ko01006	Prenyltransferases	7	22	0.00452379	0.0289886	3 (sporocyst)
br:ko04147	Exosome	71	851	0.00133655	0.0467794	4 (cercariae)
br:ko04131	Membrane trafficking	430	1261	0.00127836	0.0109939	5 (schistosomule)
br:ko04121	Ubiquitin system	180	477	0.000261498	0.00374813	5 (schistosomule)
br:ko01001	Protein kinases	174	440	1.78437e-05	0.000383639	5 (schistosomule)
br:ko01009	Protein phosphatases and associated proteins	170	423	7.4756e-06	0.000321451	5 (schistosomule)
br:ko04515	Cell adhesion molecules	41	85	0.000396007	0.00425707	5 (schistosomule)
br:ko04147	Exosome	122	851	1.20637e-13	4.70486e-12	6 (adult male)
br:ko02000	Transport system	58	505	0.000423285	0.00330162	6 (adult male)
br:ko04812	Cytoskeleton proteins	58	438	7.49505e-06	7.30768e-05	6 (adult male)
br:ko04090	CD molecules	35	143	1.3937e-10	2.71772e-09	6 (adult male)
br:ko04040	Ion channels	25	173	0.000866636	0.00563313	6 (adult male)
br:ko00536	Glycosaminoglycan binding proteins	18	51	9.21302e-09	1.19769e-07	6 (adult male)
br:ko01004	Lipid biosynthesis proteins	14	82	0.00246694	0.0137444	6 (adult male)
br:ko04147	Exosome	61	851	0.0024536	0.0239226	7 (adult female)
br:ko01002	Peptidases and inhibitors	50	467	2.31536e-07	9.02989e-06	7 (adult female)
br:ko02000	Transport system	42	505	0.000775031	0.0100754	7 (adult female)
br:ko03110	Chaperones and folding catalysts	28	266	0.000153448	0.00299223	7 (adult female)
br:ko01003	Glycosyltransferases	18	177	0.00327337	0.0255323	7 (adult female)

## Sheet: Enriched pathways transcription
S9 Table. KEGG pathway terms significantly enriched (q-value < 0.05) in clusters of distinct transcription profiles for Schistosoma haematobium
S9 Tableb. KEGG pathway terms significantly enriched (q-value < 0.05) in clusters of distinct transcription profiles for Schistosoma haematobium
Pathway identifier	p-value	q-value	Number of sequences with pathway term in cluster	Number of sequences with pathway term	KEGG pathway level 1	KEGG pathway level 2	KEGG pathway level 3	Transcription cluster
path:ko00983	0.0001512	0.0388584	14	38	09100 Metabolism	09111 Xenobiotics biodegradation and metabolism	Drug metabolism - other enzymes	2 (eggs hamster)
path:ko00980	0.0002432	0.019456	8	19	09100 Metabolism	09111 Xenobiotics biodegradation and metabolism	Metabolism of xenobiotics by cytochrome P450	3 (sporocyst)
path:ko00982	0.0001635	0.019456	7	14	09100 Metabolism	09111 Xenobiotics biodegradation and metabolism	Drug metabolism - cytochrome P450	3 (sporocyst)
path:ko03010	3.997e-08	9.5928e-06	35	134	09120 Genetic Information Processing	09122 Translation	Ribosome	3 (sporocyst)
path:ko03050	0.0006257	0.037542	18	80	09120 Genetic Information Processing	09123 Folding, sorting and degradation	Proteasome	3 (sporocyst)
path:ko00190	4.895e-12	1.14543e-09	31	122	09100 Metabolism	09102 Energy metabolism	Oxidative phosphorylation	4 (cercariae)
path:ko04020	0.001538	0.029991	19	146	09130 Environmental Information Processing	09132 Signal transduction	Calcium signaling pathway	4 (cercariae)
path:ko04016	1.875e-05	0.0014625	10	33	09130 Environmental Information Processing	09132 Signal transduction	MAPK signaling pathway - plant	4 (cercariae)
path:ko04625	0.0001759	0.00972504	12	58	09150 Organismal Systems	09151 Immune system	C-type lectin receptor signaling pathway	4 (cercariae)
path:ko04921	0.0004009	0.0156351	22	163	09150 Organismal Systems	09152 Endocrine system	Oxytocin signaling pathway	4 (cercariae)
path:ko04723	0.0004694	0.0156914	16	102	09150 Organismal Systems	09156 Nervous system	Retrograde endocannabinoid signaling	4 (cercariae)
path:ko04750	0.0009111	0.0213197	14	88	09150 Organismal Systems	09157 Sensory system	Inflammatory mediator regulation of TRP channels	4 (cercariae)
path:ko04740	0.0008196	0.0213096	12	68	09150 Organismal Systems	09157 Sensory system	Olfactory transduction	4 (cercariae)
path:ko04745	0.0006831	0.0199807	10	49	09150 Organismal Systems	09157 Sensory system	Phototransduction - fly	4 (cercariae)
path:ko04744	0.0002078	0.00972504	8	28	09150 Organismal Systems	09157 Sensory system	Phototransduction	4 (cercariae)
path:ko04714	8.764e-07	0.000102539	34	226	09150 Organismal Systems	09159 Environmental adaptation	Thermogenesis	4 (cercariae)
path:ko04626	0.001042	0.0221662	9	43	09150 Organismal Systems	09159 Environmental adaptation	Plant-pathogen interaction	4 (cercariae)
path:ko00563	0.001179	0.0236925	24	46	09100 Metabolism	09107 Glycan biosynthesis and metabolism	Glycosylphosphatidylinositol (GPI)-anchor biosynthesis	5 (schistosomule)
path:ko03015	0.001381	0.0236925	59	141	09120 Genetic Information Processing	09122 Translation	mRNA surveillance pathway	5 (schistosomule)
path:ko04151	0.0003458	0.0236925	72	171	09130 Environmental Information Processing	09132 Signal transduction	PI3K-Akt signaling pathway	5 (schistosomule)
path:ko04390	3.446e-05	0.0093042	59	126	09130 Environmental Information Processing	09132 Signal transduction	Hippo signaling pathway	5 (schistosomule)
path:ko04310	0.001404	0.0236925	54	127	09130 Environmental Information Processing	09132 Signal transduction	Wnt signaling pathway	5 (schistosomule)
path:ko04071	0.0009147	0.0236925	50	114	09130 Environmental Information Processing	09132 Signal transduction	Sphingolipid signaling pathway	5 (schistosomule)
path:ko04152	0.001399	0.0236925	45	102	09130 Environmental Information Processing	09132 Signal transduction	AMPK signaling pathway	5 (schistosomule)
path:ko04013	0.0005962	0.0236925	44	96	09130 Environmental Information Processing	09132 Signal transduction	MAPK signaling pathway - fly	5 (schistosomule)
path:ko04350	0.001056	0.0236925	35	74	09130 Environmental Information Processing	09132 Signal transduction	TGF-beta signaling pathway	5 (schistosomule)
path:ko04060	0.001318	0.0236925	12	18	09130 Environmental Information Processing	09133 Signaling molecules and interaction	Cytokine-cytokine receptor interaction	5 (schistosomule)
path:ko04550	0.0001345	0.0181575	44	91	09140 Cellular Processes	09144 Cellular community - eukaryotes	Signaling pathways regulating pluripotency of stem cells	5 (schistosomule)
path:ko04062	0.001225	0.0236925	43	96	09150 Organismal Systems	09151 Immune system	Chemokine signaling pathway	5 (schistosomule)
path:ko04926	0.0005902	0.0236925	38	80	09150 Organismal Systems	09152 Endocrine system	Relaxin signaling pathway	5 (schistosomule)
path:ko04923	0.0005298	0.0236925	26	49	09150 Organismal Systems	09152 Endocrine system	Regulation of lipolysis in adipocytes	5 (schistosomule)
path:ko04261	0.001249	0.0236925	62	149	09150 Organismal Systems	09153 Circulatory system	Adrenergic signaling in cardiomyocytes	5 (schistosomule)
path:ko04360	0.001283	0.0236925	52	121	09150 Organismal Systems	09158 Development and regeneration	Axon guidance	5 (schistosomule)
path:ko00010	0.0007743	0.0460709	13	66	09100 Metabolism	09101 Carbohydrate metabolism	Glycolysis / Gluconeogenesis	6 (adult male)
path:ko00564	0.0003515	0.0418285	19	111	09100 Metabolism	09103 Lipid metabolism	Glycerophospholipid metabolism	6 (adult male)
path:ko04142	1.791e-12	4.26258e-10	45	198	09140 Cellular Processes	09141 Transport and catabolism	Lysosome	6 (adult male)
path:ko04745	0.0006173	0.0460709	11	49	09150 Organismal Systems	09157 Sensory system	Phototransduction - fly	6 (adult male)
path:ko00330	0.001541	0.0343643	8	39	09100 Metabolism	09105 Amino acid metabolism	Arginine and proline metabolism	7 (adult female)
path:ko00480	0.0009582	0.0268659	9	45	09100 Metabolism	09106 Metabolism of other amino acids	Glutathione metabolism	7 (adult female)
path:ko00950	0.001134	0.028098	4	9	09100 Metabolism	09110 Biosynthesis of other secondary metabolites	Isoquinoline alkaloid biosynthesis	7 (adult female)
path:ko04142	7.036e-09	7.84514e-07	34	198	09140 Cellular Processes	09141 Transport and catabolism	Lysosome	7 (adult female)
path:ko04140	0.0009638	0.0268659	19	149	09140 Cellular Processes	09141 Transport and catabolism	Autophagy - animal	7 (adult female)
path:ko04210	1.454e-05	0.00108081	18	100	09140 Cellular Processes	09143 Cell growth and death	Apoptosis	7 (adult female)
path:ko04612	1.884e-11	4.20132e-09	21	63	09150 Organismal Systems	09151 Immune system	Antigen processing and presentation	7 (adult female)
path:ko04640	4.557e-05	0.00203242	6	13	09150 Organismal Systems	09151 Immune system	Hematopoietic cell lineage	7 (adult female)
path:ko04924	0.0008178	0.0268659	13	82	09150 Organismal Systems	09152 Endocrine system	Renin secretion	7 (adult female)
path:ko04614	3.973e-05	0.00203242	8	24	09150 Organismal Systems	09152 Endocrine system	Renin-angiotensin system	7 (adult female)
