# Supplementary material for: Chromosome-level genome of Schistosoma haematobium underpins genome-wide explorations of molecular variation
Source: PLoS Pathog. 2022 Feb 15;18(2):e1010288. doi: 10.1371/journal.ppat.1010288 (PMC8846543; doi:10.1371/journal.ppat.1010288)
Supplement: S10 Table — Fold change, q-value and TPM (transcript per million) for each library are shown. (XLSX) [file ppat.1010288.s015.xlsx]

## Sheet: Female DE
S10 Table. Differentially transcribed isoforms in adult female Schistosoma haematobium, compared with adult males. Fold change, q-value and TPM (transcript per million) for each library are shown.
Transcript identifier	Fold change	q-value	Library 1	Library 2	Library 3	Library 4	Library 5	Library 6
MS3_00001357.1	3.988482673820161	0.009015689861803008	64.053047	55.402351	104.491684	37.412476	16.104082	52.686432
MS3_00003558.1	2.111799524084092	0.007114629350046321	11.298669	5.413312	2.917304	2.370597	1.382209	3.098261
MS3_00001358.2	5.095610075536588	0.0023464955393005995	15.225857	15.006214	1.386649	5.665455	0	13.013572
MS3_00002566.1	4.8577673920741296	1.6623565071444404e-4	1317.520996	1544.535889	734.288818	1041.575562	488.06601	1180.591431
MS3_00000019.1	2.1962529375310615	0.005175933158997678	8.234213	6.184147	3.04989	6.170143	1.176767	7.986395
MS3_00002676.1	2.689467637238572	0.0026297274599386623	13.646169	10.040071	5.057698	4.013115	1.527339	6.370774
MS3_00002787.1	5.395158839469643	0.0026691781826635517	56.302864	59.062233	9.726537	11.795756	5.821302	23.193407
MS3_00004767.1	2.1397271760707612	0.0031496619128701477	12.324505	5.677252	4.817094	2.648424	5.141814	5.734526
MS3_00010016.1	9.962822947308391	0.002268020796843645	115.915947	86.483665	24.456993	26.059853	3.328629	59.283768
MS3_00005872.1	2.8848290567392043	0.002756006868845703	25.61735	18.645889	22.291367	21.808001	6.889132	24.499184
MS3_00008193.1	5.384572065323432	0.023879252335378715	16.893227	0	20.357458	22.446838	7.199886	27.102093
MS3_00008742.1	2.017575698228235	0.019407801839612063	101.08485400000001	68.029335	27.319454	23.838625	28.160477	33.374527
MS3_00009517.1	3.8933758589663587	5.565324677871674e-4	30.588728	20.949678	10.901652	13.528545	16.501719	45.342636
MS3_00009887.1	3.1260394176253867	8.879478063276746e-4	224.99321	298.36496	387.719269	338.315247	149.629791	239.50618
MS3_00009887.2	3.117043548598965	0.0020222086614660696	1855.012329	2204.823242	3225.42041	2892.060547	1038.859497	2416.021729
MS3_00001445.1	49.804653176634005	8.162325907751567e-6	171.554245	73.288239	151.916183	116.856941	149.897705	263.425049
MS3_00001478.1	28.136395833137485	2.4961573640248913e-5	62.124268	77.472237	21.169312	52.98732	11.633974	51.431988
MS3_00001489.1	61.68687918574931	8.217320304547707e-5	210.516678	61.793671	112.753639	98.059296	230.270828	390.518097
MS3_00001500.1	99.960028966665	2.9413583608879293e-5	361.843048	126.434166	237.092056	261.471008	432.455536	636.026978
MS3_00010035.1	72.40550760902748	4.877601966768452e-7	179.737991	131.722961	75.142136	141.536057	64.713516	247.632217
MS3_00000904.1	5.388886345096998	0.005197553136707783	7.819405	19.792984	12.010903	5.338392	0.596881	11.997035
MS3_00001664.1	2.6482460072399667	0.014790169976114303	28.102425	8.602619	13.710822	4.160948	9.283675	14.951989
MS3_00010040.1	2.113373389002708	0.004900532893764897	3.090314	4.907586	1.228836	0.768556	0.292446	2.087802
MS3_00001798.1	5.289713859515189	0.00523286190440229	14.735415	27.047934	11.860046	19.169746	8.083941	30.294294
MS3_00010043.1	2.4831183444217992	0.0012849262015614158	17.35837	15.261104	6.789077	7.77806	3.847019	13.119994
MS3_00000941.1	2.3165937107046344	0.008480018556541808	9.311974	5.91823	4.946105	10.069643	1.753218	8.514009
MS3_00001952.1	2.5722220893277603	0.03279704398052554	10.703992	10.75267	8.848664	5.727431	0.73228	6.981612
MS3_00001952.3	2.1086856700055883	0.0022542755681299385	4.660366	3.79195	0.875748	1.176681	0.796312	1.241921
MS3_00002028.1	4.091504977539905	2.2509862736698946e-4	15.753023	5.874412	5.881725	3.874385	3.475817	10.759996
MS3_00002028.2	3.073148983406588	2.7449144747539335e-4	108.724518	67.277855	24.24992	48.782314	40.809864	114.417793
MS3_00002039.4	5.969632994739057	5.7924941030795e-4	40.390491	54.360264	63.193512	46.49231	16.119335	54.159084
MS3_00002127.3	3.460699000501744	8.854019565793405e-4	12.426718	7.777855	4.568932	5.61755	2.770155	2.845603
MS3_00002149.1	2.591923553885687	0.0036677780641810025	74.08831	98.576797	93.832642	122.502838	55.953491	58.595932
MS3_00002149.4	3.7679407990312477	5.207434389963907e-4	944.679199	1039.700684	1190.806519	1065.978638	452.009247	1033.140869
MS3_00002182.2	2.112380148559926	0.004137325856923897	70.140343	56.959469	63.187733	64.968353	32.250748	75.904793
MS3_00002292.1	6.020228806325326	0.001287111023242242	74.066399	81.927704	75.780548	66.916313	17.273233	63.863911
MS3_00000985.1	2.058041515031299	0.003979442545241539	1.978313	1.701524	1.253504	0.891777	0.595358	4.966986
MS3_00002435.1	2.1045306322636623	0.01323542541160307	17.248283	17.074741	12.534368	21.238977	15.144384	23.586407
MS3_00002446.1	4.004824881745283	0.0020668289180080022	41.29002	33.327011	33.27787	35.941837	9.654891	39.583241
MS3_00002502.1	2.0971160147265597	0.03781979816078844	19.858482	13.912705	7.987825	5.013302	2.354464	8.560615
MS3_00002533.1	2.0327755060017885	0.0057832175555648955	265.822784	262.365204	166.262726	257.300659	107.017525	289.722382
MS3_00002655.1	2.2189689006864266	4.757159405523157e-4	1017.621948	1288.088257	1420.936523	1488.960938	871.888	1355.380859
MS3_00002743.1	6.410710310334882	0.03036907354789118	5238.867188	3063.736328	3309.821289	894.441467	312.521576	757.239197
MS3_00002765.2	2.6152455972583013	0.03301760063826563	21.414267	13.730235	17.061459	24.047428	17.138288	36.43906
MS3_00002921.2	2.601590260576614	0.002333867888446759	6.445293	4.684621	1.972287	1.732742	0.232896	2.622415
MS3_00001146.1	5.401434264866636	0.0010937317676095453	73.880043	58.839264	27.042521	26.06918	8.023465	48.03627
MS3_00003196.2	36.79243412071288	0.0017919968565376224	238.24968	354.126923	167.998154	44.56353	22.107655	220.80304
MS3_00003196.3	25.71591196522264	0.01929338525167501	203.414154	180.03125	301.021301	55.976604	1.48183	319.706299
MS3_00003218.2	2.5100500438810522	0.022332494134853723	9.557013	3.63803	4.245546	2.524201	0.57939	10.44784
MS3_00003307.2	2.4747697699686593	0.02077265714438617	9.891899	5.774634	4.850313	4.875993	2.32034	9.644185
MS3_00003384.1	15.852107682160991	1.3455106080094412e-4	41.476147	45.83559	39.369118	38.598064	10.043288	33.926231
MS3_00003395.1	3.0798524293951064	0.004187119832542677	8.893761	8.608867	6.184667	2.820276	1.14173	4.325604
MS3_00003395.2	2.9997742959081233	0.009769706674069251	26.629147	10.95159	5.618427	9.724174	4.312685	8.117348
MS3_00003406.1	2.120980379630472	0.011824177814944978	5.588918	3.917012	2.385526	1.120639	0.440109	0.969999
MS3_00003427.1	2.6882071639009055	4.4823762213116883e-4	145.045547	172.444275	169.567657	210.700974	103.919907	178.681564
MS3_00003437.2	2.034208843877781	3.7772731337461734e-4	4.490499	4.076621	1.577984	2.374165	0.971016	4.518236
MS3_00003525.1	2.0496808298550557	0.04699574110502423	5.822879	7.931624	2.047405	4.803753	0	4.503023
MS3_00003536.1	3.0503607814903297	0.00597156758021282	34.782799	23.206505	11.135792	9.903337	2.795092	16.692102
MS3_00003560.1	3.006886703304671	1.4940367004653284e-4	25.800615	24.898096	12.668707	12.044162	10.478354	19.069168
MS3_00001200.1	2.3659362553330845	0.006998707629388258	5.968004	4.631433	2.870439	1.451866	0.109158	2.768384
MS3_00003592.1	2.4850618243188123	0.0011325368824404666	115.206161	114.182922	180.115982	178.675339	93.620476	147.19931
MS3_00003603.1	2.5434157524937406	8.977921850898135e-4	373.046265	375.002228	586.316711	584.513794	312.333313	479.923309
MS3_00003614.1	2.90661256732439	1.9720769687318177e-4	12.364198	11.693777	5.34037	8.212019	4.194359	6.687505
MS3_00003681.1	2.4770217472475498	0.005025430441435474	6.802134	3.706659	2.329773	1.050281	0.063627	2.287941
MS3_00001227.1	6.430370255234012	0.002240114382003334	22.801903	21.535252	15.53678	10.703847	1.416751	15.227355
MS3_00003879.1	3.1861365095767455	0.005615594437727873	13.25695	6.834039	3.685626	1.55303	0.300052	3.352516
MS3_00004089.1	2.017015015958505	0.0239475501650165	2.332035	10.213817	7.845254	5.022281	2.590953	5.41617
MS3_00004089.2	2.01766698125602	6.354890025594379e-4	31.893864	19.095306	6.005288	8.821982	6.949871	17.970512
MS3_00004133.2	2.6618550165044512	0.0027479435724217386	5.554376	6.752282	1.831459	3.325852	0.366472	3.503176
MS3_00004221.1	17.087195501731443	8.188212760844899e-6	97.518425	79.349289	66.540695	73.098213	29.758581	95.100334
MS3_00004221.2	6.6388253085021445	1.7143545423899142e-5	16.075054	16.189285	13.065909	12.887776	6.158873	11.961189
MS3_00004265.1	3.0511944441183068	0.0023501522591393947	67.773964	66.098434	24.344061	32.155834	13.110695	68.669098
MS3_00004375.2	11.591558435898428	8.372702508199878e-4	38.843903	56.203426	15.174554	11.67195	6.847563	6.536841
MS3_00004397.1	2.325597278921711	0.00429564661382014	21.831381	15.932422	9.37669	6.520045	3.934163	9.995144
MS3_00004430.1	2.7556844517218995	0.002240114382003334	9.565335	3.10983	0.711586	1.642898	0	2.643779
MS3_00004507.3	3.0253453158916517	0.0019115823221814347	10.38499	4.196815	2.587998	2.588503	0.332987	7.378546
MS3_00010076.1	2.875937904362421	0.002697835042816761	59.624619	47.355045	29.193317	25.403236	10.907731	36.109329
MS3_00004790.1	23.73334529958348	0.003844905602033174	490.657837	537.75415	414.837128	177.434387	13.942039	330.384216
MS3_00004978.1	2.875839205017778	0.0015667652424548306	2870.37915	3151.602295	3166.56958	3284.44751	1297.94458	2955.439941
MS3_00005012.2	4.551652547352874	0.00617707873764128	175.915054	82.518524	25.788784	27.784315	49.660561	68.678429
MS3_00005023.1	2.491973030246463	0.0019983775586764605	4.310771	2.676108	0	2.653454	0.89215	4.173641
MS3_00005056.1	4.549189802125804	0.011266314309919163	13.148515	16.442337	0.837384	24.388617	3.595631	5.423801
MS3_00005078.1	2.242250103204966	0.04143171426350495	17.149618	3.088571	5.865736	4.208714	1.928264	2.482527
MS3_00005231.1	15.385516669308009	0.003687486049005978	82.06041	82.616379	79.54895	62.924606	2.825913	87.565048
MS3_00005397.3	2.347194918502961	0.0041335981731253895	5.315598	5.456897	4.444015	3.274868	0.843563	2.665658
MS3_00005408.4	2.0296589057486636	0.0016105814414318382	5.127777	1.297529	0.979017	1.450171	0.526256	3.262356
MS3_00005508.1	3.983907937395669	4.2019462414879226e-4	36.551567	34.493336	66.950378	55.563419	40.763882	53.194416
MS3_00005575.1	2.348525633860313	0.012111788377003377	19.268255	9.434594	2.612175	9.39315	3.935417	12.227242
MS3_00005673.2	2.765947755258811	0.02336668476757897	7.688954	34.619904	41.623501	42.016682	10.672734	31.53301
MS3_00005818.1	2.969945768683838	0.0017529551856616207	69.639389	49.934315	55.234703	35.99419	21.899921	68.371429
MS3_00005840.1	3.204612228541863	0.004635202772256964	92.560837	120.191399	129.612289	136.71254	35.204361	103.157921
MS3_00005917.1	2.841172699921973	0.002874183852733853	46.376671	36.52927	16.157217	14.541059	7.287688	22.399548
MS3_00010083.1	2.3739415109272635	0.004168462163790966	4.672443	3.403661	2.562771	2.143774	0.12053	4.137868
MS3_00006050.2	8.579866510898706	9.269604794260351e-5	24.966417	28.342239	10.697845	20.600195	26.737585	26.014616
MS3_00006228.1	2.4890371336445956	2.3621835665274188e-4	36.445889	43.624088	20.58914	28.508064	18.203434	38.630661
MS3_00006239.1	3.506681027173894	2.944058256118095e-4	77.533981	90.658905	25.481058	35.435352	25.979937	71.915237
MS3_00006416.1	2.4300142130414057	0.0036798292835976422	25.837042	18.391066	17.220392	14.359061	7.006129	16.218424
MS3_00006768.1	10.16633059759395	6.064886934210095e-4	41.719353	51.60408	12.530591	16.828882	3.161849	29.603539
MS3_00006768.2	3.64911511312542	0.008294428795579057	24.855354	5.459285	0.079771	0.321428	0.029263	1.000382
MS3_00006800.1	2.178977420836483	0.004113605496298024	19.524948	19.156563	14.271845	15.021937	12.698313	15.813356
MS3_00006844.2	3.271869170190281	0.04425892198781139	19.482481	4.91056	5.024051	4.795743	1.347789	3.132823
MS3_00006879.2	2.9343927546018373	0.020701051129380678	155.271713	145.926819	23.690859	86.888565	41.429504	114.795731
MS3_00006956.1	2.288635726167014	0.039097435102734154	16.463547	8.592443	14.654293	8.451518	6.779965	18.591822
MS3_00006956.2	9.389564557204011	0.0021690084588965445	95.146843	106.197845	38.665157	50.581837	12.141842	53.219139
MS3_00007200.2	17.856174566903192	0.002434096871810829	547.151306	53.817043	348.385406	198.691879	75.005936	247.172745
MS3_00007200.1	8.064060258775555	0.017703405738336318	60.358196	11.264259	28.513958	11.293612	2.461401	18.661718
MS3_00007232.1	2.7535495419140346	0.001584847468269048	24.31109	16.819151	11.088734	14.689395	5.717441	18.969604
MS3_00007265.3	3.91821403833508	0.022424023423583715	18.520441	17.85964	3.862283	11.422297	4.304459	1.763425
MS3_00007321.1	2.078728999713687	3.970857324463687e-4	185.377838	244.333115	241.877014	266.193207	161.292557	223.006302
MS3_00007397.1	4.987771185359264	2.828007085165086e-4	380.696411	399.18045	243.666458	231.207825	125.613953	319.943512
MS3_00000413.1	2.699909823223583	0.0018384513966674333	133.307404	104.620842	75.352257	78.056831	33.590111	101.121841
MS3_00007717.1	3.325371796003619	0.020984577367424855	3.836814	14.841029	3.718816	10.38399	0.945333	10.724195
MS3_00007938.1	3.175368770239636	0.008369375623215835	8.599886	6.068162	5.247545	4.541986	0.537836	6.725282
MS3_00008050.1	3.289891355334437	3.3764124637867903e-4	335.423706	362.407532	417.46524	508.271423	223.427917	426.084198
MS3_00010102.1	3.8203355236041965	6.835968034698817e-4	50.048687	45.217094	58.267567	53.495888	24.056099	43.498142
MS3_00010103.1	2.0162073486746404	0.009374015219007862	36.608097	27.91547	24.092354	15.181828	9.53581	24.040586
MS3_00008226.1	2.3517485307982406	0.004873268805899014	41.373653	29.651651	24.604309	16.393623	9.233017	32.496643
MS3_00010107.1	6.450018638199492	3.1898116649421563e-4	428.378174	511.120819	155.248718	272.515533	104.736305	397.296783
MS3_00008401.2	4.117946948561376	0.004234726960319418	65.066399	41.758442	16.948637	13.641248	4.18459	39.040691
MS3_00000493.1	2.671596361051228	0.027501088523183944	80.815094	151.581451	25.546837	32.253025	12.759956	51.026249
MS3_00008435.1	2.642865764407185	2.4824975673936537e-4	2711.638428	3449.10498	4184.550293	4776.291992	2633.199951	3919.700928
MS3_00010108.1	3.584503879888229	0.0031444008454392515	71.398552	39.627113	27.018921	20.226868	7.712371	47.319565
MS3_00008556.1	2.918666390588989	0.005469869216478728	29.112467	21.466774	13.59409	11.79546	3.313193	19.7609
MS3_00010110.1	2.0622285227095367	0.00980301132838275	54.892483	78.001717	87.927689	74.596138	70.826683	56.217171
MS3_00008798.1	2.039126121924531	0.011479648705069796	156.847549	285.840088	265.396698	245.321625	117.163864	280.040192
MS3_00008907.1	2.9695700943369143	0.016992129828958636	17.127028	7.910936	22.832615	4.783455	13.48114	3.560579
MS3_00008996.1	2.437472240379474	0.007046909038551054	3.308952	5.003159	4.898849	1.254453	0.672788	3.34264
MS3_00010115.1	6.443240762301494	0.004189242014299291	25.748751	16.242983	24.574669	15.879671	1.739783	20.186384
MS3_00009108.1	2.4290746336222204	0.0012623449115645336	30.870214	30.477705	25.324999	31.138166	13.445166	29.825432
MS3_00009484.1	7.5772098210478225	2.9523797848300995e-4	35.59787	25.593956	14.484558	13.086588	5.346941	14.791361
MS3_00009495.1	2.6351614172523834	0.008708288707478402	8.095573	4.926561	4.850206	1.572262	0.420594	5.29459
MS3_00009573.1	4.836986791311668	0.02646254823293663	33.145519	31.218193	21.653025	7.050348	15.989788	22.479425
MS3_00009640.2	3.395477802757251	0.03811937205707251	24.917858	22.752136	27.777935	31.873293	14.561847	41.385597
MS3_00009695.2	2.802377310634432	0.002043106148722355	13.937127	14.250518	8.579057	4.688404	5.871245	5.342182
MS3_00000745.1	2.282901969149174	0.02974056892711049	4.057634	9.208511	2.640389	9.936387	1.883358	4.332073
MS3_00009788.1	2.1294362589520026	1.0662195879327575e-5	65.561501	54.727154	31.756268	50.801384	36.968769	55.53804
MS3_00009789.1	4.113481590929287	1.2132848271713021e-4	125.361168	67.161224	102.110344	88.894241	67.835922	131.481232
MS3_00009790.1	22.73578279937716	1.4633773109286332e-4	83.480042	100.314972	58.981316	66.001678	37.604195	174.932404
MS3_00009795.2	2.4186691467834844	0.002502279179763654	5.419881	5.26489	1.533739	2.188812	0.382341	1.990506
MS3_00009817.2	3.258528594261421	0.043583671148374685	22.854628	18.2824	3.785903	1.013474	0.832741	20.61014
MS3_00009817.1	2.691849547259231	0.00832629079938729	38.41201	51.671688	45.763733	39.241219	17.244783	25.590879
MS3_00009818.1	9.901605496848006	4.89088859910268e-4	30.166294	29.964327	22.731573	16.895876	6.155992	24.169416
MS3_00009823.1	2.0273171328591353	0.04696513515436192	45.909592	31.525169000000002	52.620869	26.916521	35.267559	19.633018
MS3_00010134.1	10.432725330294325	0.00916498145454016	104.740547	79.372223	85.738365	51.701389	2.253073	75.38913
MS3_00010135.1	4.45946127480461	0.008012495299802344	91.548309	78.056824	75.4422	57.312855	9.971079	67.700447
MS3_00009860.1	2.106318135049045	0.013476811229102208	8.803832	9.846375	2.266563	2.600713	3.601767	4.95145
MS3_00009861.2	2.639561105283842	0.027378480853863182	9.031204	13.838241	2.468554	0.837669	0.573267	2.2087310000000002
MS3_00009863.2	2.0283183355220205	0.01939114484635122	12.944079	8.933085	12.940694	8.848689	6.357969	18.772184
MS3_00009879.2	5.520374766453578	0.001563850031684155	58.027416	76.74762	49.121685	74.526718	15.285204	60.194912
MS3_00000812.1	2.097631643140334	0.011371249983087629	5.828082	1.259558	3.156569	1.366945	0.591228	2.181381
MS3_00010138.1	3.9198083552480414	0.003854715832863874	27.664371	27.856215	22.655144	37.000351	6.697976	19.280743
MS3_00009883.1	3.1043156762543536	9.218545161762229e-4	740.639282	881.978943	951.946472	947.495239	388.315521	869.631958
MS3_00009894.2	2.9889705580879227	0.008219583031856798	9.586499	7.361004	1.467234	1.880794	0	1.29531
MS3_00009894.1	5.385660993475565	0.027200045496517125	39.016819	16.578224	10.966346	18.063667	5.154398	0
MS3_00009894.3	3.0558241816452827	0.022876633427020156	2.65884	6.357998	9.293918	2.825012	0.396487	12.131001
MS3_00009894.4	6.751098107331348	0.012023721210538975	9.788488	40.944698	0	0	0	23.959993
MS3_00000817.1	2.0000124833376627	0.003328753568395285	6.743114	5.993977	3.568074	4.099216	1.705924	6.005463
MS3_00010143.1	2.3413229089461556	0.012523586666044773	26.259516	7.969439	5.564384	10.905966	5.067327	20.786184
MS3_00001360.2	2.00863621265173	0.02199717683744981	6.097215	5.789665	1.00762	2.91303	0.176136	1.577253
MS3_00001366.1	2.2038293111491534	7.220950020428766e-4	10.566407	6.61326	4.015429	6.259182	3.220284	7.755017
MS3_00001371.3	4.770088496296107	0.001146819200954436	10.25762	15.08559	3.292334	6.288336	1.817868	12.57358
MS3_00010146.1	3.791513796344656	0.0019643314033802356	97.751297	65.997002	44.661945	38.034088	14.596539	62.310719
MS3_00001375.1	8.829088672846588	4.669986192087242e-4	25.063095	22.58005	12.381848	10.646873	2.168677	11.876307
MS3_00001385.2	2.546712407472167	0.0032891230066797532	20.765032	14.764021	11.028221	12.140648	4.875439	19.80394
MS3_00001387.3	2.719470837537173	6.947344917737709e-4	6.105191	3.258854	0.425585	1.297635	3.087665	5.463927
MS3_00001393.3	2.143746347532884	0.01149961782762156	6.735068	4.795868	1.739616	2.397468	0.369293	7.47093
MS3_00001395.2	2.69399486289136	0.0019983771546333265	29.906614	18.733126	16.20365	21.085115	11.489552	23.216824
MS3_00001395.1	2.4246173016350743	0.0087824126279543	69.37204	45.87413	75.139755	44.021141	27.494787	79.524269
MS3_00001408.1	2.175977427839948	0.010512761887438809	17.297205	9.353163	3.007721	7.836131	5.192526	12.468616
MS3_00001409.2	8.963910561101253	0.0020982369391839284	16.043762	29.310497	9.953499	21.897663	1.576564	36.483997
MS3_00010148.1	4.510502885998003	0.0013962258603538622	28.427439	21.981659	18.603386	14.724689	4.179783	22.985727
MS3_00010149.1	2.509678448384961	0.02273623926206261	9.873249	3.381839	0	2.535826	0	0
MS3_00001421.1	2.371741339818393	7.761870604952773e-4	132.52298	188.278091	202.909332	189.572403	121.118538	221.32843
MS3_00010152.1	2.973159439809067	0.0017189651159012637	18.858671	15.230592	11.728468	12.684601	4.392991	19.867163
MS3_00001451.1	2.06755694702693	0.026620019381536235	15.561421	10.447894	5.066566	4.018193	1.619812	8.078123
MS3_00001459.1	2.915732369652004	0.027852577627494338	21.741447	3.33931	7.561662	3.620131	1.101177	5.085831
MS3_00001459.3	5.239757726557725	0.0023997692572242917	20.519365	20.283478	9.863765	9.846843	2.322919	29.289843
MS3_00001460.2	2.7675976099334383	4.7380959487147934e-4	325.914886	387.959351	457.645111	446.365997	220.657913	382.466217
MS3_00001471.1	4.3320114776974386	0.0031496619128701477	50.99147	47.256859	56.653435	39.461147	10.027369	43.612862
MS3_00001474.3	2.1369328811586192	0.0035079128907938837	728.625671	876.234192	643.354614	668.593018	323.522736	716.978271
MS3_00001476.1	3.306631939579915	0.008389221454995857	20.765671	11.885446	1.957113	3.098058	0.172153	8.259995
MS3_00001477.1	3.2911296766979676	2.6265379878626154e-4	254.496719	265.768433	325.352386	393.954834	180.164474	337.519958
MS3_00001479.1	2.5315127961962878	3.5964783813842774e-4	87.902809	92.580154	42.753185	58.845325	34.521835	73.869896
MS3_00010155.2	2.224843970135413	0.007114629350046321	1016.424438	631.665588	759.391296	1043.381592	997.24768099999994	1109.741333
MS3_00010155.4	2.5503329344285004	0.016431037913917892	5.780015	14.089784	8.828004	16.080217	7.19604	9.7515250000000009
MS3_00001492.1	2.216269959335291	0.0022584853887166133	5.243666	2.932892	2.468158	1.849784	0.581877	1.759498
MS3_00001497.1	3.2946767439594487	1.3466471831309135e-4	1652.797241	1915.835205	2093.711426	2209.067139	1160.02124	1824.582275
MS3_00001497.2	2.538715201488675	0.00889862397746144	44.383678	66.840546	84.038635	70.897415	34.083675	67.001633
MS3_00001501.2	2.0026744994732435	0.001362223556667484	3.353441	2.174552	0	1.051388	0.443328	3.918521
MS3_00001513.1	3.5102210734267065	7.339553452581234e-4	9.915612	10.575306	6.689392	7.179281	2.760694	12.829954
MS3_00001514.2	2.2549386195330245	0.003328753568395285	6.354016	4.288423	1.372814	1.252807	0.34982	1.704207
MS3_00001514.3	2.502336780657112	6.538385811717219e-4	6.043915	3.233541	1.063961	2.367889	0.377364	2.456119
MS3_00001521.2	3.0957543623404282	0.04667828191567791	99.653008	83.476997	53.159546	43.027836	24.244335	88.422249
MS3_00001524.1	2.1409382615082233	0.03348186941473772	19.694094	11.016685	12.141471	11.956161	10.857742	8.290136
MS3_00001526.1	2.1468744373964506	0.025949298215829728	48.876381	44.25211	27.128769	18.607092	41.661491	27.704741
MS3_00001533.1	2.1167921013879756	7.368557423121592e-4	27.316574	22.203894	10.777299	11.110719	8.080511	17.490793
MS3_00001536.1	2.040624916260417	0.014420969064720377	7.920231	8.963969	7.243825	5.630783	3.028059	17.367697
MS3_00010161.1	2.5925804172406104	0.009945933558870598	6.597344	2.820379	4.902304	4.659427	0.347213	2.56613
MS3_00001570.1	2.1126174789638537	0.02162079017852127	3.998359	6.419785	4.007258	6.946443	1.107431	6.970055
MS3_00010165.1	9.581808977911672	4.669986192087242e-4	31.095015	27.000654	38.873421	28.966375	6.271289	34.028641
MS3_00001585.2	2.3821224111618378	0.025714022452822116	16.78661	14.321535	7.866473	7.586496	2.543775	14.818381
MS3_00001601.2	2.539095103370077	0.034982714444134304	5.226767	16.065502	4.954829	6.655879	12.434994	2.424352
MS3_00001607.1	3.0908161509608707	0.0023923988072960182	9.897979	15.699672	7.681198	10.292276	8.793835	21.999773
MS3_00000849.1	2.391367471310224	0.008055142742822003	4.144408	4.104294	3.236605	1.160148	0	2.549561
MS3_00001615.1	2.518439249642178	0.0023473799807598363	4.843862	3.260135	1.986719	1.621143	0	3.40296
MS3_00001615.2	2.113063560206466	0.004459532718933292	5.686275	3.052511	3.42111	1.686718	1.034192	2.53668
MS3_00001616.1	2.6011624779311124	0.031512919486184406	12.622922	6.603829	5.183699	10.744393	2.957909	6.514902
MS3_00001617.1	2.1345750507710672	1.6569820620888177e-4	292.940979	288.400818	196.73616	272.646332	192.92485	239.349075
MS3_00010171.1	2.4029381862228827	0.049086509340640565	32.930557	11.78038	13.842507	4.695965	3.256582	7.596143
MS3_00001639.1	74.49904574885977	3.090657048434819e-4	487.1922	298.64328	177.837936	93.950478	13.386295	160.772964
MS3_00001641.3	3.866102972960009	0.02397472926367795	16.122862	18.606922	10.914566	36.19334	14.989408	10.658364
MS3_00001643.1	7.376469250821996	0.0015667652424548306	181.342041	200.362274	237.009171	147.778641	37.661961	239.554993
MS3_00001643.2	8.36717760895139	0.007210084401669495	84.077202	23.801039	24.295254	56.063473	9.062103	4.009018
MS3_00001655.1	2.740172878647339	2.8533813501505117e-4	93.540436	90.001663	96.361397	84.793388	59.885445	87.385796
MS3_00001657.2	2.8800984956166884	0.008902420142864834	10.110373	6.039297	6.868656	3.670493	0.723128	4.382154
MS3_00001660.1	3.324120920318144	0.011629441439645753	34.090591	27.371075	25.173386	8.528927	9.119874	23.181662
MS3_00001662.1	2.0963001771592795	0.016875550132898525	9.403029	5.397637	3.743658	2.768981	0.928308	3.874501
MS3_00001669.2	2.202781472461682	0.007726306687938492	13.697036	11.160028	5.336632	4.484201	2.068844	5.740821
MS3_00000859.2	2.649524184312321	0.030507830970183912	14.574643	14.249474	12.103439	17.274294	2.649505	8.026107
MS3_00000861.1	2.0863781265472774	0.004901233243166602	20.936083	21.413885	12.856606	13.055031	5.799461	16.184107
MS3_00001695.1	2.872604305340215	0.036444969471689646	71.914238	111.925049	117.525597	107.568863	20.120031	105.567383
MS3_00001701.1	59.18331760283282	0.0017292140054347347	29.683384	137.996719	105.413895	103.008537	1595.460938	587.691956
MS3_00001704.1	2.2269546343151654	9.92622842054779e-4	12.257335	6.298555	4.120894	5.033753	3.582393	5.63484
MS3_00001704.2	2.8067961379260713	0.0366262742718865	27.351522	44.740093	13.349333	12.201209	4.667764	12.173094
MS3_00001705.1	2.024514293465155	0.02715820420945163	7.877099	1.37769	0	0.99089	0	0
MS3_00001706.1	3.4249356072966206	4.634015079474812e-4	18.455126	12.343405	18.412498	12.426478	8.122529	22.819399
MS3_00001718.2	4.569968184359622	7.417560145163539e-4	10.312289	7.955639	0	6.894468	2.990558	8.815525
MS3_00001719.1	3.47711110750738	7.220950020428766e-4	249.969131	312.29425	120.783333	199.365402	81.25631	230.725449
MS3_00001723.1	4.016171144434829	0.002664847589708516	89.537636	36.125107	15.975801	40.285332	15.527597	20.478271
MS3_00001722.2	2.18566227934826	0.018668531404348696	12.595479	9.336607	6.483659	4.785148	2.398449	11.723966
MS3_00001728.2	2.8731527616821584	0.02124928662847571	9.771041	3.135791	8.831212	6.549671	0.51982	3.113953
MS3_00001729.1	3.2378547015495123	0.00124244609167633	29.910656	25.127098	4.577954	9.248563	4.549965	21.619991
MS3_00001734.2	2.1870283751859594	0.010026998927646049	4.980595	4.328404	2.217275	0.225666	0.298562	2.377255
MS3_00001750.2	2.161777475349074	0.0015922234912719628	3.318143	4.171514	1.50301	2.387652	0.49163	2.747346
MS3_00001750.1	3.022555053133637	0.0027438604268023212	47.177181	43.57452	38.734062	37.441071	17.332367	48.008892
MS3_00001754.2	2.2809104003784046	0.005532655446459373	11.92696	5.168972	11.768103	8.037964	5.139233	6.268064
MS3_00001758.1	2.870834538843513	0.04164039822675808	35.099861	29.535494	39.20702	14.375173	38.391895	13.193521
MS3_00010182.1	2.107930379405751	0.012298869663701344	3253.250244	2172.7771	4967.305664	3002.091797	3454.283691	1591.50769
MS3_00001761.1	2.638098798850001	0.03069442557066728	4.854526	14.446388	0	6.65243	0.94698	7.746219
MS3_00001762.1	27.379842934451737	1.3451064706146467e-4	123.302887	180.360184	23.787474	99.565071	36.235397	102.989227
MS3_00001768.1	2.951142287199037	8.465741475578996e-4	7.468441	5.146591	1.399727	1.13849	0.340189	3.671845
MS3_00001768.2	2.887688641512404	9.92622842054779e-4	7.618621	4.664003	1.007789	1.96237	1.95e-4	3.262244
MS3_00001769.1	32.81068298924736	5.977805019938194e-5	92.458382	136.43251	15.997931	45.231655	12.04492	68.151588
MS3_00001770.3	3.2777138207705625	0.001548269480168041	8.84388	6.46207	4.437868	3.781442	0.742123	7.88821
MS3_00001770.2	2.844388278066863	0.0025115996198553374	38.451271	25.409393	15.482072	12.409818	6.470935	31.540802
MS3_00001773.2	6.992126587924116	0.006867834439489551	89.351578	72.13475	30.860037	20.041821	14.638151	45.074703
MS3_00001780.3	2.409788862214736	0.040709276881072357	4.944238	10.22736	11.399262	1.52918	1.479486	3.25798
MS3_00001793.1	2.0021998860527144	0.0020631121473010106	163.14386	147.127899	120.353706	209.246094	106.611351	201.470169
MS3_00001796.1	22.29299816441654	2.815294305555902e-4	122.759659	28.322859	22.838655	33.175137	5.470542	77.741325
MS3_00001796.2	77.06059698243638	1.616610257319167e-4	273.637115	103.060844	146.606659	64.692734	273.45163	508.741669
MS3_00001800.5	35.183216522002375	1.5083673795188884e-4	98.73864	22.868067	49.49041	53.246376	91.83741	196.074387
MS3_00001800.1	7.008166843337627	0.002365430424983036	31.783548	6.858696	4.410334	2.098314	0.058804	19.700663
MS3_00001800.2	14.476508007835422	3.2091117127163056e-4	63.091938	14.427342	17.476519	12.597165	3.805957	41.207882
MS3_00001800.3	6.315353041334446	0.04390034873935133	3.600831	34.441174	9.318538	12.979243	257.687958	20.370102
MS3_00001810.1	2.225023530876999	0.02372226113035758	8.81342	3.175333	3.063166	1.473499	0.055186	1.800859
MS3_00001810.2	2.000138502241331	0.03481743220988749	8.577814	7.499191	8.897606	3.441212	1.367705	6.782278
MS3_00001820.1	3.984370260080775	0.0011060653919905787	126.097733	91.118546	25.222063	25.390629	15.561553	56.142189
MS3_00001832.2	3.005922509640351	0.006467466338970476	18.39954	10.120232	5.727631	3.439353	0.772771	6.788831
MS3_00001833.1	4.446162446989706	0.002831123148586242	79.167023	89.635216	78.249054	61.647511	16.809332	84.570076
MS3_00001842.1	3.108751562221531	2.3518442905963273e-4	4083.63208	4620.137695	4661.067383	5309.322266	2548.22998	4309.085938
MS3_00001842.3	3.363743334460537	0.005671818526019931	13.463006	24.948708	21.58918	27.395304	13.374847	14.680469
MS3_00000885.1	2.1714141222427537	0.0035847829989474347	42.299587	32.241306	21.034992	20.540703	9.861873	26.402769
MS3_00001849.2	5.444089571218647	0.0016768715841848764	41.869717	46.135357	40.371716	31.544989	8.55619	44.775963
MS3_00001857.1	4.173541917997914	0.0023321291434342307	29.160902	21.164202	14.904325	10.66499	3.139528	14.366329
MS3_00001877.1	2.2003818613837454	0.0031951195523381147	29.165703	21.891293	17.196684	11.356413	9.58833	13.402919
MS3_00001878.1	2.1419720932310544	0.005779191578099423	4.173649	2.860143	2.024215	1.016388	0	1.541954
MS3_00001879.1	8.81339869828047	3.725937198355521e-4	1430.833496	1606.615479	2527.630127	1618.560547	517.509644	1549.277344
MS3_00001884.1	3.9813836827078144	2.695126271388547e-4	8.283766	7.455633	9.091017	8.449565	2.982103	8.326388
MS3_00001894.1	2.623150572839128	0.00132207177873991	17.114424	11.026	6.002113	5.92944	2.710665	8.385718
MS3_00000891.1	2.6739011503384433	0.0034611642006767917	45.609848	32.192905	25.656839	18.41901	9.937696	27.644526
MS3_00001910.2	2.1787931468928163	0.006764789818950002	56.298801	32.70063	18.455496	25.532242	16.470575	35.27248
MS3_00001915.5	2.126959704455003	0.0026691781826635517	218.034714	258.454559	204.812057	209.878937	122.475357	206.637131
MS3_00001922.3	4.704716897712767	1.8877653177378414e-4	37.61018	43.241547	51.66177	48.655533	20.355619	37.232224
MS3_00001922.1	3.9827563491288704	5.661358999242274e-4	72.30722	63.619576	48.661911	45.495941	19.418207	49.827873
MS3_00001928.1	5.855666295761587	0.00167916640591409	34.364502	18.010426	15.381361	12.978361	4.550953	12.315989
MS3_00001935.2	3.2944505845190863	0.0020454505715401636	34.718136	25.52622	15.79685	19.196527	5.948515	26.939684
MS3_00001936.2	2.49595571217517	0.0028346180157688217	44.504807	26.495779	19.034077	17.007387	8.402185	24.50717
MS3_00001938.1	2.939853840624051	0.002170245176005142	42.167854	28.744856	22.303984	16.285961	8.034698	29.182232
MS3_00001959.1	8.400827137399078	1.5507984835674564e-4	72.509636	69.131897	114.804871	134.182083	43.265312	103.370399
MS3_00010203.1	4.2881915709603255	0.011733794807102044	17.873442	19.89694	4.578624	10.624866	1.808856	8.027578
MS3_00010202.1	4.226103340378056	0.021166021641957296	18.933071	28.81188	2.059481	10.427796	0.080916	3.284183
MS3_00010205.1	4.821561154593886	0.01235432110440029	12.645278	26.380545	3.943403	17.252165	1.313691	18.407516
MS3_00001970.1	2.315076894828946	0.010860985570787364	5.165819	10.66324	8.48229	9.315614	3.993486	8.93509
MS3_00001975.2	5.951081333444575	3.5444402823634234e-4	39.068455	28.862238	20.190701	20.92836	6.606705	28.807434
MS3_00001975.3	6.46866954933374	5.065987670330784e-4	28.887577	7.015997	10.297969	6.568618	3.499975	7.846544
MS3_00001976.1	3.4745609055546374	0.01809288966946882	7.192139	3.801098	10.595867	8.995824	0	6.547976
MS3_00001977.1	4.073610747693904	7.220950020428766e-4	47.438114	43.276447	24.117281	23.497885	9.123969	33.891026
MS3_00001979.2	3.0853853016153536	0.03920394503859234	44.295971	47.437752	24.02701	12.4508	11.023114	18.338552
MS3_00001992.3	2.476936814843174	0.02793766593204608	11.289656	10.485915	0.703907	1.666393	0.346156	6.511897
MS3_00001994.1	2.9847325580206676	0.0030241443976851113	822.995422	891.666138	236.197601	487.172455	156.862122	698.595154
MS3_00001994.2	3.941825600014364	0.033821327490675936	104.616997	171.009689	261.950256	181.125885	174.100571	30.35671
MS3_00002000.1	4.750465399294618	2.815294305555902e-4	34.471409	43.811401	19.483719	33.401188	12.916511	43.666004
MS3_00000903.1	3.7902364496580203	2.754608274134962e-4	15.774308	10.669686	7.195375	9.856834	4.066206	14.603452
MS3_00002007.1	2.4173567716412023	0.0017478443235200308	76.076553	61.174946	31.10544	27.902067	17.877846	49.70158
MS3_00002007.2	2.4588878701191956	0.0030597025825962205	7.105468	5.163229	1.100422	1.964437	0.114281	2.729091
MS3_00010208.1	2.544039061304283	0.010109308164529806	27.601482	21.818804	27.395174	21.071032	6.213672	22.811373
MS3_00002014.1	3.008418146967625	0.003001618890671042	12.111518	4.608684	1.046451	2.08303	0	1.871026
MS3_00002036.2	4.08853028542027	0.00329349795857807	21.15008	11.999601	5.233613	3.316332	0.630229	5.593512
MS3_00010213.2	2.523304382193538	0.0011395812641996643	182.754166	147.275085	124.446274	84.304756	69.86348	158.351578
MS3_00002054.1	2.7346829418381176	5.831719555697801e-5	12.190528	6.066089	4.687615	4.618448	3.693896	7.569782
MS3_00010214.1	2.7159961297192154	0.009529433856619616	13.608727	9.369308	12.085	7.767507	2.300782	17.877586
MS3_00002066.1	12.175588924631397	1.0536841510931188e-5	21.685711	22.861916	28.158703	31.483389	11.069037	23.815228
MS3_00002071.3	2.2239423504778544	0.006936570087253384	3.535519	2.115168	2.244525	3.669802	0.061142	2.99222
MS3_00002073.1	2.0638127648713103	0.0025411180457626126	723.660217	1122.752563	1025.393311	1164.412964	612.202087	1109.317871
MS3_00002075.1	2.167998244929797	0.006243505972431061	5.031583	6.982279	1.960032	3.722498	0.957979	3.400739
MS3_00000913.1	2.094076645394899	0.007019725793181311	373.916412	531.340515	362.744812	347.358215	172.816422	464.643524
MS3_00002078.1	2.4086050795619007	4.2019462414879226e-4	6.120004	3.398299	1.985982	2.363977	0.989883	4.67452
MS3_00002082.1	2.2422474267218524	0.012653423747575793	3.932157	6.409142	2.112782	2.997735	0.318197	1.342805
MS3_00002082.3	2.2181804332281967	0.00889601934576865	24.6518	15.828272	8.656149	4.68346	4.657935	12.892652
MS3_00000921.1	2.6521007724540913	4.6505693138397926e-4	49.235905	42.488701	14.386395	17.221296	10.717896	30.960854
MS3_00002092.1	2.027672880098575	0.007604918361479747	71.194572	63.535355	23.141006	28.168247	16.018122	45.776966
MS3_00002096.1	3.900592310574009	0.008058532409797379	51.49004	43.17548	47.348068	32.129257	6.791785	46.106071
MS3_00002114.1	2.104873998155655	0.0015868788391650353	2349.024414	2664.330566	3167.400879	3222.733154	1603.70752	2696.889648
MS3_00002116.1	4.602255766339386	0.0015833091387581029	22.890381	18.495199	11.674367	6.154681	3.717996	9.172008
MS3_00002119.2	2.348833517276483	0.0018323244230018924	5.881809	8.46889	3.905753	4.576897	3.548833	6.98506
MS3_00002135.1	8.29411687264564	3.050008335838198e-4	10.382544	20.606573	19.678413	12.421446	4.75712	24.87602
MS3_00002135.2	3.7522465237875613	0.008989259888613294	8.374014	9.173103	10.338664	3.470655	0.294519	3.897841
MS3_00002135.3	3.40564760747465	0.0030458204098752525	12.173624	8.069811	0.461458	0.789135	1.011569	1.313742
MS3_00002136.2	2.052378502235092	0.0023398221146300356	76.176804	62.032661	37.228901	32.383343000000004	23.333254	52.638462
MS3_00002142.3	2.100782368692453	0.002773229887175378	6.507843	1.964692	0	1.326137	0.109493	0.943293
MS3_00002152.1	2.8980383822592075	0.0012751030032568899	36.898701	40.108406	11.547985	22.147652	11.329637	36.155148
MS3_00002153.1	2.1050540057810054	0.0033374112402986093	115.197449	118.537064	89.289207	80.847359	43.514439	101.803047
MS3_00002154.1	5.57325090628685	6.865712552221103e-4	55.442135	32.518394	73.814461	52.440895	23.586349	66.852997
MS3_00002155.1	2.3850479962253597	0.0013420600058336495	38.132172	26.897938	16.935299	23.26733	10.137922	26.460819
MS3_00002165.1	2.9220753804099777	5.847383755589299e-4	929.608093	1127.764282	1587.846558	1344.844604	660.652954	1152.279785
MS3_00002166.1	2.6032259931421735	0.0020631121473010106	9.595777	6.831185	4.090108	3.714533	1.216916	4.542638
MS3_00002195.2	2.2764586597788106	6.947344917737709e-4	6.560642	4.28654	2.821772	2.435043	2.286883	5.740551
MS3_00002201.2	2.1241398764029418	0.007839117200667453	7.137888	8.212121	18.502304	5.920339	5.867122	8.475243
MS3_00002201.3	2.371530898682335	7.853512380415375e-4	4.884453	4.225664	6.040573	3.203089	5.910516	5.016677
MS3_00002202.1	2.796011877679573	0.0027186221916693037	47.035683	35.050495	21.664774	16.161251	8.663578	32.204983
MS3_00000934.2	2.1921733626853217	0.009492513492387004	6.206467	2.551468	5.314873	3.86918	1.313472	5.879333
MS3_00002211.1	2.5866356637344823	0.010187757916299606	17.555786	20.534508	20.607508	16.480442	5.099597	27.380327
MS3_00000935.1	4.383797719539085	0.006566818259428859	18.405819	15.677711	11.253617	8.296782	0.998171	18.731825
MS3_00010228.1	3.905831962144615	0.006065760042496442	37.207371	29.373558	19.135092	13.371099	2.977813	23.989725
MS3_00002227.2	2.822511360225148	0.0025166086950753268	11.26427	5.80155	2.917333	1.862091	0.61973	4.933642
MS3_00002243.2	3.895509955128377	0.009873947897072428	25.321451	6.562939	6.21486	25.265696	9.268322	36.229103
MS3_00000944.1	2.2828055866276213	0.022602584115894917	13.747267	6.423878	5.458798	6.002758	1.654056	9.732908
MS3_00002280.1	3.0555431242497915	0.03911122109914193	7.834732	16.248846	16.145954	13.303969	0.932176	12.880362
MS3_00002282.1	30.249726887909162	1.9939783355632705e-4	109.452133	132.037094	11.976196	10.315197	5.446759	50.928932
MS3_00002282.2	289.9507110879503	2.4938407283819908e-5	781.045898	901.416626	279.624908	525.373657	52.59156	573.774597
MS3_00010236.1	2.2402072564687767	0.0015667652424548306	915.084106	1015.001587	1263.044556	1002.602844	590.28772	912.971497
MS3_00002293.2	2.245280575474035	0.0321645116257383	7.849086	6.317228	1.191571	1.111972	0	0.285825
MS3_00002306.1	2.3836130447327664	0.010525547428030258	4.962728	5.392977	5.546835	3.096326	0.441301	3.343915
MS3_00010237.1	3.1358857302495577	0.002020005089141879	165.443237	222.520172	112.334732	156.994751	75.626686	226.648254
MS3_00002313.1	2.563582841849776	0.004022910644507855	8.876127	6.393289	3.695785	5.205797	1.503497	9.205042
MS3_00002323.1	2.2253125568696697	0.007031098700643105	19.326689	14.621908	15.447895	6.640885	6.110004	17.511545
MS3_00002345.1	2.0442835400819757	0.045046277943542185	18.284168	10.517098	12.234797	7.667983	2.126995	15.762479
MS3_00000957.1	4.052679020603115	0.0032183406363966213	11.320011	14.337952	0	1.161416	0	3.213433
MS3_00002349.1	25.235923279694404	0.0013487397759900201	111.257439	69.423981	37.689503	23.409607	1.379351	41.473286
MS3_00002349.2	120.6047331139904	1.1554712202916612e-6	259.303192	331.068024	79.808693	248.133484	72.180969	219.814316
MS3_00000960.1	6.373361476983803	0.0016765133017724923	13.188648	12.934394	14.176351	9.706645	1.097528	13.154565
MS3_00010244.1	16.47819766876615	1.3901176938839737e-4	42.901989	77.570129	16.194057	29.78697	8.316938	48.455051
MS3_00002378.2	2.0591109567267667	0.010097087736161216	4.064016	2.459743	0.928832	5.360885	1.202384	2.547513
MS3_00002386.1	2.4800855943236555	0.007731636432824966	54.631035	76.127243000000007	45.428787	47.626873	18.52632	39.02916
MS3_00002394.1	7.412535324239186	3.910294067107092e-4	99.272446	61.33102	28.736715	28.584669	14.963338	49.716858
MS3_00020018.1	2.608192834106717	9.80013338141835e-5	1749.078003	1818.34436	1389.260376	1706.115112	1765.615723	2396.595703
MS3_00002399.1	18.13626753989827	0.0020048023885034997	104.72261	87.066414	17.250566	13.523151	0.724434	39.663872
MS3_00002404.2	2.5621436530079333	0.002666566100652225	4.920706	5.982922	1.601327	2.038505	0.129308	3.105361
MS3_00002406.1	4.398951809603374	5.3208402206822e-5	800.725098	735.341858	319.768066	534.64502	687.189453	870.005127
MS3_00002421.2	2.398482944268626	0.03633337303126943	9.388654	9.141338	8.836473	2.939629	3.553232	15.023427
MS3_00002423.2	2.5968886804033264	0.033345355307017585	134.243637	94.99295	222.764191	96.11602	33.638668	140.29155
MS3_00002426.1	4.178676786942039	0.0012042127513493494	68.993393	37.830177	26.466169	27.728519	13.273197	36.046055
MS3_00002426.2	2.4232974425005827	0.007027840488563617	6.720432	4.264512	1.190198	0.885795	0	0.988487
MS3_00002427.2	5.470912842736862	0.013770062663065517	37.973484	40.053467	2.527096	13.484753	2.185373	2.268628
MS3_00002429.1	8.913397226186035	0.03528485787978354	38.892776	46.078682	224.975922	1.542825	6.245735	14.347238
MS3_00010246.1	6.388099573808891	3.260403495116966e-4	41.387264	54.826302	66.812492	65.164833	21.38537	53.440895
MS3_00010247.1	8.101433581126818	0.0015667652424548306	43.506695	29.336388	17.193615	11.592799	1.781887	21.173838
MS3_00002440.1	2.682462864453686	0.0015047901963998408	31.675766	34.878761	19.848766	16.779875	9.140544	26.553976
MS3_00002463.2	2.1968165354596563	0.016580099135240195	5.872881	3.545474	3.216749	1.70614	0.092363	4.193135
MS3_00010249.1	3.4807973429004675	0.0027409766171694406	17.094477	12.410975	3.981742	3.547678	1.018122	13.083079
MS3_00000980.1	2.2341929448018596	0.0017451736464515271	25.678724	22.327229	8.192504	9.492277	5.814558	16.473444
MS3_00002471.1	2.2872958094824085	0.0016262754200233132	252.694016	309.19519	368.647034	374.560089	182.030823	342.413696
MS3_00010253.1	3.8329204758593822	1.8151206302362944e-4	85.428764	43.653419	18.560329	22.999609	37.893406	74.389137
MS3_00002485.1	2.0505259341660023	0.0028285485032967248	6.26019	2.877635	0	0.614192	0.369877	2.221869
MS3_00002486.1	3.2135517780564085	0.007172595211320093	20.461283	15.698553	9.09293	4.713768	1.882159	7.538357
MS3_00002494.1	64.194158431998	1.0662195879327575e-5	141.225677	110.736076	191.980255	182.908173	41.667236	146.871201
MS3_00002503.1	2.1090744863553774	0.007205770793615569	3.266956	6.165525	1.728224	0.764048	0.914955	4.27607
MS3_00010260.1	5.490466689762038	0.007975046927398538	18.540617	8.229486	14.917861	10.986662	0.117452	9.372552
MS3_00002508.1	2.4036644838870145	0.04590774503291101	19.797335	46.794884	45.614021	42.43531	11.168502	44.931759
MS3_00001004.1	3.1469727985843043	0.002510483961550561	7.175576	5.858034	3.024292	1.875667	0.123838	5.396833
MS3_00001005.1	2.171270858251486	0.013988449329192729	5.718846	1.976822	2.110065	0.162041	0	2.79293
MS3_00002510.1	2.329800697330808	0.028042573020391464	3.300785	4.598876	4.670751	3.556767	0.027898	7.019907
MS3_00001007.1	5.012438442761962	0.007489359181442581	11.970654	14.715477	10.450189	3.655603	0	8.163681
MS3_00002515.1	8.882974161066414	2.242160120857761e-6	51.463062	45.550564	37.838276	38.336143	25.276232	50.293148
MS3_00002518.1	27.920678536178553	5.940513107538514e-6	59.866894	45.003334	35.706249	66.141136	26.444546	102.051231
MS3_00002519.1	19.047593978496245	8.89058207478557e-6	37.127441	27.485611	19.928471	39.639805	16.817621	65.965508
MS3_00002520.1	23.225862072601526	6.845157965852122e-6	49.894508	35.05238	25.665318	52.98312	20.15584	80.28479
MS3_00002521.1	25.16821312878925	6.845157965852122e-6	51.457256	39.619411	29.001858	59.464714	23.167288	90.541801
MS3_00002524.2	22.71839202713283	2.1873390324693345e-4	58.072914	29.732357	74.230354	145.46426399999999	22.520685	83.298721
MS3_00002524.1	88.50715783877224	7.701254470501598e-7	209.09433	187.857483	47.286911	80.165321	85.997215	316.979675
MS3_00002525.1	40.19881472803536	2.242160120857761e-6	89.534126	66.262878	42.549698	85.501266	33.003754	134.348373
MS3_00010264.1	73.73861272025556	1.908477408700075e-6	249.627289	194.940628	116.693398	233.188904	96.261955	335.306763
MS3_00001016.1	29.4688033955223	2.2836217257052155e-6	93.276794	56.9506	26.45429	58.946995	31.208382	87.563187
MS3_00001022.1	2.2312023817458977	0.0018929494422009702	6.066713	4.057506	1.468472	5.57224	3.458719	5.424927
MS3_00002532.1	3.557679524397251	0.0048239900011065534	7.017151	8.949133	5.77466	4.53172	0.235073	4.940006
MS3_00010269.1	3.9411507256771205	0.02020895264178341	21.345852	9.33032	0.738027	16.812355	0.806349	11.954966
MS3_00001029.1	5.3174110866471125	0.005554554347866354	16.406971	8.959489	11.783493	5.439672	0.067372	8.779004
MS3_00001031.2	2.644599448796535	0.002004408736860246	26.611336	21.290018	6.970894	5.867308	4.614958	10.536575
MS3_00002548.2	2.3612505170912512	0.024563977752801294	15.616238	9.262402	10.64796	3.457501	4.120367	4.562135
MS3_00002554.1	2.045413758886278	0.0033584062207515277	188.662766	222.219559	92.513809	192.356232	91.372314	188.228821
MS3_00002570.1	2.0348095400846775	0.014578398395382029	9.115998	6.541665	10.766233	11.594551	3.296715	10.287775
MS3_00002571.1	2.0106204555905136	0.022019707442339644	21.331066	14.395449	11.676843	7.053813	4.272273	8.353188
MS3_00002572.2	2.133905323356056	0.010097087736161216	6.666744	7.147397	1.969445	1.791361	0.439083	2.907491
MS3_00001045.1	2.283321271809231	0.0024980006809075883	44.821033	40.801907	27.511665	24.449827	13.23068	36.221672
MS3_00002593.1	2.899976082115432	6.103453935656332e-4	298.883881	333.58429	252.407974	296.553345	138.717422	352.125641
MS3_00002597.1	3.7525777135749157	0.004490321072842759	15.323516	8.657613	5.398146	2.12544	0.327937	6.274328
MS3_00002597.2	2.579935596644118	0.0031720092195664813	7.837191	4.468998	1.763133	1.083622	0.348874	2.042519
MS3_00010277.1	3.3696497085353343	2.63231290660933e-4	18.457355	19.111975	7.330552	11.910512	7.088943	21.716286
MS3_00002618.1	5.2927310450340235	9.908965955782085e-4	28.420334	28.314247	28.458775	33.072254	12.57601	36.670521
MS3_00002624.1	2.5505511860553396	0.040484575426454034	21.758295	26.054493	29.192764	28.507896	18.896742	28.264809
MS3_00002634.2	8.198968730104749	0.033345355307017585	21.387852	0	27.749062	36.105583	6.679944	88.388687
MS3_00002634.1	5.526363728332132	9.307486622818671e-4	45.331429	46.961182	45.521564	36.659477	16.457153	21.4907
MS3_00010282.1	2.2603081399234277	0.013606768029543085	85.412567	140.442505	51.472542	123.92466	104.618141	149.781174
MS3_00002657.1	2.7299613133461493	0.004247894129229068	22.297678	15.245223	11.777091	12.409621	4.669069	18.880676
MS3_00002660.1	2.5005449054726716	0.0039187344253975845	28.744205	16.725687	6.900574	9.615506	4.19724	26.634115
MS3_00002672.1	2.5709066617536642	0.002268020796843645	9.567206	10.242142	3.985731	5.138934	1.877827	5.685968
MS3_00001062.1	3.2029881730451835	0.03530522711282908	9.092813	0	16.134418	15.918628	9.093747	2.346538
MS3_00002698.2	2.637750225888729	4.149894072502996e-4	7.576552	2.371591	0	1.114951	0	4.886674
MS3_00002702.2	2.6968879395639562	0.02258832294367231	12.945086	8.926993	2.366508	6.48727	5.769463	2.70901
MS3_00002713.2	6.001442705867847	0.01120953668611969	42.502411	78.312439	100.267761	48.269638	47.591331	107.274132
MS3_00002713.1	2.0067324928570915	0.04776795384276068	126.872154	84.554733	10.87602	48.822418	60.622425	73.70327
MS3_00002722.1	2.418875845031895	0.01484471691461059	38.009647	13.322924	17.928911	10.974502	7.331986	21.547207
MS3_00002726.3	9.599876744597612	0.006763150212470681	24.448385	30.626869	0	0	16.535694	34.015331
MS3_00002729.1	2.1619023066782708	4.5498192199209457e-4	160.901428	195.211716	165.209534	155.008926	106.635826	153.969208
MS3_00002730.1	3.985342404860946	2.742996791873774e-5	93.006699	135.765106	144.525665	139.635193	84.215736	118.242508
MS3_00002731.1	3.435490769101744	0.0026860893965624027	17.549734	9.47536	27.717583	17.742403	41.330025	18.271305
MS3_00002733.1	3.0894004766927448	0.0013406732271154258	8.630331	4.536983	3.113423	3.925036	0.575804	4.365823
MS3_00002734.1	2.2418238636995986	5.177589923886612e-4	34.090435	36.136105	22.517895	30.538708	26.733829	29.931858
MS3_00001080.1	4.832245216876994	0.0035079128907938837	10.997971	7.205776	13.245529	7.618	0.803961	11.330487
MS3_00002797.1	3.1137873907167606	0.001174175334157197	7.279578	11.165088	3.260696	7.082254	2.188926	10.588834
MS3_00002808.1	2.484012915716761	0.020815201074478578	7.577213	5.840503	2.729399	2.350318	0	0.840104
MS3_00002837.1	2.144651414173996	0.01205850261301397	7.845858	7.021783	3.521695	4.485106	0.583371	4.245152
MS3_00002855.1	14.701095963204788	0.01920784117397421	272.905731	52.792442	14.623517	6.429011	5.18232	0
MS3_00010309.1	6.545455356878567	0.01648479025622648	70.753746	14.021406	0	5.723226	0.84793	0
MS3_00002869.1	24.758151826054693	6.673054947328289e-6	257.139801	180.807617	171.016678	242.444519	101.542625	257.781677
MS3_00002870.1	38.587300456087235	3.870289202595467e-6	607.214722	565.956726	460.652588	548.033752	216.083908	654.113892
MS3_00010312.2	3.2354563571934314	0.03431849527384445	5.870094	2.064151	9.511631	0.902062	0.306179	13.984669
MS3_00002900.1	2.1304433784986867	0.01565866656107284	2.151706	1.78935	3.837013	7.800609	1.21937	3.979669
MS3_00002911.2	2.8050794251621425	0.0011843313101706965	69.630501	63.796799	30.48941	46.128902	25.012774	50.662109
MS3_00002924.1	12.626982298713635	1.699749202600074e-5	196.085312	190.609955	48.514797	106.212051	74.492638	190.507584
MS3_00002925.1	2.297624898797482	8.368978481389832e-4	5.360242	2.029881	0.529471	1.219228	0	2.974183
MS3_00002944.1	8.817979948995925	0.002123338324747809	26.474373	24.191393	7.030351	12.666153	1.610662	49.061069
MS3_00002945.1	3.9829302557869175	0.012507428211695964	14.220265	8.322099	8.554412	9.901296	0	10.463315
MS3_00002946.3	2.257512720435229	0.02324024630418247	36.352707	15.219802	9.508389	7.238278	4.859012	10.224961
MS3_00002986.2	3.0229213955548784	0.001186219059477339	10.24187	5.232068	0.803963	0.954367	0.075797	4.259947
MS3_00003016.1	2.10528566659047	0.02942723088311553	7.4644	6.619609	5.084004	2.561782	0.425239	3.957147
MS3_00003028.1	20.710359269810052	1.535721038492913e-4	64.880165	59.887894	22.643974	24.999346	4.992112	42.360851
MS3_00003031.3	2.4308575076517536	0.022484105998299933	5.552713	5.428346	2.379196	11.550514	0.809467	3.565683
MS3_00010328.1	4.7779553098957015	0.0015475871405330212	21.049976	19.740656	4.457512	8.556702	11.089406	15.757816
MS3_00003048.4	10.619660691250536	0.022279929381535914	51.298176	52.3503	14.339192	19.184906	0	32.163555
MS3_00003063.1	2.999399844388614	0.003990033831577767	252.85144	242.468018	186.902573	182.295074	63.078621	172.937637
MS3_00003080.1	2.3984871632274403	9.557156485032553e-4	4.084692	3.619951	0	1.553426	0	2.545574
MS3_00003081.2	3.3274881522556745	0.009642362758938977	6.595616	4.341703	4.937844	5.598659	0.073212	9.878335
MS3_00003082.4	4.366719724055969	0.0011280068316760644	28.681158	14.51315	13.854444	13.875881	6.464723	31.912844
MS3_00003082.5	4.989057598371819	3.827020368919999e-5	61.699512	35.910545	46.571239	44.413017	51.565388	48.891644
MS3_00003089.1	2.4611873077647837	0.03666141887901215	10.460857	6.557204	5.276418	1.211321	4.228155	4.294992
MS3_00010334.2	3.2906507959400133	0.003687486049005978	41.859074	19.090445	24.280027	32.694168	61.883301	40.886799
MS3_00003147.1	3.153052325375148	0.013023969897349092	12.040144	9.473939	4.516401	4.53662	0.14956	3.466582
MS3_00010337.1	5.839749975513005	0.019336662331491235	473.147644	190.161697	393.621765	74.282104	94.998093	126.769539
MS3_00001122.1	6.546209978293113	9.738773669428798e-4	136.453491	153.008667	165.314224	156.866928	35.628582	143.554779
MS3_00003163.1	3.5077786374935225	0.006243505972431061	15.060967	23.87042	19.373278	25.240984	4.873313	27.894823
MS3_00003163.3	9.12857256892296	0.012411579880793297	54.738251	175.066422	245.873932	174.21109	47.426064	145.707382
MS3_00003172.2	2.2766636425387654	0.015590267200732753	17.768574	12.989965	18.415586	15.50772	6.8699769999999996	13.649692
MS3_00003172.3	3.442228033156463	0.03371800292339944	135.570129	120.838524	92.718239	87.157356	16.448233	116.762184
MS3_00003176.1	2.231775070034065	0.03076280475230492	13.355426	8.609209	13.120713	10.972521	2.013645	12.890595
MS3_00003214.3	2.571225407191444	0.004029576301584755	3.91441	5.999044	3.986323	6.30116	2.967861	5.727784
MS3_00003223.1	2.0061790733808214	0.00523268273754225	4.871874	1.710742	1.611776	1.287902	0.072238	3.14889
MS3_00003238.2	2.244512748422618	0.005207785248896846	4.949622	4.981185	2.820958	1.854639	0.425767	2.304755
MS3_00003266.1	2.826076983280733	0.015891239844878047	20.879763	33.454956	48.722847	35.438194	9.095828	23.957951
MS3_00003323.2	2.017774426339676	0.005778630711885383	4.667928	2.696329	0.599367	1.506413	0	1.13967
MS3_00003368.1	2.012443407156516	0.018937131887331725	3.991527	4.513818	4.886792	2.91786	0.57524	4.049531
MS3_00003369.1	2.0107125472958782	1.535721038492913e-4	5.167928	3.046015	2.14351	2.891228	1.688028	2.912439
MS3_00003376.1	3.6023839778835205	1.6358369893639912e-4	109.438034	56.274303	32.85191	35.647518	23.796495	71.973747
MS3_00003376.2	3.1379075563178342	7.746012764556433e-4	6.886713	6.03649	1.191214	2.02989	0.140537	4.089676
MS3_00003376.3	5.64584923127495	0.002815809719037293	24.205027	9.718166	5.422078	6.16142	0	8.026408
MS3_00003396.1	2.9421351366077757	0.005697845858317967	37.794556	35.118996	13.558929	14.683807	4.446958	24.639027
MS3_00003400.1	2.81164298048325	8.539251452147266e-4	32.812477	31.267054	12.63149	22.399597	12.034554	24.948956
MS3_00003400.3	2.332056061197933	0.023546887702584177	5.70648	0	0	1.899636	1.577915	6.678265
MS3_00003402.1	221.6644018443632	2.276135963968829e-5	619.513733	687.647766	1358.082397	1196.024658	163.923523	875.691528
MS3_00003403.3	2.1367275105924723	0.005626236086171029	7.683078	2.678833	2.617055	1.32975	0.583634	2.795103
MS3_00003404.1	14.887262525652135	2.2937365118859992e-4	27.987465	24.831873	34.771397	47.64904	7.362159	40.876675
MS3_00003447.3	2.290479591723195	6.783273738343457e-4	6.614875	6.336991	4.724085	3.835115	6.0268370000000004	6.056759
MS3_00003452.1	8.772570330734046	2.993757066693803e-7	18.486582	15.122206	14.020759	19.515938	15.536218999999999	18.336678
MS3_00003475.2	3.4076699980333345	0.036444969471689646	26.540306	65.077316	86.21656	97.356789	64.52861	119.215591
MS3_00003489.1	7.286484283603267	0.0051183264969034145	48.279167	61.824688	82.289856	57.63414	6.434208	73.667397
MS3_00010384.1	9.820113844317119	0.026963673977583584	33.735603	32.870434	23.669489	26.862572	0	33.753204
MS3_00003561.1	3.2767940246389395	0.00469824476384748	11.499621	8.853789	4.703194	3.584581	0.271731	5.839899
MS3_00010386.1	2.41252296101367	0.02232819601053322	34.435444	27.342733	8.708202	16.394461	6.780606	27.646389
MS3_00003569.1	5.987129462993548	4.384189049923469e-4	39.891144	33.20676	27.756138	27.20307	9.394033	31.045172
MS3_00003584.1	3.3743655990596415	0.024455447048468158	10.964808	6.197003	11.194314	0	2.017964	2.833982
MS3_00003601.1	205.55077576285527	8.700315894798068e-6	741.96283	627.246826	1630.444824	1233.748413	253.795792	1020.655151
MS3_00003607.1	2.0251642797142226	0.003906797119274166	1424.79541	1616.696167	1734.837158	1977.232422	867.325134	1606.028442
MS3_00003620.1	2.005428167362046	0.016702929524751328	12.843634	7.312632	7.600897	8.847713	2.990861	5.116974
MS3_00003645.1	2.3107285370992607	0.010928981995844293	7.137413	6.407904	5.219259	1.361298	5.744371	2.017293
MS3_00003656.2	2.1179556630716414	0.01481964277275817	204.1819	230.403198	262.714691	264.87207	88.834892	257.963837
MS3_00003662.2	2.0601081007365805	0.011561871057366002	67.073517	82.219696	35.764484	43.875278	23.678596	45.38969
MS3_00003675.2	3.217920601959424	0.003844905602033174	18.980534	11.308691	3.994291	3.453384	1.19917	12.92482
MS3_00003679.1	2.3209118011705665	3.797298397400371e-4	24.609753	22.886286	14.738284	13.504787	10.122947	18.514269
MS3_00003691.1	4.612159230820265	0.0014712108095651395	87.351952	68.230392	40.982899	30.245983	11.481286	55.244949
MS3_00003694.2	2.039579441905538	0.0015868788391650353	5.864253	5.381806	1.988559	3.374591	1.156463	2.969368
MS3_00001170.1	2.804858267143389	0.0018359190170738385	31.051266	26.620966	16.935501	11.867	7.311635	20.343927
MS3_00003695.1	2.5278237276486455	0.0035580160599547935	16.291922	17.421264999999998	5.732737	6.804941	2.917931	9.092476
MS3_00003696.1	10.965343256464045	4.6911523296431747e-4	29.180639	34.418217	25.415257	23.313778	4.702176	12.239294
MS3_00003696.2	29.232623214596185	1.437164226316044e-5	162.230865	147.562729	19.420206	73.037987	33.797615	99.848846
MS3_00001171.1	6.739232459939447	0.0015487101574755157	21.588934	12.995075	6.641091	7.815136	0.3054	9.835494
MS3_00003705.1	2.0284704803224147	0.03325876059600313	20.192219	10.474282	8.026386	8.668994	2.208188	6.235099
MS3_00003706.1	6.475119886984158	4.3855356103257527e-4	26.944376	16.939865	19.011509	24.814251	6.945906	26.739029
MS3_00010405.1	2.559946364381972	0.0012372403749578119	37.612251	34.477234	32.359348	25.439363	13.586707	31.188402
MS3_00010406.1	4.490858000541962	0.021727346998869933	9.084978	18.622009	16.900484	9.132797	78.232689	71.094109
MS3_00010407.1	2.1692695838820137	1.535721038492913e-4	43.514767	39.839886	28.254076	31.012609	21.666592	32.94157
MS3_00003732.2	26.007056177359356	1.9735562043858107e-7	32.656609	59.707008	66.470825	85.809288	71.541222	50.44857
MS3_00003732.3	14.614915611678455	2.510786033634301e-4	79.305099	34.311985	18.487249	42.540577	45.27396	65.591866
MS3_00003734.2	3.0636996767338496	0.03163653507014728	12.695795	25.345243	11.004526	17.331873	19.57683	2.260337
MS3_00003740.5	2.6722816349642073	0.003955296583166665	6.935256	12.3742	11.483397	8.920984	4.237562	9.902986
MS3_00003741.1	2.1046598620890764	2.754608274134962e-4	35.553783	37.419392	33.444241	37.829941	23.323624	35.40765
MS3_00003748.2	6.348043822642676	7.460664268362511e-4	42.649204	38.762493	8.693704	8.086828	5.807845	12.827078
MS3_00010411.1	6.531653438901801	8.63806691814474e-5	44.130184	35.982029	26.930492	28.400402	12.274152	39.298409
MS3_00003774.2	3.4166885171683186	1.1817693676064728e-4	350.854523	368.927094	212.686615	300.746918	149.576828	316.930206
MS3_00003788.1	2.8823727596552957	0.013805286519428282	8.483331	8.727481	10.761205	5.925758	0.928268	4.126556
MS3_00003792.1	2.06979925996818	5.340510569923306e-4	16.633133	18.388033	18.888788	20.723549	18.177485	14.424275
MS3_00003793.2	2.677390121595205	0.023789329024437596	15.089901	3.616087	2.615615	4.041337	0	8.680606
MS3_00003798.2	7.8528664170079745	2.266702342124026e-5	17.134455	11.075673	21.935764	24.064825	15.2597	10.712385
MS3_00003799.1	2.9555259651067285	0.006368619988805498	13.330598	12.361662	7.30967	8.871601	4.792916	8.597478
MS3_00003805.2	2.3067731669297378	0.009769990130868484	6.554886	9.54232	0.751669	5.151242	0.794595	4.563358
MS3_00003807.2	2.6816722146789993	0.038094144326498235	28.103531	23.383177	30.48074	36.771469	9.511134	28.82756
MS3_00003825.1	2.7208575181334944	0.03965660363123148	15.451914	8.222989	0	8.290431	0	2.271826
MS3_00003833.1	4.4981749345922095	4.646682128979754e-4	18.845394	9.821081	12.550789	10.673289	4.441896	13.466794
MS3_00001196.2	3.0521834239200976	0.026057994187225327	32.36953	6.829085	0	16.357367	3.486346	25.146109
MS3_00003843.1	6.737562239180734	3.139288864108028e-5	47.898506	40.910816	32.224712	27.354702	15.751852	34.221493
MS3_00003860.2	2.985970293458916	7.429666411667705e-4	9.486922	4.847433	0.919362	2.307633	0.341539	3.203075
MS3_00003864.1	3.4024520790302684	0.035170658679711635	14.974202	9.547601	15.537859	1.641694	1.014248	7.087396
MS3_00003865.2	2.8547914631479028	2.815294305555902e-4	3.342517	1.988482	4.387476	5.806005	3.499506	5.37028
MS3_00003874.1	2.723731285530708	0.003731856331643731	38.923138	19.557098	24.281404	14.355643	8.068997	28.294653
MS3_00003875.1	91.00650149468771	1.2478491208545691e-5	494.823669	631.927856	228.889145	534.129517	129.489273	489.098785
MS3_00003907.2	2.327735665204187	0.02093280092574792	7.008604	6.125128	3.787613	1.820421	0	2.312792
MS3_00003907.3	2.6412285765743007	0.00770827724401117	21.597836	12.28882	10.380702	10.735435	4.152675	6.523848
MS3_00003931.1	4.273609100687411	0.0012678658813817824	51.85545	39.530411	14.125126	12.619933	5.232002	25.136499
MS3_00003939.1	2.7198798996473523	4.052484302251125e-4	104.508789	92.918205	126.123405	130.854691	71.864624	120.846375
MS3_00003942.2	2.022481592472081	0.0018821331257445242	44.88652	35.347446	43.668449	62.923008	33.954155	52.329666
MS3_00003947.1	3.2108043083546907	0.006609777434717346	18.455526	6.131499	6.82271	4.926802	1.12337	9.848998
MS3_00003949.1	43.93814669809614	6.738582835816209e-7	280.43985	205.859055	217.999298	175.798477	109.609039	202.238434
MS3_00010431.1	4.1223693379821	0.002330971365188703	40.347031	27.286682	11.656009	7.923699	3.064915	22.361614
MS3_00003955.1	3.7825608205574546	0.001049572501951927	29.968479	32.01318	10.818186	13.515422	9.361718	27.187494
MS3_00001214.1	5.889941514230331	0.001823656729832666	9.944083	12.93128	16.001427	10.253642	2.947375	25.330057
MS3_00003975.1	4.8978829723787625	9.908965955782085e-4	24.945028	20.159262	17.23641	15.997262	4.115839	22.639313
MS3_00001215.1	2.4554315034760816	0.00943961987775135	8.302338	0.885162	2.322104	0.937853	0.320275	2.660091
MS3_00003996.2	2.196112098610388	0.033835165280437514	8.90596	3.228498	0	4.178269	2.156703	15.722747
MS3_00004007.1	2.1842270546047144	0.004129435348256926	28.037851	27.235586	12.779201	14.853312	7.641176	17.578531
MS3_00001220.1	2.8606164968442616	0.011139703684320703	5.493982	5.603303	3.598682	0.814554	0	7.093224
MS3_00001222.1	2.689853908956314	0.0011554542163324348	4.661399	5.200027	1.858685	1.953741	0.318655	3.716524
MS3_00001223.1	2.571298338430849	0.008136828191347706	7.140978	4.661685	3.323727	0.98776	0.197942	2.268624
MS3_00001225.1	3.3591545023869154	0.010660391387563188	11.911426	6.999138	8.6976	2.53546	0.360393	7.558414
MS3_00001226.3	2.0202669963604323	0.0252570849920384	7.050229	3.155426	2.15168	0.865075	0	1.108418
MS3_00004019.1	4.501193457841758	0.0023606939560053483	42.030857	53.649067	59.469063	43.922253	16.559122	76.985947
MS3_00004025.2	2.183075869337518	0.004884190614966602	39.184406	59.402161	53.900925	51.7243	36.24765	54.208614
MS3_00004026.1	2.759718038898375	1.6358369893639912e-4	236.150757	285.805511	192.997772	295.700928	167.580597	262.775696
MS3_00004029.2	2.9680636773586113	0.001716167406229351	10.785961	7.361175	5.509691	5.71286	2.342446	2.963885
MS3_00004032.1	2.323375735388451	0.03670882839770087	9.394047	14.983433	6.537952	4.015055	1.975184	8.518044
MS3_00004042.1	2.4164096576487424	0.03172679462292421	10.090803	0	1.823578	1.32205	0	3.705949
MS3_00004064.2	2.9814482896933985	1.8877653177378414e-4	6.24167	5.464911	0.889905	2.008348	3.902195	5.89819
MS3_00004064.1	2.293974166321734	0.0019127203413463593	43.966152	43.03096	28.74053	20.503166	23.892441	55.877857
MS3_00004064.3	4.8091078008717805	0.02405996169008515	38.148159	4.592027	18.611912	12.692558	0.99147	3.451855
MS3_00004095.1	2.1181786133394795	0.0020199441922513087	6.789447	2.757845	3.526411	4.200074	1.968366	2.630609
MS3_00004105.1	2.4426914245720357	0.0027621314386875482	457.107819	414.196686	532.965759	648.543274	345.422089	662.624329
MS3_00004105.2	2.906622180277481	1.5433852334949136e-4	4261.143555	4444.515137	4724.878906	5584.194336	2916.044434	4804.806152
MS3_00010453.1	5.610707607243236	0.041371881038395245	9.315624	6.761578	60.035423	3.854792	16.502098	62.16663
MS3_00004116.1	2.0112250646125056	0.007124599830911748	21.203064	25.984905	18.741709	21.404661	10.077333	32.65353
MS3_00004117.1	2.3832118905644344	0.0013149624207873588	45.934898	33.234562	26.473505	47.49276	29.261965	51.810699
MS3_00010459.1	4.8775433056291915	3.090657048434819e-4	14.946807	28.87188	8.12507	11.652623	9.76152	13.754606
MS3_00010460.1	3.5142892174305755	0.026978267537064476	15.128397	3.697953	11.578502	3.082767	0	4.287168
MS3_00004132.1	2.906056269082412	0.002089603930081959	14.376823	12.17996	7.484637	9.362112	3.366287	6.629607
MS3_00004140.1	3.331042972174918	0.004234726960319418	9.126226	5.155712	10.349054	8.855562	2.270027	2.763662
MS3_00010462.1	3.8318814685039504	0.0033478946949207474	25.252216	14.749274	7.644304	9.940507	13.153026	21.700863
MS3_00004142.1	2.160051885242554	0.038138528031039946	1.463341	3.15404	3.847519	3.501355	0	6.319912
MS3_00004139.1	5.375492229601723	4.015457695261199e-4	51.462723	35.629452	59.001972	47.831917	31.711887	50.333687
MS3_00004146.2	2.097579781469493	0.04235703006949278	7.905536	4.844773	5.658669	10.432713	2.320567	3.64614
MS3_00004163.1	2.320293463773356	1.4721912287393507e-4	1040.307129	1337.27063	955.077881	1145.90918	827.343262	1141.354614
MS3_00010465.1	7.549531362991655	3.4692212294323453e-4	168.622253	184.644257	119.92836	147.208298	60.258404	168.542175
MS3_00004177.1	3.3275517236963483	0.019207962348727514	29.707642	45.257217	54.404827	24.85498	6.90489	43.666122
MS3_00004179.1	683.4072799276422	2.128939500506737e-7	1404.425781	1605.033081	771.258606	1057.888306	364.146698	1900.979492
MS3_00004180.1	2.5458488381341486	0.02883359593809058	13.905762	21.183895	6.796481	20.265556	3.552939	10.502745000000001
MS3_00004188.1	2.7754191102869377	4.5498192199209457e-4	4415.912109	5025.65625	6510.458008	6064.493652	3144.893555	5691.228516
MS3_00004189.1	2.880511708102367	0.005773441942601513	8.848909	8.050669	6.645798	4.897933	0.861549	9.671016
MS3_00004205.1	3.1359631442580773	5.298757271521184e-4	24.167702	26.124357	18.62435	21.099825	17.511208	26.865541
MS3_00004207.2	2.3954476682307906	7.761870604952773e-4	8.992587	4.174434	1.282017	1.637887	1.104311	5.967766
MS3_00010471.1	2.2303065053803235	0.006444564073958241	170.051117	198.15506	183.369843	171.413681	70.655136	178.26619
MS3_00004230.2	2.5306379894899496	0.0017143164107755	7.665093	4.799227	1.794295	3.276124	0.640184	4.658027
MS3_00001247.1	2.372523087978383	0.008036653935297984	26.061699	17.671282	14.213448	9.532049	5.028495	25.747807
MS3_00001249.1	3.031748605263479	0.0023403648396555254	6.036609	3.942259	5.752241	6.08864	1.035381	2.696391
MS3_00001251.1	3.2133607130763875	0.0029795125420140067	6.457007	9.238277	4.060935	2.897101	0.744677	2.621952
MS3_00004248.3	2.2584142533783425	0.04440632342182455	11.44649	5.248093	5.146304	3.440946	0.354357	2.010093
MS3_00004250.1	4.424595564752383	0.008865576608925825	16.861549	14.150212	5.700775	3.327661	0.053165	3.484474
MS3_00001252.1	2.110420892791802	0.012249649920075066	8.145714	7.965017	4.945364	6.658065	1.932712	3.350263
MS3_00010475.1	7.7044304323766415	0.010660391387563188	10.500693	59.38929	8.706936	9.104899	2.625789	68.733902
MS3_00010475.2	7.397060658481636	9.392896770610334e-4	12.771019	18.287554	5.88105	18.366161	1.56733	13.279822
MS3_00010475.3	31.51635258685302	2.9439943888586915e-4	201.203308	164.028625	138.390182	152.61972	41.882706	166.395401
MS3_00004256.1	4.825577936283793	0.0014939415879152969	42.883602	34.843967	18.547964	16.731792	4.799921	28.395517
MS3_00004268.3	2.7514778414785046	0.0034113110907209292	8.53988	3.265276	3.119834	2.785836	0.621299	4.23598
MS3_00004268.4	2.3548587832969026	0.002510483961550561	29.898846	21.058969	29.808558	25.979622	15.658538	42.243584
MS3_00004273.2	2.636809271815205	0.009398766590464496	3.103735	8.262932	0	1.868986	1.329403	6.867349
MS3_00010478.1	9.627752859597676	0.004578647108556007	72.207207	61.811481	67.171066	66.631226	4.191448	75.130508
MS3_00004284.2	2.8188563504276787	0.0021365072144629333	10.397779	4.421562	2.201041	2.185095	0.461913	3.139782
MS3_00004284.3	2.2293501290348763	0.0065105673277568695	4.211289	3.348594	1.497866	0.370489	0.042141	4.033404
MS3_00010482.2	5.610398606347549	0.017927931213734014	28.441952	12.659605000000001	1.616516	12.770316	20.403099	1.197898
MS3_00004315.1	3.4825307548608144	0.0023321291434342307	13.572945	10.839189	3.119815	5.433191	0.773421	8.501671
MS3_00004350.2	4.089437838603185	0.002874473261519343	7.686993	10.13414	3.492899	6.906121	16.355331	9.173821
MS3_00004356.4	2.3664635881391796	0.013121865417618794	11.333151	10.400042	4.197563	5.638284	1.464517	3.467973
MS3_00004360.1	2.3741803487178053	0.011933686799072984	12.37758	9.336913	6.123042	3.162873	2.291124	3.356864
MS3_00004362.2	3.8624188310215137	0.0012751030032568899	30.232626	19.532225	10.552606	9.198652	3.371222	18.336166
MS3_00004362.1	2.047212451847214	0.024046363873555434	6.057747	2.296788	2.645379	0.518308	0.294482	0.788506
MS3_00001265.1	2.306592307287004	0.0048768318090355615	6.675019	3.01084	1.492446	2.81651	0	2.931253
MS3_00004363.1	2.1940851046826557	0.001191872379648987	138.323364	131.530197	53.275402	62.537354	47.83392	94.461021
MS3_00010491.1	2.321324222254109	0.003572750509682032	51.869865	34.93977	15.716	19.616552	8.376901	33.391457
MS3_00004376.2	2.3581194595232757	0.0070152246867145095	5.990067	4.750303	2.709191	1.888477	0.164471	2.06637
MS3_00004378.1	2.522045006561223	0.012966961121787529	4.087056	14.224126	7.250685	7.269485	17.834074	15.357857
MS3_00004379.1	8.545933937387609	0.03817559037021809	0	49.67144	10.109341	24.5198	257.256317	33.624615
MS3_00004381.2	2.0399600490260257	0.023225998756096124	15.126966	10.52976	7.128384	8.780503	5.835947	2.909929
MS3_00004385.1	2.079741436807406	2.533650976263996e-4	1691.61084	1763.765747	2047.141479	1997.93689	1345.096802	1851.493652
MS3_00004391.1	322.1667999475359	1.1074953046863456e-6	766.118164	1007.143188	252.960861	771.094238	187.262482	923.498901
MS3_00004392.1	74.01100243960762	6.199231400690527e-6	132.355225	218.466446	98.625969	156.041916	41.596027	189.693726
MS3_00010492.1	198.62739786348976	9.666722382321894e-7	396.518524	468.372955	135.350113	418.202667	107.830803	480.532654
MS3_00004395.1	3.689113580825493	7.383098898606919e-4	9.029294	7.835826	9.629857	8.057524	2.859365	10.262461
MS3_00004400.1	2.1920190910771638	8.507659662432013e-4	111.355637	125.689835	179.54631	156.962387	103.070671	163.213837
MS3_00004411.1	2.282422090611865	0.02000511040802306	6.771247	7.52003	6.180206	4.028408	4.886221	8.286633
MS3_00001271.1	4.679056261581952	0.0015047901963998408	30.193621	26.041964	8.734533	9.178094	2.076638	16.186024
MS3_00004433.2	2.6597032175847604	0.03517676597573003	9.336296	5.248962	3.096148	2.85456	1.071795	15.912881
MS3_00004436.1	2.2410624264465016	0.0087824126279543	35.245392	26.358013	15.750915000000001	13.428641	5.946399	18.356184
MS3_00004440.1	2.3969482063931875	3.8154278424499876e-4	295.090393	260.580048	100.696861	125.667557	99.145775	206.861023
MS3_00004447.1	2.789998033692312	1.5507984835674564e-4	25.070782	18.424356	9.362166	12.764645	9.11512	30.159403
MS3_00004448.1	127.41756224360898	1.0662195879327575e-5	259.271912	569.326965	224.708755	337.73468	95.621765	518.575012
MS3_00010500.1	2.7561066780984196	0.013069572707209823	19.025139	10.836692	14.755187	10.592291	2.527078	20.267801
MS3_00001276.1	2.180228654349069	2.5110576941000647e-4	12.69252	6.983921	4.180794	3.996896	3.367255	7.438668
MS3_00004465.2	5.796077205924376	0.020895755464948772	98.147247	77.796989	234.602341	192.485397	56.077969	108.504524
MS3_00004465.3	3.4029495945540513	0.0017847585864382233	3541.469482	2481.904053	7229.933105	2229.994385	2806.219238	2033.203247
MS3_00004465.4	4.356484850146732	0.0012466347634988216	60.575794	51.262756	97.429878	48.96389	40.509384	39.367317
MS3_00004465.5	2.864068786297055	0.02089156063847693	5383.587402	2943.184326	8460.345703	1947.688843	3643.906006	1458.361206
MS3_00004476.1	2.6958814006643332	0.03534596143227851	24.713966	14.453432	10.274317	5.87105	1.565098	11.875241
MS3_00004488.1	4.484899012534838	0.0023997692572242917	6.241454	15.595067	6.382539	7.290052	4.71111	14.606959
MS3_00004488.2	3.043414282684217	0.025626259970245188	33.866379	34.276264	11.403767	27.29641	2.664122	13.868052
MS3_00004489.1	2.0580853862990938	0.0031360931692221298	12.003014	3.741348	0	2.365955	3.808987	5.6803
MS3_00004493.1	2.834702671062256	0.0013897943695974216	2928.11084	3453.577637	3973.223145	3458.91626	1506.422607	3168.354492
MS3_00010503.1	5.113808179008729	6.744729727595327e-4	49.196606	31.888182	17.478123	16.152964	5.492908	25.924063
MS3_00004502.1	3.231714646047613	0.0182124272431276	26.598688	25.4963	10.718347	16.146891	19.907438	39.909195
MS3_00004510.1	3.0969171500434975	0.00074726535885754025	8.6011	7.986547	4.65614	4.044406	1.666546	5.662215
MS3_00001285.1	2.6777476299192653	0.0076437506047277995	23.107878	15.521367	15.003532	6.441896	3.922376	17.157955
MS3_00004536.1	3.928824385828248	0.0011595733238121719	74.626564	78.231895	84.8638	72.083939	26.802891	90.83403
MS3_00004538.1	3.745892233485192	0.0025790787716248476	63.097832	36.862999	28.232462	22.175615	7.330986	39.260612
MS3_00004541.1	2.234695782255924	0.007827069037130707	5.161174	2.395797	2.520188	0.813051	0	2.097887
MS3_00004543.1	4.936973637071869	8.630096825116913e-4	34.577305	41.309689	17.766493	35.838173	8.544745	36.341019
MS3_00004544.2	7.860983757511623	1.535721038492913e-4	200.022949	282.10022	90.444313	173.068634	64.028481	228.693909
MS3_00004544.1	5.206696923696415	4.0693298002792886e-4	119.501663	152.638535	17.489876	56.60186	24.181028	78.482468
MS3_00004557.1	5.994733746117746	5.50013971947437e-4	98.426262	82.157997	36.49054	37.630459	13.171379	82.290665
MS3_00004559.1	103.32878676284022	2.9983517946110915e-5	231.295059	280.12796	90.131584	194.041565	25.482073	255.818176
MS3_00004561.2	2.653163049815423	0.01000551429988862	7.419643	7.466548	3.175982	1.606544	0	4.503534
MS3_00004563.2	2.261949513253184	0.0025790787716248476	5.3076	3.128122	1.301593	2.526321	0.151149	3.086322
MS3_00004581.1	2.23105339890975	0.005048746794266628	16.576427	13.784172	8.496771	11.832394	3.940905	16.833853
MS3_00004597.2	3.8875935158371844	0.04753705205097295	12.258713	18.036142	4.97323	8.843376	0	10.4607
MS3_00004599.2	2.384833257960656	0.0010770072030758659	25.373295	17.977518	11.304361	10.989795	6.711918	17.353115
MS3_00004602.1	108.14389170101586	1.1890896293871704e-6	439.519226	173.691238	230.258835	128.460953	106.040367	156.234589
MS3_00004611.1	14.385352655177309	2.853868740911067e-5	23.349686	31.31897	36.011124	31.946556	11.752807	38.540314
MS3_00004629.1	2.6401403875254528	0.003328753568395285	165.511337	138.710724	72.991119	58.307365	33.285397	97.997696
MS3_00004632.1	2.70312839324363	2.987918943494424e-4	22.887533	27.085495	23.709963	20.175768	12.749914	21.603987
MS3_00001305.1	6.82677683995294	0.004029576301584755	34.116348	30.184725	20.64867	10.836276	1.318039	28.362604
MS3_00001306.1	2.502894458050034	0.0016910980953113957	31.575066	25.770113	11.181347	10.013146	6.152482	19.632812
MS3_00004642.1	2.0323103744273134	0.006998707629388258	5.959033	7.942651	4.293683	6.185553	2.27632	11.257778
MS3_00004651.1	18.11205978981636	1.2067321574177186e-4	81.41935	129.792648	168.717911	132.00882	40.619087	140.11972
MS3_00004655.1	2.494962059809158	0.01720733676190464	17.92881	14.881566	9.506116	7.623901	1.659155	14.865824
MS3_00004667.1	3.667880677439207	0.01155341791602812	17.473408	4.508087	7.846853	3.092633	1.549928	17.585052
MS3_00010521.1	6.0383691754768956	0.0027513985271608236	52.11433	38.529644	18.136368	13.902527	2.454376	31.053814
MS3_00001312.1	2.0637128107711646	0.008748690448164608	6.309052	1.934518	1.075094	0.481552	0	1.184092
MS3_00004693.1	2.0456000239266228	0.005467759774662918	8.970489	3.502755	4.321463	3.059814	2.210295	3.557952
MS3_00010526.1	82.74314054291592	6.352445110873206e-5	246.556534	270.264526	405.634796	461.614014	71.41288	325.927338
MS3_00001317.1	3.951366533332535	0.01724557454106144	4.338101	4.48613	3.13312	0	4.072314	24.602253
MS3_00001322.1	2.1944609562260187	0.006637909505061608	3.691732	3.334018	1.821651	0.449556	0	3.353473
MS3_00001323.1	3.4973942082634872	0.0017975945199510206	9.662942	6.123493	3.428239	3.017805	0.206346	4.758903
MS3_00010540.1	6.119060529010328	4.368437534281053e-4	22.828072	19.378101	6.494555	6.659813	3.15029	10.438636
MS3_00004740.2	2.391855751984128	0.029557285193441456	58.186062	51.99683	69.765671	46.071594	14.41514	56.092876
MS3_00004751.1	10.403314230374832	3.8717448100123304e-4	83.851776	55.476498	41.293797	31.180382	15.112825	80.359825
MS3_00004751.2	49.92032018531628	1.2062176209729924e-4	175.545029	136.863525	60.687687	73.026001	9.832148	73.856133
MS3_00004753.1	2.491028648222348	0.030634284301425053	11.887354	15.773046	2.800731	7.560665	9.415979	10.685884
MS3_00004754.1	2.294950097436086	0.001186219059477339	1233.178589	1361.985718	1469.990967	1476.976685	754.935669	1371.665161
MS3_00004758.2	9.357000872490065	0.0032787968623551084	35.819748	26.096098	33.903713	15.661399	1.582665	22.771542
MS3_00004760.4	18.572829811964446	0.03634326605462736	76.146355	102.892914	0	90.12397	85.632118	73.218857
MS3_00000009.1	2.794778083162156	0.02380170987938171	8.876037	9.540767	0	0.764039	0.594653	0
MS3_00010552.1	3.7011444386210592	0.006979661958091807	126.293648	117.29451	98.795715	89.198662	20.278728	116.155869
MS3_00010553.1	24.6764878975608	0.0018597375898852257	146.991791	139.907578	105.24044	93.882271	4.764359	131.877426
MS3_00004788.1	375.9761689850859	2.624215425164132e-6	974.482117	699.381531	1202.041626	1234.650757	263.961517	997.181824
MS3_00004794.2	3.3362477906036423	0.04412323649188537	7.204285	31.0534	3.307494	4.427907	0	4.421882
MS3_00000016.1	3.8082792028719985	0.004606930014857833	29.807262	13.638697	23.228151	15.761223	4.116045	14.140924
MS3_00004802.1	2.292082292091059	2.9196767912572925e-4	60.631798	44.435314	24.541914	25.311562	18.229427	42.729145
MS3_00004807.1	2.989167108693211	0.002549558420161562	58.931698	40.745506	20.138775	18.912512	8.230674	36.79266
MS3_00004807.2	2.4134969742298775	0.0015379185036756868	4.346026	4.098652	1.700063	0.962266	0.271741	2.53695
MS3_00004808.2	3.944573566521148	0.0018590245922608577	12.232722	13.68884	6.297815	7.273023	1.627486	5.884876
MS3_00004810.1	3.497570871735336	0.0033645351785634363	36.519642	39.819164	12.609798	9.389696	6.083941	18.99399
MS3_00004811.1	2.878745013774172	0.0018226815507791216	205.862411	284.828827	108.14769	123.222862	67.370041	155.017761
MS3_00004824.1	2.0276518072024277	0.007807641992279073	24.213676	13.625103	15.156052	12.983383	5.893913	14.963928
MS3_00004828.1	2.0140440554001877	0.01423230594270915	24.276358	22.853577	12.661751	16.48065	9.07464	7.968506
MS3_00010558.1	8.733673460252557	1.1395233768171951e-4	18.425245	13.551081	30.157291	16.303291	6.750167	17.079731
MS3_00004838.1	41.95573631216633	1.1804322017725155e-5	101.362762	92.989952	129.772781	104.133659	36.269974	134.812637
MS3_00004839.1	3.9456756807363402	4.896181153869962e-4	7.466298	3.772582	4.47812	3.92859	1.510084	10.022614
MS3_00004839.2	4.013972564625683	0.007039761130709269	13.040853	8.471612	5.928932	1.634491	0	4.197451
MS3_00004851.1	2.2644641277141524	7.64098358473105e-4	31.385136	24.420916	17.086912	12.216649	20.188883	21.133341
MS3_00004852.1	3.401102346087991	6.69038489187251e-4	27.815847	21.760496	15.472693	20.122581	7.374486	14.716227
MS3_00004855.1	2.555922329375256	0.01120046874660103	10.53037	2.999103	1.217742	0	0.111812	1.38034
MS3_00004859.1	2.0031952667683366	6.762365875921401e-4	40.208221	37.359924	26.955175	30.343586	19.089396	37.275261
MS3_00010566.1	2.213023912550336	0.0027267944263910993	26.752346	14.217548	11.743752	9.818235	6.56825	14.835859
MS3_00004865.1	10.011151546691483	1.9050785584132673e-5	36.695518	30.92894	22.181639	19.770676	11.007475	32.978565
MS3_00004868.1	2.681727628807056	0.0063158553517855915	17.534891	14.501602	6.200236	5.527677	1.816444	17.467852
MS3_00004875.1	2.339021250296124	2.2509862736698946e-4	31.665194	31.05797	16.878586	21.652035	13.54232	27.431301
MS3_00004877.2	2.697681518382354	0.021570671317982557	6.55674	11.746417	2.474257	0.953839	8.070405	2.299851
MS3_00004884.1	2.0829709778644956	0.0029912552535239553	11.997068	10.528211	2.884519	4.545753	3.741663	5.599357
MS3_00004887.1	3.83138258321783	0.011224936408128989	19.349295	14.970251	10.026628	7.758947	0.49353	12.313721
MS3_00004891.1	2.05610679504091	0.008924753989946221	14.823446	13.172114	7.619612	7.368679	2.808461	13.163801
MS3_00004909.3	3.1457564228463317	0.010351113631627492	13.0423	14.785804	5.70302	6.280166	1.441011	8.99218
MS3_00004918.2	4.25430982388316	0.01101550506732679	47.27512	13.71362	2.672418	11.296867	3.182508	10.279859
MS3_00004918.3	2.958035424811135	0.0014366501596607812	11.283645	5.06427	0.600229	2.940208	0.641437	5.136584
MS3_00004918.6	2.4359158329505246	0.00836455403285198	11.533909	4.205869	0.632099	1.741875	0.209437	2.353743
MS3_00004918.1	3.6530071153653063	0.0018331462665384453	31.183807	8.729255	2.229125	5.185032	3.447351	5.913734
MS3_00004927.1	2.837185350081077	3.5377275971886705e-4	9.858467	5.113098	3.034336	3.54181	1.36356	4.308299
MS3_00004931.1	2.6309203601750797	0.0048999255903699026	14.147992	10.553997	16.542301	6.411549	10.420307	5.179727
MS3_00004942.1	2.0860059621108804	0.0032011144449214236	15.899453	18.164816	6.842749	15.853582	8.507312	24.352587
MS3_00004944.2	3.7772395188476073	0.0012301216720607597	7.390762	11.043042	4.921384	6.861544	1.375412	10.340476
MS3_00004949.1	2.4977670142737427	0.005554554347866354	15.435269	17.023037	9.192046	8.192445	3.479142	7.981411
MS3_00004953.1	2.488078469256352	0.0035079128907938837	23.946463	22.146334	12.347281	13.380509	5.014746	23.788565
MS3_00004954.1	2.010211180337606	0.001114297756150165	17.463842	11.924061	5.092256	8.148536	4.579611	10.187837
MS3_00004958.2	2.3260797629185745	0.01998028630374565	56.241802	33.021297	55.928337	33.089718	32.592999	31.399977
MS3_00004959.1	2.1378635747443897	9.84939558146463e-4	21.388811	14.779902	23.639084	17.372072	14.838914	13.452683
MS3_00004960.1	2.246086790377199	0.015038820150841247	126.32901	86.869766	114.039825	70.831169	73.340324	42.794804
MS3_00004962.1	2.3366311277617084	0.002515436041497063	10.876486	6.446123	3.495722	3.436898	1.367509	5.516294
MS3_00010576.1	2.370653005285048	0.0016612119136317366	50.807171	47.62722	25.425035	24.555849	14.088463	40.534897
MS3_00004981.1	2.401544674153583	0.005760256501373341	17.6875	11.520061	10.426846	7.968801	3.35662	18.351694
MS3_00004996.2	2.933940285582241	3.267191249720768e-4	13.269931	7.185018	3.067217	6.398276	2.201581	8.568346
MS3_00010579.1	3.348993765059398	3.2087700193991927e-4	642.646545	690.325439	744.517334	819.572083	485.433563	998.06189
MS3_00010579.2	5.2089410010943435	2.24878954756169e-4	167.35463	179.010635	182.116058	193.474442	88.240639	210.717682
MS3_00005000.3	3.0688143189672865	9.474520565277624e-4	6.420892	5.373986	2.030424	2.396364	0.25096	4.710201
MS3_00000047.1	35.30002432747747	0.0011607859979788722	105.375702	89.717384	69.196342	46.430794	2.410521	101.495575
MS3_00010580.1	3.3942942778899243	0.010962293970501157	5.103078	9.241535	0	7.218698	0	3.176248
MS3_00005013.1	3.749113022498127	0.009184456879992352	12.108844	10.47467	0	12.381257	3.929511	6.787552
MS3_00005015.1	2.0096368408487666	0.025626259970245188	6.741389	7.786448	2.25268	3.708737	4.790157	1.328505
MS3_00005015.2	2.825860217898933	0.033484277701632474	34.261715	26.523088	38.013344	45.827106	9.515553	52.966507
MS3_00005016.1	2.745931903492243	0.006609777434717346	17.275721	22.486837	15.474953	18.300665	5.784943	20.521364
MS3_00005018.1	5.00812383677407	0.002631605283770725	237.458649	207.742096	297.454895	274.010956	65.987518	245.885208
MS3_00005020.1	2.4990588761746895	8.530286197868592e-4	21.071404	17.766199	11.22829	9.064556	5.781761	17.366924
MS3_00005033.1	2.233652588171328	0.004665935774619844	5.912518	2.179755	2.905623	1.54841	0.416136	2.786108
MS3_00005033.3	2.578532040174153	0.0011681655226303145	5.903781	3.159492	2.197597	2.62433	0.403501	4.292791
MS3_00005041.1	2.750290690783983	4.809043887233347e-4	2470.742432	2880.464111	3157.239258	3198.111328	1597.095337	2782.983398
MS3_00005042.2	2.248046803992631	0.042559786387426066	11.644725	6.886772	1.95219	5.714225	1.125234	1.324832
MS3_00005047.1	2.2501492242280556	1.9686336867541564e-4	17.917358	10.055132	5.032736	5.363696	6.097616	12.257517
MS3_00000055.1	3.0651610919599883	0.0037192880168904017	7.145433	10.170282	3.078778	6.434855	0.910518	5.068682
MS3_00005080.2	6.256749485948631	0.03561155600513622	93.1493	83.587708	10.769741	134.794815	57.219116	114.01429
MS3_00005082.1	3.2736863414176667	1.0562878287519117e-4	5328.837891	6007.630371	7380.66748	7252.836426	3972.299072	5822.88916
MS3_00005115.1	2.4042210019805577	8.854019565793405e-4	9.217002	7.730578	6.162465	2.746863	4.923354	5.971338
MS3_00005120.1	4.9387245285112265	0.008219583031856798	39.509415	33.084568	31.419409	14.974102	2.538797	20.666647
MS3_00005128.1	2.3197670491664986	6.22020374214965e-5	6.972342	5.30872	4.270758	4.694447	3.698251	5.622821
MS3_00005136.1	6.058677901192019	8.238693864119932e-4	94.850838	100.15255	109.712051	116.411964	28.458931	118.632812
MS3_00005149.1	3.4901126656274024	8.484636375646212e-5	3229.97876	3451.525391	3679.916016	4600.837891	2324.834473	3653.557861
MS3_00005152.1	3.039718482143183	0.0027488066126566046	61.710484	58.50803	28.951771	26.351238	11.800399	44.733921
MS3_00005167.2	7.110048076908686	0.008980033263582305	24.047245	33.103855	7.668159	34.597759	53.605083	12.122923
MS3_00005173.4	2.2033160762752697	9.533035399412589e-4	302.799805	372.014709	208.004852	385.296936	221.385513	271.972137
MS3_00005180.2	2.2220434553873982	0.027101542118166053	9.886204	5.604651	4.482055	1.795634	4.284888	5.839303
MS3_00010594.1	5195.366602201131	4.9866074602888943e-8	10333.488281	10910.230469	6555.623047	12824.702148	3186.078125	13018.585938
MS3_00010594.2	19.609224383379082	5.587618165882904e-4	38.34029	31.304165	5.692707	36.423309	6.896701	109.887192
MS3_00005187.2	2.998956448114989	0.01728985997071681	7.086758	0	0	3.628374	0.816056	9.691201
MS3_00005206.2	2.212733759353939	0.014106770622189716	4.963912	0.79117	0.715122	0	0	5.498662
MS3_00005211.1	6.04645785504829	3.837835989764653e-5	18.077961	6.602303	5.702119	10.330442	4.439312	10.291339
MS3_00010601.1	6.311801025462645	6.127222122215216e-4	47.883186	35.81797	12.202715	12.226585	4.3387	23.605852
MS3_00005219.1	3.7157098759954215	8.714613185807123e-4	241.374054	278.18219	258.891815	288.236877	100.216148	268.338562
MS3_00005224.1	2.4049401523710494	3.0758467500484424e-4	5.86882	2.897651	0	0.940605	0	3.175656
MS3_00005227.1	2.2538633395524013	6.325587551520677e-4	2153.1521	2397.346436	2682.353271	2819.258057	1501.662476	2412.287354
MS3_00005233.1	11.601961681598006	0.002863206441299747	18.52236	77.256714	5.683371	5.229621	1.034057	34.174129
MS3_00005233.2	86.34824788893198	6.199231400690527e-6	191.43692	209.317856	83.553612	174.412186	35.553619	193.411163
MS3_00005238.1	2.574397670064987	0.005940874025597039	7.930584	6.212022	2.510891	6.175387	2.050497	2.653816
MS3_00005243.1	7.296007664159195	6.564919100800413e-5	32.481674	44.663891	11.353597	25.895248	17.684092	30.135263
MS3_00005259.2	2.1526026687167246	0.007506146002369423	4.436145	4.878973	2.780133	1.860038	1.634629	3.68413
MS3_00005261.1	2.361487106900383	0.00356674400600984	11.461653	8.121387	15.059893	9.685298	11.113536	9.66785
MS3_00005261.2	7.2310930607498545	0.0023403648396555254	109.046768	84.064888	30.212597	30.500021	5.689083	48.045486
MS3_00005263.3	7.927846554650634	0.010529805044278827	65.264091	59.723175	65.368607	26.31255	5.648724	7.917077
MS3_00005277.1	7.403708838709918	0.0012485501643923953	19.941221	27.199499	7.059345	5.589387	0.999489	18.79497
MS3_00005277.2	15.338397616313669	3.7741593266303177e-6	50.799366	33.454185	10.590733	23.484715	15.699727	20.7756
MS3_00005279.1	2.5734049501317893	0.02179939074005045	23.66173	18.616776	9.477237	8.448311	4.627496	33.599293
MS3_00005280.1	2.185649114617234	0.041362777381723864	45.045132	71.933037	29.464304	51.656811	40.711758	66.10817
MS3_00010605.1	3.2410601725146377	0.005236877919198678	16.532173	10.914294	5.227342	5.020508	0.968877	11.633235
MS3_00005285.1	2.584722008292331	0.006759431353566624	58.79335	50.784767	38.478809	30.103312	12.144795	37.678558
MS3_00000082.2	4.169736396568169	0.009209026739917192	67.230637	55.654598	35.276955	34.933708	16.194345	59.4216
MS3_00005288.3	2.0146674670479943	0.0051826894776969695	4.05804	3.947718	0	0.972304	0.163632	0.949423
MS3_00005289.1	2.496169265705776	0.02034044030841093	18.3717	12.037456	16.596666	12.91505	4.058723	9.886827
MS3_00005301.2	2.407628505529834	0.020263335462124926	5.689226	12.797034	14.71362	8.77729	18.277851	10.92262
MS3_00005301.1	3.9050441779582967	0.005908875943656645	26.559872	9.507793	9.722075	10.867493	1.56091	13.550553
MS3_00005301.4	2.909025882533031	0.0012112509375951032	18.131678	11.561441	3.697071	5.92679	10.022609	8.05572
MS3_00005307.1	2.1295332601335804	0.009002668397731619	7.52645	4.097301	3.566557	0.954203	1.419131	2.534826
MS3_00005313.1	2.623889938361314	0.0015322353292138951	46.862614	47.535507	27.756573	34.290249	16.738201	49.570702
MS3_00000087.2	2.2730576506512734	0.00834308502394106	17.946447	13.303976	5.673665	5.265737	2.435478	6.886328
MS3_00005321.1	5.269148326950348	0.0013254721669930156	20.959576	13.005182	2.972368	18.387112	5.172204	12.307405
MS3_00005322.1	2.1087342270116354	0.005533688535469427	12.52696	9.338773	8.079515	7.920683	5.145174	5.67205
MS3_00005324.2	2.00131549510391	0.020949371980791706	9.781756	7.439411	2.123905	3.401154	2.297271	2.115723
MS3_00000090.1	4.575390393742116	0.0035079128907938837	51.363388	45.63633	21.914478	13.234798	5.516548	21.662273
MS3_00005327.1	3.7590716396662933	1.0882499234328765e-4	79.117165	35.397053	22.188637	27.213169	18.892277	53.616085
MS3_00005340.1	10.108608902408271	0.0023923988072960182	55.786003	33.828472	15.887046	16.442099	1.13997	12.053758
MS3_00005343.1	7.813906005837789	0.002268020796843645	45.355957	23.438745	10.270391	11.818857	0.968133	9.994971
MS3_00000094.1	2.1545661181963798	0.01188143246398585	5.018361	5.454951	4.025698	3.12964	0.774319	3.553
MS3_00005373.3	2.0285729083400716	0.010316078087393167	86.43	188.529327	85.487404	79.654144	78.87439	108.723221
MS3_00005390.2	2.14622745031822	0.014650771985398693	6.644158	3.924246	0	2.742989	1.156636	1.251081
MS3_00005398.1	2.086624044828453	0.010845578907488792	2.62279	6.521291	0	0.747789	0.811082	2.210062
MS3_00000099.1	13.615901759541712	2.9688673442646823e-5	61.10775	23.556143	43.65501	39.406765	37.277962	37.11385
MS3_00005416.1	2.0587095723343465	0.006296188277032161	9.249331	6.06824	4.673024	4.065611	2.587508	6.490685
MS3_00005417.1	2.5007234113969434	0.0019948751180838857	48.423996	36.792347	18.004072	17.026476	9.769727	29.650471
MS3_00000101.1	2.848887678875688	8.343251478056102e-5	4279.327148	5099.088379	6495.281738	6685.79541	4605.453125	6604.470215
MS3_00005427.2	3.0609157380776746	0.0012874841597231934	69.495346	61.502491	48.472061	46.424419	19.768223	69.937752
MS3_00005438.2	72.5272101526434	1.9927740318922868e-4	217.822479	281.475983	404.985809	370.369385	96.702744	295.759949
MS3_00010628.1	2.1690687294386923	0.0035874456667514152	69.273598	63.311466	42.470356	32.327827	20.785822	50.814808
MS3_00005445.1	2.7408595775663382	7.853860774567813e-4	77.693146	75.300598	34.258408	35.244007	20.950247	57.696476
MS3_00005446.2	2.3923576128747035	0.00892621212227023	10.558849	4.030505	2.39029	5.682895	2.304895	1.440298
MS3_00005457.1	3.187810746084759	0.001963089518152542	13.823667	10.771763	9.712547	8.744383	2.401755	11.779317
MS3_00005461.1	289.5063799678039	8.391183588497096e-7	607.169861	858.416809	180.636795	550.261597	152.874512	714.561035
MS3_00010631.1	4.320789985403741	0.0048239900011065534	122.455238	78.775848	53.589569	29.99785	10.722706	76.360306
MS3_00005467.1	3.488646822212023	1.31362508443239e-4	381.723083	481.783264	631.956604	585.849365	302.089478	501.362335
MS3_00005467.2	3.3410896700493766	1.22816560845622e-4	2870.379883	3518.542725	3311.788574	3856.303711	2054.163818	3604.047119
MS3_00005477.1	2.4211301710467352	0.011536728854888791	5.636134	10.549007	2.232665	2.399896	0.686561	4.010322
MS3_00005480.1	2.846370726085259	2.673789713441462e-4	1118.142212	1353.743408	1541.009766	1627.117188	829.544678	1350.815918
MS3_00005487.1	4.314242625011952	2.9523797848300995e-4	64.750809	73.060204	74.600227	70.853516	32.137886	63.559975
MS3_00005491.1	3.475401451080274	0.0023606939560053483	11.550022	11.8717	11.669497	7.309371	2.952383	9.224101
MS3_00005494.2	2.9301812484148293	0.00384983877803236	16.537197	14.527248	12.152266	7.523751	3.1609	14.349936
MS3_00005506.2	3.5237622291825397	0.011747961747211115	10.656404	13.407842	4.331357	6.652372	0.298936	4.045359
MS3_00005512.1	3.7257603163336186	0.015409315775187542	18.459148	23.312866	16.899632	20.198519	23.411474	22.058032999999998
MS3_00005521.2	2.318258354354737	0.010010515781460018	14.210855	8.624803	1.091346	3.270198	2.929276	3.438846
MS3_00005525.1	3.9919867796116044	0.0010507961330392913	279.427856	235.161514	353.972015	194.85408	320.029327	136.669861
MS3_00005527.2	2.0511273260550404	0.03799410653844857	3.776743	0	0	2.346906	0	5.080533
MS3_00005528.1	6.496964219968857	1.535721038492913e-4	18.427891	5.589574	4.477859	9.854001	6.090216	17.825859
MS3_00005529.1	6.047372990160789	4.7889439032519705e-5	20.87466	8.620209	5.123341	8.901455	12.805082	19.719593
MS3_00005529.2	3.8926148329101093	0.0021524172779924505	17.199949	3.877675	5.010958	6.003316	12.531143	20.011753
MS3_00005538.2	2.2283885910908112	0.014932487437263366	7.448128	4.254677	1.905662	1.464712	0	5.498538
MS3_00005539.2	2.125282048818358	0.011380905192617478	6.005735	5.044064	2.650726	2.20519	0.157947	2.632339
MS3_00010640.1	2.483902793023988	0.006858227180803519	69.186127	50.933067	30.363443	24.019735	12.483894	41.601925
MS3_00005550.2	2.9477405400228314	0.0014714472546079572	10.902857	14.275908	11.087876	4.471408	7.098256	13.258707
MS3_00005552.2	4.759708355475032	0.0067313889852217345	13.383516	13.60115	6.655191	9.52806	0.005973	11.467535
MS3_00005552.3	6.58161020575797	0.003659752105382531	20.66045	10.70968	10.458981	10.74542	0.232252	19.850706
MS3_00005554.2	2.1424457691882677	0.01346540150168705	8.644068	5.930282	3.533897	1.236285	2.737241	4.260964
MS3_00005558.2	2.804111568641595	0.01618509263696118	19.804417	8.954224	14.209883	5.814531	5.578147	13.962098
MS3_00010644.1	2.691523382808053	0.0042256518847474155	56.651028	60.710808	44.2229	34.231628	15.187308	44.413368
MS3_00005592.3	3.393504114657034	0.0016297298839603785	42.005733	17.634411	7.877687	11.586868	7.839587	24.720385
MS3_00005601.1	13.103539146969032	9.17784650045111e-4	32.481426	44.940674	41.96183	18.208254	3.985717	26.139507
MS3_00000116.1	7.642445631801369	6.744729727595327e-4	23.597515	18.41877	11.138951	5.905182	1.829011	12.920222
MS3_00005603.1	3.125817124741744	0.003925231312900505	5.137772	8.356024	8.950787	5.706881	1.243735	4.509933
MS3_00005605.1	3.205273963194705	1.88486920598995e-4	7.067936	4.9941700000000004	4.27532	6.926428	4.575843	8.434243
MS3_00005607.1	2.6427891207701153	8.211697463644678e-4	27.128225	14.178444	6.964921	8.072228	4.22976	13.101479
MS3_00005616.2	2.5983014143344794	0.001011270743711908	11.504025	7.627993	5.406966	6.76303	3.183608	5.546672
MS3_00005618.1	2.094396873022725	0.00981746997246142	52.240463	39.223843	39.564106	26.263239	23.950235	19.894156
MS3_00005631.1	2.3611549174642823	0.012843749022162702	14.343474	25.526585	25.519489	17.797377	7.609651	19.667837
MS3_00005639.1	2.5231895745504698	0.003118278924438078	4.273191	4.593339	3.552703	1.985245	0.417663	4.191702
MS3_00020014.1	2.7600647320702265	2.7250176651546907e-4	214.991898	231.66246	112.464806	164.910538	88.672447	194.522873
MS3_00005652.1	2.537540565739043	7.279482961810257e-4	5.46469	11.840281	5.919153	10.316248	7.657976	10.839778
MS3_00005659.1	2.5181519603975655	0.0033584062207515277	18.649567	15.742974	5.426813	5.643048	2.735033	8.164449
MS3_00005668.1	3.7704100352281102	1.6358369893639912e-4	3505.588135	4219.181641	5248.384277	5161.52832	2444.213867	4056.939209
MS3_00005676.1	127.02264855723872	0.0012997079251365372	47.090069	364.185028	170.243301	112.708496	3102.122314	1326.781372
MS3_00005678.2	2.2130494624503396	0.003868648904293573	3.950772	3.504661	1.64538	1.376614	0.170501	4.82977
MS3_00005679.2	4.779950932594269	4.368437534281053e-4	16.094412	11.776913	8.807536	14.181286	4.12741	14.12176
MS3_00000127.1	2.186664111011566	0.0013268321566133486	2.583586	3.960834	0.233051	1.908156	0.501509	2.680582
MS3_00005680.1	2.1366312279858852	9.17784650045111e-4	27.237656	19.147173	8.862735	8.054552	8.98189	11.826077
MS3_00005686.1	6.012797636875727	0.002409573126883649	33.955059	24.21756	12.138127	7.994587	1.627699	21.438757
MS3_00005689.1	2.6649200033800198	0.0030094614671581257	42.390213	31.805698	17.242744	15.127564	7.014496	24.133739
MS3_00005714.1	2615.6893901541057	1.1578036370910435e-7	5111.385254	7022.382812	2664.736816	5644.692871	1456.096436	6661.490723
MS3_00005732.1	2.859850581399442	0.005239722403596092	27.474609	45.028919	14.33702	21.072893	8.439937	21.901525
MS3_00005749.1	2.879394235481853	0.0034867982144762733	51.898258	37.487408	22.63114	18.470377	7.92167	28.142174
MS3_00005752.2	3.452279432532709	0.012713133173083339	28.167185	10.033838	5.566219	8.304525	0.539224	7.187386
MS3_00005757.1	2.229973821395554	0.04741058841726826	22.729052	26.39983	17.003195	10.522187	3.549268	18.427992
MS3_00005758.1	5939.860978264151	5.0787887475836314e-8	10743.785156	14188.925781	6092.649902	14192.958008	3620.189941	15295.345703
MS3_00010670.1	1267.7148218052262	2.582017321925731e-6	3153.554199	3537.866211	1276.321655	2172.36792	300.38855	2940.437744
MS3_00005760.1	499.8904362505144	3.6322373514716e-7	953.743896	1248.372192	509.660339	1097.839478	284.040466	1211.289673
MS3_00005764.1	33.598139116078826	8.237214249884982e-6	60.341209	86.356689	29.150301	63.533859	18.719633	81.58918
MS3_00005765.1	410.251348170776	5.632492774103756e-7	818.025452	1117.909302	284.228546	780.572144	205.174469	950.789429
MS3_00005766.1	4316.970169972606	7.850545806024438e-8	7337.171875	11971.506836	3406.89502	8680.814453	2516.794434	11541.854492
MS3_00005767.1	2.9984818104015702	3.911386302194237e-4	4.869632	4.735712	1.017886	1.9388	0.441549	5.234278
MS3_00010671.1	1098.4179049320906	2.7788218664386795e-7	2046.957886	2925.797363	800.385803	2225.936523	578.634766	2750.619385
MS3_00005770.1	1645.1484719056311	8.611404444226223e-8	3343.943359	4010.681641	1186.372559	3344.549072	939.360352	3837.495117
MS3_00010672.1	60.641627401122776	1.3666421625151085e-5	109.981956	189.278824	47.899506	117.193489	26.075977	139.535858
MS3_00005773.1	8.084653431232407	3.206633510274335e-4	39.986774	24.121128	4.775768	5.792854	1.770306	18.012421
MS3_00005778.1	610.7777516201754	3.6480549581163757e-7	1087.572876	1272.320557	731.289856	1518.060791	377.182098	1777.671875
MS3_00005779.1	598.3042105109264	3.2708339006956327e-7	1441.754028	1701.081055	634.19635	1481.153198	390.792572	1665.966675
MS3_00000140.1	2.8768693351333243	0.002777601744200114	4.952483	7.115989	0	2.844533	0.425297	2.091439
MS3_00005780.1	95.15481490918239	3.7741593266303177e-6	226.390808	282.375275	100.853195	171.666641	44.58392	199.215729
MS3_00005781.1	139.5927354412492	1.1613277116189925e-6	258.791534	392.746674	170.582565	274.28363	82.026726	322.367126
MS3_00005782.1	1344.3471755736216	2.060432702233328e-7	2371.280518	3380.967773	1205.357666	3219.326416	806.679321	3415.289307
MS3_00005783.1	520.1888451033849	2.993757066693803e-7	1135.34314	1382.03418	384.345398	995.488403	274.611908	1123.748169
MS3_00005784.1	341.50235762269136	1.0240221099148302e-6	697.600342	879.500793	137.542999	626.182373	166.291016	811.976562
MS3_00005788.1	2.0962770854880546	0.003679478188086743	3.77145	3.441891	2.037583	1.109253	0.185394	2.711239
MS3_00005806.2	3.4633504195352187	0.0013221083457485155	8.911032	4.636357	3.164691	5.985002	0.640019	4.348569
MS3_00005809.1	5.4388299952505	0.002194240212088916	157.039352	136.522324	55.492451	50.904694	13.947704	101.781715
MS3_00005817.1	2.0220719433134797	0.03268766370757727	9.861142	5.090876	8.306804	7.010878	1.568717	8.220851
MS3_00005826.2	2.28103960068998	0.003125042958872791	10.224283	6.551923	5.25386	3.310431	1.610394	6.698527
MS3_00005847.1	2.947046828543158	0.003260807062277906	17.967888	13.963711	4.861681	7.004088	2.095174	11.801036
MS3_00005857.1	3.0865077328154715	0.0013119483241404765	34.783646	38.484482	25.238922	22.775873	10.605946	32.113441
MS3_00000153.1	4.550269020118712	3.013759435519375e-4	18.041216	10.183142	12.989279	8.995785	6.374265	7.875269
MS3_00005888.1	2.504969978789566	0.01089491304845154	2.88447	2.885265	0	5.305165	3.762126	4.546335
MS3_00005888.2	3.4302018028145342	0.0057624360564451005	10.175058	5.61237	4.36473	3.964334	0	5.541958
MS3_00005896.1	2.6916527636358585	0.011848820629611533	5.518417	9.651591	5.290763	4.044342	0.693739	5.46101
MS3_00005902.2	16.670812822755554	0.04574002781378034	178.584702	0	108.212921	2.097723	166.265167	92.60144
MS3_00000157.2	2.3618902782519386	0.005217034202017044	5.720653	4.77904	1.815596	1.611779	0.24052	1.382464
MS3_00005910.2	2.1290437610048722	0.009033035687881701	2.434529	5.22869	0.177688	3.361618	0.62089	2.570141
MS3_00010684.1	2.9325550624720633	0.004188794876877657	368.064423	492.203003	73.758293	211.260544	104.280167	273.816315
MS3_00005924.2	2.4442098575465323	0.003773229618677909	8.533178	7.572705	2.443452	0.91809	1.097282	4.633107
MS3_00005943.1	2.6136828343952208	0.0045073275479716205	11.628098	7.330664	4.736499	2.902148	1.249837	7.06696
MS3_00005944.1	3.9012315842210072	4.208945270993888e-4	15.834137	8.095481	2.015602	3.159274	0.870982	10.748266
MS3_00000168.1	2.164069993054119	0.0096000928484318	4.53653	5.98677	3.589958	2.83399	0.52439	2.528921
MS3_00000170.1	12.594611317914477	3.86264306447818e-4	71.419441	28.129513	43.794403	16.509733	16.95266	26.58584
MS3_00000173.1	9.134854775212421	8.235277217767571e-5	22.133553	15.804866	4.512552	16.939194	3.784979	19.586344
MS3_00005986.2	2.4639730077661555	0.002434096871810829	7.506401	4.691307	4.289319	4.159184	1.073551	5.975518
MS3_00005994.1	2.0655054816916913	1.0620236642571832e-4	697.563721	637.84967	407.932281	580.619507	390.848755	680.290161
MS3_00006001.1	4.1735527783306	0.006134092953294738	65.247993	49.340233	0	19.834055	11.451674	44.22023
MS3_00006007.1	2.3898391369239143	0.0011432907858639808	5.158512	2.569298	0.398436	2.651334	0.46873	1.515738
MS3_00006015.1	6.1665597165825385	0.0033584062207515277	31.26296	25.877789	10.443204	9.405655	2.215545	33.21764
MS3_00006019.4	4.038257264823572	0.029166710368406814	18.871401	10.846147	23.818834	4.53771	1.0978	7.844199
MS3_00006020.1	2.349532227447139	0.001173784152936314	4699.546387	5325.316406	5946.487793	6306.612793	2965.387939	5270.246094
MS3_00006025.2	2.2599201087162606	0.04371804882603498	58.571575	31.376007	67.425819	32.107864	19.729862	16.983692
MS3_00006034.1	2.3000225238736722	0.023741045753610593	7.97408	4.717978	4.45481	2.369904	0.613076	2.623485
MS3_00006035.1	4.224854978446226	0.004168795454466579	19.755068	20.518196	12.49664	9.219001	1.685767	14.537689
MS3_00006036.1	2.2785425293414683	5.728903211287558e-4	33.919636	18.189434	10.664155	10.997787	8.946119	14.723403
MS3_00006036.2	2.5642279788483036	0.00736065709027616	12.33767	4.484076	2.256023	1.599069	0.976955	1.84685
MS3_00000213.1	2.423433606018362	0.017076342109034484	6.391773	0	3.371739	2.457294	1.139045	4.024518
MS3_00000223.1	2.2454672847612676	0.0018516290538993395	8.28807	5.644928	0	1.433052	0.303083	3.60554
MS3_00006053.1	2.641157997412986	0.010118897607153553	1.938534	5.440748	1.54279	3.855405	0.019936	5.670948
MS3_00006053.2	4.194576393690324	0.0014896827329353172	67.272537	52.88657	31.334574	23.370195	9.522108	42.872749
MS3_00010724.1	213.69613388427067	3.6108156556700763e-6	536.959473	643.121765	52.550953	328.995789	77.695381	441.560516
MS3_00006062.1	2.345306358644772	0.011224936408128989	9.468687	10.147975	8.21999	3.61459	2.236762	7.134099
MS3_00010730.1	6.708837059540995	2.7242136321952646e-4	17.338062	7.727712	7.257814	13.330344	2.924215	15.410908
MS3_00006085.3	3.0230901916849646	0.001399457530077131	96.392006	89.207497	95.826744	95.472618	37.060806	85.189392
MS3_00006087.1	5.516911868430983	0.036179980706357466	21.949284	13.80795	10.180837	21.098412	16.300215	18.123732
MS3_00006088.2	2.370691994221699	0.002783261143707094	5.858263	2.373998	2.558522	2.101757	0.352403	3.139795
MS3_00006089.1	2.746726671271594	0.0027180025895721144	38.402096	26.627075	17.752562	10.485265	7.645024	29.108751
MS3_00006093.1	2.8645919765706016	1.535721038492913e-4	2862.576904	3369.171387	3441.446289	4045.835693	2258.254883	3631.70459
MS3_00000229.1	2.0379734473704403	0.03053999248435322	6.499206	6.91434	11.494891	6.697438	3.791248	16.065826
MS3_00010732.1	2.663592646356734	3.444123166596271e-4	58.519501	39.578987	26.724775	22.231613	19.489746	39.498875
MS3_00006100.2	2.5010876030315417	0.019442187109964624	11.105702	6.877057	2.151189	1.722229	0	2.281818
MS3_00006109.1	2.366516523018067	0.013121377583355182	72.501717	117.97934	48.913353	42.81139	27.479063	69.888199
MS3_00006112.1	2.0527642056849875	0.001186219059477339	5.205551	3.334542	2.879167	3.12843	1.579358	2.147329
MS3_00006115.1	4.0912188275842025	4.4823762213116883e-4	15.688368	19.053881	8.456548	8.988607	4.145495	17.900108
MS3_00000231.1	4.182283059538869	3.422036258997953e-4	54.553677	56.638897	76.877129	35.825821	35.758049	40.220467
MS3_00010735.1	3.091560189965293	5.113919452592594e-4	10819.433594	9926.296875	19280.972656	12021.317383	16961.1875	8022.500488
MS3_00010735.2	2.718118440815779	0.016913550539198803	9306.999023	6526.321777	13155.007812	6668.973633	13296.488281	3132.12085
MS3_00006122.1	11.549714537104121	3.474221245210389e-4	16.350708	44.216221	7.098402	15.355037	4.131926	30.025928
MS3_00006121.1	1623.3995597079356	5.5881262195356385e-6	3255.876709	3959.370117	4180.543457	4118.615234	449.639984	4700.690918
MS3_00006124.2	2.7415681374272984	0.01652810480680262	10.83672	7.336185	2.276043	0	0	6.198175
MS3_00006132.1	2.2512422245889674	0.0020461695825510604	17.611559	14.346184	6.99786	7.050977	3.979357	13.149062
MS3_00000234.1	2.5596273685205775	0.0034112392331859254	21.715445	13.257839	10.299101	14.265048	5.264121	18.730209
MS3_00006149.2	5.1572848677853464	0.0220662516851608	26.357433	29.127247	51.790512	23.085844	2.08251	15.820706
MS3_00006153.1	9.886565071832225	0.0013573769654349737	190.902588	87.528961	15.737402	69.849205	27.611988	130.22876
MS3_00006165.1	3.2710710701593526	0.008709062404199103	11.069863	8.593903	8.476197	5.450884	0.712383	8.230795
MS3_00006173.1	2.521441148240963	0.0021089970751861794	17.260378	9.832656	6.592877	7.765112	2.814181	7.880515
MS3_00010742.1	4.944362034752943	0.0052437325550542145	32.370041	22.228891	22.449261	16.873838	2.233276	22.58399
MS3_00006179.2	2.023020226718273	0.013883214444275099	52.22139	57.378391	38.89093	35.806274	45.954411	53.679295
MS3_00006179.5	2.720197455864837	8.378640502280004e-4	779.699097	632.077026	469.848358	517.32196	735.3703	814.249084
MS3_00006179.4	2.0026522490637193	0.03820109096277991	18.912888	13.206512	11.377162	26.231272	17.256142	11.381293
MS3_00006184.2	2.663287919031895	0.008512724265824112	5.720683	2.611388	9.000383	3.861869	1.011925	5.32587
MS3_00006186.3	2.5057822776581724	0.007606300041313119	7.715187	3.825474	3.111905	1.521978	0.054588	3.01321
MS3_00006190.1	2.1707615064710506	0.011428548295075322	43.329044	37.324539	24.815105	17.884718	9.188141	23.29915
MS3_00006193.2	3.150858135199765	0.002025036881459737	11.043592	6.418512	4.899283	3.858329	0.88427	4.403724
MS3_00006197.1	2.2264720339614144	0.009588208193483869	74.843132	118.401779	110.743263	110.335899	42.048237	99.385132
MS3_00006198.1	3.213024067455622	0.0043539207861026386	24.764359	27.498215	20.197929	19.480131	17.491776	18.591085
MS3_00006200.1	2.488022437268432	0.012096744997749199	17.780642	25.148046	17.948227	9.658963	8.563645	20.261246
MS3_00010750.1	5.471870549648575	0.0012115128391347574	17.78091	13.990084	7.594144	7.056859	0.948755	13.307382
MS3_00006226.1	4.711601074325688	0.0012678658813817824	83.398247	88.703316	72.148094	80.056328	21.201862	90.210442
MS3_00010755.1	2.5513742210619648	0.00923776300651668	60.100529	52.310108	51.476326	47.309204	15.067044	49.876366
MS3_00006233.1	2.4070775033406444	0.0034257270435026554	127.437462	146.32595800000001	196.412552	178.83136	74.67128	134.404572
MS3_00006249.1	2.0607637559993406	0.025796853193929437	8.720715	4.189561	3.351604	0.668919	0.528891	3.89879
MS3_00006255.1	2.133810267577052	0.0026466513010552973	29.15489	25.60552	12.106759	12.057327	6.92922	18.798199
MS3_00006256.1	3.2059002190517414	0.004300546626331972	19.72403	23.020239	20.254507	16.362953	5.410203	9.749131
MS3_00006258.1	3.3449520518250826	0.006893321869576281	17.752718	3.33415	3.852071	1.575977	3.890749	13.934893
MS3_00010759.1	3.67659578220605	0.0016612119136317366	14.46912	3.021227	2.839792	3.57954	5.379337	10.082133
MS3_00006268.1	2.1526585357688974	0.03419896391682242	15.514884	21.099245	21.441853	8.415234	12.842132	36.549889
MS3_00006268.2	5.957244741425717	5.226335679188587e-4	31.021208	35.132927	17.157808	26.034117	7.795176	24.376083
MS3_00006276.1	3.492756692310205	0.002194240212088916	10.762347	2.681442	7.972512	6.571939	2.350301	3.588645
MS3_00006277.1	3.504745840589324	0.002510483961550561	10.323066	3.536085	7.860919	4.052308	1.226741	4.383245
MS3_00006278.1	2.3820023999720203	0.015405745943317492	5.810828	1.337673	6.959193	2.024219	0.84738	2.477914
MS3_00006279.1	2.4052217809368703	0.007006441566767157	5.489276	1.748211	5.205443	2.28575	0.680293	2.651362
MS3_00010763.1	2.742585138339125	0.0014557602253699364	45.747276	35.492565	16.31027	13.529852	9.85925	30.516739
MS3_00006299.1	2.409041075432107	0.044882688202856	5.207893	1.438293	6.817835	2.430501	0.021607	7.447583
MS3_00006300.1	3.028612109214421	0.003371470080436233	32.106625	36.514931	25.763336	27.393496	12.088829	29.407589
MS3_00006303.1	2.298617951408148	0.00523286190440229	93.394569	65.050926	33.303432	34.672035	15.242163	60.401119
MS3_00006304.1	4.3533038306614635	0.016421621542294828	26.773766	24.864698	23.007862	30.948145	12.716321	22.435326
MS3_00006307.2	5.10895475335311	0.004256139770403499	86.998306	76.175194	63.878876	64.295998	10.599962	66.056488
MS3_00006308.1	2.8524171333455213	0.0027409766171694406	19.498905	15.512774	4.759284	3.793517	1.869793	9.746018
MS3_00010768.1	3.1555779332140244	0.007660015760714564	2.147774	5.776258	7.398695	8.284258	1.284002	10.063706
MS3_00006333.1	3.253926514780675	0.042647039057242535	3.848718	6.878917	7.130031	0	0	13.316927
MS3_00000251.1	3.4922043012079413	6.191515369413576e-4	5.211263	9.845749	6.218463	9.230243	3.047846	9.17037
MS3_00006352.1	3.642180222816295	0.0014126221828401244	26.305183	17.51252	5.245507	5.270329	5.96028	9.7464
MS3_00006360.1	2.2295404827021073	0.01275224763220657	11.678316	6.499889	6.477768	6.44512	1.598385	4.762837
MS3_00006362.1	2.0829030540765805	0.0012485501643923953	24.550629	17.505468	9.002768	8.553267	5.6412890000000004	16.974066
MS3_00006376.1	3.6610266349090987	0.0012761061226567335	157.719788	176.738312	220.180405	150.103806	67.54715	139.167236
MS3_00006378.1	2.652518747858952	4.509308986044965e-4	10.658284	4.130589	4.226706	3.521728	2.489898	4.678269
MS3_00006384.1	2.4023736496406385	0.007205770793615569	13.389143	8.925828	4.860424	3.434134	1.035778	7.284549
MS3_00006389.1	3.2271316516028317	0.004746402714922627	11.391087	10.00587	6.716614	7.302552	0.890697	8.422428
MS3_00006397.1	6.647316836803643	0.03961737118558317	51.018604	48.625095	2.691542	17.428905	0	40.047626
MS3_00006412.2	2.6708047134242103	0.004058665256908423	6.056848	6.247872	2.362317	1.79719	0.159235	2.503425
MS3_00006420.1	2.098063677105245	0.037998177202957506	70.898293	89.069824	86.70327	51.606819	22.057228	75.307045
MS3_00006422.1	12.51803084870683	1.535721038492913e-4	153.544571	133.497162	72.639877	71.56395	22.558084	103.028305
MS3_00006429.1	2.7982890756539627	0.002333867888446759	11.243857	3.697903	3.024109	2.907173	0.583055	4.21439
MS3_00006431.2	2.621326550146478	0.029620286140981326	21.166517	12.360742	8.339416	2.133253	1.395004	9.913831
MS3_00006434.2	3.319612695561049	0.0032291975176186047	43.000076	54.576275	28.2798	47.891319	14.249437	44.894695
MS3_00006441.1	5.358016233732055	0.01903549717141644	61.496014	46.410366	35.096104	24.948719	65.008965	35.347363
MS3_00006448.1	2.3560367937065	0.0011607859979788722	25.022949	26.72879	11.87325	12.8073	10.811975	12.896593
MS3_00006460.1	2.697943738270472	0.001499545269449598	22.516289	16.447762	6.258811	4.925154	5.202271	11.074555
MS3_00010782.1	2.3875195485784677	0.003328753568395285	45.462078	29.488922	17.667337	15.65901	8.812693	21.640568
MS3_00006476.1	3.2104460840168954	0.0048768318090355615	7.794132	6.860113	4.061056	1.824108	0.120385	2.98333
MS3_00006488.1	9.0257928507969	0.001033931644468003	21.226263	32.774456	40.22908	44.226402	66.436172	35.67165
MS3_00006488.2	3.113775337283762	8.465741475578996e-4	6.208951	5.465097	3.680611	8.101863	3.475754	10.368795
MS3_00006489.1	6.151112124289911	7.683083834194196e-4	21.103193	30.080008	23.31959	28.361998	85.199013	40.630634
MS3_00006508.2	2.3132593406878468	0.0026996953024443974	5.920201	3.366389	1.817384	1.135827	0.198971	2.384359
MS3_00006508.1	2.6942738714113563	0.0015180838520506264	12.881123	8.768661	7.473562	8.330178	5.956477	11.813104
MS3_00006513.1	2.0713006707266963	0.0033374112402986093	26.837721	14.919739	18.727354	11.370056	9.231647	17.402971
MS3_00006529.1	3.0775114682033364	0.001267415567451134	62.478348	40.379314	10.216493	14.417323	8.459429	24.513058
MS3_00006532.1	2.275606717236135	0.001711448689622143	5.08353	3.50218	0.100008	0	0	2.700317
MS3_00010791.1	4.241985261644645	0.007326454732673867	29.677736	37.558258	51.450485	58.136749	9.384299	46.116302
MS3_00006535.1	2.2864308649071714	0.0334101539393434	943.268433	498.618439	148.027634	595.81897	932.14386	962.77124
MS3_00006562.1	5.316353251799539	3.837835989764653e-5	8.301698	13.443688	4.997412	8.50556	9.962613	9.429834
MS3_00006587.2	2.3933537042577653	0.0307282211271844	13.378548	4.170652	5.005717	1.593762	0.364186	3.01844
MS3_00006590.1	3.450237940686855	0.013606768029543085	15.150736	5.390609	8.82229	3.519564	0.2085	9.269693
MS3_00006590.2	3.6979988330316673	0.030546574794464005	36.310013	46.148197	8.452506	6.737815	3.994333	10.432232
MS3_00006606.2	2.541166500987641	0.00524352750170696	13.06442	8.639759	2.47207	3.669678	1.47077	2.400703
MS3_00006610.1	2.3555288815790245	0.0015365809230755115	8.116707	4.806946	2.714577	2.122044	2.148484	2.306798
MS3_00006612.1	4.863241533901938	0.0014740057156973282	11.724396	21.974072	3.319411	4.688302	1.5868390000000001	18.651615
MS3_00006630.1	2.074998961495077	0.0019765878224351414	28.704449	24.032642	10.939317	13.143126	7.690121	17.774143
MS3_00006631.2	2.1860049663217245	0.003382249857322584	80.977814	68.506119	51.634499	52.221962	26.333546	49.370903
MS3_00006640.9	2.8049282725459426	0.007074266759589685	417.250092	557.720703	706.066956	387.863403	426.11602799999997	536.454651
MS3_00006640.5	3.694988184801388	5.039346039083739e-5	378.616821	492.470245	788.454224	431.15448	465.379059	557.301147
MS3_00006640.7	2.3856297223117293	0.01297411522530236	19925.919922	14808.523438	26026.791016	12083.117188	15533.041016	9122.268555
MS3_00006640.11	3.0214183666562	2.4487928486563465e-4	44.29887	23.655136	25.266933	21.719011	27.720398	24.33518
MS3_00006643.1	1648.3210425786683	3.870289202595467e-6	5764.052734	5592.972656	3350.431152	4620.168457	506.352753	5493.626953
MS3_00006644.2	880.8517350323583	3.159035913281541e-7	2002.901733	2870.084961	839.189636	2331.619385	596.794678	2547.481689
MS3_00006645.1	2.0847503924858874	0.024302539884347496	9.287288	17.690432	8.320803	7.287408	3.07567	7.304373
MS3_00006645.3	2.479581861400089	0.038363516855909184	19.292889	33.85408	8.931326	31.058012	5.96289	16.324343
MS3_00006649.1	3.0354133985794265	1.4247588761019908e-4	3515.361816	4748.797363	5262.887695	5425.589355	3240.121094	4354.583984
MS3_00006654.1	2.221542567672862	0.0013212976094972087	75.748634	70.652901	32.386082	34.530727	22.507107	51.78054
MS3_00006655.1	2.451741206505871	0.01729995627997433	8.229671	12.946381	1.056519	2.934307	1.318264	11.888737
MS3_00006656.1	4.910408089052333	0.0023911075367179934	32.044376	27.642052	11.701106	10.81764	2.004877	20.853111
MS3_00006673.1	2.994292727311077	0.012022586917252956	14.354493	4.894664	4.197755	1.830878	0.293254	2.041091
MS3_00000284.1	4.334027522703635	0.0010753388006405902	10.188293	7.048645	4.898252	3.877173	0.520563	7.422924
MS3_00006689.1	2.17358270280966	0.004312903123030932	40.540428	37.230125	47.848175	46.94635	19.331127	42.805317
MS3_00010807.1	25.951345818868923	3.497825452165844e-5	97.08725	57.773228	76.047691	89.367165	25.737875	45.58802
MS3_00006692.1	4.955332367005885	0.0011133926241408058	35.726707	29.214991	9.937332	13.057656	3.033259	26.922337
MS3_00006697.1	2.4161866739947455	4.7380959487147934e-4	20.484081	11.47146	4.676237	6.750334	3.417053	15.660951
MS3_00006697.2	2.0932459004116337	0.012507428211695964	5.383092	5.419179	2.81232	2.468015	0.313805	2.360296
MS3_00006700.1	2.1889250679825136	0.0118629751217138	8.464721	5.938941	4.558638	1.654101	1.619196	6.812649
MS3_00006701.1	2.314296394104118	2.8620924019104874e-4	372.132935	389.472443	130.93869	206.283157	159.990234	313.311707
MS3_00006706.1	3.092362190554871	0.002150479307281333	18.914015	12.025528	3.426857	9.977044	8.534993	11.060125
MS3_00006723.4	6.612105416122411	3.9730300899485136e-4	3907.655762	3210.869629	8321.959961	2431.238037	3870.230713	2092.435303
MS3_00006723.6	49.056339828809264	0.013513480466208988	4055.907959	1097.573242	166.957153	946.312805	2519.90918	36.358952
MS3_00006727.2	2.4351642409964778	0.010995865282516214	8.866258	2.871706	2.082579	4.649481	0.523339	7.133463
MS3_00006744.1	257.7543125010323	9.666722382321894e-7	601.517639	593.415833	402.814667	488.11145	129.328613	568.461548
MS3_00000290.1	2.221877773419356	0.015642930894908997	3.498156	3.373937	6.331492	2.599168	0.347845	3.015938
MS3_00006767.1	3.4736115652981203	0.002453346592891426	15.057917	10.177869	4.643534	6.068497	1.199805	5.85076
MS3_00006781.1	7.446624408577048	0.00322512841306238	32.641472	13.82029	26.350641	15.68453	8.059208	31.284338
MS3_00006786.1	2.764580047214532	0.01118206259068703	82.990929	41.859894	18.630699	11.444716	7.919564	33.499325
MS3_00006786.2	5.907719833261111	0.001267415567451134	23.105156	12.991907	4.567549	4.060415	0.351432	7.508107
MS3_00006803.1	2.00345257691238	0.03275032269034029	4.277699	5.141963	3.930537	1.977896	0.520589	4.893669
MS3_00006804.3	2.6971518818790137	0.040484575426454034	1.283596	13.921496	8.333948	2.430038	1.409854	6.244182
MS3_00006806.1	2.66099449934962	0.011576255100898693	6.667327	4.790145	7.096832	4.241423	2.302535	17.039268
MS3_00006810.3	2.932659622737828	0.01987904312524929	42.725746	25.564535	25.171349	42.164742	6.87247	16.007763
MS3_00006815.2	3.485253320463804	0.0030869366852720173	12.144301	5.9835	2.905006	1.22069	0.198068	3.690566
MS3_00006815.1	6.506356025762	3.3724235111914664e-4	96.061325	90.585312	31.440386	40.831993	13.823794	63.738667
MS3_00006837.1	2.649971306004073	0.006042314059160525	10.963222	9.490344	7.130161	4.259321	1.523996	6.24915
MS3_00006837.2	4.364695519977822	0.0017227995312452781	74.707352	58.353539	22.458992	17.10601	8.572306	42.695591
MS3_00006853.1	2.2692751382634366	0.013934101765146057	5.00809	6.837549	5.442064	1.431881	6.911994	3.058968
MS3_00006856.4	2.637712072261756	0.016204554211684093	38.280334	27.946056	22.62735	27.223827	12.973523	41.709263
MS3_00006857.1	3.2728235844051308	0.004113605496298024	21.917429	13.201298	19.292194	8.260073	4.395666	20.893854
MS3_00006893.2	2.2428091041891376	0.0019248515071645087	4.870501	3.973186	1.510983	2.28125	0.483815	1.699633
MS3_00006902.1	31.74355534020876	6.441942141507847e-5	72.077019	131.436066	12.37878	72.41642	22.317944	87.879196
MS3_00006904.1	2.685341533055849	3.474221245210389e-4	29.599617	18.381992	7.071099	9.054723	4.788009	18.230625
MS3_00006904.3	2.286273621405618	0.03606090727888826	7.057207	4.382112	5.777478	8.121678	0.725193	8.43714
MS3_00006904.5	2.7771531179138154	0.015409315775187542	9.730782	12.176384	2.819946	3.891379	0	4.975047
MS3_00006921.1	5.550208272929559	0.01446851868638489	804.235168	372.236145	574.960999	125.72551	102.832169	104.994759
MS3_00010830.1	7.56775993462222	9.017471989802483e-4	45.720905	46.537857	24.183348	27.282829	4.981264	34.245708
MS3_00006926.1	3.6772063879231487	0.001747747548777037	28.192488	24.139055	28.862688	16.728168	7.347309	27.607016
MS3_00006927.2	2.0639843577746184	0.013652404678944208	5.275184	5.660521	2.184817	1.421746	0.773394	4.379126
MS3_00000306.1	2.7766284624594713	0.020324898726959438	5.588642	2.7433	9.151804	2.029618	0.1358	4.875535
MS3_00006952.2	5.726158621514692	0.007205770793615569	25.005993	55.055199	29.827946	18.529921	9.007956	61.200375
MS3_00006957.1	3.28654068666791	0.002676112298916683	24.438322	15.308812	9.186227	12.051085	3.325672	16.760254
MS3_00006962.1	2.3104476014113633	0.017853678177902125	11.359409	19.287985	7.744346	13.507034	5.717504	9.77873
MS3_00006965.1	3.4923359231187785	0.00947451295099602	63.795132	48.646309	42.468452	54.399227	13.349202	34.785591
MS3_00006975.1	3.009224116654068	4.786019234732875e-4	10.510191	6.027183	2.615003	6.671019	1.607256	7.500935
MS3_00006985.1	2.695495179442567	0.03167256712662598	11.760908	6.145773	2.517852	4.879025	0.279663	12.074028
MS3_00006985.3	2.5040273731368643	0.045328217104331166	27.28208	3.372769	1.049886	0.547313	0.469066	5.970176
MS3_00000314.1	2.9964630881442	0.0014575732538506597	57.268677	40.161144	20.553701	21.81049	9.260146	35.679058
MS3_00007002.2	2.071718385613362	0.0025907695670219456	3.055577	3.593489	0	0.619555	0	2.970502
MS3_00007015.1	3.911108638359517	0.002756006868845703	16.358015	14.038261	9.698178	8.000972	1.605618	11.98987
MS3_00007036.1	32.86138779615553	1.035739707282084e-5	100.680862	52.489605	68.074532	67.649811	24.891718	83.362938
MS3_00007038.1	3.2132132202236026	1.535721038492913e-4	3704.639404	4501.370605	4987.068848	5338.569824	2792.923828	4408.44873
MS3_00010847.1	2.7621654738098766	0.003802437680431627	59.110165	37.809715	42.834099	48.752937	17.341019	40.794575
MS3_00007049.1	4.626955563846766	3.100765868892842e-4	65.67524	62.590763	51.259598	64.478035	26.163435	58.997177
MS3_00000321.1	11.669640469493512	2.352734346849637e-4	29.137468	23.782385	25.787155	17.99058	4.280128	21.63142
MS3_00010849.1	8.341590286443838	8.630096825116913e-4	68.015388	42.067833	22.248814	20.689356	4.118671	47.983803
MS3_00007075.1	2.5396795193079353	3.5900035588936924e-4	200.49408	238.611511	215.81871	267.664001	150.712204	248.410507
MS3_00007080.1	2.415550846405617	7.368557423121592e-4	30.504274	21.466831	17.126427	13.462634	9.114769	21.706898
MS3_00007092.1	4.381265592410023	0.022678515182871804	0	6.775956	7.66642	17.085182	23.143169	29.069923
MS3_00000324.1	5.018517804684983	0.0011681655226303145	11.829914	1.933928	9.742679	7.611996	8.440801	13.810026
MS3_00007096.1	37.86557628152442	6.224765092155956e-5	137.155472	53.680363	133.251556	129.754379	100.51121500000001	230.055939
MS3_00007097.1	30.380490215398154	2.2937365118859992e-4	1372.057251	483.973511	964.032715	860.470032	1534.634766	2492.993408
MS3_00007098.1	12.884237673641845	7.376138535855735e-5	26.481615	12.186142	25.154955	23.290434	19.130291	54.142036
MS3_00007099.1	7.93400575209988	0.005583555896382253	32.544586	0.809353	19.810581	10.871901	12.343034	26.373755
MS3_00007100.1	14.624698740645535	6.027377225023168e-4	44.929813	8.121829	34.792873	32.138329	20.551943	81.622963
MS3_00007114.1	2.3291471668664996	9.18071733139764e-4	20.155434	20.497038	7.160557	9.950002	5.98925	18.9519
MS3_00000335.1	2.64591350130159	0.0010377793511899824	9.570049	5.392317	0.671016	3.245103	0.729773	5.847047
MS3_00007133.1	6.333423559708701	2.853868740911067e-5	15.260974	12.52287	7.334199	7.221242	3.953717	14.80013
MS3_00007133.2	5.229941370673335	0.012223097498265438	8.340172	7.878693	0	19.821199	0	11.656325
MS3_00000341.1	11.24643756158592	6.783273738343457e-4	51.213505	26.714857	26.095224	10.656725	3.65414	20.734823
MS3_00000345.1	2.2303771345359054	0.007124599830911748	24.319874	32.43433	10.637767	26.483791	12.323594	19.019932
MS3_00000348.1	7.387807939918664	1.1919176856858191e-4	7.37601	26.501657	13.662791	16.284391	10.521278	18.591564
MS3_00000351.1	2.0021738903396864	0.031615535364931245	6.449826	1.661297	6.103137	3.9605	5.70435	1.721106
MS3_00010863.1	6.751009813236798	1.8877653177378414e-4	21.604996	23.922564	16.742306	17.942034	9.686061	25.567762
MS3_00007155.1	8.846545735194589	1.2087427667181076e-4	37.926128	17.808521	20.571053	16.710838	26.787855	53.789616
MS3_00007155.4	9.533755763734307	3.317858318859641e-4	69.820969	30.675938	26.205931	8.051762	33.523991	33.770664
MS3_00007155.2	12.488811167806574	0.0010697137269573534	60.777672	13.673231	8.358024	7.0882	19.603798	79.093124
MS3_00007158.1	23.313799921896255	2.0244970469860662e-4	258.551666	114.889526	70.254311	21.582554	45.503536	140.438126
MS3_00007164.1	2.6980409996210555	8.268510334997209e-4	647.476074	839.602295	1206.953125	976.897827	509.47879	839.269165
MS3_00007170.1	2.6028441457046645	0.01512944793273959	28.383797	31.265936	8.800233	10.140923	3.192081	11.757668
MS3_00007174.3	2.034708318061294	0.02914955192669681	10.981724	10.823661	15.923578	10.947336	3.210437	14.824962
MS3_00007183.4	4.029012203846427	0.03268766370757727	16.383522	15.275979	56.60989	10.972168	7.211446	48.060184
MS3_00007185.1	4.075079078423243	0.0148241392774393	18.218372	13.520374	12.176886	7.462321	5.682984	10.430076
MS3_00000362.1	2.8305919652515645	0.009044988031585268	26.383125	19.44939	13.341269	10.957155	2.611114	17.912922
MS3_00007201.1	8.500540486681292	1.0882499234328765e-4	95.951866	137.14151	29.979303	74.278313	32.599957	108.624733
MS3_00007202.1	4.374900251261626	4.89088859910268e-4	53.913345	41.253029	33.35902	27.77981	12.747103	38.660591
MS3_00007202.3	55.84018531172196	7.892639889547244e-5	482.460449	345.461029	519.706177	434.582153	248.527878	440.100769
MS3_00007203.2	4.449794323744277	0.007404010624202602	22.03153	3.437364	17.462982	10.183006	19.801552	12.658389
MS3_00007203.1	3.003065776497482	7.460086761226143e-4	20.286728	29.630367	21.603516	16.431015	16.151691	39.61808
MS3_00007204.1	27.356350165517263	1.6323646991366005e-4	97.767998	54.969723	90.144775	81.754669	187.538849	351.457947
MS3_00007204.2	11.663537814110843	5.994370930953542e-4	32.512993	4.990846	25.832609	14.320968	24.291803	41.506008
MS3_00007209.2	2.0581408074484324	0.006334851216099458	5.306325	2.387767	1.93611	1.704739	0.226335	2.050617
MS3_00007223.1	2.4738055201254165	1.5662979736810962e-4	17.378359	14.596655	4.715029	5.243871	4.665842	13.265872
MS3_00007228.3	2.8628441115521515	0.01123017557759704	11.334771	7.024932	4.879451	3.110701	0.399988	3.159892
MS3_00007233.1	10.383323829044723	9.575094571877581e-4	124.290451	145.629105	107.421204	119.945213	21.549114	105.571297
MS3_00007234.1	2.222128786940983	0.019980120726620827	25.157953	25.399477	17.251633000000002	7.876361	8.626503	11.841684
MS3_00010880.1	9.161281477066407	3.2352118607286725e-4	31.528727	21.458868	6.545352	8.149595	1.522222	14.991628
MS3_00007235.1	4.754662820056388	0.0021660357182044527	18.694538	8.222267	1.808087	5.974539	0	4.43568
MS3_00007235.2	4.544136029115714	0.0036935047201686537	9.004845	17.038071	6.03327	3.146925	0.532663	7.114709
MS3_00007256.1	2.0364099713114174	0.026432654130099754	10.072754	6.709601	7.239586	2.398475	1.545163	4.500661
MS3_00007296.1	2.016555115798636	8.530286197868592e-4	917.098877	1110.150879	547.422424	922.172607	664.532837	863.343445
MS3_00007305.1	7.693253754137308	4.363081330605903e-4	25.706266	27.983967	14.232277	13.191536	3.491749	25.493183
MS3_00007318.2	7.329994083385601	0.011744817434909651	31.003643	26.185217	9.44885	0	0.81196	26.379192
MS3_00007334.1	45.970116016628104	5.644384066589914e-5	315.241547	372.527985	99.508827	199.771027	35.229149	241.274841
MS3_00007341.1	3.7956152779602688	8.319895206810827e-4	9.718182	5.956651	3.729322	2.865913	0.582642	5.652882
MS3_00007351.1	2.2644085585392775	1.1082111486025617e-4	1666.818726	1884.323486	2199.39209	2282.680908	1490.849121	2029.743774
MS3_00007357.1	2.1500420978976837	0.009149148908290225	10.028274	10.510257	10.995759	3.955902	11.833002	6.210267
MS3_00010897.1	2.5125923283071065	0.011744817434909651	66.644218	51.889927	41.429504	21.133131	12.677747	32.602493
MS3_00007365.2	2.639938967508969	0.011691370770394387	34.152782	25.32708	5.364191	10.290695	5.284416	14.243623
MS3_00007369.2	2.00335173826081	0.007102709748675314	6.347461	1.202313	0.313477	0.768467	0	0.799133
MS3_00007370.1	2.2818484561597487	0.010642898165483054	7.451697	3.644308	2.068662	0.637514	0.053833	2.546142
MS3_00007371.1	27.166049977185423	8.63806691814474e-5	80.098946	76.411186	69.563072	57.781288	15.845574	101.261513
MS3_00007374.1	11.714166140281389	5.784309260963376e-4	106.576721	91.037613	26.38069	26.282219	6.019029	50.870319
MS3_00007376.1	3.335902603405631	2.7586904245559415e-4	8659.169922	9763.995117	13697.481445	12210.90332	6212.70459	9805.423828
MS3_00007385.1	3.8643887933968446	2.9582160044085165e-4	3131.202148	3732.006348	4513.844727	4964.54541	2099.449707	4378.792969
MS3_00007390.3	3.4130974029413803	0.011000453402772406	22.220253	1.57085	2.650288	1.084399	0.74657	3.598251
MS3_00007395.1	2.4191316149457514	0.006567244824141727	16.801228	11.059284	4.778326	6.246616	1.784102	10.912941
MS3_00007416.3	3.212058343090173	0.0012678658813817824	166.239685	317.003906	257.723114	324.762451	163.099503	258.800873
MS3_00007417.1	3.2378947093693005	0.001609035119727606	35.737198	39.765266	33.878067	46.409718	17.955515	35.815636
MS3_00007417.3	4.8630592050623145	1.1295039740934065e-4	2378.292969	3040.425293	1841.53125	2888.275879	1432.080078	3440.266846
MS3_00010901.1	2.0677047293027186	8.546648920953388e-5	72.245407	62.548191	51.355225	69.867355	54.175068	70.041046
MS3_00010901.2	2.4195899834985184	0.04449719292097477	23.177303	11.588252	3.573571	13.670632	5.694234	3.279746
MS3_00007422.1	2.7971563954965593	4.238531037701737e-4	128.476456	120.370544	67.948479	79.425682	68.083702	96.015503
MS3_00007422.2	2.3425641186663744	0.01673505402312229	5.922975	9.145104	5.273133	3.262535	1.626225	2.898215
MS3_00007423.1	3.6112566427268233	1.535721038492913e-4	9.529946	8.403538	2.282252	3.635038	6.083565	6.171424
MS3_00007426.1	3.800492775602515	0.0032291975176186047	15.035236	10.248522	11.807439	14.981263	6.631896	32.109665
MS3_00007449.2	3.923595615841358	0.0334300921371268	27.992918	25.273598	32.443989	23.793718	8.831475	4.402083
MS3_00007471.2	6.038302094665534	1.4480971899633142e-5	94.202492	54.33128	41.734596	38.287113	51.788269	90.740524
MS3_00007502.2	2.4036376364957666	0.03329787959841176	12.342562	2.812163	7.575006	4.086284	1.425984	5.900665
MS3_00007507.1	3.179538925770366	1.2062176209729924e-4	59.206329	35.632923	48.219109	51.613853	49.53405	62.362976
MS3_00007508.1	2.8167517767469437	3.1571384044562875e-4	660.216614	801.590332	744.825439	746.523621	402.875763	723.467957
MS3_00007509.2	2.4051782566895255	0.023041500205340047	63.174652	12.826397	9.155451	31.892023	11.43132	21.166105
MS3_00007521.1	3.0788982704454537	0.002434096871810829	8.838828	9.232345	3.972561	4.02618	0.618106	6.528578
MS3_00007527.1	6.934638069893978	2.222344360094087e-4	828.227661	912.773682	620.409363	697.728088	286.87616	769.82605
MS3_00007527.2	12.779213754653693	0.007205770793615569	21.01804	27.61013	0	44.238262	0	43.327049
MS3_00007530.1	7.485941395543131	0.001444187706079725	58.093735	16.253246	17.06259	20.07967	14.853491	48.304379
MS3_00007544.1	11.72996128860437	1.535721038492913e-4	92.271332	91.021553	49.997528	57.742805	16.491934	69.839844
MS3_00007546.1	2.186940598977215	0.004805342627945148	6.817067	4.427176	2.28415	3.10066	1.290752	6.329772
MS3_00000425.1	3.6925491258350327	6.282120262545752e-4	15.68896	13.425551	16.148922	16.766066	10.852615	20.21838
MS3_00007569.1	2.0167050806908886	9.506358661135028e-4	126.577698	170.1866	137.812454	208.007111	125.183716	189.61824
MS3_00007579.1	2.999332832124665	0.001047254907220916	648.782166	734.452637	918.654053	916.760864	373.11618	814.966919
MS3_00007581.1	9.515265976237671	1.9626539306614264e-4	79.370567	98.244492	122.5047	113.66069	39.244228	119.1213
MS3_00010916.1	3.8660868731722564	0.0023997692572242917	49.933201	33.255711	19.524023	18.409992	5.292176	31.175083
MS3_00007587.2	2.0668555612205104	0.0125879197101707	4.27056	4.250223	2.440537	1.002476	0.052282	1.982143
MS3_00010917.1	2.686465124655478	0.0029613222065650417	82.920959	97.023842	88.372238	82.871574	42.424438	76.633736
MS3_00007611.1	3.001347495161262	0.042191538709714524	29.226395	5.580041	0	6.516266	3.581343	14.670843
MS3_00007631.1	18.35722037929881	0.009398766590464496	51.894558	51.977196	83.765228	0	13.4747	75.923424
MS3_00010920.1	6.125524528131842	2.870881490526695e-4	2247.885986	3134.509277	956.569275	2283.253906	760.783081	2694.200928
MS3_00007644.1	3.2679671263392525	0.007283157894449087	38.969238	26.992043	16.123844	13.287994	3.146631	18.909651
MS3_00000435.1	3.1837096374705793	0.00459784744616649	27.018814	16.99136	14.572133	9.372607	3.680005	21.447493
MS3_00007650.1	3.4018290249924528	0.006712895234089851	6.590682	6.576467	0	7.104056	0.829356	6.129444
MS3_00007655.1	2.4790328872559253	0.012783476424236091	20.461193	19.470129	13.288343	15.940932	8.889421	14.256117
MS3_00007657.1	2.0658464649059796	0.01382490853212403	676.869019	362.381561	560.818848	529.046387	746.180908	729.02002
MS3_00007660.1	2.3802112349941846	0.008152053032059929	22.046783	16.617903	17.533789	17.376648	5.143482	15.527749
MS3_00007676.1	2.0161682422067257	0.007177883877967948	20.558138	10.380219	1.597647	6.601296	2.351983	13.613793
MS3_00007698.1	3.4494261711145904	0.0024732126819600538	20.82209	12.961209	11.761874	10.016481	2.918396	20.939651
MS3_00010924.1	2.292482773496359	0.010749341981385944	18.293015	5.769074	7.401947	4.840674	2.686889	6.587591
MS3_00007710.1	3.055679388644552	0.02319172727515853	7.929738	8.605963	9.115194	2.964646	0.219295	7.465451
MS3_00000443.1	3.032461299975822	0.0019731719070958903	9.063853	3.76185	1.781689	1.110609	4.671768	7.368936
MS3_00007725.1	2.0205507939575527	6.630363748154246e-4	5.931245	2.88605	1.372684	2.20847	0.971673	2.573375
MS3_00007730.2	3.1439185652091353	0.047781764826159236	32.762154	4.501843	16.019279	21.235262	2.957538	4.281029
MS3_00007734.2	2.08030559146738	0.015181801322035844	3.603545	2.399136	1.859837	0.793774	0	4.795553
MS3_00007737.1	2.1431233051485825	0.010333298390613673	7.681073	2.432948	0	0	1.772376	2.414372
MS3_00007743.1	2.7156467234881365	5.728903211287558e-4	3062.110107	3513.440186	4897.254883	4708.717773	2249.104004	3537.45752
MS3_00007744.1	2.1238045826558767	0.0023957388198791794	114.44725	136.297928	99.366615	139.745621	77.175545	139.646835
MS3_00007745.1	2.8961509262922434	7.955091350272879e-4	14.461874	8.165687	6.278764	5.440103	2.816047	7.264432
MS3_00007755.2	2.2743994985237386	2.754608274134962e-4	6.287429	4.25359	2.138433	2.243237	1.19361	3.408032
MS3_00007757.1	4.505023102847479	0.014708260992987453	22.493366	13.903775	12.008283	7.006286	0.723827	12.240489
MS3_00007758.1	2.8983751720395166	2.2509862736698946e-4	1683.811768	1997.649292	2447.342285	2567.466553	1359.937012	2090.656982
MS3_00007763.2	2.899832635837569	0.003587254278170374	16.02512	11.180541	4.148944	2.972789	1.386497	6.749067
MS3_00000449.1	3.524318477388564	0.004318822337730607	7.032642	9.463778	13.29014	10.289236	2.490723	5.649571
MS3_00007786.1	4.121140444379915	0.009529433856619616	39.23373	50.439983	23.782595	11.095969	12.27795	35.901123
MS3_00007793.2	3.3364263114079216	0.0030005543329032053	56.371841	62.020123	61.353603	52.646969	22.767382	65.287079
MS3_00000454.1	3.2742587371545553	0.0020847769139080642	55.471436	46.304905	22.862255	17.965609	9.672953	25.83359
MS3_00007803.1	8.172659276772094	0.02683398470493999	10.320689	40.562908	0	18.829706	5.377541	45.489174
MS3_00007810.2	2.1083307835609126	0.006192387804765011	92.839211	66.872879	108.849663	90.254906	47.901588	85.982468
MS3_00010943.1	2.593143794764899	0.031071097531378024	49.21172	34.795395	31.786312	18.801022	5.42212	47.359131
MS3_00007822.3	2.6098994193476277	7.637939135242441e-4	1174.350098	1387.957153	1699.532349	1763.600342	854.123108	1489.697144
MS3_00007823.2	2.3430566509043858	0.004404898955257117	9.983146	8.262094	2.355376	3.894342	2.801713	7.308347
MS3_00007827.1	2.0199852379696086	0.0018590245922608577	121.024605	148.93277	65.666534	87.249809	50.794167	125.23674
MS3_00007842.1	20.197266547995884	1.3666421625151085e-5	278.209381	379.041595	129.86467	247.686951	92.852661	295.476105
MS3_00007849.2	3.5178578693769387	7.78487464067574e-4	58.233215	51.846058	49.162914	38.054569	18.515272	53.320759
MS3_00007851.1	2.764482875191299	2.4487928486563465e-4	2724.339355	3423.49585	4238.432617	4512.616211	2451.82251	3997.276611
MS3_00007887.1	2.7831182884701633	0.028542580046062263	37.434772	36.936371	17.572666	17.014261	27.659092	31.449785
MS3_00000478.1	2.2311146434979094	0.0015502817853040934	4.345612	4.141204	1.52844	2.347774	0.401264	3.04416
MS3_00007901.1	2.1957878050790445	0.007140018213087276	4.596666	4.6633	4.43822	4.334703	6.531667	5.540123
MS3_00007902.2	4.268157988401058	7.339553452581234e-4	10.221367	8.936619	1.434299	6.963276	1.389845	10.209052
MS3_00007904.1	2.0751838731065124	0.003610620593942061	836.0896	892.054138	966.29126	1043.24646	463.887421	1015.191772
MS3_00007910.1	2.4598165873872326	0.007839117200667453	32.032688	25.284529	12.150416	9.084682	4.916492	17.008217
MS3_00007917.2	2.0364565549522804	0.020106993366045368	5.211276	0	0	0	0	4.219037
MS3_00007924.1	2.658229946838728	0.02366279561653125	4.650955	11.899591	6.202042	7.40836	0.6713	10.908746
MS3_00007925.1	2.3724611336431947	0.00562723932518411	3.75739	3.350419	1.376311	2.423204	0.217405	6.649941
MS3_00010953.1	4.522354175461569	0.022600203712736848	39.412113	36.625729	37.590481	43.919125	2.627792	63.79435
MS3_00010952.1	4.288109214814963	0.026807018380786616	33.644936	36.921844	34.001286	41.131371	2.243787	51.649761
MS3_00010954.1	4.742813844179048	0.013069572707209823	47.323921	43.855446	33.442654	45.729031	3.469586	59.601353
MS3_00010951.1	4.55953790954928	0.020791788572811123	44.9841	47.338562	34.920029	45.03178	2.807216	64.236862
MS3_00007939.3	2.1102709881246455	0.0019127203413463593	1017.930176	1181.562988	1044.094116	1101.446045	563.634521	1102.241577
MS3_00007940.1	7.930079388986294	0.0020595630989056362	18.694595	28.677122	32.607243	7.707999	19.412718	76.453369
MS3_00000481.2	4.893398600239942	0.003572750509682032	14.051133	17.408049	5.98244	4.426456	2.213045	27.686579
MS3_00007943.2	2.924331100072133	0.009762526981108953	12.040702	8.47506	3.607984	2.423235	0.31377	2.31161
MS3_00007943.1	2.190243985722858	0.007534771075095179	80.95652	115.202919	28.938061	54.111202	30.69273	74.188461
MS3_00007950.1	4.70727011405408	0.030579102610244126	27.620842	20.819576	5.770459	37.955009	0.400799	25.692978
MS3_00007950.2	3.9822605259035306	0.006623231198507819	13.592701	7.805466	9.600314	4.445117	0.400312	5.012828
MS3_00007968.1	2.0310698741135758	0.019352314846314247	6.426903	8.085691	6.630489	4.88923	7.834258	10.641031
MS3_00010960.1	4.771797309691293	0.002894320717047113	61.782345	45.933186	25.140388	18.296412	5.018155	43.225086
MS3_00007997.1	2.890426163440212	0.0077002689933035546	14.482326	5.413751	2.148756	11.605185	1.735177	9.094451
MS3_00007998.1	3.6493507071690923	7.357058138627892e-4	24.999331	17.282648	7.630281	6.012563	3.844757	9.608078
MS3_00007999.1	2.1757292994345208	0.03960111583967191	4.63737	4.67703	0	3.504482	2.363032	0
MS3_00008005.1	2.194308825190767	0.004464761409463051	13.390577	16.281109	7.929023	10.481905	4.569187	13.82034
MS3_00008011.1	3.6495314058439385	9.447789246457374e-4	20.754761	14.838948	7.559355	6.102476	2.412673	11.5133
MS3_00008013.1	2.5440645619399516	8.898270655593155e-4	38.555351	48.93618	21.687752	42.919544	30.825207	56.575726
MS3_00008015.1	2.055685032283757	8.627203695483627e-4	150.170822	135.924576	43.42564	83.417854	58.690845	93.191612
MS3_00008021.2	3.871899978499717	8.700315894798068e-6	250.913834	175.176102	125.26297	162.00174	114.481522	256.18277
MS3_00008024.2	4.638313791137886	0.00375545742394353	19.451336	10.152731	6.325528	4.423113	0.347319	6.041264
MS3_00010968.1	3.699011783889275	0.00708106209311821	19.990522	21.945318	32.235588	15.194025	10.466955	42.83979
MS3_00008030.2	2.039605106477182	0.017152367301318215	6.960598	6.098072	3.989368	3.586901	0.993848	2.606135
MS3_00008030.3	2.616006832978663	0.001444187706079725	5.508388	5.823814	1.611535	2.556937	0.461127	2.447921
MS3_00008059.1	66.2479503659123	1.676498090304481e-5	269.812073	334.320953	47.845322	171.098557	33.608459	193.334869
MS3_00008060.1	3.1519279458790077	9.80013338141835e-5	3245.557617	4145.186523	4428.913086	4798.916504	2822.875732	3831.488281
MS3_00000497.2	2.1938649321225143	0.00563586817483287	10.207362	3.923097	0	2.415031	0	3.55796
MS3_00008073.1	6.242125663392616	0.001603254201475231	16.874504	16.774328	7.241807	3.119607	1.03978	18.913086
MS3_00008073.2	3.849284537348272	0.0013467223702350658	16.467945	8.040007	3.634777	5.606137	0.620084	8.837814
MS3_00008074.1	3.600186061986477	8.330235175627455e-5	1456.144287	879.487793	669.098328	946.529236	921.437805	1713.052002
MS3_00008081.2	2.0726360203333147	0.003572750509682032	4.408694	5.150353	1.591332	1.902713	0.443985	2.594264
MS3_00008084.2	2.016656437520134	7.132585025351003e-4	8.583168	5.699428	2.953476	2.719001	1.868157	6.872723
MS3_00008085.1	3.4319942550163733	0.01975227952422635	7.625647	10.652617	9.324169	5.824328	0	4.566387
MS3_00008096.1	2.5565420704071538	0.0020506895342359624	6.580791	4.312263	1.947594	1.115773	0.407964	2.009876
MS3_00008099.1	2.904832136782048	0.002468665625804651	46.482105	42.850685	21.258154	22.277243	8.836705	32.529133
MS3_00008099.2	2.091986638581971	0.014992180564558194	3.830112	2.715189	3.500789	1.830573	0	1.499403
MS3_00008114.1	2.2568370981100334	0.00300475002678348	102.872978	90.914642	91.618195	73.294479	38.261539	83.016495
MS3_00008114.2	2.4016625966614273	0.0036759965997583085	11.177828	4.026548	2.095282	2.362504	0.437944	3.918292
MS3_00008118.1	2.2818105676983818	0.004667276531017317	22.89834	14.483605	10.145729	8.97077	3.633096	13.832364
MS3_00008125.1	3.159997921956284	8.40071414289397e-5	553.853882	682.742004	710.929749	851.454407	476.544861	738.255676
MS3_00000506.1	4.341637548119102	0.0045283216498386274	15.006834	5.911912	7.918859	2.344309	0.335097	6.341465
MS3_00010988.1	3.0583936206594062	0.00593054843748489	39.904346	31.988592	13.29385	13.7478	3.892563	20.412766
MS3_00008151.1	2.802364352285408	4.6911523296431747e-4	268.633179	300.403748	382.605804	379.862732	190.331696	332.84729
MS3_00008157.1	2.398439711226957	0.002268020796843645	12.167177	11.644403	7.628032	9.299478	3.994868	9.965734
MS3_00008158.1	2.3423770865316835	0.005785653349765248	28.664949	13.114256	5.830798	6.740872	3.194114	7.193376
MS3_00008158.3	2.175599414575634	0.0017567046232277405	4.67507	2.344345	1.700213	1.677146	0.175448	2.357041
MS3_00008195.2	2.318863891359108	0.02352738914631501	9.802947	5.42472	4.170996	2.001251	0.400189	1.780368
MS3_00008206.2	2.4295629600346924	0.00584890296729914	188.395233	178.5103	147.295273	110.631783	61.020714	124.645882
MS3_00008209.1	2.205471224063828	0.0035580160599547935	138.524689	128.658218	61.639137	175.304001	76.28389	155.984375
MS3_00008209.5	3.82606325345325	0.010356851877004839	22.006546	67.358101	51.298691	51.928886	22.440763	46.090961
MS3_00008209.7	2.0690913593353466	0.04243237627814654	23.886993	13.077217	24.846348	34.166573	22.236263	32.436222
MS3_00008219.1	43.59921051777005	1.2041003749629908e-8	82.666962	97.029221	105.996979	86.805733	65.357162	92.738678
MS3_00008219.3	4.05005351274385	0.001845980527528361	11.111691	11.244764	2.048243	1.026256	0.503866	4.29714
MS3_00008220.1	2.0445737543560023	0.011662869507656123	664.66156	759.85437	758.085571	703.486877	330.03717	977.453369
MS3_00008221.1	2.162158353075465	0.013852151874222533	817.83252	931.220581	922.476807	824.572388	376.450897	1256.59436
MS3_00011001.1	3.9392005144423754	0.015276336529513919	2.820999	4.82073	2.849802	0.966413	4.028167	28.010445
MS3_00008223.1	2.1273051275951023	0.00482288907631446	255.771973	201.10321	134.186783	181.043259	104.67025	168.612732
MS3_00008224.1	2.671704254623264	0.022103145279647657	1.119182	2.99367	1.87252	1.14544	2.489776	13.724408
MS3_00008233.1	31.286569034656203	3.550693072895683e-10	66.476906	51.805084	48.915092	57.406208	46.720612	64.832771
MS3_00008234.1	24.495436947532045	7.850545806024438e-8	65.184189	39.562981	33.583405	47.202312	32.653	36.805847
MS3_00008235.1	302.1357635653383	4.877601966768452e-7	1023.509827	1125.49353	1035.508911	1189.791016	727.621704	1126.912354
MS3_00011007.1	6.626843699613038	2.3202617836088885e-5	9.663733	7.889193	7.622709	16.419556	10.720407	15.090476
MS3_00000540.1	6.360666322706322	0.0018464083127858763	17.500664	17.598156	29.100199	8.838671	3.21595	17.282618
MS3_00000540.2	13.533253752760258	7.013925207521865e-6	43.281651	25.694157	12.282887	20.68803	16.518328	12.912391
MS3_00008241.1	3.91078516384738	2.2871672311274154e-4	9.937144	7.185088	3.688391	4.558092	3.311525	2.457084
MS3_00008242.1	2.2572034067728834	0.013675001406125337	6.690976	4.029428	5.134429	3.421394	0.460789	2.917978
MS3_00008252.1	21.83107258549771	3.265229321237679e-5	42.595284	29.434124	75.047905	45.361187	29.024115	88.79261
MS3_00008258.1	2.466830023161257	0.028195347129978118	26.310511	18.137573	12.922601	8.160713	1.862016	17.460768
MS3_00008260.1	3.5233497896526527	2.54524741513498e-4	26.766109	25.363171	12.825772	15.168738	7.013746	20.26116
MS3_00008264.1	6.825175980888157	0.0019412644296152234	38.681183	21.309359	31.972073	17.709112	5.277729	20.817978
MS3_00008267.1	2.11404338800379	0.0014401259739475264	57.80452	45.783195	14.621798	19.578197	12.338569	33.733761
MS3_00008273.1	2.420049140904263	0.018792720931109043	11.580593	3.960935	16.661688	6.117067	14.81025	8.258543
MS3_00008277.2	2.7960893724052744	0.0014970081542905647	7.173904	3.984873	2.348063	2.508653	0.355176	3.236776
MS3_00000551.2	5.26054482668383	0.0036237320958152274	18.887985	21.074198	16.363258	10.784851	1.84073	17.525883
MS3_00008297.1	2.0719572904852344	0.0014526417127855656	7.812526	8.92624	8.709484	6.353354	7.727385	7.278857
MS3_00008305.1	3.9482133512423703	6.441942141507847e-5	56.388451	55.90955	29.906153	43.161613	27.193329	40.062897
MS3_00008305.2	2.095453863529982	0.04112198948431931	8.021209	4.727507	7.176155	2.436233	0.800445	2.989006
MS3_00008309.1	2.249118671659635	0.013960689344355156	3.087375	4.310644	5.787165	1.765334	2.167619	8.846483
MS3_00008312.1	2.719986297312533	8.457605304560404e-4	42.214272	33.419964	12.828022	13.820805	8.460811	24.896532
MS3_00008314.2	2.1502849277178155	0.0026297274599386623	5.809959	6.154735	4.140138	2.960948	1.51407	3.657187
MS3_00008332.2	4.535102934922991	0.04751460754685117	35.012009	33.597946	0	35.533867	7.637882	22.420385
MS3_00000565.2	2.788504915620406	0.015150362065193594	10.896389	12.304095	1.553566	5.222178	0.267408	7.758223
MS3_00008343.1	3.8232952339325426	0.0011175074044183508	21.60544	17.289051	8.115512	8.483006	2.441168	13.224004
MS3_00008350.2	2.2385322124324456	0.02925800623159711	6.896414	1.571479	4.062814	0.798035	0	1.994087
MS3_00000567.2	2.841161468980779	0.009355128213984628	13.922647	8.969195	7.40726	5.15087	0.935927	8.898673
MS3_00011021.1	4.137034358910371	0.0013750742359710515	46.219707	35.900852	19.707613	19.119261	6.024223	31.118937
MS3_00008383.1	2.2473112452645165	0.020173844100618354	24.013491	17.336857	17.697666	15.297483	6.888693	18.352314
MS3_00008389.1	3.9457447713682927	0.00167916640591409	35.450874	29.231804	12.865601	11.723495	3.71175	24.8559
MS3_00011025.1	4.407301305846786	0.0017847585864382233	25.024612	34.489033	11.586146	13.189503	3.743721	25.580208
MS3_00008404.1	2.7921226961652628	0.03300467484090199	16.10413	13.139599	4.205959	18.194504	2.306492	2.775573
MS3_00008416.1	5.797793894846008	0.0011519408697736753	24.939323	16.300877	10.66177	8.458238	1.948315	21.130438
MS3_00008467.2	4.119788365804308	0.002604852445430683	49.415859	41.420414	52.700928	32.940823	11.540958	40.879551
MS3_00008469.2	3.063610919825751	0.002811562421227974	10.378538	6.249949	3.264506	3.740114	0.404473	4.344141
MS3_00008478.1	3.1455087669428567	0.008479890704330332	34.008003	32.329456	33.153946	26.451464	6.807616	33.254772
MS3_00008480.1	6.70195422362058	2.9439943888586915e-4	253.273651	282.910553	355.177368	257.769867	104.985802	260.107483
MS3_00008484.1	2.03569799708085	0.033200622686087665	18.984905	15.420992	8.800898	7.251304	2.319374	7.662154
MS3_00008491.2	2.6469524942527696	0.002433689963569732	9.36679	4.812499	2.007905	1.001269	0.48958	2.763597
MS3_00008496.1	2.7073578459728416	0.005653386774789248	20.323305	17.540236	21.374819	16.333218	20.719564	39.704121
MS3_00011039.1	2.885733891070817	1.535721038492913e-4	1893.898804	2127.220947	2441.064209	2492.066895	1414.846069	2329.425049
MS3_00008504.1	23.197515485144375	3.497825452165844e-5	51.193722	71.160263	25.307167	45.411926	11.51206	49.146381
MS3_00008507.1	2.8174802894187194	9.560255973923928e-4	8.394137	6.34692	4.850014	5.002013	2.019266	5.407948
MS3_00008525.1	5.19427038454837	3.026586808598843e-4	80.66671	90.179893	42.352909	68.559029	50.859875	154.940521
MS3_00008527.2	2.4559287323301247	0.039512476826472256	11.675132	10.304512	1.223508	4.511852	0.29787	9.391788
MS3_00008527.1	2.620929473457792	0.04520315715915101	12.15259	6.510023	11.496901	5.462967	4.215285	6.921116
MS3_00008548.1	2.0747207603252606	3.241457208736455e-4	49.917965	45.414124	17.021206	23.748583	16.798269	35.058167
MS3_00008549.1	2.1102938008745817	0.0077366080047247794	4.478145	2.453977	3.236427	2.186476	0.210587	2.934334
MS3_00008550.2	2.455812207987268	0.006065760042496442	8.433078	5.650589	2.85183	1.879118	0.726564	1.856026
MS3_00008551.1	2.3891741868205383	7.486855254611566e-4	30.666611	20.854595	9.824245	10.219612	6.6243	15.14961
MS3_00008557.2	2.142976846972966	0.011689261830466513	13.870605	9.861001	3.893276	3.167589	1.454143	3.74066
MS3_00008562.1	2.0790475077105794	2.316104664078784e-4	41.371738	26.622915	23.875479	21.94347	26.333696	38.576984
MS3_00008562.2	2.504886314087201	0.006459553128290411	9.850426	2.882601	0.543657	1.579939	0.336203	0.727506
MS3_00008572.2	2.2682644173437754	0.01118206259068703	6.548025	5.529195	2.725839	2.832067	0.054436	4.752748
MS3_00008583.2	2.130096841254665	0.016754125645318294	10.869257	3.449719	4.341367	4.373888	2.45304	5.338272
MS3_00008603.1	3.58649128485251	1.7498470978940197e-4	23.072769	15.125759	6.361613	7.831148	3.524983	12.988136
MS3_00011057.1	8.697418295577966	4.095285093036722e-4	80.473778	42.505878	51.999786	52.630474	20.169029	97.43737
MS3_00008613.3	10.354618250104258	8.122040652005822e-4	143.316589	64.875198	63.129284	58.651943	35.692337	119.897743
MS3_00008618.1	3.1793205676666783	0.007581314691340993	42.555767	33.430252	28.937059	25.325212	8.90847	32.226383
MS3_00008620.1	4.008731162757773	0.03125675324862343	25.608976	27.404142	14.101826	14.718636	15.018519	10.449666
MS3_00008622.2	3.215404023674544	0.0038225391111029947	14.002465	11.312372	4.140129	3.837404	1.029407	5.453407
MS3_00008631.2	2.0327471042813583	0.004653641437551067	12.154405	10.676505	10.598603	6.1461	4.769545	10.003354
MS3_00008649.1	3.037066357455663	0.029207591859694324	24.102114	12.207377	43.567051	12.631666	21.287886	3.671801
MS3_00011062.1	3.034867943773227	0.0030414555297109463	66.172783	42.122719	18.783684	14.140423	7.774708	29.006941
MS3_00008679.1	3.930270224674849	0.0021859884612821017	79.060005	58.502331	65.104485	68.244324	19.099579	76.736244
MS3_00008683.1	3.833562323492759	2.7652733962401206e-4	29.829762	14.703072	12.839198	19.12974	9.045175	23.385427
MS3_00008683.2	2.5471295727224597	4.6911523296431747e-4	56.209114	56.059021	39.665108	35.884266	33.591545000000004	53.532028
MS3_00008685.2	2.4738492643572205	0.001884452370881733	64.508377	73.341675	76.032188	90.278549	38.904968	63.612129
MS3_00008689.2	6.63734597452819	0.04052640615199114	150.901703	0	0	0	0	32.9697
MS3_00008702.1	2.157238432972071	0.00836502578889124	7.62709	5.440589	2.06163	1.082637	0.904747	1.653075
MS3_00008704.2	2.2670326668734346	0.007534983409965235	2.796015	4.696448	4.297845	3.333734	0.726522	3.410148
MS3_00008707.1	2.7632586622810793	0.04858130901848275	8.452591	14.802511	5.724524	7.879696	0.435383	6.071655
MS3_00008715.1	2.4828848747019476	0.02139312129920684	142.942902	57.505592	119.610352	97.996864	202.91452	181.989594
MS3_00008732.1	2.156571440142524	0.0018617923774611935	7.349475	10.570421	10.58224	9.7121	7.556207	12.200846
MS3_00000623.1	2.3272678165509313	0.011530751294782014	7.513703	0	0	1.047698	0.166615	4.501663
MS3_00008757.1	3.6921161177884	0.0021089970751861794	19.138378	12.102	8.53406	10.600961	5.515049	7.762129
MS3_00008764.2	2.302048594699591	0.039636536059479165	6.499258	9.391592	0	4.717425	0.460698	2.025918
MS3_00008771.1	2.5170572906280335	0.0023923988072960182	20.976006	20.007387	22.089983	14.626387	16.851765	35.356098
MS3_00008775.1	2.425454355180704	5.113919452592594e-4	728.799255	911.794006	1063.127197	1124.219849	639.318237	1066.59314
MS3_00008777.1	2.426939210569051	0.0011175074044183508	82.710037	56.881256	23.705271	22.992006	17.913849	44.754822
MS3_00008778.1	3.5977328836736455	6.783273738343457e-4	5.115903	10.370618	5.20159	6.439271	2.737382	10.745845
MS3_00000628.1	3.274961434388884	0.0035524857199694198	6.156386	6.718454	2.340106	4.146679	0	5.790484
MS3_00008789.2	2.0879466218945244	0.0010719264543070624	94.276909	81.102859	93.453178	81.796677	61.054371	99.538239
MS3_00008808.1	4.604294161286265	8.368978481389832e-4	56.261627	49.058868	51.530891	63.635841	18.159399	67.392967
MS3_00008816.1	3.649767180189431	0.0010937317676095453	23.520195	15.718332	6.588566	6.174757	2.624961	12.254303
MS3_00008825.1	11.740351664766838	4.4624422072799e-5	256.421509	224.579102	482.246155	382.834991	153.46402	277.078461
MS3_00008828.1	2.107349115904388	0.008238856528812717	7.000472	11.420595	3.933981	8.329235	3.835639	15.809829
MS3_00008831.1	3.920847818872746	0.004359176892672775	12.481503	3.73347	6.685794	3.840048	0.262978	5.906486
MS3_00008835.1	3.4421576479902574	9.281488554836989e-4	9.494337	7.832056	5.674204	5.617062	1.426488	5.866327
MS3_00008845.3	2.0881544803349756	0.0011048815478417189	4.950944	5.167209	3.113076	2.444956	2.391887	2.056747
MS3_00008861.1	2.160920944855768	0.004822843603963348	8.078873	6.184636	2.435571	2.851758	1.852256	2.045307
MS3_00008863.1	2.757003682524084	8.854866279341532e-4	43.311893	42.528214	27.239241	36.279617	15.916954	45.62566
MS3_00008863.2	4.176055447907012	0.002434096871810829	13.687115	12.992827	5.89343	4.6768980000000004	0.67045	11.112368
MS3_00008865.3	2.017382271395611	0.01210397499872002	19.268454	11.472486	1.249776	7.050625	4.674049	9.395372
MS3_00008880.1	3.7695137022486542	0.0037560259544076853	15.943933	20.099939	11.606027	9.248444	2.11321	10.181549
MS3_00008881.1	3.8340658060359716	0.0018516290538993395	17.70026	7.900953	6.797416	6.619114	1.54971	10.926514
MS3_00008888.1	11.166470439974232	5.080399006720199e-4	27.615747	26.674643	20.205599	13.374018	2.568782	23.009468
MS3_00011091.1	2.5439320676889263	0.00597156758021282	3.722169	6.397781	0	3.832887	2.265753	3.780577
MS3_00008916.2	2.5585758546081774	0.0019578737431018263	160.634445	209.772766	176.044128	197.022858	81.589676	151.527618
MS3_00008934.2	2.7488646461621173	0.00138710415250274	4.550327	4.118164	0	1.233192	2.380352	4.724879
MS3_00000666.1	4.368197711859128	0.0012874841597231934	145.25676	124.753975	37.556854	40.395168	16.964596	76.282951
MS3_00008936.1	2.8216472537603585	0.0055882791377834095	12.394773	6.331528	2.472817	1.988855	0	3.8095
MS3_00011099.1	14.880532190423304	2.754608274134962e-4	61.012505	67.624481	61.947826	45.036598	10.962325	47.424667
MS3_00008947.1	9.531289104815928	2.738398841797001e-6	23.882252	15.643496	16.174173	14.09455	13.580791	27.239889
MS3_00008950.1	36.88773702812579	1.7674339670972693e-4	276.543945	424.279816	81.198883	165.621292	28.272387	269.802673
MS3_00011102.1	3.4965044510955026	8.8979443857601e-4	26.013355	29.927544	4.112883	9.458295	3.89651	23.766729
MS3_00008956.2	3.0808285749266404	0.0022622633207747627	31.453741	23.624331	3.486348	13.279182	6.586894	18.836494
MS3_00008957.1	15.262678569957615	2.885550800448753e-4	103.66256	70.397461	18.629055	25.419823	4.318943	64.461891
MS3_00000669.1	5.6694855313584736	0.002676112298916683	30.164656	26.074354	16.213524	11.225626	1.882774	24.165775
MS3_00008959.1	4.2254166195617735	0.012446091953343986	107.055908	82.06958	61.278564	73.822899	46.488907	79.052147
MS3_00008964.1	2.967687306667473	0.003178012317237067	55.180679	43.512737	18.448221	15.764133	7.509904	35.062897
MS3_00008965.1	2.1032437342801895	8.449325540050324e-4	307.198547	291.759216	350.779388	370.362518	215.099091	315.182617
MS3_00008966.1	2.5857563458194504	0.003371470080436233	36.557129	28.578548	17.663845	16.247705	7.414966	23.799213
MS3_00008972.1	2.6890177027165527	0.002731081953906096	43.903461	32.691936	11.88919	10.511803	6.276433	23.073521
MS3_00008973.1	3.675327024154217	1.47720329577687e-4	9.925456	6.185067	2.866022	5.655242	2.422614	3.363703
MS3_00000671.1	3.274038887476199	0.003849185274150402	10.118337	4.391038	5.946678	3.088475	0.469471	4.86712
MS3_00008981.1	2.799296548777006	7.853860774567813e-4	41.926304	33.365429	12.471066	13.648522	8.295382	25.303833
MS3_00008998.1	10.03752470778842	3.405889371966089e-5	121.599022	51.328388	33.052765	51.85479	61.391857	103.496315
MS3_00009020.1	3.8132831642697744	0.005336783510626844	11.432719	9.881351	5.015047	1.732559	0.19538	9.349768
MS3_00009021.1	2.2385139082630023	1.3901176938839737e-4	7986.566406	8762.839844	8902.34082	10249.401367	6599.837891	9022.000977
MS3_00009023.1	2.153790877776031	0.004125854183028934	10.605516	7.759016	2.837177	3.660464	1.13103	4.368361
MS3_00009023.2	2.8890848620881284	0.0016936306529822438	6.022725	5.665246	1.791689	2.027562	0.105672	3.449204
MS3_00011113.1	369.6609330245175	2.3462269164535128e-9	629.880066	680.498291	822.679016	1209.063354	889.889282	702.832275
MS3_00009031.1	2.2224175915135826	0.04505844975106578	12.286799	7.925928	3.691517	4.891799	5.329767	6.26627
MS3_00009050.1	3.1634708368602587	3.882961784083252e-4	4878.13623	3511.739258	5001.526855	5774.584961	2973.365967	5712.362793
MS3_00009055.1	5.0167026792556495	0.0021897230973967367	41.086361	32.898521	14.161567	13.515272	3.184559	27.050808
MS3_00009064.1	2.1550158661184637	0.004091631603940704	7.046206	6.741103	3.852278	2.614558	2.141625	3.424927
MS3_00009069.2	2.7073559409128696	0.008655045002678946	8.928	4.087245	3.216971	3.159138	0.064172	2.168758
MS3_00009087.1	2.4245377027371107	0.018470528856110967	7658.84668	3648.299316	2325.915771	3622.329834	8089.933105	9665.121094
MS3_00009088.1	2.458635623042394	0.01564586102997751	764.263	365.825897	245.844406	370.989197	811.779602	971.651672
MS3_00009096.1	2.315397947756666	5.644384066589914e-5	236.510834	165.421692	119.185287	124.838615	136.620407	226.782532
MS3_00009099.1	2.83016445748641	0.0118629751217138	24.192997	18.934277	5.936076	10.234725	6.145723	12.39133
MS3_00009103.1	4.303210127182454	0.0029263054957221852	18.898092	20.808382	1.756534	4.816491	0.854525	5.580953
MS3_00009126.1	2.1718695217543393	0.001979704644952083	165.242783	183.31279	184.792221	189.268646	96.518005	193.10553
MS3_00000695.1	2.17467597369652	0.008348499756107809	24.319921	32.43428	10.637709	25.120131	12.252867	19.019915
MS3_00009148.1	3.9045103368639356	8.372702508199878e-4	182.925079	149.101227	75.320641	66.582397	44.195549	126.396797
MS3_00009176.1	2.2031015349986918	0.024308322964795796	11.787889	0.91056	0.988641	1.043661	0	1.259899
MS3_00009176.3	3.0814840644569905	0.0011246192293702308	14.888595	17.18388	11.172922	9.605973	4.681562	13.789048
MS3_00009182.1	2.436053056971574	0.006408383661415998	32.8032	25.247778	20.863691	18.67782	6.730533	23.075813
MS3_00009184.1	2.1055881460721135	0.026807018380786616	9.029592	11.801914	6.885424	2.59656	2.816258	14.05603
MS3_00009189.1	2.3202915249778027	8.327154136310241e-4	40.246296	27.384676	11.336472	13.731838	7.814158	25.835552
MS3_00009190.2	3.087352128730277	0.011649308472423113	6.831888	9.167905	6.445527	3.862238	0.46392	9.957448
MS3_00009206.1	2.1562204450243527	0.014151690477969815	20.630671	12.033697	11.731132	9.323019	3.112342	12.124681
MS3_00011138.1	3.8327278567349574	0.002035388335302336	26.585443	15.036201	5.633601	7.435006	1.751474	15.141041
MS3_00009237.1	2.224642457203259	9.281488554836989e-4	34.229328	25.887255	18.105988	21.098688	10.994177	25.644457
MS3_00009237.2	2.2739417399563573	0.004241192106813232	6.721392	4.224026	1.134999	0.637156	0.488634	1.623513
MS3_00009237.3	2.8957434743307786	0.0022037922070241847	7.086274	4.822377	1.632812	2.901918	0	3.319554
MS3_00009238.1	3.0716793532312603	0.0024137422898704657	9.059147	7.735105	3.216094	2.987391	0.410496	4.500975
MS3_00009260.1	3.021061946230094	1.1082111486025617e-4	65.689209	52.781494	45.669258	59.812164	38.716278	66.538925
MS3_00009267.1	3.3770940864074364	0.02354107299805758	109.58139	118.920204	91.812981	189.976578	19.985214	85.237465
MS3_00009270.1	2.834584623981507	0.0012091128876674671	1883.997437	2196.091309	2148.753174	2031.494019	903.968933	1880.791992
MS3_00011144.1	2.015674470143757	0.002637135407229308	105.019119	115.769653	102.26429	119.758644	58.91357	113.67041
MS3_00009278.2	2.225865990134833	0.008420521937336653	14.110249	14.982947	12.532691	14.575116	14.169613	28.344368
MS3_00009280.1	2.5997268428552314	9.92622842054779e-4	1596.4104	1790.842896	1865.756348	2147.262695	937.224426	1883.876953
MS3_00009292.1	2.109862457331928	9.447789246457374e-4	13.660143	10.5149	2.817065	5.160825	2.101657	7.923244
MS3_00009299.1	2.863996616091496	0.003962387915816446	10.709596	6.215357	3.384996	1.948675	0.841611	2.48338
MS3_00009307.2	6.182795601941414	9.16378763619145e-4	47.966446	23.34634	3.452907	8.01253	3.161241	28.118629
MS3_00011153.1	2.1844117539719297	0.017136195024097127	13.622429	29.901072	34.329048	26.118097	16.295513	24.547794
MS3_00009327.1	204.41402857362544	1.908477408700075e-6	661.049988	923.399292	391.323395	618.542725	160.675278	705.640686
MS3_00009334.1	2.993890456108434	0.004504438130805298	16.641352	3.025867	1.285046	4.202657	0.468219	2.998773
MS3_00009348.1	2.3605753509487033	0.01512944793273959	10.040822	13.099792	10.023302	10.448422	3.261291	10.885443
MS3_00009360.1	8.232283750240807	0.0016311533682858473	46.130703	30.314095	18.986435	12.200355	2.177234	28.417404
MS3_00009371.7	9.097717175528484	0.003001618890671042	44.951206	14.041853	28.126116	26.721693	73.370697	170.798767
MS3_00009371.3	37.83379688172746	3.05728874865712e-5	429.298431	144.877274	239.128204	213.468201	262.149078	487.735504
MS3_00009371.4	29.194008686403322	0.0013049438670342832	301.162598	65.932007	106.675797	63.667225	298.286285	344.099426
MS3_00009371.5	4.711144306175262	0.03220406833138435	20.514517	5.34	23.993526	1.443831	0	7.970397
MS3_00009371.6	37.95176451156215	5.644384066589914e-5	67.583664	38.288807	43.65826	97.989357	46.209435	202.822952
MS3_00009373.2	19.390891562596934	1.433005736851568e-5	509.057465	627.449097	326.25293	529.796936	167.450607	572.241455
MS3_00009376.1	2.1239686256815746	0.01907451798161797	4.89978	8.208164	1.907531	4.242064	0.366749	4.265059
MS3_00009381.1	3.600053582617384	7.30777324875557e-4	20.490856	21.804512	4.827715	10.455087	4.053593	15.976596
MS3_00009382.1	2.475867165082811	0.00572315537403644	2.46389	5.904135	0.765268	2.321913	0	3.377875
MS3_00011160.1	2.3132696301810927	3.2087700193991927e-4	5.134717	2.720624	1.512404	3.813779	2.487863	4.15755
MS3_00009397.2	3.81805933016714	8.713892370566673e-4	13.733379	9.913913	2.219832	2.883162	0.897376	3.808196
MS3_00009397.1	3.217115030518239	0.00593054843748489	10.347695	4.953559	3.810952	0.98839	0.094588	3.133922
MS3_00009399.1	2.1859504802932292	0.0022947224611364336	7.828523	6.359858	2.387935	2.359119	1.072162	5.208899
MS3_00009400.2	2.4510417027377103	0.00593054843748489	6.23391	3.119094	3.348179	1.103393	0.347935	3.228566
MS3_00009412.1	3.490532056005484	0.0019119277553425683	7.783515	8.658571	1.837924	1.8415570000000001	0.093245	6.231124
MS3_00009413.2	2.7516182584430955	0.029879662345252987	17.109674	20.747164	6.859224	12.509253	3.852019	24.223774
MS3_00009424.1	5.544558739221577	4.4045985973652007e-4	16.996426	14.376539	11.207388	11.377794	3.399713	18.695959
MS3_00009432.1	5.4795454156674035	0.0010331641963002595	10.952722	9.265337	16.762388	17.539621	3.095987	7.852027
MS3_00009433.1	2.1362466193923644	4.008332100330675e-4	36.756039	30.220673	15.686313	16.376303	13.635394	26.67313
MS3_00009433.2	5.056036434818504	4.669986192087242e-4	18.356564	15.308001	0	1.583432	0.342136	9.416479
MS3_00000756.1	3.370754550632231	7.853512380415375e-4	53.217224	40.620968	16.333286	19.080488	8.85463	36.412716
MS3_00011165.1	2.88187040233272	0.01986284510480061	17.911526	28.646099	26.109251	32.280796	5.203834	24.736729
MS3_00009450.1	2.9679824598842135	0.008512724265824112	14.075434	9.919601	3.79469	4.968714	0.572383	3.651571
MS3_00000759.1	2.457325365552365	6.840474836043701e-4	10.942719	4.174387	3.462325	3.786414	3.448817	3.984758
MS3_00009466.3	2.72171799932998	0.02469860596799271	10.555669	7.776656	0	5.728991	0	5.24248
MS3_00011167.1	2.0747076228862538	6.412085917218498e-5	124.461159	89.276764	58.969486	67.155029	52.489109	95.558403
MS3_00009470.1	7.9787200032377665	0.0027216912188667863	28.026217	21.219004	0	7.713601	0	23.679085
MS3_00009473.2	3.4216831764485858	0.017853678177902125	113.119354	104.507393	25.877892	27.331867	19.587208	68.573868
MS3_00009477.2	3.1026939967877736	0.012636247483418258	6.666822	4.820078	6.284058	0	6.788548	3.234934
MS3_00009493.1	2.0526838972090418	0.018111326900731493	2.557876	1.709596	0	0	0	6.533659
MS3_00009497.1	2.6083568373428303	6.183609604485166e-4	32.486961	21.748621	10.129438	10.159433	6.206076	20.433893
MS3_00009497.2	3.1649043295293127	8.769296316991735e-4	8.630102	3.287024	2.338044	2.183358	0.421702	4.511302
MS3_00000766.1	2.5538764847484328	0.006351013950681792	30.099972	27.540854	37.081627	29.506306	12.221624	30.301657
MS3_00009526.1	15.564843367894893	3.497825452165844e-5	200.69632	260.031586	83.409866	202.39183	56.239227	210.130112
MS3_00009528.1	2.0086807276347964	0.030277035238383567	8.887233	10.263668	9.678226	4.478997	1.841567	4.955956
MS3_00009533.1	3.834273438802426	6.999424906928233e-4	25.043755	13.334883	10.039936	6.068084	3.682779	15.222214
MS3_00009539.1	2.1889257513126736	0.007901581715540024	114.576286	108.992424	27.793884	68.296524	90.721802	107.646919
MS3_00009543.1	2.759789333698758	0.017301481726722117	34.225658	26.370981	16.299749	10.690222	4.435993	20.559616
MS3_00009546.1	3.055248340041443	0.009159429124687812	5.863289	8.739327	5.989762	4.451335	0.530018	10.784708
MS3_00009572.1	2.26373671875959	0.004747456963392712	12.722936	8.973711	7.115084	5.017725	2.394078	7.932258
MS3_00009593.1	2.493317786219526	3.6835523424544146e-4	11.242336	11.157078	7.92725	7.509329	4.497769	12.34027
MS3_00009603.2	6.438814887359782	6.441942141507847e-5	599.951965	605.851257	168.528458	331.234253	207.596405	519.082886
MS3_00009603.1	4.742934236731131	0.0021279929923068105	18.483717	8.89409	5.150181	7.441867	1.063634	14.312587
MS3_00009605.1	2.167224251847846	0.007845295367313048	12.951101	12.26195	4.645658	5.088577	1.665542	8.798952
MS3_00009611.1	4.050351304190706	0.0015026374337064473	25.767002	19.751842	7.87431	4.610094	4.066475	16.671692
MS3_00009613.1	3.582584524815094	1.22816560845622e-4	3121.69873	3683.631592	4813.057129	4976.010254	2627.56543	4013.564697
MS3_00009615.1	6.639348446286404	0.0012466347634988216	18.737053	19.103224	4.949588	6.588373	0.436029	13.470713
MS3_00009616.1	13.34323847024714	5.694794544179632e-4	113.861816	75.344849	44.125145	38.31966	7.583335	68.113052
MS3_00009619.1	2.1905193026226706	0.001572248428571467	18.595129	15.32491	4.932689	7.8197	3.590895	9.75237
MS3_00009622.2	2.1508454634243557	0.01639801462823516	10.829625	4.181602	1.801116	0.957801	0.468947	3.144823
MS3_00009636.1	3.1496216240070214	0.001405118532792378	33.638355	24.464155	15.464635	13.403679	6.499036	17.747486
MS3_00009657.2	2.1039648489845177	1.6358369893639912e-4	5.126338	2.394407	0.893812	1.805542	1.018491	2.440491
MS3_00011194.1	2.3124232598917547	0.04283749363141764	36.880253	37.042755	44.720421	10.380619	13.884425	24.669437
MS3_00009668.1	2.2574603171866148	0.0031174501017714818	46.955791	30.906485	11.018365	11.474012	6.767937	22.081896
MS3_00009670.1	2.1191989974972167	0.0029981082028691826	33.280521	21.101347	9.832502	10.4152	6.135314	27.047905
MS3_00009670.2	2.547937148481351	0.005207229011554538	6.023823	3.824469	2.679812	1.637352	9.9e-5	2.042805
MS3_00009675.1	2.081059873206099	0.004450582662411161	264.23053	375.472504	824.151184	405.050934	351.429077	431.981506
MS3_00009686.2	2.296507747402135	0.0015379185036756868	23.071878	14.320995	6.737833	5.992956	4.006641	12.134939
MS3_00009689.1	2.635264084702434	0.002434096871810829	28.711262	20.742641	8.27806	9.7115	3.448838	15.80209
MS3_00011195.1	3.0967558839436924	7.429666411667705e-4	38.004738	30.977615	17.170805	20.953844	9.059725	30.890305
MS3_00009697.2	2.8342500893535796	0.0052437325550542145	38.648087	30.109577	10.896623	8.755939	4.804778	15.580791
MS3_00009697.1	3.2168448199137267	0.00701467500204517	12.118804	4.581582	3.412246	1.655342	0	2.181928
MS3_00011196.1	2.781141162842626	0.001374431581316811	41.104858	39.559185	17.152954	14.41686	9.406684	32.669918
MS3_00009732.1	2.998773725863172	0.026279849388387806	15.062596	42.683342	5.114636	5.90327	2.887635	6.638179
MS3_00000809.1	4.389878673315848	8.512918865719156e-4	11.29822	7.643738	4.839556	3.943931	0.668612	6.120333
MS3_00009769.1	2.3291463445298586	0.0018065430260191429	5.014057	5.560538	1.699239	2.129782	0.448271	3.108136
