# Supplementary material for: Chromosome-level genome of Schistosoma haematobium underpins genome-wide explorations of molecular variation
Source: PLoS Pathog. 2022 Feb 15;18(2):e1010288. doi: 10.1371/journal.ppat.1010288 (PMC8846543; doi:10.1371/journal.ppat.1010288)
Supplement: S11 Table — Fold change, q-value and TPM (transcript per million) for each library are shown. (XLSX) [file ppat.1010288.s016.xlsx]

## Sheet: Male DE
S11 Table. Differentially transcribed isoforms in adult male Schistosoma haematobium, compared with adult females. Fold change, q-value and TPM (transcript per million) for each library are shown.
Transcript identifier	Fold change	q-value	Library 1	Library 2	Library 3	Library 4	Library 5	Library 6
MS3_00001358.1	6.988079923879178	0.0011498455650685517	95.502533	108.19458	111.785027	97.440544	81.111023	92.269859
MS3_00003339.1	3.147618528655841	0.008136828191347706	31.147261	43.951576	52.288971	40.455952	41.421387	54.19136
MS3_00010017.1	2.8393663714684534	0.04350306702096059	10.467973	12.254901	20.496645	9.997935	13.644012	16.503445
MS3_00006538.1	3.2094382474767467	0.025796853193929437	22.171661	40.280949	37.408443	46.192307	33.454521	44.234989
MS3_00007089.1	3.4642514020261657	0.04507090868296852	280.644531	282.089233	399.048248	385.013123	350.521088	431.705292
MS3_00010023.1	3.9477577534488084	0.0018530379855914156	6.711629	4.757153	9.12926	4.360534	8.493601	10.812074
MS3_00010024.1	2.2351628270177093	0.004837307781528458	240.87439	263.036865	287.141937	253.216599	249.077362	287.818268
MS3_00008852.1	4.386772264135147	0.0012091128876674671	12.407046	11.101477	21.978785	12.551309	14.267042	19.886757
MS3_00010026.1	15.08012224146182	3.997365462091387e-6	31.78471	33.017944	33.71701	46.901531	24.529453	17.594667
MS3_00010026.2	15.687500422135539	0.015021074913608766	48.208462	23.797501	238.608643	87.758232	14.861655	6.170069
MS3_00010026.4	10.911798296966186	0.0021608018917483557	43.882072	40.998337	40.749641	53.73843	22.613169	23.134792
MS3_00009074.1	4.866664354506416	0.03884054436935347	2.343181	22.657774	31.538404	16.663774	0	29.213734
MS3_00009185.1	2.6270412114804094	0.0020808168298970665	24.089098	25.610485	31.946663	38.462677	27.404125	37.392094
MS3_00009809.1	3.550008631501799	0.026465360351740644	14.012468	16.983942	12.180125	11.48463	6.710377	7.74316
MS3_00001391.1	3.6192969316263373	0.03716625898735258	36.958565	37.842312	39.187256	22.356998	15.459871	21.79051
MS3_00001554.1	3.8208338327985127	5.467541503504219e-4	91.240501	117.578552	119.080177	122.386658	102.201775	105.911224
MS3_00001587.1	2.237598620455182	0.0037748239185068063	3.653871	7.194999	5.585828	3.415312	3.45393	4.259776
MS3_00010038.1	3.6629961704214713	0.028368463373836934	11.919559	4.951123	12.040609	15.807889	10.040599	12.615376
MS3_00010039.1	3.639994274772191	0.011496600371990847	72.15934	93.879593	73.756142	55.718311	57.569679	79.496246
MS3_00001687.1	4.526307817339854	0.005172193926975764	10.703979	13.701088	22.277271	5.728029	17.967482	17.207773
MS3_00001786.1	2.1182098274497703	4.509308986044965e-4	138.603027	140.693726	151.341736	172.650482	155.05336	164.287247
MS3_00010041.1	5.066298527844944	0.004146720717227178	167.114899	240.414429	173.344727	263.047333	182.64357	174.706253
MS3_00001919.2	2.937173891305264	0.013473531961700638	5.742593	10.853618	5.28256	1.158478	5.519293	0.797668
MS3_00001995.2	2.429265904167712	0.006889531176513263	48.54636	53.499985	42.512688	53.490696	45.485619	52.606548
MS3_00002061.2	3.604873553251451	0.002275289636298645	59.285488	61.082153	65.027611	62.194736	37.066181	61.681332
MS3_00002127.5	9.436437366627723	0.04474470748774105	115.784744	126.752647	128.355026	115.487541	114.862595	150.128647
MS3_00002215.1	3.452725653619244	0.016405035790225623	28.113033	27.044125	24.660975	25.157944	34.261997	35.630283
MS3_00002270.1	3.5324712549922124	0.01033507497140737	565.306702	532.222229	608.766479	554.549377	481.259827	711.819519
MS3_00002281.1	2.47496761337455	0.025717215365706602	82.225533	72.301384	102.325066	101.007484	47.905689	62.965603
MS3_00002370.3	8.01122404332629	0.034964233930941335	45.405903	48.047291	47.602249	50.17696	39.524784	45.185177
MS3_00010054.2	2.39896573104292	0.002389286567640802	128.81424	154.223877	144.625351	173.263611	126.524727	142.629959
MS3_00002481.1	2.9364008578168854	0.0069585570444342885	58.674381	64.207085	51.898876	53.431572	59.833546	46.183014
MS3_00002481.2	3.013111766384313	0.032206690910681714	8.503181	10.478495	22.387274	3.771212	14.216918	21.60541
MS3_00002555.2	22.20112903243337	9.39511819453287e-7	68.711411	70.162155	59.280819	57.920036	48.830425	39.838078
MS3_00002567.1	3.9371608506790285	0.014184924655804097	26.086182	26.971966	34.393177	49.843822	24.038662	31.088934
MS3_00002633.1	11.891433004617776	8.579788779812604e-4	160.978989	173.405167	185.295212	216.398438	176.430664	174.37973
MS3_00002832.1	5.424122485350237	0.002167796502037265	1125.165649	1129.328979	1086.056763	926.176514	946.84137	1159.288452
MS3_00002843.1	3.1984932319308554	0.0027216912188667863	12.745746	15.485172	14.608855	21.668056	17.414038	17.709911
MS3_00002876.1	5.873833789991776	0.016295708916695434	17.465509	18.393398	13.293159	14.581227	18.492107	15.977585
MS3_00010057.1	3.1988083928384854	0.0015047901963998408	137.454102	176.958969	190.091461	123.689651	154.44902	151.88913
MS3_00002899.1	3.289102432101205	0.0026914048052485685	2.967348	6.260983	7.98979	10.277732	6.172398	6.998965
MS3_00002932.1	2.023840081472441	0.012111788377003377	78.610893	93.147316	93.080193	101.998001	82.248978	106.136276
MS3_00002943.1	2.654848945858798	9.066639710576429e-4	14.588305	19.053331	22.766878	23.189383	16.068205	21.117058
MS3_00002954.2	2.708920156330487	0.00528286501462592	95.888893	131.098877	120.190552	138.275589	95.298203	117.421516
MS3_00010060.1	2.018869657593627	0.015755669762937737	1139.827637	1158.046509	1253.629761	1212.226562	1242.570312	1281.590088
MS3_00003021.1	4.071092916890863	0.0029475505967484637	199.912552	272.759277	247.923447	204.602859	236.449738	257.411163
MS3_00003021.3	2.0778047986598285	0.020467892439981684	4.286855	3.681657	4.547713	1.351953	3.63677	0.702781
MS3_00003087.1	2.093441018147218	0.008458064640438358	77.206512	75.826271	81.373306	78.43763	83.488335	85.273438
MS3_00010062.1	2.772202798744191	0.002574849239376564	12.724005	17.121201	20.390812	19.814011	17.512745	14.447056
MS3_00003185.1	2.8233039758468834	0.018424791416462295	9.350854	13.881193	21.109924	20.828089	9.030888	16.128342
MS3_00003196.1	51.43270245100711	0.02324024630418247	274.780731	269.30658	299.819672	333.778137	281.599701	299.61496
MS3_00001158.1	2.5008543370820986	0.00320561811605522	6.631658	9.575753	7.544643	7.867432	8.273578	6.483848
MS3_00001204.1	2.767124426805543	0.01147414840609511	616.632568	716.824951	783.656372	663.422363	713.5755	686.440125
MS3_00003647.1	2.6237870504741676	7.878390172256143e-4	2.87578	2.862471	5.581514	4.450367	3.966185	4.813438
MS3_00003703.1	2.11935383698507	0.014578398395382029	8.983349	15.57937	15.154033	20.696056	13.265551	17.030148
MS3_00003713.1	3.302838495989949	0.0020048023885034997	247.839111	264.35498	275.184113	293.246948	247.719894	265.701935
MS3_00003768.1	9.276923644420277	0.002676112298916683	27.54323	33.331734	38.486988	29.270996	32.917683	38.769249
MS3_00003813.1	2.643192624419439	9.308037813269566e-6	6.335319	7.379748	9.296311	10.046718	7.922256	8.921981
MS3_00003913.1	6.425054889316571	0.017152367301318215	549.577148	102.819847	101.520508	579.001221	166.834274	353.064819
MS3_00004023.1	3.7956818345901016	0.0077366080047247794	33.853035	47.276127	58.760914	52.944542	36.588482	47.29916
MS3_00004034.1	3.9488646733332473	0.019321959043255062	25.256109	20.983313	25.931217	23.893345	7.460795	12.142181
MS3_00004198.1	3.1708100364022984	0.007660015760714564	20.057329	28.635653	38.74279	29.722868	27.746147	28.34539
MS3_00004276.3	2.8777458306580224	0.00665286707456427	14.749132	16.906527	22.434923	10.882867	14.856222	22.535898
MS3_00010069.1	2.0402694736660494	0.0077969142003051885	22.616121	23.583822	29.026163	24.784433	26.193041	30.392508
MS3_00001292.1	2.191725165691042	0.009033035687881701	10.332518	15.16487	17.202229	9.341269	7.283567	10.06914
MS3_00004408.1	3.59442473352557	8.268510334997209e-4	19.893314	25.586573	25.130362	25.215555	18.754232	25.321447
MS3_00004573.1	4.172048955960807	0.026112002781792272	32.005501	10.440101	6.351419	5.349896	4.593045	16.653904
MS3_00000003.1	24.018616721410332	0.004065404838686132	1304.169556	509.565399	369.093231	1077.018677	306.156036	571.393921
MS3_00004662.1	2.6562754073668495	0.04493590075124167	24.91794	28.278959	36.326851	33.172832	39.316277	44.384468
MS3_00004673.1	2.1268678842485604	0.004843459030669351	36.007919	38.876072	49.338913	35.174633	26.9785	24.267309
MS3_00004717.2	2.945228490143177	0.02586184693711554	16.101879	12.667587	19.255978	15.015258	13.392737	18.459047
MS3_00004768.2	4.404905920711708	0.03814735912592308	213.591675	132.355331	188.983734	116.417305	219.464081	220.758545
MS3_00004779.1	2.1724382440119405	0.003137604840279365	35.435543	36.84523	38.581833	48.231083	32.019402	38.808319
MS3_00004823.2	2.272429617190789	0.0334300921371268	36.329174	37.524361	33.943237	24.030008	13.09021	27.111639
MS3_00005133.2	33.36274193506805	0.0031718953739267256	237.846085	110.08551	88.933128	216.234314	63.344662	139.735291
MS3_00005144.1	3.360696382176141	0.003016021236573842	34.459663	42.742722	56.49736	73.03138	68.245598	47.614567
MS3_00005166.1	5.631888968349296	0.0016910980953113957	3786.181396	3980.659668	4155.963867	4665.226074	4074.709473	4208.053711
MS3_00005166.3	6.753543694389612	0.005832328959851288	243.216309	241.469955	339.413177	376.259338	296.673615	265.652008
MS3_00005177.1	12.426605786499476	9.16378763619145e-4	54.397251	55.440937	90.748039	62.071835	100.426651	38.94257
MS3_00005188.1	6.25952975500433	0.002064611109273315	2944.026611	3402.628662	3730.560303	2443.071045	3096.472412	3090.529541
MS3_00005231.2	2.0196973203905504	0.00567284765271938	14.109891	18.729061	14.909061	16.882715	14.104726	12.486795
MS3_00005264.1	3.8976843755866932	0.003328753568395285	83.487984	119.160187	87.449913	181.70816	123.56768	147.250168
MS3_00005297.1	2.159574864849728	0.007205770793615569	22.72304	21.028757	21.962263	22.516594	21.152199	26.480087
MS3_00005408.2	2.588537957749236	0.017837378592268145	145.2005	121.049995	216.90773	197.065308	75.319794	164.852264
MS3_00005431.2	4.859585343874839	0.013721412947638126	22.353392	22.147474	24.221632	20.62701	28.043461	34.624969
MS3_00005586.1	2.211821020197936	0.0012301216720607597	11.127819	17.318514	17.771494	8.699296	14.807046	19.22102
MS3_00005662.3	3.6156930126483675	1.544194174130098e-4	224.184784	206.416611	179.813644	174.385147	188.084656	142.907059
MS3_00005662.2	8.02679330893232	0.0013630404213329003	13.712713	11.876515	21.214821	29.176046	10.85062	38.621063
MS3_00005684.1	3.9741445649870375	0.024880543379940986	7.120583	34.434734	36.121265	26.476643	31.299421	11.548996
MS3_00005684.3	13.370875594479472	0.031978863431526845	212.611877	229.687866	260.14917	261.480347	206.931686	251.607391
MS3_00005728.1	2.2469179200267546	0.004536685641667528	37.655411	37.086311	42.702442	45.136524	34.09515	46.503693
MS3_00005807.2	2.2214586062119643	0.0018288250727123481	58.369759	69.340797	69.779793	67.657387	63.71925	71.963982
MS3_00005861.1	3.985141654748787	0.023151167013575263	30.278845	30.724527	18.170155	29.305508	35.815521	33.73909
MS3_00005995.1	2.042977269966364	2.987918943494424e-4	4.694797	4.77678	7.263265	8.473765	5.652084	6.349256
MS3_00006028.1	11.34044030385986	0.01830063930067835	92.39389	112.277679	134.95723	86.849434	58.798344	101.308182
MS3_00006039.1	2.753966237410866	0.0023606939560053483	882.363892	946.634033	918.244507	822.855774	963.947937	1066.726196
MS3_00006050.1	20.924997438462714	7.850545806024438e-8	44.813335	47.508797	65.038994	63.659203	45.401157	53.816936
MS3_00006061.1	5.162815486782451	0.0013149624207873588	23.423357	22.936716	17.304358	22.421715	11.46981	29.334642
MS3_00006106.1	7.541115617524573	0.0015475871405330212	11.450285	17.325819	19.613342	28.528584	19.865847	18.626055
MS3_00006128.2	10.544593855850163	0.04052640615199114	35.55283	46.889713	0	29.44602	45.859898	39.711498
MS3_00006172.1	3.4990108789251932	0.005025430441435474	43.764217	53.382557	60.2952	47.824898	46.162964	59.636963
MS3_00006194.2	3.595082141296997	0.005168748762136425	16.888432	28.065567	21.998472	31.427402	17.943941	6.876464
MS3_00000256.1	2.001590149647214	0.0025301238735008255	6.838894	9.434495	6.573678	7.242899	8.0346	4.998492
MS3_00006405.1	2.1570414158157822	0.010168366356143493	3.00955	3.295922	1.618632	5.029974	3.789167	5.247412
MS3_00006593.1	2.025213836538496	0.0021618348532850638	173.712555	245.793045	223.438507	166.296951	155.338577	222.004883
MS3_00006593.4	7.143515005877706	0.04508652427328247	52.540218	78.593681	68.671196	41.915028	79.288872	101.896339
MS3_00006659.2	15.44408332375411	0.025825489625967618	0	44.931484	108.229286	134.975754	118.735687	75.90818
MS3_00006680.1	2.0780617853565118	6.835968034698817e-4	115.951782	117.030769	130.285904	138.350174	118.233582	129.581635
MS3_00006702.1	2.3310342654891847	0.0018766408584384234	4.663624	6.216109	4.947477	8.230343	5.924256	4.541361
MS3_00006745.1	2.505724847077789	0.002686089021466683	21.879244	33.852703	34.802044	30.777172	25.438494	25.360786
MS3_00006790.1	3.2131147918972967	9.80013338141835e-5	15.101367	20.921583	22.811447	20.714222	21.795685	18.228025
MS3_00006844.1	5.0371920836105	0.0474070734902154	15.674977	17.764585	0	16.196424	7.819633	17.339785
MS3_00006912.1	3.8575858281764712	0.0019328864601473074	19.589626	21.28376	29.614105	34.24482	20.348633	26.701225
MS3_00006934.4	9.674267973268277	1.535721038492913e-4	256.073547	267.981598	288.246643	387.436981	268.339417	267.589569
MS3_00007145.1	2.9385003691854785	0.004986638609688736	10.782932	13.106978	11.964121	9.22464	11.346478	9.361003
MS3_00007310.1	2.528322812786467	0.019327758211681614	77.244583	192.264084	228.178589	129.023422	147.577484	76.151825
MS3_00007408.1	11.53153134232488	4.4624422072799e-5	51.34853	40.408375	54.853603	24.470659	43.146378	60.06036
MS3_00007419.1	2.7856172498487615	2.652562146716874e-4	108.401588	130.910934	138.552612	130.731888	116.954384	115.312767
MS3_00007495.1	2.92233955726753	0.011552198216282193	46.251724	67.460739	78.297455	41.550049	58.571102	52.901604
MS3_00007506.1	2.452966176999569	0.008238856528812717	14.359062	13.328845	13.491978	13.154426	13.556451	18.414083
MS3_00007540.1	2.3930352382143294	0.0021845997485324302	2.205257	3.932225	6.639439	4.817575	2.699827	5.091342
MS3_00010096.1	3.0309754101821484	0.0023398221146300356	929.90856900000006	1059.916992	1200.738159	1106.176636	1139.431885	996.088318
MS3_00010098.1	22.732569692396346	0.002571017299659148	197.35936	166.153275	122.979378	97.643867	193.869308	185.077789
MS3_00010098.3	9.185693819847508	0.03168493051604305	33.948864	76.941048	194.257065	140.153336	33.535065	31.665157
MS3_00007695.2	2.337071616981059	0.017900764881694852	34.661884	43.351513	50.110107	31.92293	23.342901	26.796305
MS3_00007706.2	2.361080965478643	0.003925231312900505	108.82122	140.245026	153.23378	125.724319	125.025391	129.699173
MS3_00007784.3	4.823309678450348	0.00767087166074346	28.847889	25.197456	41.104355	11.275764	22.44982	27.469952
MS3_00007784.1	8.908796883187422	0.001173784152936314	4105.647461	4291.824219	4953.626465	4028.998047	3801.44165	3950.368896
MS3_00007839.1	2.470752321149156	0.04504224696557183	25.047649	54.509605	50.629616	19.086929	41.244537	33.552315
MS3_00007873.1	2.9548422657973874	1.535721038492913e-4	6.834531	5.78989	8.738543	5.19544	8.028836	6.179377
MS3_00007916.1	3.3219393372565547	0.003178012317237067	16.035591	21.089075	27.200851	28.03392	17.808796	24.258265
MS3_00007938.2	7.587525237358371	0.007057283763461021	36.220543	51.820709	30.288664	47.712563	33.20491	40.761108
MS3_00007995.1	7.701619756852235	0.0013119483241404765	91.362938	104.870277	102.526649	82.139153	77.368408	69.331062
MS3_00008028.1	9.405478089474448	0.03846888357630845	46.199253	24.922024	0	55.063202	21.038435	25.108562
MS3_00008061.2	18.909121561330107	0.040653054273376385	84.523872	96.293159	172.78421	0	129.020432	151.206238
MS3_00008205.1	2.7593363551023566	0.0026914048052485685	51.682205	42.803432	47.990246	45.235374	41.500938	46.923683
MS3_00008290.1	2.5236048275043523	0.029392599468180645	63.015575	74.877678	50.841438	79.132385	62.000202	64.361893
MS3_00008346.1	5.109305644264107	0.014698911377829043	20.773567	33.065758	26.291243	15.889137	30.750113	33.088276
MS3_00008424.1	3.0538302814609883	0.003747264929558618	110.645195	139.51265	140.964203	159.309891	135.403931	138.695038
MS3_00008524.1	2.0256679909512014	0.004419028897820896	156.206512	142.853851	96.495567	134.393951	111.857712	120.348824
MS3_00010109.1	2.358633448407673	0.02585749715882747	6.550321	7.947934	8.05493	5.653178	7.624694	7.266706
MS3_00008644.1	4.074462716053771	0.009088536059276262	56.186089	55.044128	98.978561	67.015785	72.831352	68.677994
MS3_00008655.2	5.083675677724139	0.022535316376633148	231.931122	290.472351	260.825165	419.806793	244.629791	322.261505
MS3_00008666.1	2.9929781233562474	0.012223097498265438	22.005943	25.406462	32.987629	29.823013	28.26169	36.446239
MS3_00008677.1	3.485585060371753	0.0014041780993142364	3.770584	4.846063	10.807295	1.937359	6.513175	8.188164
MS3_00008743.1	13.093653600557332	0.0077002689933035546	136.543213	132.533524	212.303223	311.700836	206.579819	230.651932
MS3_00008743.2	4.688911796333766	0.00827009106708655	138.541061	155.438461	143.162918	152.345779	108.991203	119.689552
MS3_00008765.1	2.0054848958591154	0.021639128652149637	160.701691	146.48439	107.25592	95.73764	95.912483	108.910942
MS3_00008787.1	2.395879061155051	0.011905608768348066	41.995777	43.098881	51.973965	41.281902	36.891052	49.648781
MS3_00008830.1	5.225989960748554	0.049212586785581526	21.571388	21.319788	0	12.341183	12.717261	24.661121
MS3_00008853.2	3.484458549761066	0.014066693251644105	14.717632	22.727058	6.587303	11.575696	10.209502	14.648288
MS3_00008896.1	2.6023023680063386	0.013483944421461766	16.472221	15.115664	28.494526	25.903431	20.238998	21.552368
MS3_00008940.2	2.7786935533571824	9.90956870262003e-4	58.726406	71.873573	70.820793	82.997734	69.708633	73.262024
MS3_00008974.1	7.31974766578473	0.021119656537377463	100.188828	118.151649	122.395393	126.187653	87.786964	139.910248
MS3_00008985.1	5.1181785383113825	0.0014041780993142364	197.127625	247.754684	310.676239	270.279144	277.893524	279.702972
MS3_00010117.1	5.907572268015586	0.012702703834498627	51.981689	68.004738	70.544922	57.589943	74.276222	87.439507
MS3_00009297.1	10.673988857954535	0.005644422893296741	57.932617	66.639229	71.717667	86.079033	59.990215	73.077026
MS3_00009308.1	2.427611285462072	0.007083371626684852	123.92157	137.432098	173.095322	161.190292	102.308456	156.402771
MS3_00009352.1	2.0762791123230175	0.022710795586864636	25.101412	32.109871	38.255032	72.462265	46.15538	43.804497
MS3_00009441.1	2.762195593876091	0.003619195063489448	70.546539	96.059669	87.55793	95.112465	93.681412	116.472397
MS3_00009495.2	2.808095341581067	0.03949023376629779	86.242332	98.15976	107.605125	94.105118	78.291931	108.986496
MS3_00009506.1	2.0185175924991205	0.008749112785770265	14.619081	19.98032	38.266285	25.964361	22.908121	33.442535
MS3_00009518.1	4.053384712776334	3.961005426443877e-4	85.300781	103.646446	119.59922	121.953766	106.344696	124.687988
MS3_00010121.1	3.2074288053129743	9.118839153365159e-4	116.345306	137.233459	136.320633	147.072845	94.847221	140.266098
MS3_00009629.6	2.611520387384004	0.03337610850761937	13.904701	13.401177	15.242171	20.209297	8.145144	25.671223
MS3_00010125.1	3.2115917011181443	9.92622842054779e-4	13.722886	17.196161	19.34923	21.564991	19.164059	17.166822
MS3_00009781.2	2.4590343551933733	0.039886341643803204	15.6013	22.294773	18.418449	16.926693	16.577101	19.037092
MS3_00009791.1	2.7089880175048284	0.00606113622736541	7.733901	7.298887	8.321959	12.941994	5.136595	10.211893
MS3_00009805.1	3.9137186705460616	0.004726029350801005	22.17956	38.196442	23.443638	20.689398	32.264442	28.348829
MS3_00009814.1	3.9860331501425006	0.021908685721925215	394.427216	522.115417	574.061279	478.021942	394.264923	455.920044
MS3_00009816.1	13.21009524539376	0.023771622347612147	33.321957	68.408554	71.373848	79.610435	89.219681	718.639465
MS3_00009816.2	2.1866654565106014	4.809043887233347e-4	9429.298828	9371.210938	10135.807617	10733.470703	10822.654297	9543.768555
MS3_00009824.2	2.202142512596087	3.797298397400371e-4	205.355896	253.203735	246.673309	219.679611	230.528763	260.259491
MS3_00009826.1	3.0885925832832224	0.04538891937256844	4.986079	3.900664	9.762896	14.430912	19.37406	9.203032
MS3_00009826.2	4.066631904512123	0.024309915801916472	14.313249	15.554018	5.215492	3.3041	0	15.898415
MS3_00009827.1	3.8743931957452586	0.0018766408584384234	44.395466	60.154415	58.430099	68.920677	51.38916	58.540527
MS3_00009829.1	4.722829669458583	0.0033188239767638506	16.818478	22.154907	23.153799	37.387939	21.562994	25.532887
MS3_00009833.1	7.550203650586283	9.197337609786537e-5	14.139815	15.500055	20.110626	10.948797	19.594252	20.916969
MS3_00009835.1	13.893821575431497	1.382979191461525e-5	37.261658	36.528347	52.286739	24.534861	48.253914	29.812586
MS3_00009844.1	2.0494002158785842	0.009729430458629982	5.704243	6.21787	7.72363	6.269631	3.892348	9.0109
MS3_00009847.1	3.572920135019068	5.065987670330784e-4	7.192836	10.095087	10.046651	4.936942	10.110634	16.058435
MS3_00009862.1	7.842312172946907	0.0012467413626468912	134.513412	161.193726	149.257828	135.516861	155.062775	173.862732
MS3_00009869.1	2.5093679412306393	0.001584847468269048	120.058403	136.984833	119.133659	96.279243	111.616798	116.540451
MS3_00009871.1	2.191747579732241	8.714613185807123e-4	157.666214	172.820297	159.615799	161.363129	149.291046	167.764114
MS3_00009873.1	2.635497161732938	0.011428548295075322	14.520606	14.153047	18.386183	14.821702	16.816271	18.207449
MS3_00009874.3	3.101362349728426	0.047240430643578565	10.796554	23.252527	12.12806	14.395206	12.993203	12.065024
MS3_00009886.2	3.7052685553313816	0.009375171066349173	4.010388	4.989704	19.796822	9.042963	8.572991	19.430494
MS3_00009897.1	2.086819890509866	0.0049087632955057215	78.06707	89.483093	78.382401	74.023613	79.560341	79.866821
MS3_00009899.1	3.3638377497972654	0.019125786561943994	36.39629	38.444736	54.066368	36.706966	40.348286	46.58215
MS3_00009902.1	2.160653651227953	0.004805342627945148	25.373264	28.253885	29.133802	27.720005	21.306248	25.26339
MS3_00009915.1	2.2631145948666567	0.018397953264391972	6.972823	9.437279	20.747051	15.772161	11.783475	18.172668
MS3_00009924.1	2.8792512299373203	0.025134511307839513	8.901475	6.732975	9.76966	15.28297	10.242432	12.920275
MS3_00009930.2	5.701518322388761	0.0023321291434342307	11.954709	15.620285	18.486418	11.716043	13.570992	14.524001
MS3_00001363.2	3.156669234606334	0.009479274261188839	1.789236	1.738299	11.189272	2.609116	8.433888	8.915839
MS3_00001364.1	2.3649607068026226	0.0028269669115695366	1.869377	2.600893	7.716086	3.093626	3.94209	3.369115
MS3_00010145.1	3.3769163259084056	0.00240289345465261	44.611706	36.764729	49.93	42.789307	33.726624	40.867588
MS3_00001387.2	2.8239853018197154	0.004464761409463051	189.011749	216.043594	226.174454	208.964386	193.770859	215.278671
MS3_00001396.1	2.506765976698346	0.00465042138109422	11.886386	15.617483	19.420647	18.406942	10.207243	15.3876
MS3_00001409.1	23.92583180453563	8.319895206810827e-4	82.779274	117.304024	115.994789	103.094978	104.826843	133.624481
MS3_00001411.1	4.960827030666243	0.017232249068715844	12.744506	8.305206	23.104803	0	6.925054	19.834173
MS3_00001412.1	2.0590949588277936	0.00512544301607923	3.365183	4.215849	2.750222	5.465921	2.701847	4.227889
MS3_00001414.2	3.771995484662898	0.003572750509682032	34.186161	28.086004	61.897041	47.729317	36.604126	41.569313
MS3_00001422.1	2.7576570503060336	0.018748645895970563	29.082136	48.217045	54.150665	57.022148	31.575184	44.011147
MS3_00001423.1	4.1699418627765255	0.009393427121521932	206.133804	236.791183	272.214752	259.351013	209.415192	280.502869
MS3_00001431.1	2.656895759823082	0.009335610802535557	6.668052	5.636766	10.161993	6.697899	6.216357	9.245768
MS3_00001442.3	2.923118288347426	0.013058853096463	22.484087	21.838356	17.560808	16.679443	18.936291	18.172331
MS3_00001443.1	2.367128588063728	0.005875370649190477	8.673966	10.540235	10.824617	12.805146	7.487768	12.399406
MS3_00001453.4	12.929955016958754	0.0033261728064333767	27.000532	29.898506	32.244129	47.290138	33.328568	27.214781
MS3_00001454.2	2.158690293615449	9.372903905770134e-4	88.481842	88.970329	102.589401	87.450226	98.21022	85.044281
MS3_00001469.1	7.55482965021835	2.6323909287445836e-4	28.98488	26.947744	23.496506	23.77334	30.922705	16.568151
MS3_00010156.3	23.2480298493304	0.0031696841639939095	56.274128	135.595459	66.33049	51.035488	40.963127	66.376183
MS3_00001502.1	2.728838291560004	0.015373930766503816	456.395905	726.846252	728.424255	782.649109	403.368073	772.751953
MS3_00001502.2	4.248444183662272	7.319284124668173e-4	884.226746	644.590637	634.707336	606.017212	820.154785	676.966187
MS3_00001505.1	5.474586064319113	1.1552842238415906e-8	8.291611	9.021303	11.152548	9.258942	9.976744	9.794266
MS3_00001516.1	2.8515852488566544	0.0015068459786447587	16.664492	24.897593	25.352282	18.864336	20.774057	25.413809
MS3_00001517.1	3.6437057034206024	0.0018766408584384234	7.156671	5.509338	14.142673	12.483384	9.313158	9.233311
MS3_00001531.2	2.522084508853847	7.524605123633586e-4	24.158634	41.550121	54.802643	41.804459	40.282863999999996	39.675415
MS3_00001531.3	9.799901123872298	1.535721038492913e-4	14.866516	24.513613	21.922472	33.641857	7.129939	30.317812
MS3_00001560.1	2.3081817197348204	0.04566600356540439	437.77887	448.438721	526.024719	366.448761	558.578186	510.401215
MS3_00001568.1	4.58011231240422	3.406322383558388e-4	12.640231	14.715132	18.170898	18.466343	11.296426	14.471136
MS3_00001569.1	2.6970884588706547	0.003990033831577767	4.038142	5.642147	2.959522	0.9842	2.504962	7.76543
MS3_00001574.1	8.09675913391394	0.017543624368088546	310.48996	100.676384	226.263519	286.539093	94.343483	33.363354
MS3_00001574.2	9.997835458829767	0.0014207864550611444	2066.819824	2602.037109	2401.932861	1830.710083	2083.216064	2546.830566
MS3_00001578.1	3.6299482783931594	0.0012405108328556365	8.29489	10.268494	9.04435	7.208503	10.346943	10.550653
MS3_00001578.4	15.005312885402095	5.567320426891764e-4	35.973362	53.653557	59.071091	47.748173	50.671761	51.57872
MS3_00001584.1	2.142774173124621	0.0027864853968151675	18.903309	19.409487	27.096325	22.23045	16.301155	29.738281
MS3_00001590.1	2.035027265403719	0.0015230598813146539	194.698181	205.073181	203.83786	221.106171	188.725723	178.921906
MS3_00001600.3	3.6029198329738645	0.011268704340876987	37.576454	43.591469	21.732615	49.90564	34.999451	38.790527
MS3_00001601.1	3.224817360026308	0.01724557454106144	30.850035	26.455166	29.123554	30.89361	16.013668	32.214302000000004
MS3_00010167.1	4.026253414955019	0.007651170944479694	122.116875	106.879143	154.402786	113.31662	118.53511	131.548172
MS3_00001611.3	4.836413292185864	0.016063675592701103	14.521958	31.140137	5.295519	16.19886	27.194138	31.690693
MS3_00001621.2	3.4328257281021295	0.03933573737298955	37.475208	33.119164	38.18137	36.70425	37.126793	39.216766
MS3_00001622.1	2.3718638430451655	0.017301481726722117	6.940691	6.492577	9.528774	6.420779	11.066939	7.612122
MS3_00001626.1	2.355751576295641	0.008724574963533717	14.241864	21.331749	13.775049	20.615177	16.882107	16.348465
MS3_00001634.1	9.408719981583838	1.8151206302362944e-4	46.448273	39.965496	37.900047	33.355072	31.425964	33.841549
MS3_00001640.1	4.102656268355486	0.003844905602033174	19.588303	28.375814	25.172689	34.029827	27.689766	25.626644
MS3_00001645.1	5.6496341369603575	0.004536685641667528	758.05835	770.903381	733.48669400000006	761.788269	746.58905	750.593628
MS3_00001648.1	4.145109684341287	0.0020631121473010106	1183.154785	1128.724854	1201.48291	1208.725586	1054.62915	1091.661499
MS3_00000855.1	2.8789090630818697	0.018683291339050095	7.603903	10.508999	10.805283	10.361408	7.927001	12.229409
MS3_00001652.1	2.271831393416343	1.47720329577687e-4	184.324814	190.075317	187.320007	174.048279	187.627823	176.024002
MS3_00001654.1	3.4977301465538337	0.005350328235599953	10.220263	14.92203	12.905873	8.981646	9.184982	6.444939
MS3_00001662.2	2.282954262417843	0.011662869507656123	15.491985	22.778906	18.465147	16.506157	14.811395	20.07472
MS3_00001663.1	2.969766131143168	0.0026045513452748097	19.439524	18.908617	24.989599	24.015068	17.566172	23.554445
MS3_00001665.1	3.5032119562809325	0.0012042127513493494	117.385887	147.52626	103.936531	113.133568	109.824539	119.662804
MS3_00001668.1	2.1257703944850586	0.04172329255850254	35.291904	14.053184	52.875683	26.383669	51.630894	34.786934
MS3_00001676.1	2.838107028383587	0.0020048023885034997	74.372566	101.213448	131.106613	77.610367	90.414543	79.197372
MS3_00001677.1	2.021667462082067	0.017709696761371206	3.424437	7.081553	10.872701	4.317763	6.555826	9.057022
MS3_00001681.3	2.4142339786568012	0.02353166646798271	24.534687	31.768963	28.362654	30.889006	38.160106999999996	45.830559
MS3_00001694.1	4.152242332059998	2.025953793746331e-4	20.514086	27.56793	31.455719	30.810663	23.269896	25.358324
MS3_00001696.2	8.89434864436286	0.0015083616394657928	28.376055	13.446967	30.447119	14.088943	16.323183	19.909155
MS3_00001697.1	9.284032929778954	6.385261778577937e-7	15.91745	15.460153	18.53668	14.082266	23.28326	19.766542
MS3_00001700.1	2.100247830028944	0.018461649349972773	5.032869	6.619995	7.506023	7.75338	5.824281	7.465928
MS3_00001707.3	2.360275040110105	0.04611691174518751	10.777577	10.46198	5.591185	10.428709	13.804391	6.698229
MS3_00001710.1	4.657711892006744	0.008949377135705169	480.203278	502.690369	484.048187	543.324585	493.314178	622.046631
MS3_00001716.1	2.4798338297226166	0.002002847049377478	227.430862	254.426346	289.791351	174.163879	241.150558	230.149796
MS3_00001725.1	2.710964737754258	4.613622299100855e-6	3.178728	2.643152	4.029354	4.458704	3.793855	3.793965
MS3_00001727.1	2.478254016752251	0.01736018471801557	218.680313	242.448181	249.534714	249.630905	233.795715	260.102875
MS3_00001729.3	2.603520574123567	0.011903778112883099	82.352905	88.954155	89.714401	83.486214	89.469635	66.591187
MS3_00001730.3	7.5718259987568315	0.017198775973391187	56.861179	53.468307	59.145168	70.458221	69.484238	73.417313
MS3_00010176.1	2.7757217168124493	0.004704810242428277	5.645501	4.433309	11.726709	7.650643	6.746967	3.230374
MS3_00001749.1	2.0242434082541125	0.0048768318090355615	23.283352	27.579554	27.704773	25.751537	24.599976	30.2138
MS3_00001752.1	3.822468186068706	0.002004408736860246	40.918407	59.196018	55.057827	45.318558	54.114861	60.539394
MS3_00001771.2	4.240082830318702	0.008605850027023916	129.599319	185.900665	162.147812	124.110786	147.620087	151.486176
MS3_00001774.2	4.529236769786603	0.015021074913608766	8.637301	19.093521	20.652744	17.473724	18.024986	16.430422
MS3_00001791.1	3.3002417029745215	0.02424971095865322	182.330429	255.377579	256.42807	212.499496	182.775269	232.305634
MS3_00001801.1	2.7117159540670857	0.0417051494013197	1441.254517	1230.412109	1209.031494	1554.625854	1458.874512	1047.821899
MS3_00001803.1	4.039594850262785	0.013210687836533267	201.717392	186.97641	198.159683	246.045624	235.699463	183.106186
MS3_00001805.2	2.8139848822155624	2.746320287307408e-4	20.336555	25.039986	29.159817	24.419388	26.103231	22.77669
MS3_00001814.3	6.5013979041607675	0.0012102289589866477	18.784224	8.36974	10.569783	20.738277	15.554127	21.600664
MS3_00001817.1	2.2240668584259895	5.113919452592594e-4	56.749981	78.040497	60.764339	58.058445	56.785847	64.399658
MS3_00001818.1	2.7246166602945197	0.004241192106813232	13.870591	19.351377	19.726011	17.260246	22.595594	14.766477
MS3_00010188.1	2.492309828860438	0.022279929381535914	5.539402	5.940961	9.509678	9.206473	7.2994	10.263901
MS3_00001837.1	2.565686525852835	0.00937489546870669	60.033081	68.536125	70.675919	75.633469	72.929756	88.215179
MS3_00001853.1	2.8732182355618128	0.010631062265933248	3.250353	0.327175	2.454746	7.903581	8.069703	3.80577
MS3_00001856.1	3.155317168337894	0.009810772344997032	31.98608	44.43811	43.918888	40.412174	30.350351	38.192646
MS3_00001858.2	2.2879661042881962	0.001249882733357939	1.88831	4.057968	2.695788	5.386549	2.304252	2.515493
MS3_00001875.1	8.514137921974259	0.0023606939560053483	515.799988	517.647583	613.777161	577.431396	469.083649	520.343811
MS3_00001881.1	3.3649561219274484	0.0029315082667653843	12.900318	12.603557	16.970013	22.963562	14.744398	15.906787
MS3_00001903.1	5.509397029753586	0.02343867944333571	46.497768	53.761204	39.148449	34.978146	57.574829	45.879501
MS3_00001905.1	4.7913810634689655	0.003844905602033174	95.15564	121.329597	118.770424	108.083748	113.860016	111.720482
MS3_00001906.1	2.43069106453439	4.4348984227393813e-4	20.403961	28.279119	28.416113	20.487785	27.744143	23.695194
MS3_00001906.2	4.684712211675478	0.0019948751180838857	27.115599	24.541334	27.015944	19.29944	30.961082	28.168056
MS3_00001910.1	2.682319478943147	0.0011077314962336946	100.148819	115.73893	140.870605	85.536743	129.601395	124.498268
MS3_00010197.1	2.643971023751335	2.3621835665274188e-4	3.459907	3.310915	6.198179	2.250726	2.697927	4.348403
MS3_00010198.1	2.2604147205528218	0.006216107314400488	23.559288	20.68112	19.716625	16.71439	20.197613	24.869255
MS3_00001949.2	10.610397914014808	2.6265379878626154e-4	228.380905	265.703247	266.299377	220.001358	225.74551399999999	256.499207
MS3_00001950.1	5.546741619220269	0.0013400468331138697	359.614349	398.753815	414.841217	437.185425	379.889069	397.787598
MS3_00001958.1	2.6640465078350637	0.028615042286214577	52.890007	46.794323	70.44101	73.193291	54.049519	14.499165
MS3_00001961.5	3.372546641952112	0.015409315775187542	18.330593	49.959663	59.628239	47.82555	57.960793	30.334488
MS3_00001978.1	2.2744832582827375	0.0015868788391650353	16.877867	27.893297	28.140312	22.013374	16.62364	19.675375
MS3_00001980.1	3.9297877269215746	0.0070899833912782964	13.922411	18.543884	29.629822	19.800119	22.404484	25.558979
MS3_00001987.1	2.5443760041608448	0.015935898657229414	7.665059	1.397187	11.045566	10.136683	10.402617	9.491329
MS3_00001989.2	5.6566977959733125	0.01100515416099258	32.021175	32.953148	40.587139	26.308943	13.531619	34.436451
MS3_00001999.1	2.864482136256021	0.0027409766171694406	22.069983	22.725185	20.607233	30.788643	18.680433	21.725121
MS3_00002010.1	3.5818064355738657	9.36249956559691e-4	65.495583	70.799477	57.971184	69.52462	65.615501	57.221306
MS3_00002027.2	4.080053455744145	9.700049711378595e-4	3.168286	6.937414	14.402289	5.816273	10.949349	8.528705
MS3_00002029.1	3.820960685613802	4.418584451159396e-4	19.749569	22.477171	21.478046	19.343485	19.547672	21.470695
MS3_00010212.1	2.4123030873690174	0.010075241768489819	74.777298	65.326683	83.217453	64.037666	66.307869	72.215195
MS3_00002034.1	7.152977144017249	0.003753736631569522	21.347977	53.113644	18.155939	21.311319	3.178325	32.531425
MS3_00002040.1	2.7127292028365764	0.014420969064720377	18.078085	14.931344	22.677423	18.345369	23.000139	25.903694
MS3_00002044.1	2.0101370785276864	1.6358369893639912e-4	28.186785	36.148296	32.688671	36.457489	30.571369	35.287235
MS3_00002046.1	3.3752047339487254	0.001548269480168041	163.269104	222.322525	192.579117	174.696762	170.960007	188.62677
MS3_00002047.3	2.4468815581600842	0.026087329706398075	117.638565	149.444489	158.658035	142.982971	170.7285	141.55127
MS3_00002051.1	4.573274931937084	0.006742951958641686	777.556641	1169.036377	1218.885376	729.666077	892.296265	1329.49353
MS3_00002054.3	3.200810985890538	0.049308181926596535	18.063545	35.13916	44.240891	15.000425	14.242952	14.035103
MS3_00002055.2	3.089988401953862	0.036769553818650665	11.241122	32.46788	13.698056	12.865252	16.739395	10.757183
MS3_00002056.1	2.0433153224463627	0.01047494344054971	31.840282	43.978451	43.788479	50.999516	28.174559	37.304653
MS3_00002059.1	2.509718457825768	0.006785669674007677	48.53392	58.246323	56.282494	51.260754	46.96273	60.406223
MS3_00002060.1	4.497243500379009	0.01786453559230885	7.638996	11.071387	17.072025	9.854903	2.313167	18.970642
MS3_00002062.1	3.0775772159577857	0.021139732535295667	1380.637817	1410.439575	1753.653687	1602.237671	1522.057495	1490.3479
MS3_00002084.1	2.9844659209502074	0.0023321291434342307	158.074539	169.02298	150.057968	210.666458	156.573105	187.605743
MS3_00002086.1	6.7056384099445525	0.002544496074876706	1678.699707	1749.553833	1978.492554	1233.703979	1560.820068	1523.340454
MS3_00002086.2	6.944775884426271	0.0023997692572242917	2184.451904	1902.813843	1892.404907	1476.220093	1648.844604	1778.548706
MS3_00002087.2	15.837844142871145	0.015286750510582002	102.660255	140.316879	479.159576	246.130692	140.237076	266.681519
MS3_00002087.1	13.699213229805384	5.547665100667251e-4	2490.014404	2183.156738	2618.012451	1036.186157	2266.168457	2815.609375
MS3_00010217.1	2.700054849375102	0.028713184813960558	2347.474121	2211.334961	1811.616943	1680.782227	2219.640625	2937.215332
MS3_00002106.1	9.860404162402704	1.3106890718002156e-4	26.639704	40.320045	43.15583	20.37155	22.200466	33.975456
MS3_00010219.1	2.024231706629115	0.017713896084900628	3.711275	2.188127	4.020362	2.792573	2.141331	3.866834
MS3_00002117.1	2.25937537823423	0.007518810426874536	12.445969	18.935177	18.00038	17.863157	14.502798	18.088182
MS3_00002118.2	13.450185790552434	0.0033645351785634363	188.057602	245.697617	223.322693	335.279449	222.066864	356.300903
MS3_00002130.1	2.1392082514008353	0.011536728854888791	206.628784	178.211731	160.15155	159.62706	145.839722	250.270142
MS3_00002133.3	2.093675563092818	0.026348997842431388	79.287064	40.794704	59.456696	46.324295	48.510258	92.26123
MS3_00010222.1	2.018360273547166	0.002013798828263853	13.796999	24.114607	20.933615	21.393482	14.320031	19.101761
MS3_00010223.1	3.3857857613360953	0.0051826894776969695	532.074524	575.810974	452.577545	475.270874	420.660645	571.453674
MS3_00002141.4	2.1345229362782314	3.86795699791354e-4	1881.903687	2176.5271	2112.611816	2061.037598	1965.486572	2257.361328
MS3_00002166.2	2.9492059498866965	0.013470111239906829	12.367808	8.3215	17.909853	18.179785	14.479496	16.366552
MS3_00002168.1	2.22860989821928	0.020761943114893967	1.667797	2.346207	0	4.057524	2.877505	6.572937
MS3_00002181.1	2.559471556467046	0.008408540929057275	30.174963	38.66008	43.650574	23.677433	47.399292	46.084633
MS3_00002181.2	2.121553456208965	0.002656528274437648	2.742055	2.181447	3.59986	6.886031	2.379288	3.411377
MS3_00002189.1	4.641745694418617	0.0087824126279543	162.996399	208.934067	185.293442	143.753067	147.744019	118.599625
MS3_00002192.4	2.160887702765645	0.0375973276642519	8.794271	9.140319	7.036964	4.315791	6.560325	5.700731
MS3_00002192.1	2.4324795660877925	0.01637165279880556	107.61731	123.787064	156.719421	149.051956	119.076004	153.482986
MS3_00002196.2	5.158801277974702	8.372702508199878e-4	382.333832	388.398193	440.052856	571.310669	393.651703	400.144592
MS3_00002197.2	3.350619151684065	0.004260237205430655	35.15078	29.939459	29.544445	61.553146	38.633415	23.140745
MS3_00002197.1	2.166792216816214	0.003400058120886526	9.638083	15.291771	15.01527	5.40629	9.14965	10.952418
MS3_00002208.1	2.3951642339590964	0.0033751686995862943	2.552798	4.592925	3.306296	0.522474	4.244596	3.876658
MS3_00002209.1	9.024506483124117	0.002007764601453489	33.059391	37.854252	44.517185	57.612839	27.261312	57.192505
MS3_00002210.1	2.9050951715772566	0.015771064560016188	73.946983	86.856415	79.756866	75.63942	62.395382	81.176254
MS3_00002218.1	3.9567830679510108	0.02122658084929388	18.869904	20.301834	25.707146	22.945438	14.979516	25.261127
MS3_00002233.1	2.2204987440998063	0.00563586817483287	42.338455	53.90657	73.615181	71.656494	47.677555	57.669453
MS3_00002235.1	2.238499710823987	0.005804599114172592	325.816467	365.86084	368.046204	352.254852	315.746307	349.591705
MS3_00002238.1	2.0870398826503656	0.002434634385920764	19.04908	23.664959	21.513723	23.083464	17.341249	23.16716
MS3_00002241.1	2.3021462098351217	0.0027488066126566046	9.73194	11.485399	15.981798	12.586424	8.820628	13.876777
MS3_00002254.1	2.585024608629185	0.01639362419928229	8.549986	13.539453	10.183542	14.552891	11.230494	12.711597
MS3_00002258.1	3.1583713161334224	0.004532927072056711	5.100244	10.564068	11.741761	13.772031	5.749115	9.062648
MS3_00002272.1	4.01022526082284	0.01078427964604133	174.103882	235.01384	206.22316	153.404877	196.976425	201.932434
MS3_00002273.2	15.229470129122923	0.0015047901963998408	72.187263	88.696754	90.8339	106.791809	76.801003	91.308456
MS3_00002274.1	42.91713982716431	2.9072901245438565e-4	183.071518	144.818161	244.703995	248.960739	164.727066	227.222809
MS3_00010235.1	2.0253134656192695	0.008219583031856798	73.791428	78.004631	99.473732	87.494286	91.28006	106.606766
MS3_00002278.1	2.3225546297572244	0.04581699968552687	89.120857	95.558556	99.020042	118.136391	120.015221	144.98024
MS3_00002284.1	4.051185579340466	0.001146819200954436	26.278454	40.719425	42.184719	36.229809	34.389347	45.99921
MS3_00002288.1	2.0696580869898624	0.0027815996526667844	157.565903	168.933395	174.35524	176.257523	148.081329	189.703339
MS3_00002293.1	2.5376134248985056	0.0030818069754136846	29.272608	40.121258	38.021324	37.067917	33.39983	32.005604
MS3_00002297.2	4.051767567045505	0.022103145279647657	35.289043	26.900858	44.234749	33.544617	33.315681	43.665173
MS3_00002298.2	2.170804445178945	0.005344023484689704	54.943424	92.795456	73.248329	82.35022	64.004112	107.049393
MS3_00002300.1	2.2165764550149025	0.009178799009748415	2.674969	4.012078	4.455291	3.925028	1.539658	4.778503
MS3_00002301.1	4.431452964273461	0.006199701599845967	41.282143	50.146797	44.805828	53.417793	49.821884	51.544006
MS3_00002317.1	7.45224823672905	1.3433048261102942e-4	15.661153	24.118404	21.191111	33.155643	13.398817	13.09677
MS3_00010239.1	2.718691992472361	0.007556701743841928	7.539496	10.869873	5.451828	11.813472	8.660719	9.206965
MS3_00010240.1	2.7654417455367692	0.004612403714209787	21.454424	30.344372	36.218784	36.504299	22.698072	28.852581
MS3_00002328.1	2.2285956204030533	0.00650122729019385	17.369125	14.835623	26.743212	22.146988	14.772771	18.670788
MS3_00010241.2	9.37957575335075	0.006316450336922049	7.479139	7.77241	6.002128	113.515968	26.745209	20.412441
MS3_00002334.1	2.6651697960912544	0.0039498464787313765	16.737816	21.454596	22.17255	21.173733	15.883523	18.951782
MS3_00002344.1	2.518119358421765	0.002035388335302336	5.652397	9.98148	6.446662	3.859496	4.912733	7.773692
MS3_00002354.1	2.928339485297319	0.010187877940228367	18.913527	22.535316	26.002844	20.307142	26.321302	27.210075
MS3_00002358.2	4.707202781897564	0.033500903584207466	6.361851	15.695115	15.000619	11.649158	28.418858	7.889127
MS3_00002360.3	8.314616988887156	0.011318407121232787	111.00325	118.8806	122.493256	103.618645	113.439545	107.56163
MS3_00002364.1	3.762330725009539	0.037090244356273054	145.962952	147.79483	201.754547	250.78183	192.228745	221.209564
MS3_00002365.1	2.91744316283929	0.013399490758010151	5.971639	9.699809	3.753717	10.929494	3.434773	3.934859
MS3_00002365.2	2.6231982266092038	0.04995372255547056	6.795285	6.212914	9.518113	5.439251	11.315794	13.556596
MS3_00002369.1	3.456913965370783	0.012927664937301851	6.75828	9.73907	18.17614	6.285156	9.08466	8.468712
MS3_00002372.2	2.3991011518777676	0.0012102289589866477	6.912982	7.80956	8.591087	8.757197	5.868333	7.589592
MS3_00002373.1	4.329750511110407	0.004868989964733729	14.787152	29.561075	28.937119	22.164021	21.764774	33.079422
MS3_00002380.1	2.975094849281459	0.0046751644505689215	21.359623	33.649437	36.926338	36.059006	23.572401	33.752136
MS3_00002384.1	4.362019717895899	6.46490141254607e-4	46.392345	52.431831	50.885361	60.390007	53.097416	61.297897
MS3_00002385.1	3.0830586181686734	0.005967596107681127	5.095767	7.176053	7.903778	7.533009	8.080431	9.403112
MS3_00002395.1	6.656456456413954	0.0021710124456760824	116.239449	122.279556	133.68132	77.593674	120.931908	103.983086
MS3_00002396.1	3.4542455927024522	0.0024244745161457067	5.297103	10.061234	7.941657	8.360426	7.338194	6.479882
MS3_00002401.1	10.820078677652615	9.169220417486322e-4	4245.10791	4606.577637	4526.630859	4703.663574	4173.764648	4397.368652
MS3_00002404.1	2.8506567912684204	0.0012858501316191258	233.489105	280.357513	258.892334	332.773987	246.294739	269.329987
MS3_00002408.2	2.3051376275273863	0.0062504820872116415	52.25687	72.257278	86.824539	90.18644	86.16832	102.382736
MS3_00002409.1	5.036277144386662	0.004357540210388162	108.92485	150.708511	135.226959	132.961319	116.531578	144.487274
MS3_00002410.1	8.193899833007805	7.951116992055892e-4	390.217682	400.687805	437.661407	603.188599	390.121582	522.450256
MS3_00002410.2	7.65819388054385	0.004056738571406032	12.465539	13.661271	50.248241	25.246822	38.788422	49.143032
MS3_00002411.1	5.547602096356039	0.0033584062207515277	672.960388	569.730896	837.189636	734.256165	716.781982	1104.096802
MS3_00002412.1	5.6045853987473775	0.0021235005339794452	494.812714	518.360535	521.855347	414.049896	482.344238	740.188843
MS3_00002411.2	7.297669519104179	0.001258289084310684	345.143158	682.628784	343.653595	364.421295	320.265076	406.034637
MS3_00002415.2	6.600872777100978	0.0012301216720607597	710.905884	757.77478	792.400513	582.193298	730.84021	979.071716
MS3_00002415.1	5.060465946916061	0.002058693289566522	219.213531	237.767578	229.311371	208.057648	236.379715	359.179138
MS3_00002416.1	16.404930028656626	0.0021608018917483557	90.843712	106.910065	98.823746	125.423943	82.652893	113.683601
MS3_00002417.1	9.889370303459717	0.0021028940584044854	722.238953	822.725891	835.024475	692.145325	495.79715	844.081299
MS3_00002417.6	10.242398835500447	0.01178855415267711	7.05573	9.995893	10.376755	68.351349	165.311569	53.25898
MS3_00002418.1	9.076407458666232	0.004252910907102203	169.849716	296.426727	231.235153	261.060059	189.9048	277.165924
MS3_00002419.1	9.930741207563106	9.908965955782085e-4	300.24823	390.995667	378.02066	363.244995	307.94342	365.152802
MS3_00002420.1	7.212731626184781	0.002352223494507056	360.988251	400.983185	303.739319	400.598022	321.675262	507.394775
MS3_00002422.1	2.5825098059949956	0.0026914048052485685	37.691849	40.795261000000004	44.996998	31.341656	34.725285	37.960316
MS3_00002430.1	3.1879207793072943	0.0015016568552035075	2755.007324	2967.061523	2823.203125	2618.801758	2567.93042	2640.893066
MS3_00002434.1	3.1328968130091117	0.026447504858777626	12.569959	17.794592	21.210835	40.41185	14.037627	22.757854
MS3_00000970.1	2.0993937284295003	0.02968513682427894	7.83071	5.367022	10.977289	7.356678	11.410408	5.711893
MS3_00002447.1	2.299195939369623	0.01179229182765834	0.396093	5.731773	5.487236	2.583059	5.07694	2.297593
MS3_00002449.1	2.270147626855423	0.0106484770721797	0.370537	6.066354	4.162103	2.83012	4.952912	2.256793
MS3_00002453.1	2.849706074682584	8.351100893744614e-4	8.293823	10.46978	13.047043	8.33104	13.806585	13.527982
MS3_00002463.1	3.0987971374009917	0.04052640615199114	8.829549	10.607895	8.013599	10.6279	8.040889	11.217204
MS3_00002479.2	2.1105759347391735	0.0011607859979788722	49.065052	62.269989	47.583111	52.981876	50.976124	50.926914
MS3_00002488.1	7.512333397797182	0.0011607859979788722	46.637444	55.792484	71.220024	55.802555	38.015205	49.093208
MS3_00002489.1	6.4746385068108125	0.009829277979139996	146.31958	143.287521	205.930496	175.722885	141.094116	124.120796
MS3_00002490.1	4.225304810062899	0.0123524203826882	56.57193	66.316238	49.43364	35.067162	54.308502	63.744698
MS3_00002490.2	6.640277367193995	0.003777766546379681	171.823624	195.36409	217.11441	162.888382	151.016174	196.588257
MS3_00002495.1	2.8856206303548086	0.02305984937576553	6.608005	23.478893	12.454641	13.347363	8.392852	7.01969
MS3_00010256.1	2.230529655883292	0.0033735616111555604	101.744179	145.173279	122.975464	114.006851	103.099861	121.213753
MS3_00002529.1	4.552883090339337	9.540573354840294e-4	145.969467	149.065903	156.56604	155.154556	161.507706	155.328659
MS3_00010269.2	2.9654045339185138	0.013775780086447455	6.297453	3.316447	3.173299	2.618801	4.964945	3.572055
MS3_00010269.3	9.797529007964092	0.01178855415267711	34.949196	47.9711	45.095139	11.739384	28.252716	6.122177
MS3_00010269.6	22.07936121000729	0.0033735616111555604	68.200439	49.244724	48.970516	57.277748	59.913254	63.58313
MS3_00002541.1	2.445453634701508	0.028289706446379934	31.296581	35.059849	42.87001	35.845211	50.975204	45.158802
MS3_00002545.1	7.512109677398137	0.0016768715841848764	550.417725	715.592773	675.768005	437.205658	555.710571	562.099548
MS3_00010271.1	4.517607596428313	0.003773229618677909	55.835449	72.243576	59.660904	48.54594	64.91436	70.01577
MS3_00002560.1	4.2042712317400435	2.886800153321738e-4	11.715548	13.737793	20.742867	9.996461	9.177068	18.962912
MS3_00002568.1	6.567257526455077	4.0335944666021744e-4	133.865936	136.981323	174.978928	192.846588	134.971741	144.62117
MS3_00002574.1	2.7426604059503163	0.0011221271570717004	6.554252	4.966033	7.990763	2.814361	8.175703	6.425021
MS3_00002591.1	2.3552436906121166	0.01648479025622648	3.616682	3.456246	5.385669	6.710658	3.854368	5.31397
MS3_00010276.1	8.663180115741909	0.0017451736464515271	52.179516	43.513996	59.732483	48.315914	60.42804	50.346523
MS3_00002628.3	12.980053158792815	0.03647632397266962	63.319954	11.973557	76.853439	45.52486	79.89209	59.183002
MS3_00002629.1	2.6425179259386296	0.001572248428571467	289.842407	319.498871	355.808807	317.587616	296.99884	332.875427
MS3_00002631.2	3.3539922824851214	0.028978819064426797	6.169331	7.846957	11.753504	0	11.726201	1.363757
MS3_00010281.1	2.695220435671932	2.9582160044085165e-4	33.975468	37.62257	32.320332	36.208336	27.481802	37.000904
MS3_00002641.1	2.305891969119712	1.289718810041538e-4	115.760353	119.014359	119.455009	122.245583	117.227936	138.005951
MS3_00002647.1	3.0637577521532044	0.0023779986741193746	26.527176	26.201338	32.059196	52.809662	22.563246	33.544048
MS3_00010284.1	4.301674248133245	7.021327919335934e-4	20.639185	30.77392	27.019661	35.678131	29.592802	32.808071
MS3_00002656.2	6.71033504447463	0.004562895761420297	22.281986	16.883522	23.850401	28.105682	22.628479	27.567692
MS3_00002662.1	5.5421418933445095	0.0027819227667330243	29.516285	50.126858	44.521229	37.583126	40.348068	59.325001
MS3_00002666.1	2.756202936690183	0.006934754218599402	28.138067	33.822563	42.095551	43.163876	31.624651	33.789471
MS3_00002675.1	2.7132690537900643	0.0024014282673629358	73.855698	93.557449	95.665649	95.274704	73.91024	106.071594
MS3_00002681.1	3.2137459750873614	7.637939135242441e-4	195.038788	210.400925	238.078293	223.94194	218.315216	194.854065
MS3_00002683.2	3.296997256263717	0.02078014257807658	56.517563	59.07122	57.344254	53.928997	50.038517	58.58651
MS3_00002685.1	4.309996678910591	6.710348279180944e-4	8.167927	10.058942	10.031817	9.833636	9.661537	7.349689
MS3_00010291.1	3.1591915458975484	0.0022036278654913913	17.977755	22.088713	33.34201	21.447958	25.301111	19.236021
MS3_00002693.1	3.615318300991292	0.0013002150612356814	14.574383	18.65678	19.292927	29.964024	18.364376	28.742634
MS3_00001065.1	2.0489268210744553	0.001444187706079725	2.949758	5.186584	4.549135	4.214449	2.459928	2.929388
MS3_00002697.1	2.797802086757071	8.343251478056102e-5	46.95364	58.70409	66.416443	55.396404	59.537323	45.933765
MS3_00010296.1	4.343233902574366	2.757470798092098e-4	739.997253	715.306091	704.624634	722.442383	628.480164	649.72821
MS3_00002714.2	2.14180707209894	0.03670882839770087	137.916565	83.525986	58.941177	147.549026	77.113358	82.301254
MS3_00002719.1	6.095930586169939	0.002141841577781314	141.472183	133.720566	104.112602	147.236588	113.284485	125.598648
MS3_00002726.2	17.744448478510968	0.004022910644507855	81.24604	86.467529	79.856056	78.029739	74.333763	83.438728
MS3_00002727.1	2.25811685799597	1.6049135914337448e-4	53.35667	49.596195	55.832508	57.531231	58.723621	59.756325
MS3_00002728.1	6.942072334949012	1.535721038492913e-4	14.296312	19.740002	22.459482	10.704964	19.04715	16.021797
MS3_00002735.1	2.4808250176476667	6.031247902471067e-5	8.8322870000000009	12.919629	12.38646	10.102728	10.48001	9.219445
MS3_00002735.2	4.5443202904989395	0.03197552450777249	20.547438	17.064892	2.576925	11.242685	1.512329	21.525507
MS3_00002735.3	10.401567566650662	0.0039003664026150795	313.72699	396.137543	272.250763	280.919525	282.697601	374.178284
MS3_00002736.1	2.144855339508486	0.005862188221921188	3.352431	3.558634	4.719084	3.440735	4.138304	3.843323
MS3_00002738.1	2.038122592594725	0.0029699015989500983	3.480518	3.763048	2.192249	1.045681	2.028832	0.993306
MS3_00002738.3	2.1629464383845565	0.01741116984592444	2.274529	2.355529	3.3225189999999998	0.965604	3.936511	7.005866
MS3_00002738.2	5.289698490722379	0.004225900357500534	11.795666	16.262136	20.17341	10.646649	10.076996	1.548718
MS3_00002741.1	2.8440214628625213	6.69038489187251e-4	170.49086	173.391495	175.295181	162.107239	155.896301	178.252121
MS3_00010298.2	3.4016024856022464	1.2105439151772074e-5	34.184242	34.516735	41.656883	39.049305	33.564228	33.572281
MS3_00002751.3	5.699145817503973	0.008219583031856798	70.982231	44.061783	84.849472	35.51815	59.345291	41.63208
MS3_00002751.5	6.911951230751577	0.003854715832863874	38.680904	33.073349	29.987383	27.775621	32.439949	45.253574
MS3_00002755.1	2.33718991680013	0.034964233930941335	28.193701	25.996744	30.957338	22.675875	47.454922	34.359074
MS3_00002756.1	2.8246695844037224	0.002059776703098816	47.689365	54.20929	49.865738	49.962803	47.021492	66.314926
MS3_00002761.1	2.761352021608915	9.240492443093884e-5	46.777447	44.374962	45.342506	48.062485	46.577946	46.487732
MS3_00002763.1	3.1679981472421206	0.01920784117397421	12.975689	15.442161	22.783199	13.890844	13.54506	18.787958
MS3_00002766.1	9.83081828247363	0.007431230599635763	24.817818	36.339737	39.598808	35.468929	25.276766	36.941917
MS3_00002768.2	3.3744760218304295	0.002970277150352931	17.776272	29.560297	38.08242	30.107803	19.973837	28.157606
MS3_00002769.2	2.044255925297472	0.01972325350580331	27.152142	28.959988	15.278529	18.493532	14.644823	17.497051
MS3_00002771.2	2.3417736198151355	0.003989092808598553	5.75446	5.364089	6.169184	7.911102	3.391237	4.762918
MS3_00002774.1	2.061090619471718	0.0021029943141078217	27.714323	33.795822	34.215477	31.125113	31.128229	34.995308
MS3_00002777.1	2.363719172789395	6.474770593242636e-4	106.17807	120.419342	122.64209	115.850021	114.270317	129.289185
MS3_00002782.1	20.77306136943439	3.05728874865712e-5	42.539986	26.461378	69.425064	75.593651	41.401051	32.12944
MS3_00002789.1	3.0853400807179248	0.0027819227667330243	23.895588	44.176991	27.790585	30.647739	33.154408	24.375998
MS3_00002792.1	2.7358756024356663	3.1571384044562875e-4	13.765399	16.274221	15.071448	20.295788	15.533871	17.220598
MS3_00002793.1	11.839386243598335	8.889894161445916e-4	837.400757	909.732117	930.17804	847.149231	866.789001	860.360779
MS3_00002795.1	6.308703931483022	0.009717995242940472	15.657045	23.799114	26.296774	118.416656	34.232399	37.225685
MS3_00002796.4	5.6674080917511045	0.026931955071356022	49.814476	7.910879	54.146843	48.51799	6.308919	52.763832
MS3_00002802.5	22.25995233616075	6.835968034698817e-4	112.100449	226.760468	129.107941	121.371193	86.179863	87.902679
MS3_00002802.6	18.436570192994214	0.0019398428193203652	170.791229	147.888382	231.790756	46.837795	61.659969	77.826912
MS3_00002802.3	4.104139073419908	0.048317462931885706	70.780891	55.505592	64.898026	53.949444	42.034195	47.869484
MS3_00010302.3	34.18400588508845	0.0034112392331859254	201.66571	272.704803	289.101257	282.787872	284.786438	282.977966
MS3_00002805.1	2.1140107946788547	1.6358369893639912e-4	82.191124	95.61042	89.094429	80.733269	69.661339	79.086372
MS3_00002806.1	2.099856409159402	1.0620236642571832e-4	239.231537	285.959595	251.916229	230.935883	214.618179	241.040161
MS3_00002809.1	2.275736402457941	5.366894461252455e-5	602.560059	588.616333	576.645081	765.704041	589.749451	602.363586
MS3_00002809.2	2.2179940273054757	0.015321531642915696	9.760161	12.676375	4.627919	7.03861	6.319257	8.067028
MS3_00002811.1	3.577578096675628	0.003135670256088532	6.987945	5.114133	11.97749	3.537572	7.090619	4.57362
MS3_00010303.1	2.5291479697015795	0.006763584002979655	229.805328	288.729279	272.19415299999997	245.893799	206.755814	265.906189
MS3_00002814.2	3.420642981859848	4.634015079474812e-4	51.807873	72.989967	64.790573	61.541367	45.846241	52.071953
MS3_00002816.3	2.3412982386419494	0.009125654456435395	238.781448	329.710815	406.482147	134.962341	272.803467	315.411102
MS3_00002819.1	4.195315241415421	0.04627692492996855	26.032843	4.986082	9.347996	37.811779	31.199472	1.835231
MS3_00002819.2	9.634465457883735	0.0012466347634988216	325.567719	306.707581	375.405029	347.243896	341.82782	383.063965
MS3_00002823.1	3.106975040735918	4.2019462414879226e-4	143.042343	167.425278	164.193268	147.420624	162.630173	176.325287
MS3_00002825.2	2.7318014783691793	4.627420568929004e-4	493.303436	428.464478	452.309387	499.043732	546.52948	463.123627
MS3_00002826.3	5.987310424270821	0.019501135100262364	91.754379	64.484276	72.183014	104.747032	96.937454	99.802505
MS3_00002826.2	7.388659158591536	0.02093280092574792	79.890137	107.571999	60.77058	82.526611	48.63242	50.186779
MS3_00002826.4	2.5155347329075832	0.03778213026801593	10.129587	17.369976	11.773299	13.071549	25.24435	9.298632
MS3_00002826.5	3.301340875753153	0.048453807450429584	43.62167	61.72995	63.892509	34.215187	48.637424	60.948792
MS3_00001084.1	2.3365738604618995	1.535721038492913e-4	7.011775	9.591204	12.627026	8.876302	9.810857	11.983849
MS3_00002828.2	4.513659940935194	8.61971501009696e-4	75.873894	85.387482	84.772827	82.613297	67.757057	75.814583
MS3_00002829.1	2.7806540235229855	1.8877653177378414e-4	151.578445	173.887848	168.137146	186.45842	149.68074	183.530396
MS3_00002830.1	4.01793506733762	0.007707041130875879	62.744389	54.961559	44.767448	37.972595	64.06636	38.530079
MS3_00002830.2	2.4937707451816733	0.014777734792806191	5.824835	2.046849	8.855158	2.574188	2.377257	10.181767
MS3_00002833.1	3.421975721761996	6.840474836043701e-4	12.046776	17.678617	18.77108	22.525257	19.507544	16.286037
MS3_00002837.2	3.3287142188108096	0.0017252651713872606	47.456299	53.81155	51.537464	46.967361	47.998512	52.256325
MS3_00002838.2	10.206879847730473	0.004335825382840797	28.300131	28.178432	43.295135	51.955437	33.080593	47.536545
MS3_00002839.3	6.4453223570208555	0.037685218936297164	45.622337	0	0	21.775038	25.326057	5.917274
MS3_00002842.1	5.619179173095166	0.0023321291434342307	12.385739	11.512704	4.893826	18.452681	9.436762	12.283079
MS3_00010304.1	8.258340508326146	0.005375234480691248	28.555485	48.676678	49.695911	38.432026	18.12472	45.019077
MS3_00010306.1	5.997739790322605	0.0036734692827897837	24.585188	28.846973	40.968147	39.99509	48.634388	41.182789
MS3_00010305.1	6.284719459688132	7.189728226437747e-5	60.013313	66.389534	95.07177	78.553711	72.061104	74.290848
MS3_00010307.1	4.7576478819869426	3.837835989764653e-5	133.734741	139.328461	138.017792	129.915924	115.219223	131.1577
MS3_00002848.1	2.0306865081588428	4.89088859910268e-4	159.460953	164.435806	171.40744	134.346695	169.603104	154.180008
MS3_00002850.1	4.678428510775919	0.004225900357500534	8.54656	12.796942	10.814445	13.574402	21.889595	12.51041
MS3_00002853.1	2.002582141747307	0.022873648312928537	47.233418	67.377312	69.381248	63.306583	58.236328	58.064281
MS3_00002857.1	2.61586277054326	4.634015079474812e-4	53.828251	50.335693	49.986992	64.724983	52.357632	50.513065
MS3_00002862.1	2.653177133933701	4.4553656805018575e-06	152.712662	163.899902	178.960892	165.146194	148.094009	164.351822
MS3_00002863.1	2.0514055001974216	0.0021018965943374627	85.532066	82.027542	92.062477	100.535301	108.242088	108.184052
MS3_00002868.2	2.707307820540186	0.01786453559230885	10.225442	6.039542	9.844118	11.414053	10.48739	10.955386
MS3_00002874.1	3.0376981677103987	7.429666411667705e-4	463.977386	411.097412	460.896515	431.551422	487.891449	532.465576
MS3_00002874.2	7.710862685769123	1.1652790899625411e-4	32.138813	58.544968	43.317093	42.107895	44.023922	40.016785
MS3_00001094.1	2.479845416920636	2.584629593904708e-5	8.913507	9.117614	10.931911	9.222294	11.207065	8.435764
MS3_00002875.2	3.2272082327640694	0.021817807640190912	7.480937	10.615246	16.493166	17.5179	3.681133	10.754943
MS3_00002878.1	3.4077175385881655	1.535721038492913e-4	75.158722	92.459961	93.944267	88.235123	77.846527	85.052666
MS3_00002878.2	3.6013444270434833	0.0037728028407535085	49.21492	49.187897	54.604923	63.494064	50.238907	58.64077
MS3_00002881.1	10.984718996833033	0.0028157762207729254	48.074081	61.263412	62.707466	45.06179	62.842281	61.724983
MS3_00002882.2	5.243620353210286	0.01219739317099123	96.703949	104.757088	94.468224	90.429512	92.937683	91.858864
MS3_00002883.1	3.3003909204187756	0.0011254691008178	21.355742	24.499981	24.937313	28.959942	18.434134	17.994623
MS3_00010312.3	2.5021313290694476	0.0030005543329032053	640.273193	735.401733	776.804443	828.26886	665.239746	807.657104
MS3_00010312.4	9.040051451889592	0.0016663451286728205	20.485638	25.246025	21.454458	17.849234	20.69916	17.771856
MS3_00002886.2	2.3474190655612337	2.1290901855270208e-4	8.854783	13.339734	14.077143	16.318041	9.25027	12.165914
MS3_00002888.1	15.809327461855037	5.994370930953542e-4	121.168045	121.343437	155.277451	166.815033	124.841904	160.56488
MS3_00002889.1	2.6754177431551325	3.497825452165844e-5	403.068817	415.734161	440.814545	398.730682	462.672974	446.038666
MS3_00002893.1	4.3102387986604755	5.709388064872763e-4	136.710388	223.593567	225.230621	194.440765	167.182938	175.656067
MS3_00002893.2	3.750789902397481	8.378640502280004e-4	48.479362	57.008175	66.007309	63.117481	52.201435	58.531242
MS3_00002894.1	2.3974909406563314	0.033200622686087665	8.131133	7.325328	6.381951	5.859942	8.787267	7.563423
MS3_00001097.1	2.584998960443295	0.0017296447242283327	2.266371	4.006157	6.140085	5.029451	1.848817	5.600443
MS3_00010313.1	2.5612119075091426	0.012802890758568306	67.322021	57.344627	63.647408	75.098831	52.952148	55.642467
MS3_00010315.1	2.392562576264617	3.139288864108028e-5	43.620396	64.786575	61.895779	59.005878	45.210983	60
MS3_00002903.1	4.078508066581152	8.60975192761293e-4	141.92804	171.118881	159.938354	162.287796	141.778229	170.22789
MS3_00002906.1	3.607764468997863	0.020460558252051477	60.291645	81.477684	74.96331	81.283783	62.16518	72.744049
MS3_00002909.2	3.8138778018592356	2.532737623352906e-4	26.08835	28.961754	30.359922	25.019472	21.382116	22.095512
MS3_00002912.1	2.7435145064149244	3.6001153013562966e-4	34.151699	27.431061	36.316555	35.503151	30.829185	31.033867
MS3_00002913.1	3.150783287671493	1.1617802204271178e-5	459.708771	467.034149	460.017029	405.036926	400.23172	395.605225
MS3_00002916.2	7.2189055716516695	7.248300378152924e-4	26.510174	8.438797	12.074566	12.349024	18.615601	3.644458
MS3_00002916.3	2.3656726386981797	0.0056038001160398174	8.154221	6.731031	6.395066	9.923094	5.180899	7.316088
MS3_00002918.1	2.3417484892447735	0.009856577218098975	9.216079	10.506356	11.039185	14.762286	10.952988	12.568826
MS3_00002922.3	3.592105536633626	5.524046354057497e-4	105.157959	93.073219	97.743546	84.773643	104.933022	113.756065
MS3_00002923.1	6.3196655533241515	0.037870274132797754	70.151482	79.235283	75.58255	97.454918	51.299686	69.359047
MS3_00002923.2	4.319679062513542	0.018984506400118298	34.447796	43.629242	61.320194	41.475525	61.742863	64.615349
MS3_00002934.2	9.785227971884568	0.0035847829989474347	33.473743	35.27737	45.704464	38.295818	36.596031	44.181313
MS3_00002936.1	2.069745701913162	6.538899566709735e-4	34.701813	47.047665	39.110886	35.435699	38.566406	51.391888
MS3_00002937.3	5.533728264378899	0.038459482590239194	28.453335	33.147625	11.526934	32.968754	7.538701	0
MS3_00002938.2	2.5895176679609526	1.535721038492913e-4	145.977661	181.221588	143.743332	132.217346	131.239471	131.097534
MS3_00002942.1	5.3239050691012775	4.208945270993888e-4	86.946365	78.599396	85.586906	78.369339	87.288467	105.182365
MS3_00002942.2	3.6838544379684617	0.009245110667712301	4.705848	15.389066	19.801411	16.749462	4.016946	8.946147
MS3_00002945.2	11.3111215789594	0.004443012120629214	40.666138	40.082912	39.587681	39.948505	32.911152	43.854935
MS3_00002947.2	2.759185717490813	0.009254304907813305	2.82852	2.77419	2.851063	3.256327	3.129834	9.113783
MS3_00002948.1	3.5627315454465687	0.00506387835580519	18.573662	27.321325	14.102182	27.125275	25.668896	34.868916
MS3_00010320.1	2.8168252236670357	5.027077430931533e-5	520.90856900000006	516.071045	542.22345	482.362579	477.026031	498.584351
MS3_00002955.1	2.703943411371383	7.764955583838179e-5	95.5597	106.495377	79.65667	83.517593	93.775887	81.300987
MS3_00010321.1	4.06119899765218	0.002373874894184479	12.964894	21.903788	15.026287	24.91614	14.361022	23.280773
MS3_00002958.2	8.968477810334424	0.0028287012827876478	87.935944	112.130394	94.325027	116.889923	85.611183	100.023849
MS3_00010322.1	2.2666238248415933	1.1694854715313777e-5	525.147461	579.482117	556.451843	520.362732	544.490173	574.595032
MS3_00002960.2	2.6792070107093218	6.416699267562884e-4	11.65316	12.911166	8.370045	16.562635	13.966334	15.762046
MS3_00002961.1	3.813144420613175	8.238693864119932e-4	11.639489	16.130436	19.634434	9.379645	11.837741	13.742677
MS3_00002962.1	2.5034975393082486	8.874560052226801e-5	319.90567	363.012146	342.731079	317.360779	262.421021	300.692108
MS3_00002962.2	4.7353265852764475	2.316104664078784e-4	14.533106	6.891602	14.104369	12.841866	5.539941	9.882638
MS3_00001104.1	4.052328295162969	5.777261751136935e-4	37.740036	39.213303	50.219028	23.801193	40.119423	32.768387
MS3_00002963.1	2.21700802568208	0.0017250595509573827	15.951934	18.848066	20.201988	21.583864	17.073164	18.227425
MS3_00002964.2	2.685196576640365	0.04899146257123678	22.408598	23.078068	24.082367	17.539471	11.939434	4.964968
MS3_00002968.2	5.223146199128639	0.042366122969649506	81.453018	88.740067	114.462952	98.310295	48.840729	46.701672
MS3_00002969.1	3.503332407287038	0.022710795586864636	12.8831	24.938677	12.489124	21.504776	22.39654	26.830261
MS3_00002970.3	4.120073823789715	3.05728874865712e-5	775.004456	826.198303	698.344849	752.970215	790.576172	789.020752
MS3_00002972.1	4.371353178277666	7.192651287140104e-4	132.508499	169.534241	144.177109	157.887527	115.679047	176.38180500000001
MS3_00002972.2	2.6510389755401733	0.0499228690728836	2.666171	12.080361	10.522521	15.657253	16.611681	3.394954
MS3_00002974.2	3.8048762066469317	0.01881896790008651	9.265342	7.683638	19.461946	8.039911	28.957561	9.774446
MS3_00002975.2	2.757715418821382	9.269604794260351e-5	19.359585	20.85956	27.058882	25.919044	16.898956	21.517193
MS3_00002977.1	2.09883103320041	0.006503052067146864	4.465762	0.761565	1.913256	3.258957	2.913096	2.771277
MS3_00002978.2	2.7209409157424522	0.02065652505926272	10.963024	15.334272	17.470016	18.14023	6.674643	17.629816
MS3_00002981.1	2.4017326113505253	0.0027735829127593283	41.561199	44.547436	38.392147	36.998905	31.696518	27.906927
MS3_00002986.3	2.04542173891794	0.010436125350695108	9.507718	8.064744	13.744693	11.215337	9.583379	17.24651
MS3_00002988.1	2.390730722961261	0.002598579621103366	16.738827	22.710665	22.018675000000002	21.122017	16.661612	25.464846
MS3_00002993.1	2.4605489710509816	4.368437534281053e-4	30.201077	17.306932	23.978571	22.969759	20.199354	28.506443
MS3_00002994.1	2.6018863349682038	6.402074700767731e-4	98.319603	118.505257	126.187218	109.956863	116.75827	125.267792
MS3_00003002.3	4.338120846647558	0.030519123771888097	13.879354	38.183765	35.519642	15.771755	30.0315	17.372124
MS3_00003005.2	4.457258564880953	0.0015632543485884557	17.112173	18.823053	31.199596	34.676163	19.711956	28.161222
MS3_00003007.1	2.834206696109303	0.0031444008454392515	39.253849	44.134659	48.532391	36.284325	46.54491	66.838394
MS3_00003007.2	2.7222785610294884	0.020872356202447317	109.095978	110.262672	109.646271	90.132156	173.798874	142.369339
MS3_00003016.2	2.821085176100025	0.020152706352194148	13.602653	24.345774	22.476282	24.183855	19.592278	17.945099
MS3_00003017.1	2.174472598712139	5.799328769909068e-4	12.121934	13.637832	12.461778	16.556192	9.974244	14.47608
MS3_00003019.1	2.0546251471919748	7.137100693940882e-4	1.731441	3.272072	3.42865	2.586504	2.11337	2.760561
MS3_00003020.2	2.086002615239955	0.002485538035634131	2.466147	4.015927	3.936343	3.695013	2.058202	3.45797
MS3_00003020.1	3.462667367754443	1.9940034123921522e-5	3.625031	5.747447	6.633033	4.974059	4.808527	7.858449
MS3_00003022.1	2.639842167472075	1.893650725829287e-4	199.501831	226.261887	250.629745	200.643417	223.730606	240.249603
MS3_00003023.1	2.282750242891019	2.4380476675950523e-4	102.620262	119.093117	107.726616	93.86776	86.617065	90.04351
MS3_00003026.1	2.1014541927059556	0.0031376217503072787	16.512053	17.084391	21.841187	16.435356	14.202347	14.183429
MS3_00003031.2	2.0768321882007292	0.009164888311788192	23.389248	31.574461	23.640661	27.502169	22.471466	22.942749
MS3_00003033.1	2.2891193167079398	8.874560052226801e-5	3.000828	3.708653	4.475857	3.407381	4.640193	3.74447
MS3_00003034.2	2.851281366351114	4.7889439032519705e-5	136.122192	151.576324	147.303467	127.271751	146.355057	157.955551
MS3_00003036.2	3.9415712645787204	0.0012263494129192932	31.573633	42.861362	33.144722	28.395176	31.889439	37.966412
MS3_00003037.3	5.9202736217252925	0.0022058365334839776	40.093391	42.155575	56.364159	43.105114	41.019478	46.246319
MS3_00003040.1	2.973612375921764	0.0338146939792854	25.319395	23.403278	27.482082	31.268572	30.006609	28.332785
MS3_00003044.1	3.9846653170937896	0.04895955759505036	14.777985	0	16.421127	12.806432	8.272897	0
MS3_00003046.1	2.35441010327698	0.012813515358808873	7.747936	9.510163	9.598809	7.613071	8.605601	11.816669
MS3_00003047.1	2.0631738587497988	4.2019462414879226e-4	6.123903	11.948647	11.229495	11.938826	9.165957	9.96737
MS3_00003049.1	2.662183296820945	1.9492306634968003e-5	89.890022	90.801048	101.339439	98.287781	95.307899	99.564949
MS3_00003050.2	4.829680750698787	0.020895755464948772	18.654333	17.295864	26.378529	17.852608	22.281233	15.138728
MS3_00003051.1	2.0806839230698126	1.4633773109286332e-4	2.831907	2.525209	1.690085	2.04652	2.508862	2.12703
MS3_00003052.1	3.0326453960695385	0.001372452590964988	12.625482	11.682014	15.436178	14.070596	11.884562	11.634882
MS3_00003053.1	2.6507416335836376	3.94556901994747e-7	104.560692	106.873238	109.618279	108.672554	91.486298	110.551613
MS3_00010329.1	3.721576376201908	0.01365473580798478	61.128826	119.925018	64.688126	66.62085	58.661304	50.819622
MS3_00003062.1	7.456723987109503	0.001526985794453861	41.744335	52.638119	57.412914	57.71188	35.944847	47.904396
MS3_00003064.1	2.3132455646550976	1.382979191461525e-5	35.704166	38.579018	37.034466	36.157417	39.396523	38.076412
MS3_00003066.1	3.7431686959132704	0.002283809568574287	8.090734	8.041737	11.830146	11.750721	9.384254	11.331076
MS3_00003068.1	4.566403286566365	0.01648479025622648	11.488611	14.329281	20.042095	17.073559	21.413877	30.106993
MS3_00003069.1	4.242050566849175	1.1023612892003267e-4	14.397679	20.193464	16.561804	21.323568	16.296667	21.912664
MS3_00003069.3	2.3535403121499914	0.002727615162756707	0.866477	2.515902	2.802678	4.425934	3.412369	5.691743
MS3_00003070.2	3.164350169240848	0.04235703006949278	24.977282	15.443392	33.092491	20.659201	9.015715	9.764744
MS3_00003072.1	2.0537835827411115	6.441942141507847e-5	62.032051	65.443138	72.725342	66.7789	68.221069	69.915871
MS3_00003073.2	4.1276929048596145	4.4300200501249255e-4	68.642426	79.38588	86.764999	75.404091	74.048668	81.822311
MS3_00003075.1	2.42735114786559	0.0013149624207873588	28.595863	39.757565	43.864651	35.631149	23.848763	19.407625
MS3_00003081.1	18.646055063535375	0.0040288871715642915	38.458817	55.52673	59.515175	49.608757	47.956081	56.219921
MS3_00003088.1	2.2876010918531975	2.276135963968829e-5	502.253845	537.237366	524.393677	471.388824	538.334167	500.041718
MS3_00003089.2	3.549236677235473	0.036444969471689646	11.847279	4.608104	11.671099	13.317137	12.138803	8.4382
MS3_00003090.2	3.717407117458102	8.343251478056102e-5	7.850118	8.129171	9.087524	7.401736	7.540199	6.408735
MS3_00003091.1	3.3370994868626114	0.001146819200954436	4.729542	7.225271	9.855127	5.033856	8.183082	7.125642
MS3_00003099.2	2.1076369332734592	4.461915660992021e-5	19.792807	23.076014	21.795296	18.522053	20.826242	20.947176
MS3_00003103.1	10.63696134009723	0.008931290837245436	41.897629	69.044357	77.728958	74.653915	79.124428	59.960098
MS3_00003104.2	4.636097965775586	0.012330482864009744	65.471329	74.148643	88.478027	56.790348	75.382301	83.431503
MS3_00003110.2	4.543144142619146	0.015016279415835181	61.257343	56.782284	71.924278	64.006134	62.165672	65.518806
MS3_00003111.2	6.254546390162561	0.006361524930281165	2.963274	14.619788	10.794143	39.668026	21.196583	22.518694
MS3_00003113.1	4.450900541903194	0.0029974052778137398	58.163559	102.143021	54.462955	83.10556	81.931938	67.991974
MS3_00003114.5	2.064479235311345	0.020816026120761257	7.41068	1.370945	3.389986	2.695936	2.301948	3.161566
MS3_00003118.2	3.5593616112935607	1.1082111486025617e-4	36.801281	38.71471	34.376266	34.169331	45.770348	40.007961
MS3_00003119.2	2.6188981596581264	7.189728226437747e-5	90.43399	106.008514	102.340202	105.449165	91.471062	101.979485
MS3_00003123.1	2.1520124266390597	3.276295805432286e-4	61.278751	59.98307	62.309319	60.882069	60.64045	67.579872
MS3_00003129.3	8.97982345800358	0.012988924982619545	116.64431	144.847366	42.50264	135.847046	146.389969	153.529739
MS3_00003130.2	6.548584403089227	0.015485087898404505	37.710125	37.173008	47.388420000000004	32.093479	50.825054	50.217587
MS3_00003131.1	5.613809242889618	5.565324677871674e-4	21.645929	25.599758	26.444225	26.314701	22.276047	21.270998
MS3_00003133.2	2.1497296611893577	4.6911523296431747e-4	68.644638	77.879585	66.368912	68.061668	63.928436	82.580032
MS3_00003134.1	46.188686256817064	1.699749202600074e-5	234.610184	224.926239	198.182541	124.537094	226.405334	196.382553
MS3_00003135.1	9.663805357821058	2.9013836585776586e-4	55.145126	56.805267	60.177494	44.642532	50.126774	55.225628
MS3_00003135.2	30.162032252067213	1.2041003749629908e-8	63.331413	57.326672	67.787582	63.207413	61.74218	67.900497
MS3_00003136.1	2.022827076165027	0.04611052861512701	2.879834	2.981673	3.836663	5.556804	3.271377	3.623726
MS3_00010334.1	119.3660710499283	2.1163071295404734e-10	266.381775	276.154175	259.418945	244.108185	198.306137	270.548248
MS3_00003141.2	3.8502792897025326	3.6759196225860544e-4	58.866234	57.160767	51.05616	48.397224	44.902637	52.186451
MS3_00003142.1	2.5778188098931745	2.7047034337231575e-4	13.390762	17.155933	15.677043	10.806876	12.960926	11.182005
MS3_00003146.1	2.161796980795559	1.1564178217620831e-4	153.969849	169.326813	161.969864	166.270538	158.311493	157.965897
MS3_00003151.1	2.8497513119838285	2.078323854688408e-4	162.536804	170.729691	137.879501	130.052765	195.494232	146.748962
MS3_00003151.4	2.604260140001426	0.003796762530314475	26.667385	23.037872	44.735596	25.530634	26.289959	33.909416
MS3_00003161.1	2.3497170162179306	3.870289202595467e-6	229.319336	248.520203	243.548203	232.483963	237.249054	235.048935
MS3_00001121.1	2.7134149046804845	0.002268020796843645	30.104464	35.365425	34.442432	36.248096	40.731335	38.895992
MS3_00003166.1	5.902532264444976	0.03501855608027657	47.32634	29.820026	91.086426	44.608948	46.431812	37.975464
MS3_00003168.2	2.826640602219389	0.004377956879153111	40.999165	41.472828	27.282303	32.440201	33.803047	28.040598
MS3_00001123.1	2.5096887412807263	1.8151206302362944e-4	35.360813	39.249222	32.640263	38.684753	36.340771	34.401493
MS3_00003170.2	2.2030854463535734	2.7047034337231575e-4	21.735826	24.930452	26.594492	30.458246	24.538416	25.924286
MS3_00003175.2	2.4176954055145203	9.34626785885664e-6	297.544525	296.376465	302.341766	285.914001	313.083801	279.835175
MS3_00003182.1	4.550821848670957	8.465741475578996e-4	54.319832	94.134247	71.364777	59.397404	76.663681	45.566463
MS3_00003183.1	2.2670315735492896	0.0021095782482973236	26.004238	30.305822	33.144588	35.948521	28.392435	34.513729
MS3_00003183.2	2.097595073006698	7.701254470501598e-7	661.64209	675.055359	606.522644	638.594177	646.410767	699.893372
MS3_00010342.1	7.537380115702495	0.0023923988072960182	1169.559326	929.140442	1052.265503	936.190857	1210.546387	1010.06488
MS3_00003190.3	13.9962216866404	0.007823735648863657	85.525566	103.583412	92.697517	117.206062	149.263916	114.974434
MS3_00003191.2	7.8846520566550335	0.030487012533453397	24.598003	26.194817	12.623519	99.278374	32.606842	19.023344
MS3_00003192.2	3.0099135764032936	0.007366466390133166	6.1524	2.519104	7.029674	7.440307	3.181068	8.429703
MS3_00003193.1	10.06351097141551	3.2140273111460097e-4	280.074463	279.377411	297.848999	260.582794	298.231079	275.870667
MS3_00003195.2	3.9508402145405976	0.002453778609791017	37.749348	52.764336	52.101196	41.74369	44.400776	42.719643
MS3_00003198.3	3.0807452804502202	9.85158538094498e-4	69.619797	78.504196	75.429619	80.772614	66.453682	73.348724
MS3_00003199.1	2.097492518590879	4.036620039304602e-6	264.892456	256.534668	248.51622	284.935883	293.680939	248.030228
MS3_00003199.3	2.5887153089299457	0.021495232699936927	67.536125	51.429367	81.842888	91.362373	108.493309	62.256969
MS3_00003204.2	33.87336835572861	0.0020668289180080022	103.647957	133.033112	125.238167	105.310814	106.792076	127.645767
MS3_00003205.1	3.4288861214194317	0.010322006428896557	20.969778	30.40193	29.110109	43.122486	37.727806	57.707569
MS3_00003208.1	8.259100304230374	6.412085917218498e-5	14.039866	8.880924	19.30056	9.242062	24.78507	18.932388
MS3_00010344.1	9.1594602396891	6.792199317651182e-5	16.860792	17.252651	30.164865	8.680019	18.775009	22.824619
MS3_00003213.1	3.5004744434820583	0.026174616938323295	111.807213	108.536514	123.685074	72.002304	99.075203	96.211754
MS3_00003214.1	3.51705078623332	6.835968034698817e-4	44.490883	57.294983	51.158722	54.769722	44.328804	54.175564
MS3_00003220.1	5.6655613924099075	0.0026859615905902626	137.587769	177.109619	157.791962	277.016602	151.05246	218.350037
MS3_00003223.3	2.088058002900704	5.6188127760813e-4	48.541683	70.434448	52.921551	60.852276	54.97208	50.380775
MS3_00003225.2	6.15412801716445	5.433683112412631e-5	33.334839	28.674887	23.5553	25.375799	31.148926	25.508146
MS3_00003233.1	2.095258449363841	8.889894161445916e-4	196.009171	199.125702	206.557663	208.961288	213.078659	216.387085
MS3_00003243.2	4.552088188544186	0.03329787959841176	23.472605	14.415804	14.197325	18.130733	20.470818	18.79952
MS3_00003246.2	4.682086117979126	9.830184161672703e-5	28.096979	43.113537	31.892349	30.147848	25.965866	31.252024
MS3_00003249.2	2.6573239385629854	0.0027945887992263845	34.931042	27.977163	32.510612	32.553761	33.30632	29.58087
MS3_00003251.1	8.933936274485104	0.026569451726617666	62.753437	77.376465	74.150635	82.272751	59.295959	77.568161
MS3_00003254.2	2.100543607267525	0.013225671290542898	58.319271	54.769379	73.421349	93.460327	54.592751	85.628563
MS3_00003255.1	2.6008877319563686	0.004908062222402294	22.709162	27.225269	28.015081	46.868851	27.044247	39.693371
MS3_00003257.1	2.2032214919579016	7.11294573079525e-6	93.51281	108.751488	100.612923	98.668762	99.092911	96.867149
MS3_00003260.1	3.8596764294398636	1.88486920598995e-4	1727.153687	1616.655029	1656.461792	1901.448242	1945.668213	1879.13269
MS3_00003261.1	3.025273643615359	0.007210084401669495	48.58844	39.098129	25.694841	43.973137	55.688782	52.989288
MS3_00003267.1	3.1483491268592405	0.006368619988805498	33.154102	32.987858	55.915646	47.183155	34.246117	45.65477
MS3_00010350.1	22.75178983921604	0.003884738116143881	100.979202	117.011169	104.500122	87.706566	55.231319	96.974747
MS3_00010352.2	2.449130897188533	0.04289683797668213	2.223858	7.252455	4.061834	5.274244	2.831308	2.106736
MS3_00003272.1	2.6698052411521074	0.023213825934202386	91.063332	100.225349	104.479614	116.883263	123.243546	96.717911
MS3_00003278.2	2.6966691433148813	0.033398199961764435	16.097631	16.180182	19.283426	11.759731	17.786415	10.723392
MS3_00003278.5	3.7830412783318526	0.044333137990386226	10.352833	30.94886	36.589695	35.808189	6.635452	20.559097
MS3_00003280.1	2.2993888356699346	0.002197044983338634	56.303249	63.179993	73.212708	64.819298	49.00806	58.114182
MS3_00003280.2	2.1927274761815143	3.5964783813842774e-4	119.599205	127.157349	121.730141	132.325623	140.485031	132.580322
MS3_00010353.1	3.1906654416381564	0.0011029766374515255	50.479866	58.33482	49.186783	53.759441	42.918598	51.143845
MS3_00003286.4	4.868664834164818	0.030838955133088014	35.12965	40.580654	10.709416	43.043335	25.973518	45.473145
MS3_00003286.5	2.6350692916447427	0.04046559535320143	12.499016	10.226475	27.626629	6.51585	15.096227	6.929237
MS3_00003287.1	34.756479228159094	4.927388739457945e-4	209.21254	195.85051	217.166595	173.012405	180.642715	185.960876
MS3_00010355.1	10.988938635915682	3.100765868892842e-4	505.758728	462.745483	497.592651	251.215439	555.767822	468.108704
MS3_00010356.1	5.29634782819622	0.0070440496563067235	308.17923	298.418396	358.56369	437.339142	428.91507	422.390839
MS3_00003289.1	4.201230079833227	0.001691216290867425	38.380936	45.268692	55.91766	54.458622	30.794588	51.350903
MS3_00003292.2	2.299079492968486	0.017493130710451343	44.505051	92.078133	101.48111	72.66745	104.613716	110.268852
MS3_00003295.2	3.875195371309616	0.004443012120629214	9.988329	11.374246	14.296677	5.052837	3.005567	3.138511
MS3_00003297.3	2.620810623893791	2.266702342124026e-5	114.981804	113.63472	122.423019	98.471565	105.990646	124.004089
MS3_00003298.2	3.3279271631604983	0.03460858153216288	25.067715	33.018337	33.158073	24.503565	20.902834	31.101383
MS3_00003301.3	4.56535639347179	9.85158538094498e-4	15.59776	21.192938	6.539322	12.189196	13.046143	15.464905
MS3_00010358.1	2.7002915403980383	0.014926223950352292	43.347008	47.925365	94.824837	86.233284	74.115837	83.445938
MS3_00010358.2	3.121683280693255	9.269604794260351e-5	198.917175	194.008224	163.683075	173.388641	169.249374	171.153442
MS3_00003308.1	4.099694896433212	0.001996063670219727	24.555868	44.476974	40.811943	21.057438	35.318977	35.592815
MS3_00003309.1	3.3050892073374682	3.932390199277236e-5	77.69928	87.397537	85.536156	86.548035	73.401031	81.339447
MS3_00003311.1	2.3727683240904245	0.003138316460825317	25.27207	27.265921	22.72353	23.307917	28.467987	26.504805
MS3_00003312.2	18.45048612921256	0.0010036071998419732	51.234467	55.544037	21.080029	51.860588	45.274925	44.182442
MS3_00003313.1	2.580492908102879	5.982051723436901e-4	97.433487	114.844719	133.536865	134.718765	100.100349	128.782715
MS3_00003314.2	2.2725709252262356	0.0023473799807598363	6.169744	10.176133	6.410094	7.411673	5.796904	6.507521
MS3_00003315.1	3.183450126249918	5.181462631538642e-5	231.096146	255.263733	253.183304	254.544571	226.419312	268.406128
MS3_00003316.2	23.641609380351323	0.004409441475739784	84.339264	98.80101	84.474266	84.092377	64.917229	96.146698
MS3_00003319.5	2.142749112505688	0.003260807062277906	15.427722	9.819618	14.131959	12.840611000000001	11.883968	6.454621
MS3_00003324.2	2.3405610527382517	0.0011607859979788722	16.320076	17.462406	19.164122	19.73782	17.904902	17.130297
MS3_00003326.1	2.1509743214084054	3.4692212294323453e-4	28.761229	39.533302	34.721291	33.168541	29.751434	30.998131
MS3_00003329.2	3.1297274980018925	5.463975958683972e-4	51.624954	55.130924	60.223347	63.230511	55.22311	56.835052
MS3_00003330.2	4.16129347661919	1.8327016740409772e-4	42.301495	42.304787	32.080555	44.229046	41.101105	40.873146
MS3_00003335.3	2.4958974977226753	2.6277906224056967e-4	274.656372	320.824463	292.875031	238.448792	235.159698	265.203522
MS3_00003336.3	5.66277491171455	0.011732006047805688	20.041325	8.42634	1.683952	28.157925	7.952836	26.117067
MS3_00003342.1	4.860180055126895	0.001169606166272466	14.590759	10.736577	15.955507	13.549229	15.526332	14.895245
MS3_00003347.2	5.36886093606957	0.032005946175481054	74.418098	79.149628	77.765839	64.903244	68.009033	71.753235
MS3_00003349.1	2.2280582587777755	0.0014211675352864936	3.546914	3.874817	4.17534	1.969286	2.81451	2.736807
MS3_00010362.1	8.029893981217496	1.2582879628434974e-4	16.117945	16.696293	22.685001	28.564137	19.258184	24.396328
MS3_00003356.1	6.273061151980325	1.5433852334949136e-4	5.870727	15.826255	15.322093	12.371262	19.026394	7.096278
MS3_00003357.1	2.3702421563720493	0.0374228970105729	7.492939	7.224884	0	2.7069	2.568362	1.812883
MS3_00001138.1	2.1787574786773476	2.754608274134962e-4	288.482635	293.459351	319.45639	270.964569	272.663147	286.716675
MS3_00003363.1	2.57196146403108	2.606269566437682e-4	191.657227	216.566269	233.369537	200.674942	206.027237	220.116562
MS3_00003365.2	2.425370678991457	0.032963567539374294	5.828733	7.896522	11.305105	6.982787	7.566294	4.568944
MS3_00003369.2	8.634080137784306	2.419442052159493e-4	38.548347	51.459965	49.602951	46.792309	43.074875	47.84956
MS3_00003379.2	2.366880550362945	4.1505347178802886e-4	236.097061	245.967072	233.922089	235.382843	225.652206	218.805954
MS3_00003381.6	12.512972783197247	0.012615535645242516	0.27166	76.186348	69.834824	71.125	55.513016	54.983555
MS3_00003382.1	2.274969966077213	6.616294883890737e-5	12.045352	15.568239	16.509912	14.639494	12.974019	13.897692
MS3_00003385.1	2.609750809963815	0.001740872903294821	155.175385	239.318344	212.812332	204.326447	199.627869	207.590485
MS3_00010366.1	4.340174243627382	0.009945933558870598	7.433823	12.995718	22.467312	21.639046	18.431396	19.580435
MS3_00010367.1	4.691947977568434	7.243802461342732e-4	38.028732	42.383766	36.050484	43.626381	43.88026	44.445778
MS3_00003391.1	3.957121039071808	0.0041688361063484955	9.892112	10.258571	10.352573	12.123472	16.26371	11.273576
MS3_00003393.2	5.221133529656316	0.007143625578168269	20.776304	24.127918	32.963528	30.600092	23.128262	34.1096
MS3_00010369.1	2.698690141910719	0.0056038001160398174	79.539314	83.142014	65.81089	73.144928	36.962845	69.832344
MS3_00003401.2	9.42195041699575	0.01297411522530236	25.936781	95.68322	110.420792	22.094131	93.575058	32.468994
MS3_00003409.3	3.4799113344685946	6.713490657276758e-4	9.502689	14.57024	15.421539	10.709558	10.776152	15.036336
MS3_00003413.1	6.986668599523812	8.352347276345473e-4	26.676939	26.974018	34.343906	77.239319	37.97628	29.339247
MS3_00003415.1	2.0943016732178457	0.0018719253114543683	9.068707	12.396374	8.455138	12.365496	10.957529	12.673943
MS3_00003418.1	3.3783824439285843	8.268510334997209e-4	5.45197	6.130483	7.240669	4.677887	7.690431	8.832648
MS3_00003422.1	2.153143001851587	0.04147087320913068	5.468161	5.180449	11.798841	8.747768	4.910207	7.924396
MS3_00003424.7	5.565463851860392	0.026087329706398075	25.327364	15.236189	23.401293	35.340778	4.918135	26.399813
MS3_00003424.1	2.6108094803496815	7.204984777118346e-4	291.338745	384.64502	368.953308	295.980927	381.35022	313.32547
MS3_00003426.2	4.0974061728625975	0.002714841410365011	18.318787	21.924532	21.659653	18.469078	21.558794	15.380358
MS3_00003430.1	2.2208923760070762	7.973388685452259e-6	135.860977	144.081421	153.095901	173.629044	138.014847	157.570221
MS3_00003431.1	2.52384500104448	0.012843012515683858	44.085789	50.765762	47.278316	42.888935	45.487606	35.098392
MS3_00003431.2	2.306151149593167	0.017701003375900408	78.65802	94.972862	66.28347	66.892464	66.213219	61.950306
MS3_00010371.1	4.045263883777759	0.003610620593942061	11.336699	14.724617	22.496576	13.534753	12.075733	17.535494
MS3_00003434.1	4.011919235426814	0.001035352668957722	44.129677	37.065647	26.846153	38.67717	41.788017	42.374641
MS3_00003439.2	2.0168384059086093	8.327154136310241e-4	26.915884	34.257236	28.087643	32.22916	22.488363	29.941769
MS3_00003442.2	3.358501134751872	0.030063885294210373	39.499012	50.543015	44.280914	48.111496	39.817394	45.617538
MS3_00003443.1	2.0550125479339356	3.837835989764653e-5	124.007309	163.634109	144.469299	136.377457	119.185371	124.477486
MS3_00003445.1	4.8331804378444	1.4721912287393507e-4	158.825073	167.726593	173.338928	171.309128	139.60585	176.601166
MS3_00003445.2	2.838516496645255	6.564919100800413e-5	221.821808	269.384094	251.195663	245.885071	205.921112	249.47049
MS3_00003458.1	2.4881364599578104	7.878390172256143e-4	42.409004	24.671104	34.156391	45.544086	40.416183	43.863369
MS3_00003462.1	5.533034990896575	0.005592559251662502	11.591923	16.683746	18.964182	18.061333	12.540079	15.957678
MS3_00003467.1	2.314443858847487	3.765856041199229e-5	49.013	67.874725	64.701759	60.888008	54.317822	64.225029
MS3_00003470.3	2.6849748178819697	0.007785226909662284	57.176846	44.824402	44.242432	38.24971	43.939014	50.709499
MS3_00003470.4	2.660931266504474	0.00274346269906323	29.069164	27.805132	35.515327	24.84552	35.72263	46.311779
MS3_00003473.2	6.204594687358887	0.0031869201863314353	121.447327	152.338882	131.032578	145.227493	126.018127	140.634155
MS3_00003475.1	2.1297084763674285	0.009676278017824233	60.85273	58.578094	64.832428	57.926964	58.936569	61.955524
MS3_00003477.1	5.000843825263403	2.886800153321738e-4	34.160419	46.229351	44.615829	35.906284	38.066895	30.127045
MS3_00003478.4	5.673917319900451	0.00356674400600984	20.865065	35.419689	12.742154	21.346283	15.794738	28.511705
MS3_00003482.1	4.2746906090366545	0.0035996845245458084	9.059267	4.899948	17.281942	13.332314	2.826641	6.452161
MS3_00003484.1	2.770444702852949	0.013473479497615504	58.865559	62.221432	66.454407	64.869461	58.474819	64.270935
MS3_00003485.1	2.520848463407818	2.6352833602606903e-6	107.282845	121.024139	125.873772	113.970695	101.071434	114.410744
MS3_00003486.1	2.5425931927564016	6.352445110873206e-5	72.397446	75.514679	74.906601	72.936363	70.153503	81.118416
MS3_00010378.2	5.290738648151735	0.04720057813210882	20.388557	30.703094	19.686186	42.387009	19.744596	65.899696
MS3_00010378.1	2.5264224240965087	0.0054640851634413234	321.254791	375.676453	295.880402	250.87283300000001	246.994843	319.521912
MS3_00003490.2	2.134640430372337	5.940513107538514e-6	436.016144	442.75897200000003	443.992645	448.258606	512.236328	464.599487
MS3_00003490.1	2.8959364615846948	0.03553108888386138	11.933402	8.638143	5.966297	14.18573	13.432425	14.009703
MS3_00003495.1	2.5051248724100454	0.005294803370490989	35.539139	35.669392	39.600964	31.449867	42.499054	49.557838
MS3_00003496.1	2.4709510896606397	0.0013294065477641604	17.458818	17.327948	19.261707	20.592743	12.925435	22.008965
MS3_00003497.1	2.1449451723052086	1.7932081431419256e-4	35.025379	44.100231	38.409325	43.727898	36.803219	43.064846
MS3_00003498.2	2.1097240428305684	0.014322057341145892	21.632774	27.20437	16.796961	21.570005	14.498418	13.305649
MS3_00003499.2	7.3979352638851585	0.0018185944349665907	21.800095	23.899426	26.889437	23.844439	11.613721	25.743122
MS3_00003500.1	3.2137493363577203	2.742996791873774e-5	111.209061	123.50856	131.652252	113.55172	123.559906	103.616333
MS3_00003501.1	3.2215004063794264	4.4040460589579916e-5	42.265518	53.513294	53.544315	50.451694	49.597252	42.98093
MS3_00003504.2	5.0898790058450984	6.64703363403441e-4	119.617645	150.017487	89.5821	82.738991	100.140457	132.87175
MS3_00003506.1	2.197649173475323	1.153113087725171e-6	66.783302	76.003662	74.286316	65.942795	68.759644	75.417351
MS3_00003507.2	14.89731790480278	0.004115270151441824	188.538101	195.231766	190.882187	186.844513	166.417892	205.359497
MS3_00003509.1	2.321242420546859	6.518211837267038e-5	39.48885	42.525429	49.937668	51.694721	47.673985	48.84235
MS3_00003510.2	7.541870251392326	4.4624422072799e-5	21.10285	19.401714	15.129265	19.772173	27.134157	21.657146
MS3_00003513.1	3.10414614822174	8.620610709586841e-4	14.58117	18.849554	17.532526	18.422293	18.156586	17.795406
MS3_00003515.1	2.144552157178501	0.008599888825606736	155.939636	155.00885	176.870575	258.18335	196.50824	181.827164
MS3_00003516.1	7.339769050608337	0.002399934123278539	399.897827	449.761169	519.938904	388.675568	421.830841	444.316284
MS3_00003523.1	3.0641448715836637	0.009006004144686141	7.961298	7.306396	10.410468	2.799001	2.639987	9.500632
MS3_00003526.2	3.023351602041616	0.0010468694054856357	128.197601	211.059402	191.679916	167.652206	154.862808	162.157318
MS3_00003526.1	3.083785296978664	0.004332187282208025	428.234619	413.476349	394.183624	391.727509	371.742523	442.285706
MS3_00003528.1	2.073919308278981	3.05728874865712e-5	126.19976	115.100037	129.318054	148.320953	121.180847	128.774338
MS3_00010383.2	2.9330334293584612	0.022170923341951122	6.655808	5.796305	0.411905	5.393115	10.447321	6.192951
MS3_00003534.1	7.988723485878654	0.0018209246518099218	16.930399	6.14256	2.763687	15.273069	27.278912	27.102777
MS3_00003534.2	2.565362663796758	4.5180686978527377e-4	359.837769	455.22583	449.24884	437.789246	354.674744	448.049744
MS3_00003538.2	3.511828740972183	8.700315894798068e-6	45.554665	51.802967	44.289799	46.030762	52.237385	55.010841
MS3_00010384.2	30.375440604539104	0.0017010287928462488	80.473648	69.061935	91.009201	82.821236	78.759125	84.505798
MS3_00003543.1	2.460562893368282	3.762532577978362e-4	9.135921	10.600668	14.204033	10.339374	9.624533	11.2705
MS3_00003544.1	2.468347700028856	0.030400280353327095	11.996374	20.278976	17.096624	18.919657	7.980944	22.697937
MS3_00003546.1	2.2340822803890608	2.889491077099967e-4	36.759968	42.570232	44.949951	43.507038	42.80061	35.37294
MS3_00003548.3	4.9601307815295295	0.03244039030518796	12.305374	15.962105	18.70145	21.122257	11.127993	25.476147
MS3_00003551.2	4.271409451522176	3.013957673334432e-4	713.475891	628.266541	418.949005	639.514404	601.525635	666.937622
MS3_00003555.2	2.5942201564244476	0.006334851216099458	45.824738	39.012001	39.228249	30.711494	33.299973	31.566462
MS3_00003556.1	2.053700506502003	2.6277906224056967e-4	247.849503	267.706055	274.652832	250.834106	228.435532	265.416504
MS3_00003562.1	2.9960876368701816	0.003477702197071001	3.847903	5.130237	4.989218	5.295232	9.352807	7.515118
MS3_00003563.1	12.607036877555577	0.0026914048052485685	121.948479	135.968445	141.690002	140.926346	142.157837	130.170044
MS3_00003563.3	3.520903705282341	0.03212768956253037	3.065109	15.287129	18.45907	16.579176	15.238617	23.03912
MS3_00003564.1	3.2780054395740224	0.0026382965016859272	10.528436	17.759592	18.214138	7.357633	15.256524	13.480087
MS3_00003564.2	5.437427761157854	5.104680427847619e-4	23.673258	31.80324	27.723318	34.520164	30.999683	28.132896
MS3_00003565.2	4.167083419847112	6.792199317651182e-5	67.826454	82.170387	93.002502	72.333267	77.357925	89.173012
MS3_00003566.2	3.487158090281683	3.837835989764653e-5	4.615729	6.732793	6.983138	7.676236	3.877938	3.941014
MS3_00003573.1	6.725017364245735	1.535721038492913e-4	17.399229	25.075783	18.642637	20.7358	22.499212	20.658543
MS3_00003574.3	18.264133829581034	5.41398280809854e-7	37.907337	44.59613	33.859726	34.555744	30.725168	37.801956
MS3_00003578.1	7.0893868807194735	0.034128422256902845	26.350689	0	0	35.157829	26.590721	17.912285
MS3_00003582.3	2.4141331334978857	0.04356842493919033	5.198658	0	8.261553	4.213783	2.519057	8.539656
MS3_00003582.4	4.95305801556526	0.006252550466210581	26.616302	45.791336	45.228436	29.669037	54.710289	48.709484
MS3_00010387.1	58.04608081666417	7.707321241404112e-4	617.824646	399.426514	798.440125	714.863953	517.54425	764.131592
MS3_00003585.1	2.238915918395574	2.93144698177079e-4	18.678886	24.565138	22.122334	24.719009	18.843803	18.901962
MS3_00003596.1	2.9081490349704433	1.7376908045693066e-4	28.264936	27.688715	27.480349	24.883705	24.514284	27.008204
MS3_00003606.1	2.1516563028375373	7.193352862941978e-4	57.128086	70.993561	58.249016	64.120941	56.483952	65.88414
MS3_00003608.1	7.213995741529233	2.695126271388547e-4	17.300213	17.692564	19.579304	19.230635	16.526848	20.483038
MS3_00003609.2	3.635383436747191	0.011428548295075322	29.947748	24.16069	32.866394	26.649698	37.836956	40.807365
MS3_00010391.1	3.4136814197665877	0.002499638737649518	15.224499	21.487057	19.252974	22.705067	13.915714	20.569916
MS3_00003611.1	5.877130111993404	0.03341459204535812	43.175556	57.244526	56.922215	52.042835	55.94099	52.588406
MS3_00003612.3	2.123561848088977	0.04854810644742339	20.815332	32.05798	31.68004	34.737625	25.095667	25.273773
MS3_00003615.2	2.394953152727596	0.043412178343010394	564.359558	578.189209	460.954498	584.069641	510.024689	577.160645
MS3_00003615.3	6.784470565131786	0.008568027748896812	19.579884	12.065411	0	19.503683	24.270191	13.288829
MS3_00003616.1	6.927468602449946	0.001598806431250918	263.87027	286.254822	315.703888	206.1745	266.662506	270.456421
MS3_00010392.1	2.9550523626446052	0.002194240212088916	144.978851	137.947342	178.161484	168.697754	177.708145	152.925964
MS3_00003622.1	6.4659129837577085	0.0026518219423609887	99.657188	116.71637	125.583565	109.668434	87.728073	128.582199
MS3_00003629.1	2.7884441600598517	0.0023923988072960182	17.87678	20.528212	23.984085	25.566292	19.843262	20.532883000000002
MS3_00003632.2	2.7847268120046182	0.03787157531848524	12.484869	7.964357	44.289963	19.222364	6.897694	18.636717
MS3_00003634.1	3.1015568247672616	0.02715820420945163	29.24087	24.90773	26.429157	44.533245	61.716049	74.111137
MS3_00003639.2	4.560211118981334	1.93347077980062e-4	75.693268	72.944878	80.080643	96.231873	88.431541	74.784889
MS3_00003638.3	2.98171886524758	5.544409667771412e-4	48.680412	61.926147	59.497437	85.09668	50.825596	62.937778
MS3_00003641.1	2.1791102756040814	4.363081330605903e-4	311.950256	296.494873	302.328369	303.389648	297.391846	311.232788
MS3_00003641.2	2.661636614987972	9.830184161672703e-5	1737.463501	1697.56958	1727.251709	1901.021729	1844.326782	1756.660522
MS3_00003645.3	14.859940511975452	0.004687378117719274	63.609596	78.156738	71.575935	73.952141	61.357182	73.741806
MS3_00003648.1	4.270745193874142	1.0882499234328765e-4	15.859241	17.681902	21.177992	12.592685	19.351505	18.902489
MS3_00003650.3	2.6596645304032065	0.0023997692572242917	11.408594	13.020439	11.924348	13.651602	8.765294	15.927451
MS3_00003652.1	5.984314402888083	0.001437016680484234	138.646698	160.863251	183.047333	208.109695	134.080612	155.314163
MS3_00003653.1	3.437339532269156	0.0028287012827876478	56.271084	76.182693	63.397633	70.435005	48.67569	65.141731
MS3_00003654.3	3.6004617932654215	3.6001153013562966e-4	6.493021	4.319592	4.527255	10.453753	4.439954	5.415928
MS3_00003655.1	2.4765620013627063	2.9688673442646823e-5	32.888763	36.519878	43.950974	43.197376	37.951382	37.235058
MS3_00001167.1	3.1229754147812323	0.04199745868734365	11.880469	4.941405	16.643187	2.39066	2.348643	0
MS3_00003661.1	2.1935282497783355	0.00465042138109422	37.207855	56.976749	34.704498	38.471603	43.505596	36.536411
MS3_00003662.1	4.358789440105407	0.01951713803641053	21.978071	24.218956	43.810349	46.526611	19.412359	19.97407
MS3_00003666.2	3.0446345996032242	2.2509862736698946e-4	362.773285	427.120148	459.370758	424.388458	393.688293	395.893005
MS3_00003667.1	2.3439770429745024	7.339553452581234e-4	57.141022	71.511505	71.731636	78.860451	69.87072	69.253426
MS3_00003671.1	3.269873860657568	8.528775772601724e-5	26.875656	28.407339	24.501503	26.154121	28.682222	28.595001
MS3_00003674.1	2.50537736704779	0.014289201485776407	80.921944	76.270157	58.672672	70.018372	79.455132	76.622528
MS3_00003677.2	2.3581954362486286	0.04314699184902361	75.519913	57.725574	90.4067	81.14518	81.068962	83.297592
MS3_00003683.1	3.396383092557551	0.0056981120490824065	100.882599	100.120636	143.319885	153.417633	137.255127	117.312576
MS3_00003688.1	7.35940997008895	0.018668531404348696	23.782402	30.832705	0	34.994625	12.472083	25.165361
MS3_00010398.1	2.6953209224238064	0.011840427292680684	2.906677	4.606166	3.376446	14.617318	4.493541	6.004897
MS3_00003690.1	2.058973915891469	2.695126271388547e-4	904.111206	987.059631	994.167847	1076.245483	1046.564697	989.334839
MS3_00003698.1	3.227588731142298	0.0021608018917483557	16.196617	17.103086	18.09885	22.375483	14.661143	16.441521
MS3_00003699.1	2.069807570432932	0.0015825085112926066	23.578871	28.80691	29.037872	20.264959	25.303717	25.814711
MS3_00003701.1	2.547313030795902	0.00938178807530771	9.747064	15.049128	11.560743	14.361686	14.383818	15.522657
MS3_00003701.2	7.37278302170743	0.0016118137322100534	22.800701	31.284824	17.576719	22.47995	33.65728	40.281151
MS3_00003702.1	4.961944798327166	4.295419528326068e-4	32.891674	47.507702	47.443333	52.08659	42.482296	39.149612
MS3_00003702.3	3.074561958251247	8.854019565793405e-4	5.597543	9.130777	6.156174	7.227976	5.223908	3.772962
MS3_00003702.4	6.469517602125286	0.0015230598813146539	83.843651	78.681274	89.852928	71.067116	61.349121	72.817673
MS3_00003702.2	4.023612948638501	0.009945933558870598	25.624981	32.776619	32.457191	30.519108	28.936947	39.462376
MS3_00003704.1	2.417396461991428	3.9071836846763455e-5	10.604311	13.257444	14.635421	11.286032	12.577031	13.877353
MS3_00003711.1	2.7560807712350606	0.006104495928643621	7.233384	6.915916	11.988904	6.948119	9.233456	9.043343
MS3_00003714.1	7.413373076778333	9.754822048648618e-4	98.507057	102.189606	134.187668	97.093346	113.859489	97.151222
MS3_00003722.1	8.242862260200704	9.218545161762229e-4	30.700378	22.704599	42.763443	45.333599	16.895088	29.211924
MS3_00003725.1	4.054104547147461	8.400658841356727e-4	6.892983	7.351452	17.420874	3.842784	4.507911	5.561087
MS3_00020011.1	2.7406883088607645	0.008393090199503721	163.841095	194.563629	166.83812	206.146439	141.777649	194.327332
MS3_00003733.1	5.600815932995414	0.00476814386783399	117.459831	138.033646	161.489197	195.508209	109.662209	191.46521
MS3_00003733.2	6.951610095373762	2.6719638770127677e-4	7.552104	11.196879	8.046165	9.28882	26.127201	19.58275
MS3_00003734.1	6.562483925875299	0.0067588640097405416	38.736916	52.444038	49.956684	58.702862	54.576832	57.584541
MS3_00003739.1	2.440843651395206	1.0620236642571832e-4	9.176709	12.023608	15.504692	12.087889	9.026784	14.97356
MS3_00003740.2	3.657725802236244	0.036444969471689646	31.273449	18.662642	6.785413	18.269379	14.575063	14.280995
MS3_00003751.2	2.7524609080271443	0.004549720703850127	38.481308	49.160728	47.744381	48.477905	26.802216	55.533447
MS3_00003752.1	4.091394867621598	0.0026691781826635517	71.452309	75.950081	54.200108	38.56179	61.219883	47.412395
MS3_00003752.2	3.0051694575755987	0.02664491686699698	128.750015	111.941284	116.709091	72.275711	96.468781	102.466888
MS3_00003755.1	2.4305135164794227	0.007044315232654254	452.44754	344.803619	277.039398	521.125916	425.298431	352.315308
MS3_00003758.1	2.3938901104543078	0.00167916640591409	26.015388	24.758554	29.600891	26.76605	24.927666	30.946228
MS3_00003762.2	2.224917549202911	0.026351345257057655	7.038001	5.722901	4.870498	6.398343	4.61892	4.536141
MS3_00001183.1	3.3788815849300935	0.004562721907543261	5.00542	6.614529	7.929464	6.181688	10.390666	13.188368
MS3_00003769.1	4.064143497871835	0.029673792996560634	11.515591	19.239004	18.377884	19.268044	17.969177	18.425657
MS3_00003778.1	3.100032019869437	0.009398766590464496	7.250965	7.095716	6.690356	18.617233	7.840814	10.958173
MS3_00003795.1	2.628369764284609	0.0490154099417588	177.397781	178.55928	214.925003	100.168465	48.989681	268.685333
MS3_00003800.4	17.375231836122673	0.004753799683445048	76.496346	46.166294	61.125256	44.2855	84.041405	122.14563
MS3_00003799.3	6.54172123273631	0.006863683388033121	18.807625	16.824451	27.45005	26.454615	1.25986	19.116055
MS3_00003806.1	2.1972823685323744	0.004539471356653305	5.367729	5.16078	6.00178	12.221631	4.450857	9.823238
MS3_00003814.1	2.003573476969638	0.009138437194939402	373.686859	406.217346	462.101044	411.133881	389.335114	427.241821
MS3_00003816.1	2.073468765380241	0.015519070381878799	1.881663	3.601346	2.898653	4.093719	2.908646	5.339239
MS3_00003817.1	2.3176716768374375	0.01415652091284891	3.510494	3.105225	5.204535	4.961273	3.04919	6.666086
MS3_00003821.3	2.6457729977378617	0.005227961868190862	20.894855	21.230907	20.87648	21.308189	29.106583	21.828026
MS3_00003821.2	2.1142709309889933	0.010042720940109044	22.777805	21.745226	23.515636	19.789469	26.14991	20.801876
MS3_00003826.1	2.449317178712549	2.7449144747539335e-4	8.450082	8.232612	9.598422	7.021823	10.916303	12.334426
MS3_00003829.1	2.203431322022647	0.0023740204855234245	20.726999	28.31308	22.141451	27.424007	18.831736	25.598
MS3_00003833.2	2.4905110509268162	1.137606287127113e-5	43.809868	51.278152	52.29031	47.326923	49.332405	45.742954
MS3_00003836.1	2.323381551596546	0.038459482590239194	3.851674	6.155616	10.220955	7.209115	8.030166	8.747333
MS3_00001195.1	3.607757752648421	0.0070899833912782964	43.869507	37.811684	50.884262	54.068905	51.043743	53.849518
MS3_00003842.1	3.273829345363021	0.002013798828263853	5.282336	7.096708	5.911322	10.645718	4.899826	9.795414
MS3_00003845.1	2.1042142151175547	0.00132207177873991	42.342014	46.620831	42.834103	51.418118	31.52582	51.355263
MS3_00003848.1	2.9577433413262604	9.978138645031946e-6	193.693008	200.300003	208.463135	211.284866	217.779404	221.015442
MS3_00003852.1	2.322682723456105	1.535721038492913e-4	32.332623	31.047005	30.446651	30.464453	25.891832	31.032862
MS3_00003853.1	2.3352539268373067	6.065929658237301e-6	35.011581	42.262939	40.146343	42.212341	39.107994	36.639748
MS3_00010418.1	2.444140946045066	0.011892053642345218	14.417772	27.747723	17.691469	20.634041	18.374859	21.711302
MS3_00003863.1	2.5029951115156894	3.626707595446483e-4	31.272614	32.997631	34.243019	33.564312	35.078377	31.782354
MS3_00003866.1	2.8221427077619192	0.007205770793615569	116.771332	124.539383	150.916046	142.666214	117.38269	150.267807
MS3_00003866.2	3.2386826245378555	0.009220661744408599	17.012106	20.802505	22.538239	22.710432	17.577528	24.233524
MS3_00003867.1	2.5990184545307877	8.728618496187841e-4	61.463448	102.345177	85.537354	88.103706	77.926865	94.899506
MS3_00003867.3	16.062784662142928	0.007294969272124099	70.492744	0	49.620308	31.946777	45.481777	44.206718
MS3_00003870.1	7.960131511297798	6.979910651413412e-4	367.244751	346.152679	391.751099	343.18335	419.977448	348.604919
MS3_00003871.1	3.321351268630346	7.376138535855735e-5	16.178808	21.805193	16.950592	19.518198	14.512604	20.058695
MS3_00003871.2	4.922598719559127	0.004260237205430655	24.724512	14.849798	17.999022	18.636423	34.215973	47.451927
MS3_00003872.1	3.9546356828236577	0.008219583031856798	103.370926	114.929085	115.786987	44.903927	129.891068	145.795242
MS3_00003872.2	12.236064220741914	0.006714128480572016	117.75672900000001	128.662506	139.432724	278.492737	130.565048	169.700272
MS3_00003873.1	2.6121552034089053	8.89058207478557e-6	238.111923	270.922516	271.352417	253.08725	242.106049	246.931778
MS3_00003877.1	2.1562010359753114	0.013950724302405064	17.084883	25.597971	31.942167	24.454233	18.197338	27.052404
MS3_00003878.1	2.8418734957780525	0.001302702819020605	120.896202	126.170616	144.344559	140.883072	129.394913	150.277695
MS3_00003880.1	5.8721357429976	0.0037062889284436517	47.857773	43.715179	45.818314	44.090565	52.746372	49.127556
MS3_00003880.2	8.531280443874556	0.015102563095885944	1.194143	31.851753	86.3069	21.755699	26.382221	35.595055
MS3_00003881.2	7.660768330431341	5.994370930953542e-4	48.052662	44.851501	55.244808	51.946571	42.956993	25.925201
MS3_00003884.2	3.686111668279571	0.027633641990969904	21.334616	29.852842	30.437403	21.389225	38.818672	10.12453
MS3_00003884.4	3.3429372151998193	3.3303115981305663e-4	271.342255	261.221436	290.073456	279.633911	303.823486	327.33786
MS3_00003885.1	4.472618776393482	5.994370930953542e-4	45.65918	73.841278	67.023445	60.791363	50.13715	65.7686
MS3_00003889.1	2.73904667282667	0.00770827724401117	9.605023	11.465183	7.610388	12.699105	14.906036	14.666885
MS3_00010422.1	2.1996348523410107	1.1188711201573255e-4	120.779129	128.373322	131.524185	128.865601	108.517288	114.186584
MS3_00003894.1	2.0999924573263393	0.008152053032059929	13.88322	20.283524	19.289066	20.707893	22.071714	15.724891
MS3_00003896.1	2.1878182234673913	1.9370580187412202e-4	167.254654	167.345688	180.264053	177.383163	181.650391	177.888779
MS3_00003897.3	2.9520210282838644	0.03935744833247707	4.58127	6.03046	5.856038	12.778997	6.43143	9.91805
MS3_00003897.1	17.394900444392288	0.0026358055430353495	55.532341	38.776333	71.773468	56.303528	72.435684	73.846329
MS3_00003899.1	2.397499430221492	0.001598806431250918	13.156068	14.534371	14.269607	18.00769	14.685289	14.198923
MS3_00010425.2	2.199918370089575	0.03452350118937668	28.149681	28.378483	31.888878	8.715986	27.767445	27.764688
MS3_00003919.1	3.4978620734967034	0.0049882067382132885	7.664424	9.126404	7.259032	7.752118	7.244309	9.413913
MS3_00003925.1	2.573040240974311	0.005288414712841226	26.515142	28.866379	33.068237	35.415176	31.616383	38.779305
MS3_00003927.1	2.5821812175958097	0.00801948301446061	114.416862	145.960693	126.91169	175.696671	121.167259	140.025986
MS3_00003929.2	5.268962597139857	0.022424023423583715	28.491215	23.281691	30.441544	36.793453	20.677704	30.305532
MS3_00010427.1	2.8425958616675797	0.01100515416099258	5.220784	7.524887	8.657964	6.837049	8.233055	10.961367
MS3_00003943.2	2.6687521959644953	0.007835723776294342	6.435222	4.047481	4.605658	3.756136	7.628353	4.358326
MS3_00003950.1	8.14789372151436	0.0026914424726973813	679.653137	819.345825	871.025024	739.842834	703.260376	740.084106
MS3_00003952.1	2.0910649421582104	0.0021028940584044854	102.924881	118.172287	104.897163	104.787193	101.534378	96.981651
MS3_00003955.2	2.5226132975162154	0.005688470529662236	62.636826	65.623833	57.215446	32.658241	45.386833	56.767006
MS3_00010432.2	4.723068326893362	0.002970277150352931	270.221436	355.953644	337.040253	311.132019	381.235291	288.320618
MS3_00003964.1	4.51833734539423	0.03406139519327509	33.919773	120.138374	123.607697	28.520561	114.431984	32.915688
MS3_00003970.4	2.463710794108046	0.019637150850522665	54.886234	74.539291	63.634796	66.284729	47.066895	64.606339
MS3_00003971.1	3.192567314992464	0.0078028701386358154	14.26468	11.812112	11.709345	16.546257	13.497545	17.025032
MS3_00010433.1	4.5361879663865645	3.474221245210389e-4	13.982117	16.845293	20.136879	22.426479	18.688231	20.260752
MS3_00003977.1	3.8855187904863118	0.005281049692229427	160.398834	170.545792	234.831238	201.671234	157.481735	212.217224
MS3_00003981.1	2.8317458452360524	0.0030122988476908056	2.372769	7.523559	8.518822	4.940065	4.709146	7.701339
MS3_00003988.1	4.425848591678147	0.009529377280621696	23.822491	28.483213	25.378733	41.995846	14.084773	32.471058
MS3_00010436.1	18.798198129177226	1.9743016063527305e-4	31.818714	51.685684	30.031425	124.955986	33.993904	18.446453
MS3_00004003.1	2.3918864443224095	7.806473085866667e-4	3.627529	5.290248	4.889672	3.102361	2.23433	2.210772
MS3_00004005.1	4.688974512361327	0.006979661958091807	600.064148	698.281677	830.671692	674.074707	822.808105	733.387024
MS3_00004010.2	2.2162179680552696	0.021038022648622437	0.928692	8.026651	5.097034	8.109996	5.074003	4.816061
MS3_00004018.1	2.433484142246908	0.0012466347634988216	11.601912	10.789862	14.037074	8.45215	14.846691	13.543627
MS3_00004022.4	2.6446740625292042	0.04113977654504648	139.761337	154.471527	198.180527	104.230476	94.546402	205.225769
MS3_00004027.1	2.035494572441651	0.0396399037140736	10.405259	19.497065	24.484213	12.82701	13.787951	16.59971
MS3_00004031.1	2.313115760460527	4.669986192087242e-4	11.496371	10.580775	14.245342	9.153473	12.478169	9.972646
MS3_00004035.2	10.464438468025275	5.419077469014361e-6	23.500147	20.307274	32.245918	13.554096	19.025803	16.006613
MS3_00010441.1	9.71127258719	2.535113479975709e-4	71.51931	99.871574	102.877861	79.342461	89.0411	99.699928
MS3_00004039.1	2.141625821395049	0.005469869216478728	51.781094	63.116566	58.5914	71.30938	56.277988	73.622948
MS3_00004051.4	8.63817425042587	0.032640152446687214	42.52808	67.647171	68.007401	75.645569	91.309456	99.481903
MS3_00004052.1	2.0006719336181007	0.009349810866671896	204.454498	212.318161	213.176041	200.00676	219.147064	240.507355
MS3_00004054.1	7.722243879926455	4.575790318746984e-4	14.474159	31.464388	33.841526	33.642181	25.664154	32.763767
MS3_00010443.1	13.951074356391423	0.007394020123438792	139.47988899999999	141.384659	153.861694	188.147141	173.385071	178.208618
MS3_00010444.1	28.229477215696996	3.563512339774255e-5	71.859337	88.519936	80.00193	66.331589	69.030312	97.715019
MS3_00004070.1	2.2611107801663173	0.029879662345252987	6.126277	4.829628	5.036339	15.239183	10.214774	6.593115
MS3_00004071.1	2.139443418624942	0.001798875053660957	377.193512	403.755585	414.295105	409.251831	376.047729	416.382172
MS3_00010446.1	4.256895567165956	0.005435900029122542	35.513515	26.867891	36.857769	39.251469	15.736852	44.810448
MS3_00004076.1	3.306263345592827	0.0022907628263466712	24.745358	26.81357	35.259968	33.450283	26.12294	32.81469
MS3_00010447.1	4.327669235366993	0.020208328325440287	34.870037	20.281944	11.649232	31.489843	3.983936	30.146654
MS3_00004088.3	4.8033006126050335	3.049416373880573e-4	21.720181	22.209618	25.17687	26.294205	24.465628	27.677402
MS3_00010449.1	4.028907687146706	0.006845482551770137	31.358202	34.876087	27.386869	46.148285	34.127014	53.407646
MS3_00004099.1	2.187220603888066	1.535721038492913e-4	1.713283	3.601005	2.022831	2.082465	2.932093	3.355382
MS3_00004103.1	3.669878755051286	0.012330482864009744	11.836024	16.165535	11.035932	20.253628	12.86637	17.386269
MS3_00004104.2	3.0022593180950787	0.01988237275842942	28.269073	44.500191	32.559727	36.67012	14.969445	39.565762
MS3_00004109.1	4.588808779873603	0.004231832663669944	87.07225	95.854683	116.487289	73.704842	89.960716	111.420982
MS3_00004119.1	3.865571808424132	6.71373097623079e-4	5.228763	6.433149	6.104791	10.766752	6.234396	6.788727
MS3_00004130.1	2.4740648285173275	0.006027334936393105	3.125694	4.180715	2.947906	5.986164	3.362811	3.599903
MS3_00004137.3	2.921753161921988	0.005132781836626755	15.136484	20.766243	24.540504	27.223402	15.510785	19.46674
MS3_00004147.1	7.582185934972715	1.3458497633396022e-4	67.123268	95.634743	86.242699	75.83036	67.588646	72.257637
MS3_00004156.1	2.1058197507794136	0.01849208226039775	8.646387	5.768567	8.172943	5.25506	5.518895	9.011436
MS3_00004160.1	10.349873864438662	0.006883289091071229	224.176712	264.319733	317.488342	351.034821	270.164795	310.002991
MS3_00004171.3	6.1180916572721	2.4487928486563465e-4	9.357969	8.275036	15.052187	10.216749	14.164842	16.291969
MS3_00004178.2	8.682661050844379	0.009145867364808803	81.893219	81.057686	95.893013	114.060898	93.229897	92.213531
MS3_00004181.1	66.30455158229637	1.2736958403536391e-6	533.265381	486.855865	463.381805	298.342621	597.054077	620.754517
MS3_00004182.1	2.3472816824526426	0.019840107413435684	3.253277	0.891544	4.994825	6.042343	4.440445	1.03092
MS3_00004184.1	3.6104110639161737	0.01730771359635012	322.656677	251.873764	320.019012	229.728653	424.744141	296.562439
MS3_00004185.1	5.615397273574786	0.004560703068475496	341.053131	289.600555	332.935303	291.631622	320.808228	317.636017
MS3_00004186.1	2.7620302882244734	0.03868904161501363	171.55806	173.168213	201.175018	206.094513	172.150024	251.914856
MS3_00004193.1	3.7599346412070407	3.05728874865712e-5	5.919508	5.654296	6.433532	6.717004	6.729707	5.54225
MS3_00004202.2	2.4737274074866353	0.0035475776342065897	108.371208	117.509476	127.202499	71.771103	94.499252	92.819534
MS3_00010468.1	2.125941454873229	0.0023321291434342307	2.083138	4.202143	3.891627	3.419618	2.111726	4.031823
MS3_00004211.1	2.918599369033655	0.004746402714922627	43.326839	41.050224	56.872906	73.226807	39.588276	52.03413
MS3_00004212.2	2.409509534119148	0.04919902105831086	41.000214	44.173473	48.446121	36.940979	39.962322	47.833508
MS3_00004219.1	3.095340341096445	0.004752574145013786	376.747559	398.062622	386.084198	393.71228	362.715912	432.920319
MS3_00004223.1	4.14271766123844	0.010301959936634058	35.989563	38.744102	31.360485	14.774303	15.082077	34.188179
MS3_00004236.1	2.5269134937274758	0.0016200528509317006	87.124496	84.713821	92.980453	99.49424	80.069542	91.292557
MS3_00004239.1	2.549618573732625	0.021166916054766546	15.579093	11.204567	16.408941	11.507463	19.947117	15.331509
MS3_00004242.2	2.3586679485321844	0.008184077918927099	17.542263	12.125032	20.424711	18.605259	12.762092	20.628582
MS3_00004244.2	5.4925942920869515	0.0026052690647601034	17.938629	14.026352	13.633367	16.637218	18.526457	16.949202
MS3_00004246.2	2.330099097613849	2.9582160044085165e-4	223.968109	229.776794	236.113998	219.459793	217.053299	205.571442
MS3_00004255.2	11.341013537927493	0.019092290814665774	65.7537	103.134644	165.030579	150.439362	74.17395	150.730469
MS3_00004258.1	2.254570941420192	0.0012467413626468912	3.620173	1.59658	3.002993	0.980771	3.708297	2.672843
MS3_00004279.1	2.1200141601251246	0.009799850042837444	3.67449	3.270627	4.511139	4.758601	3.315336	6.27315
MS3_00004281.1	2.8463544197549946	5.50013971947437e-4	4.862237	5.085716	5.822631	5.327922	4.574966	5.919847
MS3_00004288.1	2.9377186978165173	0.007975046927398538	12.970052	14.846984	13.859939	15.61893	9.435208	12.019671
MS3_00004289.1	4.831337650015651	0.00731808714522777	219.642029	202.487335	187.319214	219.452728	149.858734	247.320007
MS3_00004290.1	3.822029872170551	0.005065692941890343	244.895325	265.909332	194.002625	272.633087	195.660202	273.959717
MS3_00004291.1	2.313342134929127	0.04667828191567791	14.305975	24.219538	13.998583	9.463615	12.427024	18.821505
MS3_00004294.1	6.171226978230073	0.0018766408584384234	275.440247	344.072235	349.38504	222.997269	260.49295	305.554779
MS3_00004296.1	2.5623904673006757	0.03463028761709794	5.731805	6.797337	7.518196	3.177351	9.07689	7.808019
MS3_00004297.2	6.244826311041474	0.004703047471682483	74.410767	73.468811	45.183418	54.744301	33.64954	45.756638
MS3_00004301.1	2.535565562135167	9.197337609786537e-5	3.56111	4.046437	4.18466	3.4799890000000002	4.335627	3.242067
MS3_00010479.1	2.400622943295812	0.0014605254105822714	60.757107	70.658363	61.29472	58.058716	67.516434	54.266094
MS3_00004323.1	5.255817328495539	0.0011850436372781996	10.692352	11.386753	11.953115	5.191429	15.928417	18.092649
MS3_00004327.1	3.0248155037676803	0.018904579306367908	10.085445	16.021315	27.071165	15.187052	17.28471	16.329412
MS3_00010487.2	2.127551916579809	0.013173009134151375	89.586105	113.561974	104.491386	122.164284	92.885941	109.052635
MS3_00004350.1	6.541560350874596	3.7741593266303177e-6	10.76751	14.335917	13.322327	8.993033	11.979583	15.761863
MS3_00004357.1	2.1397798775463603	0.007019725793181311	14.188443	16.029833	13.53161	16.862921	14.868501	16.389494
MS3_00004359.1	2.252738245224326	0.002773229887175378	49.540382	70.322105	63.803001	78.990181	54.976135	62.697372
MS3_00004368.1	3.0599312084967742	1.9626539306614264e-4	12.693375	7.805467	10.366958	12.45714	12.374838	10.203096
MS3_00010489.1	3.486733941047785	0.008390568255467681	10.467164	12.306609	18.61121	12.626832	14.584248	15.595049
MS3_00004394.1	4.786301109423254	0.00921071954478721	56.178524	76.570023	80.960495	101.073814	69.029137	100.431282
MS3_00004396.4	5.5663632151380735	7.944777782018862e-4	26721.103516	25995.798828	31071.546875	24158.244141	28089.587891	17119.041016
MS3_00004404.1	3.0323500888030583	0.004056738571406032	64.885139	69.791977	66.06636	69.19326	58.350269	79.620491
MS3_00004405.2	2.1204888441801315	0.030261313392422322	12.544235	11.408828	22.001915	18.17185	11.564035	15.82011
MS3_00004411.2	3.700839232462701	0.03999653931260732	18.243477	7.381273	0.454044	9.232451	6.854852	21.720785
MS3_00004418.1	2.076131825065953	0.010229139632837938	7.833006	11.9699	11.922196	10.649684	9.9390250000000009	13.308846
MS3_00004432.1	2.5387407878081327	0.005236877919198678	18.572536	37.420143	36.121777	21.489613	22.573862	30.6609
MS3_00004439.1	4.606401011921723	0.018792720931109043	147.432175	181.206528	205.78981	234.414185	180.959625	241.56868
MS3_00004443.1	2.0313303017808164	0.025639149999429088	101.50164	154.965164	171.142181	135.146027	155.236969	150.656418
MS3_00010497.1	4.137635622104342	0.009524341522055307	27.97632	28.27248	26.1007	29.806023	20.884546	35.937374
MS3_00004458.1	2.1027130220558354	0.04237643068179812	5.372468	9.678159	12.114054	8.403219	7.607808	10.490706
MS3_00004460.1	2.510067795614917	0.023849610971991286	2.418002	5.394879	0	5.019394	5.902916	4.176511
MS3_00004482.1	2.9935615703275325	0.0023997692572242917	4.510746	6.710965	8.839387	8.272056	5.350708	7.920486
MS3_00004490.1	3.279907771579659	0.01275224763220657	22.397751	25.527512	16.456141	26.754061	22.267658	21.880489
MS3_00004497.1	2.9821696996307496	0.008613138263723275	15.899678	11.184759	25.7666	23.491764	18.303461	24.431152
MS3_00004505.1	2.8391707265451074	0.01259045699433772	172.910004	199.21875	222.28363	174.835327	161.006546	190.957184
MS3_00004508.1	3.0257341783167435	0.0014211675352864936	146.799301	154.154572	176.256134	173.19603	125.73143	162.041595
MS3_00004509.1	4.020421749595679	9.567131849958015e-4	9.906151	10.700045	17.11788	12.456792	13.363094	15.234217
MS3_00004512.2	3.6832553798929966	0.013473531961700638	4.946469	5.974946	12.454832	0	11.112555	7.599851
MS3_00004514.1	4.121719541731149	0.020895755464948772	12.152437	21.46821	20.142622	16.885468	15.671343	21.522835
MS3_00010505.1	3.2614106090572217	0.003714707942305316	6.757484	10.105392	5.667367	2.578361	11.12655	6.362184
MS3_00004520.1	4.361497797199698	4.984545926458278e-4	6.344449	7.493325	15.970099	3.901687	10.490522	6.963641
MS3_00004525.1	8.592475777433638	0.0013428997247362927	4726.700195	5055.227051	4596.393066	4899.433594	4433.17041	4326.619141
MS3_00004525.2	9.322503855426566	0.0013149624207873588	7430.002441	7483.204102	7018.757324	7590.472656	6509.398438	6783.253418
MS3_00004529.1	3.517873110568992	0.009925671188007282	799.785156	966.408325	1054.640503	938.753296	886.871521	1006.404907
MS3_00004530.1	2.4186782333657955	0.0012366345530868033	104.606163	105.501381	93.594444	110.475288	118.575951	123.745636
MS3_00004541.4	2.5945053265396045	0.002745325080423663	31.622149	38.420132	41.125999	49.69677	33.213108	33.690788
MS3_00004547.1	2.5360481720557764	0.01873422059629506	28.723808	36.098042	37.707592	31.551607	30.164103	30.511347
MS3_00004563.4	7.357582911356473	0.021139732535295667	24.153555	32.446175	52.257401	50.981823	50.380077	37.88892
MS3_00004566.1	3.093941955654264	9.017471989802483e-4	647.710388	735.700623	758.907898	731.101929	631.751465	712.036255
MS3_00004571.1	4.361084732984067	8.63806691814474e-5	12.292755	4.778733	8.372025	6.574596	9.218369	4.390591
MS3_00004572.1	10.912347011779296	0.023132048253450256	104.922455	115.073212	108.670029	103.272362	124.722771	114.776619
MS3_00004572.2	7.3422437231370195	0.0012466347634988216	95.288216	93.08551	54.484287	109.878746	101.280823	134.101501
MS3_00004574.2	4.779732765396714	3.6024013194072425e-4	10.568763	7.764087	16.406563	11.894472	10.346806	8.815071
MS3_00004574.1	2.12324235655691	7.429666411667705e-4	2.728001	2.125819	1.155866	1.429032	2.905666	3.503016
MS3_00010511.1	5.8193091208712335	0.00379895534978056	57.057835	88.39727	75.34198	79.778397	80.170235	90.457405
MS3_00004585.1	10.52082953226946	0.018759091383863395	23.21312	24.781086	22.047752	25.08917	42.508343000000004	30.65344
MS3_00004586.1	2.5255919678881193	0.01915373489901536	5.882321	7.58201	5.393657	9.399757	5.921742	6.185488
MS3_00004597.1	4.81690338571018	0.017782863302800447	33.932606	34.157841	48.40984	44.926228	42.824409	48.723896
MS3_00004603.1	3.4559390699033066	0.009110732945093743	159.947372	176.04985	136.350143	181.634521	146.200333	171.962891
MS3_00004604.1	3.3875155284502574	0.009250936549363353	117.998138	127.815353	99.376289	133.584534	105.524734	125.076477
MS3_00010516.1	2.4458112066871887	0.04933465838983311	24.084602	28.071392	51.982685	37.109882	34.25972	50.137154
MS3_00004620.3	13.040083569541759	0.00625217006168482	35.533855	29.234459	43.207584	33.944962	20.802992	46.793365
MS3_00004633.1	2.5927580678911375	0.005962975631353141	126.803886	124.625069	116.484154	135.905746	116.067299	119.148811
MS3_00004635.1	2.807328872431367	0.014294557924136456	49.859756	49.744247	60.554459	71.16095	47.064476	75.06636
MS3_00004659.1	2.1496104452499103	0.0010543717681836765	6.609487	8.552371	8.412146	6.273629	8.035127	5.615744
MS3_00004666.3	2.483970426384568	0.0027819227667330243	277.804535	348.287384	413.31665	384.628998	311.053894	337.90921
MS3_00004666.1	2.4773847330013483	6.744729727595327e-4	662.804565	727.409424	759.192566	725.977112	684.731873	673.463013
MS3_00004668.2	15.270812316737876	0.008931290837245436	65.103653	65.61367	72.653969	58.544147	52.08007	56.369648
MS3_00004678.5	3.0858737340296387	0.028034219332553244	13.400852	47.959358	62.911926	30.638906	24.203266	12.92504
MS3_00004678.6	10.067803019790071	0.002167796502037265	27.528448	30.065191	38.815025	15.878942	50.303364	36.802086
MS3_00004678.1	13.185823165119784	0.041578578765266626	352.429443	365.986633	327.243011	266.084717	305.217804	286.533173
MS3_00004681.1	2.8936858120269697	0.006623213861339034	1343.241821	1553.5448	1701.359253	1581.75769	1440.463989	1645.632324
MS3_00004688.1	2.8910843382535094	0.0027454346111751233	6.018559	8.289804	10.857903	5.301989	6.266381	9.234863
MS3_00010524.1	2.882456618602211	0.0015570267682641112	7.225218	5.685052	5.594315	4.162158	5.195273	2.215097
MS3_00004692.1	16.501906087512012	2.2509862736698946e-4	129.681946	85.483322	97.182648	77.80645	62.713581	52.811123
MS3_00004703.1	2.7095964861559296	0.0020226881015044025	3.854714	4.711424	6.662759	7.626088	4.756958	5.662857
MS3_00001316.1	2.0161337359811085	0.008036692309461742	2.074287	2.493018	3.336053	3.745375	2.276614	4.156395
MS3_00004707.2	5.01977160620992	0.04794593304113484	22.627895	21.314108	16.386763	27.186119	35.808437	25.447767
MS3_00004709.1	2.3975005198214014	0.04150969196429013	31.56299	30.519175	31.467604	27.880402	24.276241	31.949646
MS3_00010529.1	2.0531011056030084	0.020324898726959438	3.226306	1.86367	3.432994	0.967332	2.751162	3.415062
MS3_00010530.1	2.4326481482566216	0.005671818526019931	3.725362	3.343431	6.375136	3.872491	4.146386	10.178614
MS3_00004724.2	3.9069256108595316	0.03746951491109663	9.888203	8.136868	5.721482	25.758871	18.766157	4.260927
MS3_00010536.1	3.198050416713806	0.001049572501951927	5.572779	7.844045	8.078952	4.960538	6.200124	10.741795
MS3_00001336.1	2.467512538329409	0.0022545505735230265	5.884001	4.150595	7.682914	8.034791	4.558839	8.23062
MS3_00004731.1	2.0546423962582097	0.01975227952422635	6.307504	9.579646	10.456496	7.14333	12.367855	14.687712
MS3_00001348.1	3.1318810097264294	0.0021897230973967367	4.486649	5.854499	5.869343	7.326586	3.886915	7.628579
MS3_00010541.1	2.4506286219971067	0.03492922568684576	4.989478	7.278808	6.128294	6.187479	5.990062	10.459981
MS3_00004741.1	20.83406030840897	4.101515324819533e-5	135.156921	50.942307	51.886852	81.129906	45.026005	47.224854
MS3_00010544.1	9.64105909285219	0.01120953668611969	200.978745	148.002197	125.801582	204.041306	149.089127	215.34491
MS3_00010544.2	8.97579153169877	0.036015271619880156	422.357941	548.16156	431.441803	492.588654	514.380005	439.110779
MS3_00010543.1	3.4625974388647327	0.001252803088096323	1082.598267	1178.293213	1056.801147	888.127441	1131.380737	848.977234
MS3_00004752.1	2.2299496025061103	0.004054322226018893	3.169836	2.476341	3.71991	5.743271	3.26387	3.386869
MS3_00001355.2	2.0679286613570422	0.010820126843639996	2.834122	4.663399	4.474824	6.594604	5.479788	5.698164
MS3_00004760.5	13.201894520096893	0.028367712597767554	49.851803	0	1.064297	52.940395	50.944237	81.91777
MS3_00004763.1	2.519471323664173	0.00820363024559374	63.604816	48.770557	46.759613	62.296131	42.894165	59.674389
MS3_00010547.1	2.743072141015335	0.0013291173293646672	4.048314	5.978026	6.500891	7.574719	4.495104	3.64274
MS3_00000012.1	2.490911465714074	0.0024137422898704657	17.708189	25.664053	22.523697	22.402046	15.8231	20.730942
MS3_00004766.1	2.1802198087512044	0.002631605283770725	13.817857	21.293266	18.790058	18.348537	13.00372	15.655278
MS3_00004774.1	2.4144541804462976	0.003298235176801666	96.185562	111.378624	123.605469	118.872643	107.364166	111.872536
MS3_00004775.1	5.2763304701590465	0.014072373236724308	23.980583	33.608059	37.82439	23.723772	20.729107	24.284494
MS3_00004780.2	2.7586107272713325	0.04785738535937681	8.51286	3.752229	16.508821	13.167513	10.984475	2.092644
MS3_00004791.1	2.1874516306183884	0.033350632080913156	21.081776	21.740492	22.551086	21.27243	22.08847	30.104383
MS3_00004800.1	2.094965826494746	0.01412991157412235	33.464775	42.790684	27.388514	36.219048	30.310553	41.85527
MS3_00004817.1	2.989249999451906	0.007694980753248631	68.345573	69.679626	88.575272	76.669571	94.456314	83.636475
MS3_00010557.2	3.563282729732329	0.04282591920166376	23.936619	8.884934	11.090831	16.36982	10.087144	21.4188
MS3_00010557.3	3.217922595524898	0.010209157638619022	24.474569	46.948246	59.720848	39.81398	50.079475	55.776264
MS3_00004827.1	2.8579386575844445	0.0032254520663624045	6.803403	6.986897	5.15057	8.448345	7.338071	5.391963
MS3_00004832.2	2.9789139758945105	0.048025813535362255	21.052656	17.601383	32.333424	21.583635	28.591318	34.286427
MS3_00004837.1	3.624578529090197	0.003164596232297768	1.943757	14.209278	3.002168	6.509799	9.177382	5.856661
MS3_00004847.1	2.4609093703326086	0.03900470778957559	12.609232	9.07063	9.320919	1.917238	3.680019	9.778738
MS3_00010562.1	2.3795580024864607	0.0013605586610950138	13.097396	19.918982	17.547295	20.021982	16.253319	17.804058
MS3_00004861.1	3.5057860256028857	0.005651240126255705	1.728222	10.98981	7.882868	8.80443	12.22021	11.067387
MS3_00010564.1	2.3916070470622883	0.004445435423874054	106.212524	104.581306	112.112679	86.688957	109.17334	112.887932
MS3_00010565.1	2.0939360989880784	0.024233097362451047	1.763977	4.490407	0.076877	5.016011	3.249857	1.063398
MS3_00004874.1	2.35905016661133	0.0049087632955057215	20.48266	25.561611	32.381165	30.046648	23.888412	28.781685
MS3_00004887.4	9.652491540990733	0.004200006755182122	10.900678	31.346127	16.913591	33.34697	30.510834	27.378508
MS3_00004889.1	2.0640993609535268	0.026889785650055138	3.358367	3.078507	3.111243	2.183465	2.720989	4.325045
MS3_00004902.2	2.1356089783876118	7.021327919335934e-4	6.942668	10.397471	13.216909	11.647288	13.255165	12.001129
MS3_00004908.1	3.5633024341969706	3.256812095386702e-4	22.981873	22.977386	34.112045	20.200428	23.640326	21.468573
MS3_00004908.2	14.556192442770476	0.001267415567451134	71.005409	72.757462	77.522743	75.710228	94.610329	85.553497
MS3_00004909.4	4.7481127009729525	0.006438763512224253	12.770874	21.134357	22.194582	13.793321	15.334569	18.594608
MS3_00004928.2	2.6612974275698424	0.0052979486681330274	34.996075	37.934666	34.473537	36.251286	67.719681	38.347866
MS3_00004938.1	2.0779718875548063	0.004863628317261208	102.600655	104.827072	110.015854	88.236206	100.765427	105.236504
MS3_00010572.1	2.723931189325793	0.007348723284789982	8.570388	9.972106	9.602619	9.711596	9.362221	12.099206
MS3_00004948.3	7.709805228060368	0.017020680683547607	30.292927	32.701691	36.795086	33.419563	25.018766	36.207523
MS3_00004949.2	2.399981445855305	0.0026691781826635517	121.930328	140.473907	137.423904	136.204712	116.624069	140.294205
MS3_00004955.1	2.6899808095414257	0.002485538035634131	97.316605	113.658325	131.185577	121.230209	101.491386	130.190353
MS3_00004957.5	4.311616757176855	0.0028267777207116244	12.400373	9.585589	5.122556	4.279904	4.453316	13.386003
MS3_00004964.1	4.3116287902582995	0.005943909554427183	60.062183	71.931747	77.669052	60.018074	58.703308	63.286163
MS3_00004965.1	2.9847970427605572	3.86795699791354e-4	13.847542	16.960484	17.669384	16.573296	19.484827	20.666883
MS3_00004969.1	2.033165556657637	0.011849553294571021	6.639646	8.770223	6.241948	5.313504	7.794357	8.617343
MS3_00004973.1	2.541060827878589	0.0065215456866362966	143.324112	148.194748	124.852478	152.653564	130.233505	113.795006
MS3_00004979.3	2.615405662091952	0.0025411180457626126	13.671017	16.671444	13.450676	17.28779	25.937553	21.225262
MS3_00004980.2	5.057893399397113	9.444877765153328e-4	81.309151	89.244484	76.096504	77.237671	60.794392	99.813499
MS3_00004980.3	6.67708771246408	0.03220406833138435	50.788517	86.249672	130.999878	64.722374	72.721581	82.292046
MS3_00004983.1	3.3082005924746363	0.002043106148722355	28.76136	31.301756	46.369984	43.516285	36.200043	40.351368
MS3_00010577.1	2.661942183443019	0.010749341981385944	23.98024	30.758682	29.770021	34.584621	28.639841	34.433956
MS3_00010578.2	4.019981699136164	5.728903211287558e-4	229.378052	268.365082	276.063141	256.85040299999997	297.378632	323.752716
MS3_00004999.1	2.3325259536391636	0.001098952723909705	1038.126587	1024.409058	987.462402	1176.400757	1048.724243	1172.521484
MS3_00005002.1	2.3450108263729743	0.006831328756394869	54.413784	63.530804	57.320095	64.810074	51.828659	55.825859
MS3_00005009.1	2.5070683168584433	3.4168974836667164e-4	6.586071	9.150974	8.143827	6.985991	7.619122	9.903098
MS3_00005014.1	2.3153443305960244	0.016395612221356198	111.257278	142.695786	155.531403	139.791061	126.815216	137.689865
MS3_00005040.1	2.9318833590340003	5.294418560575406e-4	9.486272	11.297215	10.300877	7.331723	10.602228	9.286442
MS3_00005058.1	7.987453041050089	0.0013467223702350658	154.739166	155.701981	180.347519	185.606445	184.964554	172.306793
MS3_00010583.3	3.6107025806323927	0.022766379685024013	6.83669	3.094584	5.254901	5.222576	20.777439	0
MS3_00005066.1	7.1993979375312245	0.006320461989884762	11.857381	32.973125	38.082127	12.27647	29.585419	40.122013
MS3_00005085.2	8.071029460070616	0.00296939492156951	1021	1112.382935	1306.364258	947.919739	987.411499	1056.648438
MS3_00005090.1	3.475805878452768	0.004234726960319418	23.734459	32.135983	22.326035	43.55653	24.136992	33.879642
MS3_00005090.3	14.778218985467682	8.504694598597812e-4	32.752743	31.754295	30.882298	51.926701	43.159412	52.967358
MS3_00005091.2	2.0048376915714656	0.00918028437467131	3.521711	7.852171	4.381485	5.132656	4.49623	5.546592
MS3_00005093.3	3.2668609074089194	0.01982858692868537	17.341183	4.024071	4.143106	4.555372	12.941883	4.529243
MS3_00005099.3	4.304893471503745	0.003518529528812493	18.846394	32.833179	18.973898	19.187483	15.328286	25.215254
MS3_00010586.7	18.379302032093854	0.03958193621055605	273.771515	346.170776	470.806091	311.020325	325.907196	409.557098
MS3_00005123.1	2.229381653305503	0.0031365182202137995	13.469996	15.324923	16.15313	16.198671	16.249781	17.907764
MS3_00005126.1	2.5396340192834757	0.04789939702843597	4.315251	4.336074	10.747682	10.004668	6.219098	10.22257
MS3_00010587.1	5.635954775072342	4.4300200501249255e-4	32.447342	37.857494	30.557739	30.951044	36.077312	35.335228
MS3_00005156.2	3.5193999781722143	0.0031444008454392515	91.997124	103.211327	102.494591	104.87748	81.952126	89.735359
MS3_00010593.1	2.1049094893036124	0.026854303235493423	20.574192	27.564861	15.144938	32.489037	26.359032	45.934059
MS3_00005164.2	4.0262695423424955	0.020845109099737743	27.349873	16.214338	16.053598	26.405399	11.422285	23.537981
MS3_00005178.1	2.470961057911981	0.0017789499729565178	20.278358	24.197491	24.128115	25.058945	25.126699	27.773254
MS3_00005182.1	2.201263580898003	0.03057941306701901	6.682435	9.990859	10.481338	9.582315	8.01422	9.154101
MS3_00005185.1	24.72409369018503	4.786019234732875e-4	72.06369	98.299927	160.473526	157.564774	165.239838	146.908386
MS3_00005189.1	2.5056668840567733	7.025569377486509e-4	6.093939	8.605954	6.763794	4.562737	7.280209	9.324965
MS3_00005195.1	2.7332584201797534	3.9598355917312044e-4	190.501099	229.592911	246.159531	193.4133	226.506058	264.049744
MS3_00005199.1	3.2399663973783546	0.0015026374337064473	62.254341	69.602135	81.733696	67.299942	67.10244	72.737724
MS3_00010600.1	4.011805509011391	0.04172329255850254	11.995572	15.824241	40.340767	21.974102	14.812888	20.654646
MS3_00010600.2	6.143899810315659	0.0076437506047277995	47.02562	60.361641	34.513409	55.380821	40.649097	54.342888
MS3_00000074.1	2.164991016412535	0.0015479726813663855	1.96724	3.049346	3.130708	5.234891	1.281429	1.974478
MS3_00005222.1	2.4905788004438	0.0033261728064333767	22.903776	32.042393	31.322451	29.25457	28.560205	29.300579
MS3_00005223.1	2.5636130996962057	0.019006428947908164	77.457146	76.092705	85.815735	97.976768	56.745594	98.472527
MS3_00005238.2	5.9711024568163555	0.0039140647736810325	18.396744	19.358198	21.469112	15.668822	16.344332	17.960026
MS3_00005247.2	5.544241782021082	0.037701031909448963	23.10063	54.079441	65.50383	18.711271	36.651531	55.562828
MS3_00005251.1	7.180146365892033	1.6597604983533266e-4	262.323181	323.490875	326.752838	362.941315	286.512726	301.448456
MS3_00005260.1	2.679748524820172	0.010007078585189374	14.436312	19.11311	16.913914	16.268057	17.268152	17.507425
MS3_00005265.4	2.7997585064601065	0.0033645351785634363	138.854248	132.466888	138.312943	99.844872	109.459061	139.470047
MS3_00005298.1	2.1267995530179817	0.023281117435247443	117.388733	84.82814	118.271828	129.294067	139.044586	161.482803
MS3_00005301.5	10.990123352993384	0.002434096871810829	44.806511	43.288029	44.454525	40.247684	58.159927	51.932682
MS3_00005318.1	3.078339690141283	5.609915830869679e-5	25.919931	33.197098	32.978622	28.724651	26.405149	23.372784
MS3_00005335.2	7.821702373658793	0.0015673445467413185	33.002632	30.509064	34.789955	35.483257	25.514053	27.523033
MS3_00005363.1	6.490402735118737	0.002093485532606615	106.465988	128.695389	123.709564	118.686714	88.272774	140.315674
MS3_00005381.2	2.003419372479443	0.010294647931786772	120.9534	121.153084	140.671677	185.03656	121.74128	127.597313
MS3_00010620.1	2.0196889895174217	0.0047929439784381266	7.385075	9.813786	9.108082	7.746109	8.85364	9.072268
MS3_00005396.1	3.373005767008554	0.023635908067185973	36.885235	42.385201	58.369347	58.492664	53.327232	54.311398
MS3_00005398.4	4.399433790473462	0.002777601744200114	13.537754	2.937739	12.293732	6.717216	6.762571	16.809172
MS3_00005399.1	2.8925979506758908	0.003436996510298067	129.419174	159.461456	153.222244	153.793747	134.756516	174.874863
MS3_00005407.1	2.518174965883692	0.01253845980517073	20.685436	19.925884	28.813814	25.055351	22.408901	26.916912
MS3_00005409.1	2.3407100955147384	0.011754353900878688	6.135857	5.528701	9.408179	12.134462	6.40289	9.957601
MS3_00005410.1	2.101280377923165	0.031990677262736925	2.509204	4.975956	0	0.917665	4.119899	3.599753
MS3_00005413.1	4.12175212875159	8.874560052226801e-5	13.65952	14.602145	17.185349	10.972079	15.067596	19.469524
MS3_00010622.1	2.756550602967701	0.029853222898314685	11.420218	6.417636	1.266401	7.602308	6.446837	2.848958
MS3_00005422.1	4.565219995585369	0.013653559644058929	36.147026	7.551074	4.89139	24.425686	24.702105	5.439253
MS3_00005433.1	8.533295632931821	7.988820978446409e-4	24.856094	32.577496	29.605083	28.808779	21.164623	26.408535
MS3_00005441.2	2.077357927073066	0.035113411655948265	9.593289	15.981872	16.044844	11.288774	11.528374	12.969798
MS3_00005469.1	3.316142146540476	8.327154136310241e-4	7.697994	6.1297	7.817466	8.954776	7.93706	8.419053
MS3_00010632.1	2.469006736423182	0.0441034196097165	8.914302	13.711775	19.633093	11.194081	11.8835	15.698735
MS3_00005477.2	2.4084311705536057	0.012764176161335909	41.65641	42.194073	48.802303	52.243622	28.483429	47.872501
MS3_00005485.1	5.215648235167927	0.007205770793615569	15.378227	17.573446	29.191025	18.433048	14.954545	22.325937
MS3_00005490.2	2.760718658670804	0.0340941191579185	643.991638	289.267822	457.904175	1150.749878	319.742523	1166.512329
MS3_00005491.2	5.239971020027441	0.013710338681176954	145.12323	95.915489	152.679321	92.367966	112.182129	111.386551
MS3_00005492.2	12.87412015198845	0.0013406732271154258	30.109341	33.214348	37.967918	39.232754	23.224617	27.216436
MS3_00005500.2	2.7674218574420935	0.00980301132838275	10.429482	3.120773	1.576659	5.261506	0.95174	3.732436
MS3_00005502.2	8.114922474899146	0.0075781006445828445	51.525185	19.520411	9.839205	40.820034	9.460807	20.777565
MS3_00005512.2	11.747602395962542	0.006712895234089851	33.682755	35.209732	0	30.481983	27.50371	34.418209
MS3_00005532.2	2.555484906546832	0.003046165134106976	95.721603	80.478218	79.789581	81.174416	85.826302	97.684158
MS3_00005537.1	3.2907487271719638	0.008213775134368793	27.856783	46.032551	43.53997	34.002682	31.710611	33.875465
MS3_00005552.1	8.381568371356375	0.02601401836840274	49.849461	64.695847	57.20417	77.467186	52.656246	72.796165
MS3_00005565.1	2.2765995865956192	0.007839117200667453	36.988983	45.226574	37.878082	37.140141	43.45787	46.737114
MS3_00005580.2	4.44332222953725	1.0987877469431212e-6	15.602772	15.637955	17.911541	16.994499	12.682068	15.332202
MS3_00005589.1	3.2254261714356915	0.018433076952002258	61.33691	87.552574	85.883415	69.919411	64.131783	58.860783
MS3_00005594.2	10.460428009980934	0.039239567720307955	369.208527	421.598938	424.690948	459.26416	327.724091	422.297089
MS3_00005598.1	3.2587109311350733	0.004273240668234371	127.274765	178.620087	159.255234	148.419937	131.557968	167.742386
MS3_00005600.1	3.083099717463741	7.113744353778335e-4	35.315712	59.582466	44.721146	65.673073	45.428696	65.177399
MS3_00005602.1	5.533593981446929	1.458084904190875e-4	12.320601	15.639751	19.975079	17.031116	15.330705	18.953339
MS3_00000118.1	2.2677323349441	3.8933912178592785e-4	38.780491	44.475407	47.505131	45.862759	44.412891	46.083488
MS3_00005610.1	4.2113468892644015	0.0028285485032967248	636.822937	648.747009	748.924988	426.271576	717.558716	717.786743
MS3_00005611.2	4.448501451487868	1.8568510014359515e-4	6.272576	5.280818	13.738793	6.897511	7.544974	9.598969
MS3_00005611.1	3.807770848092812	0.0015111869661722462	237.042969	273.99585	313.473999	210.249847	255.232025	296.381622
MS3_00005612.1	3.471270823511285	7.853860774567813e-4	398.078796	467.980988	438.284088	464.884033	415.25827	468.561005
MS3_00005615.1	4.371979181358058	0.006655843141705259	637.304504	631.913696	650.14679	507.29248	664.482117	643.047607
MS3_00005646.1	3.6816712033357044	0.005197553136707783	33.360264	54.147007	59.233078	48.774399	36.828892	47.822552
MS3_00005653.1	12.917750737163937	8.528775772601724e-5	180.40007	197.899338	193.913452	173.072418	142.593704	153.568939
MS3_00005657.1	2.209646909096023	0.0014207864550611444	26.055901	21.207752	25.113989	20.157499	21.699078	16.199234
MS3_00005663.1	3.1510710809591354	0.0037832182858639294	86.164856	91.156784	92.291878	98.251198	80.597038	98.888474
MS3_00005664.1	4.109254921359523	2.815294305555902e-4	17.970453	22.967636	20.169056	23.743065	28.554129	26.987627
MS3_00005665.1	10.878791305551433	0.025136969896282037	72.532616	64.862061	75.259682	54.290936	56.905727	52.924213
MS3_00005666.1	3.221704516321015	0.015444081855649647	6.347143	7.399921	11.976102	9.974229	9.16223	11.34295
MS3_00010656.2	3.623184700133136	0.03961803878828132	14.870761	12.761793	15.4875	20.041937	15.937383	18.640318
MS3_00005682.2	7.383199713515231	0.006244038485220343	31.47617	23.528328	27.124828	14.21453	19.665358	1.197659
MS3_00005682.4	3.95689479642201	7.279482961810257e-4	34.287842	35.284508	24.796236	41.643414	33.673977	35.158737
MS3_00005683.3	14.049161276418028	0.03595743666151132	58.83371	0	83.020058	37.719471	75.353157	43.843361
MS3_00005683.4	2.8314294027598645	0.017947340853648082	18.089148	11.068034	22.384771	22.762972	24.830343	23.445475
MS3_00020012.1	4.589495352164355	0.0032897129150244926	14.154695	17.216322	16.474588	14.290957	19.649645	17.709129
MS3_00010659.2	4.587936156684452	0.022678515182871804	13.248194	17.242821	7.77089	22.526876	20.131363	24.52652
MS3_00010660.1	8.373107212707207	0.01002268427839939	41.100647	61.593933	41.805302	65.565712	43.209396	49.149052
MS3_00010663.1	4.898004106472732	2.4085015728519537e-4	11.537841	13.52005	15.66823	15.759256	10.167868	14.821725
MS3_00005718.1	2.7727901874405396	0.00820363024559374	27.48436	30.057863	29.183687	46.245651	33.488216	29.48999
MS3_00005733.1	8.324689622484357	0.001336545649156025	1686.693115	1716.576294	1766.212646	2014.621338	1598.274902	2053.236084
MS3_00005734.1	2.0519062778869603	0.006016081613277943	45.365314	56.96344	52.036514	49.998646	46.386475	48.679661
MS3_00005743.1	6.502483518437109	0.019833776073474654	41.116978	52.511646	66.064293	51.196228	59.353027	47.096497
MS3_00005748.1	2.5067926511364482	0.017117313296353222	18.249662	18.5277	27.39467	20.006838	19.041079	25.023882
MS3_00010669.1	2.0692068207434637	0.007009863830168607	30.808607	32.855213	32.52578	40.529163	39.293507	41.254475
MS3_00005775.1	2.875830087893329	0.006550102360775113	53.709827	57.831791	76.648575	101.834465	55.168629	74.811287
MS3_00005777.1	2.2297063752641835	0.037403611393113816	17.117729	9.385696	5.405057	11.901647	11.697604	25.119644
MS3_00005786.1	2.2313386983050023	0.016395612221356198	1435.374023	1966.197266	1938.858643	1646.704224	1497.179565	1905.255859
MS3_00005791.2	15.767558386397042	8.465741475578996e-4	89.800941	96.78009	130.29834	67.644501	93.839722	88.789742
MS3_00005793.1	4.507132462963402	8.759967832333802e-4	10.701543	13.353212	7.22695	6.473125	11.916665	11.17222
MS3_00005798.2	2.6353266460265026	0.03530957980856987	7.604736	0	0	6.027326	3.588142	4.690524
MS3_00010674.4	2.1862302897799157	0.0034016914268549304	457.295685	404.064026	412.123871	453.675812	398.93042	440.786865
MS3_00005801.1	9.616776212468544	0.0051840976219786295	153.57785	188.141235	196.602448	144.877579	138.688751	170.521881
MS3_00005801.2	2.4100285904957204	0.015321531642915696	4.466124	8.926297	8.477754	9.988968	8.987737	7.427505
MS3_00005801.5	5.780499022877678	0.04979256937527186	0	8.321095	43.789921	49.36911	32.580074	32.909286
MS3_00005804.1	2.3660135281000487	0.003587254278170374	223.477982	292.074585	283.463074	289.070465	269.843323	233.129532
MS3_00005805.1	2.1076925180585127	8.341224524167727e-4	1.866123	5.030986	5.586452	5.70532	2.809698	4.453747
MS3_00005806.1	2.4498123362330153	4.212699323347096e-4	14.513793	15.883771	21.185843	25.477922	14.975127	14.296445
MS3_00005814.1	3.063728606391661	0.0032620864349283277	48.037045	49.602783	55.331688	49.849316	49.723927	58.726757
MS3_00005827.1	2.279620238769252	0.0012010881166846013	5.897611	6.283015	6.275219	7.349723	4.732089	5.236602
MS3_00005830.3	2.6858309063674	0.007563181741026598	41.073669	56.796124	57.491936	71.753464	47.578938	45.378345
MS3_00005855.2	4.276821143318471	0.03421887367856394	391.88913	471.017426	548.668884	442.06915299999997	476.061035	473.631836
MS3_00010677.1	2.0776013509959435	0.0022046185813415645	43.078709	53.526958	50.956989	54.40625	46.169773	49.740459
MS3_00005860.2	3.9593294936767265	0.03906345028601732	9.761505	10.401094	21.656248	16.468477	8.554865	11.326013
MS3_00005877.2	4.985112522554795	0.015929730259692583	31.501156	42.301369	32.844482	36.577785	32.158146	32.209465
MS3_00005878.1	3.1606648411893286	0.0051728599291183085	5.027613	16.677685	14.863955	10.858642	8.716627	8.483855
MS3_00005890.1	5.695843654688858	0.00781828546198106	220.557465	412.339752	352.213837	182.780563	321.142609	385.223572
MS3_00005894.1	2.9764002737442152	0.012653423747575793	6.693841	7.150826	15.346922	10.543873	16.616714	14.042667
MS3_00005899.1	4.31205350966192	9.307486622818671e-4	20.782169	21.118261	23.411264	30.384846	21.37322	27.55164
MS3_00005902.1	11.500792181436488	0.026279849388387806	69.398987	63.588192	85.146439	21.313469	0	95.136055
MS3_00005903.1	2.4953616601079993	0.020976459090988823	12.157899	16.310942	17.415281	13.123621	9.78237	21.787766
MS3_00005912.1	2.673490352770628	0.0011175074044183508	20.503904	23.67062	28.687574	27.748117	24.044998	21.891275
MS3_00005918.1	3.3886844854947693	0.0028334627873860077	2.901599	8.040381	10.815762	8.286935	5.866823	6.037624
MS3_00010681.1	4.021758275585139	0.02123318671860014	9.314236	11.895858	3.892438	6.276696	22.843523	12.168129
MS3_00005922.1	5.007790662900291	0.007989977295061549	661.010254	923.665833	1187.581177	1066.46875	840.831482	985.779114
MS3_00010686.1	2.257808549039404	0.009002668397731619	9.165961	7.767072	18.787542	11.907179	11.957206	14.390871
MS3_00005929.1	2.960480162721917	0.006763150212470681	11.331698	18.79711	17.436234	20.670322	10.364435	15.418505
MS3_00005932.2	7.699323420917531	0.0025046628391408674	16.824923	18.231762	30.771301	22.675707	9.164547	19.082272
MS3_00005937.1	5.710024278221907	0.019411820983223537	78.226982	135.26113899999999	134.411377	160.521179	95.419631999999993	89.862595
MS3_00010689.1	3.150843783624525	0.04147830690210266	52.715	63.140064	68.493355	61.453697	64.320198	70.219879
MS3_00010697.1	3.1630902296615035	0.002333867888446759	35.591057	36.511868	57.116013	49.627556	40.818142	35.415588
MS3_00010702.1	2.4086834003214834	0.002558817078546689	24.143093	34.940697	28.202993	35.070446	29.784086	23.136152
MS3_00010708.1	2.062990653612892	0.043262877631250446	2.931632	6.361251	2.388578	3.154295	1.398528	5.041789
MS3_00000190.1	3.669445108319797	0.023849610971991286	11.425653	61.087124	19.178249	5.022137	27.928513	14.347943
MS3_00005981.1	12.632893093037309	0.003021953018525703	44.495464	70.265182	63.994247	44.473072	35.431175	40.116745
MS3_00005982.1	2.433535423474618	0.014932487437263366	8.412504	12.221677	8.498677	5.850333	6.710162	9.053861
MS3_00010714.1	2.0172554787869217	0.04471202353015079	3.53103	0	2.892972	0	4.761189	2.410021
MS3_00006013.1	2.4924892214625394	0.007783000107614095	24.803324	31.544262	37.072594	31.500166	25.295935	29.027067
MS3_00006018.2	2.4418455774612577	0.035101461577343986	11.011576	13.870668	13.096234	15.911853	11.370873	14.809804
MS3_00006021.1	5.693753020104428	0.0013962258603538622	41.31208	51.029221	43.928833	35.418419	33.417999	41.697655
MS3_00006038.1	2.2397590321008964	5.728903211287558e-4	2.486797	1.710464	3.145849	1.97898	2.16905	4.867912
MS3_00006046.1	2.5020147306725082	0.0013391678531539093	4.411029	7.400806	10.035083	9.542851	5.346619	7.045937
MS3_00006054.3	6.5399963802842995	0.00523286190440229	23.460728	21.129181	45.366829	23.620501	17.233583	13.461265
MS3_00006063.1	2.1437852217815156	0.011773918855913766	3.219403	6.419621	7.203275	5.31681	1.988142	5.686128
MS3_00006065.1	3.70458007306758	0.001090486601194829	8.250271	10.203	14.082129	13.793872	8.074163	9.346313
MS3_00006067.1	2.2752014241970344	0.02550755819905166	8.23252	4.428584	7.474414	2.867732	4.934061	2.173545
MS3_00006070.2	2.1610814593237384	0.0034376332539735083	10.782645	15.431147	12.926614	12.550261	8.987913	11.324167
MS3_00010729.2	4.138732559227927	1.8877653177378414e-4	48.24437	64.688644	73.013084	53.444359	52.881031	72.847755
MS3_00006075.1	2.2720917002003453	0.009769990130868484	3.222919	5.19952	7.047513	3.720778	2.709674	3.369154
MS3_00006076.2	2.94993750711379	0.02177161918457473	4.385288	9.441023	13.521788	14.005341	6.830778	12.840295
MS3_00006087.2	5.584460425052474	0.04060299809346746	18.549908	20.984819	0	0	18.765844	22.898102
MS3_00006091.1	2.4707613639770076	0.027390971562866902	25.03536	33.255825	24.197182	29.0404	29.044233	22.676489
MS3_00006100.1	2.22974135648459	0.020160271756447454	190.138092	245.082199	246.918823	224.042068	203.096786	277.191437
MS3_00006102.2	2.0285356371051444	0.030161091069432946	12.736465	15.080074	23.945976	16.241131	10.596625	14.69454
MS3_00006104.1	3.072469031922887	0.003436996510298067	6.878913	11.121141	6.87383	2.715232	7.471322	9.435039
MS3_00006108.1	3.083296092871279	0.01030921396332382	9.406052	10.143605	9.135357	9.600941	11.37486	10.28495
MS3_00006119.1	2.25471584354667	0.0016415090759066442	89.315437	92.634827	83.25177	81.940025	89.299866	75.719742
MS3_00006129.1	2.8782487673644424	0.017603958298546402	26.452524	40.855621	44.808025	40.557423	45.618584	35.42955
MS3_00006129.2	3.1413340753113417	0.018836120848512227	10.591413	18.938723	23.871233	15.54684	14.828216	10.108691
MS3_00006130.2	2.4021020528749717	5.881269266189257e-4	94.630562	101.678139	108.153564	95.832413	132.11644	105.011566
MS3_00006133.1	2.676239262571671	0.004218816515020824	7.402517	4.177005	7.126794	2.581303	6.234168	2.98835
MS3_00006134.2	17.842484348898644	2.9582160044085165e-4	67.705635	77.77478	97.35849	74.1549	77.298988	43.177402
MS3_00006141.2	4.783692514302466	0.0051840976219786295	17.143673	20.203934	22.184622	22.765535	12.71095	29.371244
MS3_00006144.1	3.6559753256346	6.355143147051522e-4	8.551449	10.064938	11.183871	15.446752	7.620984	14.834372
MS3_00006152.1	2.651418608357347	0.023754909322461895	26.170736	33.485661	33.631733	32.730057	32.293056	39.242191
MS3_00006159.1	4.945803060909192	0.002507487064833796	79.232124	79.181999	91.524803	68.044891	84.928841	98.478752
MS3_00006160.2	2.7718464297565815	0.0406346053342055	10.384326	13.751952	8.835256	10.148826	3.984585	6.598645
MS3_00006162.1	3.3853759778669144	0.04461314496025912	198.790237	195.50383	214.419815	434.212067	221.103516	268.461517
MS3_00006162.2	3.8061574116544548	0.03606957895944041	9.263163	13.326271	13.041647	9.601336	7.847502	20.255354
MS3_00006175.1	2.8775403745618133	0.0026914048052485685	232.234344	284.987305	264.802063	207.037613	216.20752	198.241425
MS3_00010741.1	4.321200276986559	0.010184948072927101	87.058014	152.43454	148.176941	89.216965	117.439934	81.928223
MS3_00006198.3	3.662817546736342	0.032891392929281324	62.691853	61.885029	6.562585	67.005188	68.138908	60.310764
MS3_00006199.1	4.59037912777945	8.889894161445916e-4	20.636152	26.285908	26.421593	34.481678	20.313162	23.685682
MS3_00006200.2	2.623956554201601	0.03909474637491611	11.399566	15.214948	24.951769	20.289501	10.046002	6.628581
MS3_00006211.1	3.813502108779383	0.006712895234089851	58.636322	75.236298	72.541481	93.846382	52.623352	87.484795
MS3_00000239.1	2.6788255931404703	8.714613185807123e-4	3.799211	5.38423	5.017582	5.625176	3.122171	4.236116
MS3_00010754.1	2.9512098910826765	0.04724104080613642	9.636302	16.692974	9.087626	15.416894	7.614112	9.392349
MS3_00006225.1	7.413486766333663	0.0031376217503072787	212.431519	224.456161	247.766403	225.540466	218.508438	268.973938
MS3_00006227.1	2.2377835867330487	0.0027493514773274867	35.85009	51.289505	46.483391	52.865822	37.089123	53.334999
MS3_00006240.1	3.891819983282844	0.00836455403285198	4.005977	11.066735	15.523117	3.178199	4.942782	6.55961
MS3_00006246.1	2.5771150247202215	5.547665100667251e-4	9.68498	9.933846	13.464553	7.781494	10.929795	11.398059
MS3_00010757.1	5.355990274445014	0.0033308665314116482	10.525963	15.335735	7.462082	23.296728	13.323415	12.292021
MS3_00006260.1	5.569505426342671	0.0013149624207873588	25.947737	27.429049	34.098087	36.134068	31.621887	38.457996
MS3_00006264.2	3.9045200423615745	0.0027186221916693037	4.519649	6.253726	5.469295	19.672853	5.844648	4.901004
MS3_00006265.1	2.5670978815317502	0.003466098464240898	2.413744	4.773683	4.465699	5.842058	3.185092	5.572914
MS3_00006270.2	7.747647799970069	0.04170827489834152	36.702076	35.264198	51.767815	51.959061	59.45834	59.257057
MS3_00006275.2	2.0936804743698607	0.021953094523854813	27.840351	30.236969	29.695744	31.085402	31.675615	28.96002
MS3_00006281.3	17.55532404928227	0.010643404732647245	340.169708	63.828442	37.309448	319.377777	32.834465	71.503586
MS3_00006292.1	4.461062350087301	0.0138284339496053	84.180389	62.567078	92.472054	65.615387	51.364346	55.213776
MS3_00006292.2	3.944894812460482	0.03846174845937509	16.250679	25.979515	12.83571	23.479818	16.96233	25.625914
MS3_00006292.4	3.490742044940892	7.637939135242441e-4	54.78521	95.925957	77.876534	73.884125	76.306137	86.624687
MS3_00006302.1	6.268075874800072	0.036495763594070633	33.297684	71.206795	76.861275	50.371334	76.625153	61.284092
MS3_00006302.2	4.1378260414392045	0.029879662345252987	31.68078	37.559372	36.716282	33.684204	32.243519	33.167027
MS3_00000249.1	2.414590416111481	8.319895206810827e-4	4.101943	3.681551	5.065757	5.421734	2.7679840000000002	3.606491
MS3_00006314.1	14.66865535855129	0.001186219059477339	29.623575	26.364267	39.399239	62.0495	34.488316	28.478682
MS3_00006314.2	7.733973425519283	0.04308783351240616	389.229889	378.903839	439.701447	500.742645	408.246368	390.300934
MS3_00006332.1	12.602938080876303	4.229318273699e-4	26.944347	28.608049	33.430504	54.383472	25.360777	27.791046
MS3_00006334.3	4.525061655825419	0.024801242829718233	37.966797	23.908278	57.191254	31.125784	62.722214	35.970772
MS3_00006341.1	2.098016694235247	0.009251124275309115	15.817286	22.014786	27.856697	31.03443	21.456423	29.136263
MS3_00006345.1	2.229627790819713	0.04724334057850941	22.94911	18.460293	43.228207	23.065498	28.641865	41.598579
MS3_00006347.1	2.476406850792735	0.00638769503425009	25.062477	26.962351	24.092758	32.111221	25.233147	25.020809
MS3_00010772.1	2.2957673702889747	0.002808450883723357	6.086768	6.775077	6.119128	8.986327	4.683533	7.708817
MS3_00006358.2	3.770362610231518	0.030545885102959212	6.497745	11.70866	10.445537	6.717696	8.876661	12.665156
MS3_00006366.1	3.16647922246577	0.04471202353015079	15.573114	16.447477	15.985128	32.304375	12.820579	15.470951
MS3_00006368.1	5.330414132467056	0.03181234941532505	25.246935	20.613083	25.014965	48.854946	20.891365	20.533535
MS3_00006370.1	3.0817808051372646	0.0020226881015044025	7.705047	10.74282	8.333771	8.5137	15.334908	8.677024
MS3_00006371.2	2.094054653951251	0.008135247134296612	5.201611	7.473577	5.478848	5.81387	8.08842	8.278867
MS3_00006387.1	5.194957737505827	0.0087824126279543	35.980602	31.22966	51.935513	57.013527	29.541191	45.81134
MS3_00006388.2	2.498693575251232	0.019369574949323384	6.667859	5.714481	6.765189	9.086155	8.417649	8.755928
MS3_00006392.1	2.389058856205878	0.008041951204411965	3.797898	2.711032	6.294863	7.179806	4.206535	7.148186
MS3_00006393.1	4.547537886332909	0.0013269482747414547	31.481331	35.993946	38.110836	44.693825	29.276455	37.812073
MS3_00006399.1	2.4720842930765903	0.0018617479689496206	21.442276	35.402191	31.519505	30.065649	24.99305	32.61808
MS3_00006401.2	2.627949655011569	0.007743857037459394	67.997147	77.188667	87.851151	64.629707	85.434013	70.420929
MS3_00006403.1	4.138412438058635	0.003710133797113156	26.176603	29.852497	24.983475	30.741951	28.527367	31.696871
MS3_00006407.1	3.389121033404732	0.01162564610956759	72.682396	75.377167	93.298584	98.769066	83.537003	92.610962
MS3_00006410.1	2.6198012516975457	0.006815021622011315	20.08243	35.750591	32.287174	16.346684	21.025343	18.376734
MS3_00006410.2	9.513921322892346	7.988820978446409e-4	35.28252	43.974201	39.36668	38.613071	64.264633	60.68116
MS3_00006412.1	8.469938474202875	0.0016415090759066442	27.247152	22.767326	32.697918	14.547217	24.40251	27.738392
MS3_00006421.1	3.217611431721254	9.908965955782085e-4	411.584442	492.530182	460.442902	471.371765	411.399261	426.666199
MS3_00006444.2	3.2087800674076807	0.04835193567652661	93.528458	117.077194	72.361221	87.239525	96.490486	53.784901
MS3_00006446.1	2.723027978570925	0.0026312543142104567	18.005697	20.844336	23.160101	20.393316	23.488449	24.94364
MS3_00006458.1	3.1159907858532394	0.004490139172773673	9.76117	16.681797	14.712994	21.699274	12.695159	17.234537
MS3_00006462.1	3.844317504294444	0.003910998944464628	15.006326	18.588072	17.949736	20.362694	17.699526	17.014191
MS3_00006467.3	7.319622730567305	0.015071940304121137	65.792915	64.997963	80.968185	56.483799	76.777451	78.294609
MS3_00006471.1	2.7514200468841157	0.023683699969609406	69.687531	107.972343	95.719887	96.14389	87.26017	116.597092
MS3_00006478.1	2.017935618449704	0.04557598345005667	3.989012	3.165292	4.783506	5.147427	3.966869	5.299015
MS3_00006485.1	2.9945662354739375	5.683868101695003e-4	111.033669	120.375969	112.114738	114.37724300000001	92.496704	107.141724
MS3_00006503.2	2.702548268619663	0.002196602142569076	46.878345	50.232197	57.089504	43.186249	46.578781	65.480446
MS3_00006508.3	2.0699494247244044	0.002507487064833796	48.011425	56.045467	62.081696	53.419689	46.693813	55.531857
MS3_00006512.1	2.194709427786817	0.0261190845026084	3.479014	7.402856	5.342797	4.609003	5.300289	7.316422
MS3_00006515.1	2.4852756882845304	0.021847317315906372	10.747788	14.562742	10.721936	21.403248	11.19588	17.240845
MS3_00006520.1	2.1172660987696172	0.02469860596799271	3.53643	13.798106	4.539084	2.037915	5.610464	4.63183
MS3_00006524.1	2.144255271903201	0.0012091128876674671	7497.591309	7620.018555	7146.526367	7069.182129	7626.961914	7450.646484
MS3_00010792.1	2.806546720196008	0.019327758211681614	94.217598	83.117004	116.051727	131.167404	95.106918	138.914856
MS3_00010793.1	2.2729648514110936	7.220950020428766e-4	10.744243	13.322844	16.975563	12.511371	9.93374	11.937018
MS3_00010795.2	7.0277036013034335	0.01275224763220657	0	31.75979	30.918554	24.305931	25.178129	22.404289
MS3_00010795.1	4.001880626744819	0.002268020796843645	45.739777	41.021286	35.268177	38.533241	34.852478	42.826302
MS3_00006556.1	2.738509943881239	0.0027186221916693037	11.489875	13.284555	11.089487	8.740178	11.712646	9.889886
MS3_00006559.2	2.0774530133959	0.03893257939260965	85.385406	50.590027	55.266823	80.208557	60.686783	62.69915
MS3_00006563.1	3.026104524360177	5.832419119560674e-4	35.430195	56.291763	66.381912	47.913517	50.435741	60.710121
MS3_00006564.1	3.0913994765470467	0.004332187282208025	73.721329	74.829353	66.641571	72.964417	68.949974	79.677162
MS3_00006568.1	10.414582773378148	4.208945270993888e-4	285.470886	342.114288	363.266602	260.88266	271.739349	343.484406
MS3_00006569.1	2.989653278499327	0.0036110333898384953	137.163925	166.283249	159.27298	138.990753	127.318542	158.655289
MS3_00010796.1	2.631478288380857	0.004008713788700698	45.375156	59.677917	58.582207	57.438416	47.175781	53.287457
MS3_00010798.1	2.489178160205905	2.6719638770127677e-4	3.471885	3.186744	4.893308	2.042949	3.306255	4.606711
MS3_00006581.2	2.965267176398288	0.008812133730247146	178.921219	169.538208	156.899582	198.238174	177.880096	196.793549
MS3_00010800.1	3.9433817810592386	0.019058469149035348	391.953888	346.36792	217.880402	308.57959	351.698639	312.929596
MS3_00006603.1	3.766716449317144	0.0018307269333179249	141.579453	145.813736	163.061783	117.589272	133.855072	139.326797
MS3_00006603.2	7.564371181742568	0.004730735979150343	1065.047119	1638.273926	1817.749146	1190.780273	1042.982666	1265.730225
MS3_00006603.3	6.851514526781425	0.022535316376633148	206.755219	207.223083	317.659332	181.955231	196.167053	229.428467
MS3_00006603.5	12.528523426739179	0.006287813023604809	3278.100586	2374.992188	2874.83667	2407.27832	3333.452148	3110.172607
MS3_00006608.1	3.4079000030886455	0.03988790957328425	125.941216	142.541077	155.628799	139.343353	153.37233	184.697754
MS3_00006611.1	3.445234622582334	0.0034545551501833703	34.775974	79.857574	87.532341	87.978302	63.364914	86.287216
MS3_00006620.1	3.2485780335356176	0.004774354119235737	3.941396	6.999215	10.819561	10.88945	4.433258	5.351627
MS3_00000280.1	2.0358912134451437	0.0012263494129192932	4.951876	5.34366	7.731795	6.152448	6.452371	6.318895
MS3_00006629.1	2.3713339051462876	1.6358369893639912e-4	32.984688	41.399441	37.051403	38.690865	44.161407	39.121346
MS3_00006634.2	3.5150359733332412	0.007886735100702754	9.254076	10.396794	10.675785	18.397701	11.082997	11.508089
MS3_00006638.1	2.790018837685732	0.020741117388612045	40.031315	27.212763	40.262718	24.124836	36.28437	25.24465
MS3_00006650.1	2.619122210737852	8.112987602682754e-4	211.803528	235.856003	230.210297	206.020142	201.379623	223.059753
MS3_00006653.1	2.05504324287632	0.01652810480680262	13.456741	20.589773	15.699176	18.488194	13.654593	13.620382
MS3_00010803.1	2.395146551346818	6.835968034698817e-4	316.568787	356.211487	327.980835	338.759491	297.268738	280.730682
MS3_00006663.1	6.744046071298328	0.014122674718501278	19.368048	23.868906	17.822638	33.824249	0	23.873678
MS3_00006675.1	2.22063500403432	0.010259042209442406	18.330303	19.750402	19.783646	21.095457	25.438707	20.770033
MS3_00010805.1	2.9863914791987893	0.007273435972537911	44.244671	41.417435	41.12001	47.541138	55.766548	47.324078
MS3_00006684.3	17.217310875635924	4.0335944666021744e-4	23.690126	20.036444	26.252949	18.015108	132.625824	34.789288
MS3_00006688.2	2.4627211399597324	0.007285948376256221	40.083019	35.164642	33.424763	42.930527	34.49802	47.411102
MS3_00006694.1	2.6477796372491222	0.022710795586864636	10.097427	1.085994	4.940851	6.351686	6.931406	7.239645
MS3_00006699.1	2.3894085915606564	0.01215595746344217	12.184027	10.02169	15.820137	9.916171	20.247913	9.518052
MS3_00006706.2	9.490728952988244	0.0015068459786447587	28.733764999999998	34.340424	30.762957	35.297642	24.954657	31.2276
MS3_00006710.1	2.5339899779016664	1.0556832586216268e-4	9.254443	10.107718	12.679531	10.185571	6.746189	8.319087
MS3_00006714.2	2.309080229840558	0.026912270604690345	98.45285	131.951309	170.386353	113.886375	95.774048	124.478737
MS3_00006715.1	5.3217222555996715	2.0099836116891544e-4	39.503845	48.363674	52.004852	45.538792	31.177074	36.576004
MS3_00006721.1	2.8265212740174013	0.040277195180605053	12.822085	17.980816	21.286633	18.389299	20.999641	23.070396
MS3_00006725.1	12.798083233296417	0.005746439869782796	157.591354	132.849869	165.055847	111.963493	125.771568	144.233673
MS3_00006725.2	6.994652011865321	0.002874893053266413	63.941067	126.612892	66.831284	32.414097	39.6572	93.204338
MS3_00006727.1	4.677148611096706	0.0011224212589051972	284.685791	317.843109	359.077393	284.024536	262.231537	362.414185
MS3_00006729.1	10.509288240635716	5.113919452592594e-4	90.7286	103.359795	113.480606	93.751854	102.465424	90.012741
MS3_00006731.1	2.9078067850870437	6.579884883121445e-4	135.851028	136.347305	131.783966	135.183228	121.530617	151.737061
MS3_00006733.1	2.0473423044590517	0.019713695277669783	67.43589	62.364788	87.465462	94.186165	53.495762	86.232956
MS3_00006739.1	5.94631380466846	0.009498535403806263	22.787931	32.465214	27.090841	31.447002	28.541014	33.37635
MS3_00006747.1	2.2127220542221058	0.02694818544792208	6.099767	10.164795	5.020563	2.023223	7.178107	8.08376
MS3_00006748.2	2.4711956747527273	0.03138628681720415	7.141877	5.752668	9.725588	10.469453	4.585773	2.862683
MS3_00006758.2	2.743404729258107	0.014909502737444659	132.602936	102.677666	89.644135	100.61084	106.30587	103.235695
MS3_00006772.1	2.54507383422232	0.02380190224803678	17.770025	15.110883	23.340073	18.62262	15.148306	20.546148
MS3_00006775.1	2.435947505461752	0.005352466577595438	7.42525	8.755696	10.267298	9.975696	9.236241	9.159352
MS3_00006780.1	3.8180075315030573	0.0011325368824404666	36.636658	41.632034	38.23098	47.919453	36.641041	36.674717
MS3_00006795.1	4.01244775456595	7.376138535855735e-5	7.140601	10.289759	8.109344	4.937342	10.208266	8.010618
MS3_00006797.1	2.322170665154522	0.001598806431250918	64.652992	60.983444	68.380081	66.778023	63.351925	74.893593
MS3_00006806.2	2.5761172446277385	0.016395612221356198	51.599434	61.785038	47.141739	47.6147	47.599747	56.508526
MS3_00006809.2	8.775546282739517	0.02690488101409679	33.36517	17.937555	40.019894	71.270126	62.180725	16.826874
MS3_00010818.1	3.165047970795843	0.014777734792806191	14.635294	16.454887	15.436176	21.512924	12.845098	19.175564
MS3_00006823.1	2.593028098649967	0.014707970996905134	8.786678	9.500353	8.192253	11.1491	9.56558	12.312057
MS3_00006841.1	4.666539844973813	0.009204867563407812	32.570709	44.339329	44.652508	29.637787	55.26976	64.077316
MS3_00006843.1	2.0426486105342665	0.018015206117966035	29.036024	34.172958	45.359425	36.120647	34.313824	43.116795
MS3_00006847.1	2.0211498686104834	0.019893600526576193	31.36101	24.823723	31.906656	36.197762	26.36886	28.018169
MS3_00006853.2	2.7708349898996976	0.034585229163144326	18.764751	23.252581	23.821682	30.552927	17.151928	24.767506
MS3_00006878.2	26.884316571699152	0.0021477579276251092	59.232319	52.098503	104.627831	77.528961	77.2995	74.396103
MS3_00006894.1	3.6975920408474727	1.9484031051868954e-4	94.065697	116.027687	96.129753	104.560669	93.869011	103.877434
MS3_00006906.1	5.620325654139332	7.637939135242441e-4	13.63031	13.920855	19.861479	13.868382	14.429077	14.08982
MS3_00006908.1	2.573930743433149	0.008748690448164608	437.976868	509.836578	502.562286	449.019806	447.128448	525.261353
MS3_00006910.1	7.130721934621522	2.4380476675950523e-4	13.476121	12.646884	44.853161	29.092325	20.731905	33.367851
MS3_00006916.1	2.0136857277297038	0.015729169152540377	1511.912476	1088.62207	646.138916	1173.837402	1210.235352	1066.694946
MS3_00006917.3	11.868247631073537	2.4380476675950523e-4	61.605301	32.07407	51.419006	27.526985	44.910252	43.689625
MS3_00006917.1	14.704019610037829	4.4624422072799e-5	18.683966	44.253738	29.927513	39.488228	29.570169	48.14006
MS3_00006922.1	3.311907728212004	0.010356851877004839	4.306529	10.124913	7.024002	6.437322	6.229621	3.63015
MS3_00006933.1	4.2078122114166865	0.0022040149662183994	35.176456	35.387486	48.532047	59.641396	39.657265	43.990185
MS3_00006935.1	8.127587379644558	0.0028154652384033327	157.782135	178.204697	207.788528	184.936432	164.996628	224.898727
MS3_00006943.1	5.131352216630939	5.644384066589914e-5	7.008742	13.684366	12.308153	5.99852	6.530657	12.406942
MS3_00006944.1	2.8555644957258948	0.005456114513201865	34.259747	40.651363	42.152935	52.075958	30.340347	50.879578
MS3_00006947.1	2.111411015436698	0.007057283763461021	306.2771	266.213379	263.387085	280.95282	367.625977	282.867676
MS3_00006955.1	3.3258588921454355	0.0036555283162503344	7.088285	6.462699	7.145393	9.416166	8.138658	9.740256
MS3_00006957.2	10.86210634396231	0.005655277470545856	31.281139	23.027058	30.939419	20.367706	44.395161	16.609735
MS3_00006964.1	2.5346894313494963	0.003943738712787685	48.724998	57.243633	65.604965000000007	65.81041	48.950912	54.397541
MS3_00006968.2	7.287495119838685	0.01357307754583763	56.368118	72.731339	74.248466	39.750004	45.326431	66.420174
MS3_00006968.3	3.6852572632128378	0.016438059601864466	6.810345	3.901267	0	3.810724	7.329514	17.794378
MS3_00006969.1	3.3767254539927456	0.007223103914828122	9.757502	8.843293	9.015681	11.569855	5.014507	6.272665
MS3_00010834.1	2.609494771718953	0.009149148908290225	44.099556	80.899033	58.706146	52.078812	55.878185	48.186516
MS3_00006985.2	4.3695510423857655	0.03833073436716517	30.460011	11.014189	37.467262	29.188997	25.804367	25.913857
MS3_00010836.1	4.401783223675917	0.0033855545742567193	8.23974	6.47516	2.101532	2.261205	14.600395	12.332404
MS3_00006989.2	8.39701859741319	0.0036956846266015695	437.146637	486.504791	563.024719	476.405762	459.623047	446.690979
MS3_00006992.2	3.4749455945351193	6.644782377177345e-4	10.201967	12.193717	11.617879	9.475275	11.920444	12.692534
MS3_00006998.2	3.172273737468373	0.0023321291434342307	18.885427	18.28956	18.212248	20.407677	14.138492	26.109488
MS3_00007005.1	3.261295945182433	0.019809366007883578	16.244944	29.705872	21.532551	27.150593	29.213293	38.438381
MS3_00007011.1	4.4444270123067104	0.010470436531911972	543.4328	613.393372	576.945251	760.387756	484.357605	655.855896
MS3_00007035.1	2.3749373395444318	0.00777987265403179	10542.18457	11982.995117	12532.966797	9161.583008	12496.667969	10749.514648
MS3_00010845.1	3.1374859324236226	0.02444926679811904	3.406476	8.864663	9.634535	10.944971	0.856219	7.584267
MS3_00010846.1	2.7457808156853156	0.04560147919029983	10.852291	17.506037	17.670666	7.231876	14.96023	13.86732
MS3_00007052.1	4.061515829471487	2.9059801884570254e-4	265.095642	252.831635	264.464935	251.304825	232.091721	287.246765
MS3_00007055.2	2.040220674786429	0.021146255122509408	63.853806	73.590302	51.066959	76.396477	66.569664	75.417473
MS3_00007065.2	11.257903924928387	2.582017321925731e-6	17.015545	29.917187	16.122175	17.955063	28.228809	24.653847
MS3_00007103.1	6.048368045872783	0.014543095273166676	40.52187	44.21571	48.881081	65.590706	57.024841	47.095646
MS3_00007104.1	5.40895900674265	0.008928699744074587	21.65836	26.850859	16.44541	35.243061	21.572014	25.24028
MS3_00007105.1	2.9935309425059606	0.0013146972820031212	71.115845	81.19664	82.091217	97.818497	79.514671	89.042053
MS3_00007109.1	2.3557025967098024	0.025006963958042264	40.87167	37.901741	48.885578	37.354675	38.907799	35.87149
MS3_00007113.1	2.0409251799175943	0.04560147919029983	43.389683	49.457378	43.723621	52.487309	76.067322	54.04277
MS3_00007115.1	3.7718636727201678	0.003915471653226594	8.025595	13.245476	10.86694	13.683154	9.282577	11.304146
MS3_00000325.1	2.3319539956167725	0.01909656623317786	1.127116	5.934809	6.948831	5.831146	2.552076	0.598569
MS3_00000333.1	2.6314834683771364	0.007027840488563617	13.56433	21.712748	22.278912	33.022869	22.806797	37.601658
MS3_00007136.1	3.636612955704267	0.003946413470399954	138.995087	415.115204	573.51825	451.911896	522.717346	320.216248
MS3_00007141.1	7.07797352716757	0.033226981304142714	44.869434	46.339474	50.588516	18.705639	1.245677	15.350615
MS3_00007146.1	2.1417910048288986	0.007044315232654254	22.434603	25.632761	20.653622	18.879314	20.989079	27.573843
MS3_00007149.1	2.603872529822264	0.001336545649156025	3.968731	3.998926	3.14163	3.086796	6.965132	6.724613
MS3_00010866.1	2.468889682436854	0.010845578907488792	22.312973	18.649515	25.984621	25.683346	21.772173	24.510927
MS3_00007153.1	2.6046246198616356	0.010168366356143493	10.757544	19.193306	16.837582	11.671489	8.462655	8.821207
MS3_00007159.1	2.8062197068749684	0.017964256036704273	14.429377	16.492977	16.131626	19.044523	15.424283	23.459993
MS3_00007160.1	3.6680172061016902	0.0010583607401657511	7.546343	6.994808	8.349679	10.807724	8.798519	10.141329
MS3_00010869.1	7.195365647682785	0.03688906230276478	10.142532	22.833342	29.752268	29.378695	16.52878	16.522959
MS3_00007185.2	5.568748413272175	0.003178012317237067	15.615866	23.282461	3.848833	8.129706	17.732588	18.387173
MS3_00007187.1	2.013353675524485	0.034964233930941335	5.281192	10.214001	10.413533	9.142449	20.488884	8.562061
MS3_00007189.2	11.903029652777434	0.020621925758717054	35.089039	61.846325	0	84.211967	5.154515	52.94038
MS3_00007202.2	2.1990671043710783	0.04425742637198698	122.932053	150.623978	195.324265	128.362228	167.100159	191.861526
MS3_00007207.1	3.683621268458405	0.001740872903294821	24.371141	35.258831	24.903221	36.066765	51.450943	27.07353
MS3_00007213.3	2.360760061860188	0.03672019233347074	16.024492	5.294779	4.745075	6.237033	17.436378	5.83117
MS3_00010873.1	2.0377753291657066	0.02083382678591767	3.787996	2.664621	5.666123	1.500462	1.414017	1.294523
MS3_00007225.1	3.3996957755801067	3.05728874865712e-5	6.658879	8.793916	10.554463	7.672708	7.655896	8.155789
MS3_00007240.1	2.082439154557246	0.04357509276103328	9.531497	6.809084	18.198847	10.028831	13.759756	12.769185
MS3_00010886.6	27.326696024568854	0.004660546125224116	90.377914	149.607544	120.310425	122.16272	120.601868	145.163879
MS3_00007256.3	3.5197021327084985	0.02235574874161683	39.488094	37.000366	43.999989	35.606838	37.319782	32.474155
MS3_00007258.1	2.8910626110164643	7.248300378152924e-4	6.042048	4.904329	5.714019	2.681973	4.797445	4.503478
MS3_00000378.1	2.2356811032142425	0.015569957194941942	3.971786	4.621307	6.441738	6.144961	3.516374	4.598485
MS3_00007260.2	2.1908879975580797	0.02252040988491066	20.261013	29.042627	30.868418	28.03974	28.800663	32.101254
MS3_00007262.1	3.164106646663131	0.010109308164529806	16.831408	23.845421	26.444109	32.727901	30.268648	32.266666
MS3_00007269.2	3.715515073517238	0.01161664908823157	10.111972	7.939004	19.314541	1.870474	7.145378	2.376627
MS3_00010889.1	4.430364973892755	6.662089881044954e-5	5.48946	9.180406	13.360175	7.033393	9.441521	9.232493
MS3_00007278.1	4.70271910727735	9.84939558146463e-4	168.821152	204.279205	248.215805	196.27655	168.760651	211.713333
MS3_00007306.1	2.568029799968911	0.012363569272254364	15.644413	23.057556	25.250053	16.344578	19.387756	27.093571
MS3_00007308.1	2.6556288508683092	0.005639792816261305	9.782239	14.282706	15.181965	15.759581	14.984735	15.849669
MS3_00007318.1	9.656642846967163	0.0015778558868929057	18.56889	18.61182	32.973991	31.190157	53.117794	31.415012
MS3_00007318.5	2.2588674398119064	0.03657165706361281	6.628071	9.544581	6.508251	9.513089	1.1896	3.424382
MS3_00007318.6	6.915566188546582	0.013140453428866656	16.233643	35.017521	46.944195	15.877526	21.536077	32.411964
MS3_00007323.5	2.715429966289979	0.019469355289318074	10.916512	13.149821	19.655636	13.882228	39.902813	15.710885
MS3_00007325.1	15.68110680111982	9.269604794260351e-5	213.412674	256.022949	273.483002	296.13092	206.193008	194.590393
MS3_00007329.1	3.6087047526434315	0.003011684642789233	12.854724	17.480444	10.194048	15.534332	12.791786	12.097977
MS3_00010894.1	2.2226231593183843	0.006808686607678299	46.525055	65.114708	61.556278	49.560173	63.162392	74.520393
MS3_00007335.2	2.4005145802742085	0.04574002781378034	151.863815	114.370087	169.400986	156.63649	97.42701	211.348663
MS3_00007347.1	2.1636653438945848	0.003239245475061481	19.898996	25.447353	25.498116	25.097733	20.476355	24.930035
MS3_00007349.1	3.198206383822778	0.0025926695129075187	13.080859	18.87672	24.944632	22.882858	15.820225	17.12257
MS3_00007363.1	3.0640411236121263	0.005583555896382253	279.993195	277.57724	329.502258	295.507996	323.830048	312.394867
MS3_00007368.1	3.96541498003491	0.004547335055731543	394.681244	452.116211	444.456726	381.749176	494.642548	462.038452
MS3_00007378.1	10.401421579215762	7.878390172256143e-4	181.420151	220.166824	186.846283	168.173798	137.546387	169.403549
MS3_00007382.1	2.7249534672527354	0.0051717866485051275	144.916977	156.701981	167.359848	174.12439	149.888229	185.110062
MS3_00007384.7	2.0849912649958435	0.006566818259428859	244.119659	246.623154	226.601761	253.190674	245.128128	255.677872
MS3_00007389.1	23.688420412366792	2.944058256118095e-4	68.089973	77.399269	93.5326	56.875023	93.509247	103.927826
MS3_00007393.1	9.207861819095573	0.01618509263696118	144.665558	155.518784	170.727554	126.258484	178.840576	159.068085
MS3_00007394.1	3.700155505814587	5.065987670330784e-4	7126.536133	7194.13916	7085.1875	9393.43457	6728.869629	7986.583496
MS3_00007396.1	2.5218677139527386	0.003045539174358987	27.796909	29.810448	20.153402	17.327988	16.260674	19.541225
MS3_00007405.1	3.3445223910663255	0.004742510189411494	19.902842	30.543211	27.655514	29.265894	25.528423	25.685602
MS3_00007406.1	2.2236041013659933	0.0022037922070241847	43.864914	47.610294	50.77676	49.649628	42.814018	48.622532
MS3_00007410.1	4.706636928730797	7.37908909726534e-4	341.97772200000003	376.28009	397.279968	450.093323	396.337494	387.843628
MS3_00010900.1	2.120214160009228	0.048340177301749776	10.154327	11.775305	14.071618	18.04726	14.21011	18.054226
MS3_00007415.2	8.125981604405519	3.28820358047501e-4	35.888924	42.497044	49.975483	41.018471	52.633976	73.248718
MS3_00007423.2	3.6088958751053557	0.030060910248894047	9.272169	17.427408	12.944243	14.973512	11.351305	12.304543
MS3_00007432.1	6.356926328533281	0.005477152517917477	669.614258	665.076721	711.810791	567.500488	604.160583	650.727844
MS3_00007436.1	2.8410747578477893	0.003811212264088888	165.276199	158.315384	168.125122	178.550064	155.18869	198.266479
MS3_00007437.1	3.097502680841624	0.007839117200667453	3.941761	8.696577	3.17772	8.698684	8.607656	6.331042
MS3_00007444.2	4.102733566283751	0.00274194225023134	153.312714	150.312103	179.182098	193.992126	134.927734	176.915482
MS3_00007450.1	3.593259806564058	0.006406775866009467	9.615392	11.954729	15.751398	19.204405	11.353365	14.352274
MS3_00007454.2	3.96592873289306	0.03968638859630293	9.613296	9.363655	3.816357	0.578921	24.137894	24.389647
MS3_00007463.1	9.423575765299232	5.113919452592594e-4	20.060896	15.175625	28.932878	34.69775	17.734232	21.11363
MS3_00007474.1	2.769174671950804	0.01758010577836795	48.158981	155.65509	217.601852	176.432373	203.39595	120.212166
MS3_00007482.2	2.9722465813401513	0.00692568702382841	14.765228	16.203081	14.290466	11.32839	13.137871	12.774637
MS3_00007485.2	2.557018548843274	0.03891887610237716	57.89315	56.360508	59.320377	71.722191	67.534584	59.871964
MS3_00007486.1	2.3239681327447794	0.006453915485639792	4.622502	8.171898	7.632903	7.497544	8.32906	8.724324
MS3_00007498.1	2.8106350666856312	0.008189341388093286	78.348778	90.669006	105.380386	104.273506	81.258141	97.109344
MS3_00007499.1	10.469234477464362	0.037078428957583655	304.108643	352.082977	337.112244	366.82782	345.472931	393.08548
MS3_00007501.1	4.740690386725172	0.002268020796843645	59.396812	48.209911	51.750694	34.417049	60.494274	45.811539
MS3_00007512.1	2.1251154759929505	0.013470111239906829	33.99538	37.092075	43.330502	32.180943	35.51236	38.835499
MS3_00007520.1	10.119578844238355	1.47720329577687e-4	76.093758	85.810066	99.286263	127.781357	81.564621	87.98848
MS3_00007536.2	12.37824087861324	0.007595244701010547	47.469654	73.238914	1.091047	17.931124	17.358627	60.501709
MS3_00007550.1	2.2557472336063094	0.01696362987005363	6.239083	6.027265	8.023918	3.654017	4.255747	7.042549
MS3_00007561.5	2.420828220672164	7.951116992055892e-4	174.099136	165.87381	182.026108	176.652451	151.800949	160.362823
MS3_00007563.4	17.9250171148816	2.222344360094087e-4	39.645634	76.961029	79.161636	69.077171	53.992744	44.642689
MS3_00007566.1	2.8096137074061756	0.005819466294227186	38.667843	47.687885	44.963112	42.519901	37.668377	49.94865
MS3_00007568.1	5.117634115416185	0.002819681703086509	84.99601	90.895348	90.456528	118.792946	87.007622	95.357552
MS3_00007570.1	2.3429449391238233	2.6265379878626154e-4	17.95365	22.440287	18.04549	16.180645	17.244534	14.71142
MS3_00007583.1	3.3844334916701504	3.6134083791950237e-4	257.874146	289.24353	324.157715	260.874756	346.684845	331.59021
MS3_00007596.2	7.311922528804137	0.04899146257123678	10.774286	3.297329	96.481049	35.469864	0	60.57748
MS3_00007597.1	2.1397963507874853	0.018396661448923306	3.906363	5.278164	6.289319	7.650442	5.048284	6.507227
MS3_00007599.3	13.2794193244049	0.027298717619935037	81.126923	83.555527	68.916145	136.543076	105.791801	113.064339
MS3_00007602.2	3.0524770006970883	0.011367806693006629	77.452042	67.059334	85.669411	63.307178	79.967522	87.101852
MS3_00007604.4	17.547692510222962	0.007210084401669495	44.843082	78.557564	69.006561	73.675369	44.517769	82.011765
MS3_00007615.1	2.384554614270886	0.004928731699623568	6.416295	8.969907	11.429227	13.535299	6.985704	11.710898
MS3_00007616.1	3.9749934594662393	0.008848476911987108	19.497347	26.651751	30.110937	29.067551	24.122131	21.234842
MS3_00007626.1	2.7313348056749103	0.023132048253450256	228.379074	269.323578	298.920441	292.071106	311.611969	319.684967
MS3_00007636.1	3.780999430929777	0.03474900597711385	387.181885	387.988251	474.182709	523.589539	465.275513	548.872986
MS3_00007641.2	2.3988783953190573	0.01069767449273717	24.416601	16.833052	25.062716000000002	15.860073	26.472555	42.269703
MS3_00007661.1	2.262949707793609	0.0037062889284436517	7.66236	7.398849	14.002274	7.686102	7.312087	10.110065
MS3_00007666.2	2.0908290010413535	0.01741116984592444	29.680454	39.265598	44.828308	42.890713	30.567316	55.752823
MS3_00007667.1	3.4097437273617257	0.018433076952002258	16.119831	16.663109	18.537407	17.066494	18.147825	18.662365
MS3_00007668.1	2.6153390169918627	0.003471477024253392	98.056404	112.711922	116.623589	133.655045	114.022011	130.581467
MS3_00007686.1	2.098554069851778	0.04275251706217762	4.294677	6.860759	6.347593	9.574276	4.157924	6.667212
MS3_00007687.1	4.970286639790642	0.0037929801929361124	11.603808	10.13265	15.235498	16.437374	14.120247	11.019589
MS3_00007693.1	6.445336377659156	0.002004408736860246	162.971161	180.208786	195.961304	153.166351	156.639099	166.752441
MS3_00007694.1	4.5472658352451685	0.001963113313154185	116.295029	132.590744	137.290009	123.288071	125.252983	130.735657
MS3_00007701.1	5.126929853436367	5.777261751136935e-4	513.845154	577.250122	626.881287	547.735474	620.828369	557.73584
MS3_00007707.3	5.239064005679212	0.013636193516356818	35.808159	15.112143	35.678513	27.303011	28.952063	8.952088
MS3_00007707.4	33.34877292540355	2.582017321925731e-6	70.49395	108.25103	84.445419	123.180855	79.17041	108.011414
MS3_00007707.1	3.140735275944601	1.0818464253154822e-4	5.635164	2.538206	5.600407	5.926109	3.393977	4.308635
MS3_00007712.3	2.7359614390846523	0.011536728854888791	2.620551	12.674818	7.312054	3.449962	5.943094	4.285598
MS3_00007720.1	4.974900225620108	0.003802437680431627	9.280496	20.33411	2.188438	3.556849	9.616583	15.617427
MS3_00007721.1	2.7519711176363084	0.028339653616307383	22.569393	33.744328	35.093651	59.544029	24.276773	38.731602
MS3_00007725.2	2.730465535877914	0.004083449956180406	46.970848	47.088741	44.685028	55.027515	45.319565	70.085846
MS3_00007729.1	2.657487154775083	0.0438082412347218	7.301576	6.827751	31.392767	13.129047	32.586075	6.529074
MS3_00007740.4	16.743780182223738	0.0014557602253699364	72.124725	53.588757	32.821285	47.169647	30.740927	98.99337
MS3_00007757.4	9.924569695185685	0.014379321989589565	50.06723	60.760197	24.979158	67.663536	43.248524	44.956806
MS3_00007759.1	32.5865857344117	8.874560052226801e-5	1387.119995	1320.063965	1338.460205	914.656555	968.912781	1125.735718
MS3_00007760.2	3.480378588370359	0.0062504820872116415	3.974127	3.720664	10.547256	11.797469	7.338854	7.389567
MS3_00007761.1	6.469700290751715	0.0012182945138844038	1209.18457	1239.354004	1392.892456	1186.052246	1192.255005	1193.123291
MS3_00007766.1	2.6463410355842645	0.015321531642915696	18.608822	23.312618	29.164326	26.821812	17.899191	28.643646
MS3_00007777.1	4.582324144623811	0.0015348793842441975	10.026286	13.209204	19.659235	16.093088	15.569788	7.17706
MS3_00007780.2	4.654810114576498	0.0013567632594238082	23.821005	24.694241	19.486708	26.951616	24.010599	31.718748
MS3_00007782.1	2.240771833078494	0.03833058487391837	6.579404	6.404737	5.842618	9.347008	12.431452	12.183386
MS3_00007785.1	4.053048084591968	0.0019765878224351414	5.733592	7.800444	8.443877	8.689234	9.297788	5.635516
MS3_00007790.1	2.513437562819197	0.035170658679711635	4.942539	3.627348	9.240036	5.465913	6.361682	4.349918
MS3_00007791.1	2.011853826024847	0.043210749727650266	3.250621	6.999587	8.251495	5.400756	3.550952	5.697644
MS3_00007792.2	3.3096631883155516	0.005880565339448071	24.598997	29.775169000000002	17.482445	25.114189	30.660059	23.333158
MS3_00007798.1	2.133510125398569	0.0023907983276657253	66.020058	91.840828	89.911575	100.449814	82.479843	95.336555
MS3_00007799.1	2.749373108113966	0.0017567046232277405	34.937801	31.441353	44.449619	52.251572	27.92573	47.742863
MS3_00007835.2	8.471518420129518	0.01773696713819265	34.652527	0.163186	46.264736	37.007156	29.339077	43.328033
MS3_00007840.1	2.4298263057394633	0.0016080945418821136	2.338571	4.266957	3.24825	4.84526	4.002107	4.324336
MS3_00007841.2	4.909621090732773	0.006561242705583505	36.279194	36.74403	35.277882	38.369621	27.347433	33.26133
MS3_00007842.2	3.9749194293371928	0.002206370243208635	3.766673	13.272956	14.567372	5.356282	12.109458	15.636525
MS3_00007860.1	2.348125810598314	0.001607227279850818	31.77388	49.242085	44.176632	42.921677	30.54738	38.680832
MS3_00007866.1	4.352754359789395	9.447789246457374e-4	12.728479	15.697358	17.633495	20.483822	11.839019	10.317429
MS3_00007868.1	2.897429765765418	0.003527577640802972	109.083656	97.682236	113.735115	91.93808	93.222191	96.16095
MS3_00007875.1	2.215127394338943	0.003958222179439209	6.993196	13.328717	8.848787	11.816558	12.024022	10.781371
MS3_00007880.1	2.640968759398013	0.0015047901963998408	10.524139	13.803007	10.425973	9.572161	10.39971	7.992283
MS3_00007885.1	5.60896626501516	0.006714128480572016	99.657906	135.406601	167.837982	116.635941	123.171455	117.102676
MS3_00007885.2	5.198135623668561	0.0032948639747061403	17.516045	7.048815	8.882765	15.833363	17.363091	15.913521
MS3_00007887.2	12.729004071059018	0.012150037574907117	44.003856999999996	61.290359	63.481216	54.519764	0	52.806492
MS3_00007900.1	2.2015574810363145	0.048305187525189815	10.583432	8.813884	9.695177	4.183909	9.392787	3.688778
MS3_00007908.1	6.8805388454993475	8.122040652005822e-4	131.912872	136.882797	130.87352	94.202362	137.673035	142.542801
MS3_00007909.2	4.712536639266512	0.03891887610237716	11.339375	25.395863	27.729805	3.990022	10.120502	12.049628
MS3_00007911.2	2.02007721385957	7.637939135242441e-4	9.413728	10.650009	12.24867	11.796103	8.263305	13.707307
MS3_00007924.2	4.12877780662426	0.03665991504147369	21.143766	24.563759	28.137465	29.722504	20.290476	27.990088
MS3_00010956.1	2.0576427872139544	0.020709440063843843	7.152522	13.328481	8.69181	11.156102	5.074751	12.65569
MS3_00007935.1	2.449943140404737	0.0026382965016859272	46.161808	49.794579	45.964939	47.680073	41.417492	57.635735
MS3_00007948.2	7.325765432151332	0.03250955197130393	87.376579	69.762321	105.346169	53.110988999999996	71.369995	108.64045
MS3_00007959.1	4.025476056889978	7.192651287140104e-4	8.894706	13.766473	12.433512	3.908578	9.629478	7.349565
MS3_00007962.1	2.606282852151305	0.044449012945296525	10.170159	9.081712	8.383202	7.316104	9.222176	16.556252
MS3_00007976.1	2.2199080526157595	0.003137604840279365	18.249702	18.547167	19.952085	23.70174	17.247871	20.728596
MS3_00008000.3	4.096139818432552	0.022044883103415458	25.714888	12.402433	7.140787	16.858135	22.859591000000002	16.6602
MS3_00008010.1	5.42425470517647	7.898994768928552e-4	25.437954	18.967888	26.575706	11.033245	19.639509	22.072739
MS3_00008012.2	2.9016425028018458	0.013900523470495637	18.842117	19.124182	22.212021	18.31748	15.42767	17.54608
MS3_00008014.2	6.821077782120881	0.0071499366334830845	19.736441	15.168116	29.343929	30.028469	14.375539	22.609184
MS3_00010965.2	4.202351298484948	0.03934265206250017	10.663485	20.838795	19.986996	21.464689	6.921735	17.691319
MS3_00008019.1	3.187844751712152	5.565324677871674e-4	5.650718	7.45962	5.695312	2.016496	5.123861	3.115263
MS3_00008034.1	4.719195234887019	0.001252803088096323	14.418847	20.164082	18.294016	16.913923	12.194032	21.620537
MS3_00008035.1	2.8340149078163384	8.507659662432013e-4	5.336872	10.338644	11.226476	8.257466	8.028947	8.741204
MS3_00008047.1	2.052390384836167	0.0011607859979788722	40.794384	58.361546	46.712963	45.62257	46.036713	46.694515
MS3_00008048.1	2.4045689161830133	0.013664046991767273	57.261395	76.462479	60.634277	49.06572	57.305447	60.643021
MS3_00008052.1	3.4572733817325223	0.04158059420443829	49.028355	46.409447	68.258041	53.510345	53.485565	56.544849
MS3_00008054.1	4.334330369428668	0.021495232699936927	31.189222	31.378338	39.531769	50.315907	49.805042	47.075214
MS3_00008084.4	5.132735034277197	0.03570522648451077	17.028948	39.115108	19.57118	41.375175	22.309816	19.31345
MS3_00008098.1	3.439846082508134	0.03265707018343335	308.453156	118.604301	121.397308	90.204659	337.919373	99.940941
MS3_00008102.3	2.048158149003213	0.02177161918457473	0.971539	1.987999	1.393036	1.134632	6.00323	2.942883
MS3_00008112.1	3.143324605683827	0.003016021236573842	42.471352	51.471294	45.87928	57.938389	42.609272	62.380066
MS3_00008124.1	3.035707508975668	7.676914697216799e-4	168.080948	166.348083	156.592117	194.545792	141.00679	163.160919
MS3_00008129.1	2.1417790762441378	0.023562395938761988	2.898611	6.116926	7.259589	6.374289	2.282352	4.528054
MS3_00008132.1	3.087198289026405	0.0021365072144629333	990.999451	1087.675781	1136.686523	1112.547607	1014.453796	1057.757202
MS3_00008132.2	3.6319170042709628	0.0010036071998419732	507.844971	596.079712	481.038513	554.491211	573.624695	589.43335
MS3_00008141.1	3.3900747285406343	0.002964479461220809	1021.514587	1062.917969	1217.956543	1086.234863	1088.726562	1308.915039
MS3_00008146.1	3.640065021984188	0.0012301216720607597	53.075474	54.950596	52.321625	69.596039	63.687721	31.446283
MS3_00008146.2	17.65224160526822	3.05728874865712e-5	34.881027	54.848339	68.527992	95.675232	25.278793	51.865837
MS3_00008155.1	2.895445601281502	0.0015025469203620867	191.688919	199.724396	212.811996	175.455597	203.776627	204.328598
MS3_00010993.1	7.327382940365367	0.0016791185274421944	91.602592	120.557312	103.169464	146.49881	122.86264	171.690247
MS3_00008167.1	2.0613554014183904	0.0078028701386358154	140.981461	167.796463	175.293716	156.535477	159.092209	177.827667
MS3_00008168.1	2.719152691615509	0.002507487064833796	46.715866	50.21043	58.149399	67.147423	52.722282	65.433365
MS3_00008170.1	2.9337721303504893	0.002326762836539106	64.522766	82.182053	86.182312	92.431129	70.742378	85.234337
MS3_00010994.1	2.3442559170521435	3.3040777928523124e-4	53.493568	68.724869	69.320602	55.774693	51.581722	61.32906
MS3_00008175.1	2.814592043270872	3.6759196225860544e-4	13.980289	19.888063	18.616955	23.365419	19.046349	17.188034
MS3_00008180.1	4.690634840993449	0.001990037103060492	154.100937	161.729538	186.203918	121.531433	158.73220800000001	141.781204
MS3_00008188.1	2.2793502189070014	0.0027799626292245513	29.83646	45.62627	49.806854	45.255989	44.951756	50.946815
MS3_00008190.1	2.7645802195059836	0.018009570435925652	22.833231	25.303322	26.387878	32.932362	21.86661	33.641674
MS3_00008201.1	5.768097287505556	0.012783476424236091	40.553074	240.9478	55.283401	185.970703	128.581177	198.423584
MS3_00010998.1	7.882020436782007	0.016915297400935406	8.446533	10.613933	66.249611	62.434761	117.819298	65.51825
MS3_00000515.1	3.732189816116292	0.016564695868193667	8.114446	0	7.281509	7.631858	15.172488	2.960793
MS3_00008214.1	3.0991594318730695	0.0025662015384842777	8.629905	7.17146	13.087132	8.900296	8.000927	10.798519
MS3_00008214.2	8.001202878289435	6.98418003816402e-4	842.711792	858.12793	844.606445	834.471924	647.800903	780.890808
MS3_00000524.2	2.775216249392611	0.03682736095851851	5.151862	6.835113	3.775337	5.248037	6.983136	13.799685
MS3_00011002.1	3.5601885899081323	0.0030005543329032053	12.406298	16.457977	24.235929	12.363111	16.501535	17.109386
MS3_00008227.1	5.71244293264665	0.01566033309806075	40.208782	183.180222	60.653484	15.293601	70.475616	40.283455
MS3_00008229.1	3.974381605631284	0.003371470080436233	6.010527	5.341852	7.009236	11.616331	9.359	8.948008
MS3_00008243.1	2.0452157966926894	0.02232819601053322	4.297701	2.664596	8.254744	8.542149	4.588999	7.668088
MS3_00008246.1	5.514265052123736	0.003641459676402871	33.010929	40.575527	41.005703	57.951385	38.699284	52.764408
MS3_00008247.1	7.1765321488891125	0.0013138734121776355	73.162971	106.938637	86.534538	104.336617	85.928093	89.680527
MS3_00008250.1	2.066981042548149	0.010827123492475057	27.273804	51.828945	55.883015	40.487419	30.940411	56.888374
MS3_00008250.2	2.833235937988304	0.0041340949062946735	232.816605	198.371277	158.507431	207.210999	188.805893	162.546799
MS3_00008263.2	4.392077831581131	0.009128054665764716	4.723034	9.946399	7.383669	12.745284	14.128533	5.154325
MS3_00008263.1	2.524274243490605	0.03962914528610821	66.573921	54.457806	64.176804	58.474472	52.375671	74.019089
MS3_00008265.1	2.4704683903969182	0.0031379061728451876	25.432484	35.615112	38.203365	29.817924	30.421297	38.37429
MS3_00008274.1	30.15851672461201	6.325587551520677e-4	266.897156	173.223083	134.236115	135.036072	162.609756	70.514061
MS3_00008276.1	4.583332100342031	0.021166021641957296	14.890876	13.964068	14.695075	15.046048	10.996197	15.924779
MS3_00008282.2	3.285766637172916	0.04693508797551832	7.056349	13.407114	0	0	8.957994	7.355464
MS3_00008283.1	2.3461268894383447	0.02664578541195246	9.260703	10.077263	17.426611	14.50806	12.314423	15.430708
MS3_00008284.1	2.530843204512379	0.001511495896873953	51.964031	53.487007	63.305931	58.279095	51.180386	67.89978
MS3_00008285.2	2.2472431114468674	0.002333867888446759	11.953304	14.15039	17.896019	17.983463	11.175834	14.702653
MS3_00008308.1	2.333226250817337	0.0025814217299649374	201.594391	275.722992	283.839111	273.81662	266.436768	259.644165
MS3_00008329.1	3.403131096871882	0.0033015793193756143	157.215744	187.627121	217.888702	146.496704	205.838409	229.843948
MS3_00008338.1	5.902393468070219	0.01275224763220657	8.518658	25.370491	19.589403	15.311979	9.64004	25.620457
MS3_00008342.1	3.020261912313519	0.019906710711829596	118.654762	149.649872	131.156921	194.533432	117.466805	120.403976
MS3_00008355.1	4.183359214591964	0.0049911061108901785	58.4636	73.966286	75.841743	67.815689	67.268097	69.239609
MS3_00008364.1	3.9283338364367832	6.590408083215651e-4	21.827078	21.351271	25.837872	23.938118	18.260221	27.904148
MS3_00008384.1	3.678866794788431	0.0010780835119002191	42.067841	39.363903	39.747276	22.925175	27.689436	31.887608
MS3_00008391.1	3.048405508273852	0.012581930174004234	51.26844	67.79792	63.408546	72.257309	62.122108	74.320602
MS3_00008396.1	2.4247010214414475	0.005449250365409201	57.479362	67.795761	73.6912	66.22644	65.193375	73.579575
MS3_00008397.1	2.0276676401267677	0.006185537677469351	712.47821	842.192383	871.960754	829.971191	776.411926	828.524109
MS3_00008397.2	2.4979700031963836	0.015590067690944363	129.665573	125.616455	137.419769	132.093445	123.886055	144.176727
MS3_00008400.3	2.1873144763402825	0.0048239900011065534	79.037613	82.740654	92.145668	117.19268	77.772713	100.490967
MS3_00011027.2	9.73593765259009	0.032063608274265507	29.130722	17.336102	0	53.21394	25.464703	56.679382
MS3_00008403.3	10.77092663018394	0.031155701771242092	68.614227	82.174362	89.225746	77.690269	87.541641	83.787132
MS3_00008410.1	2.158707780742832	0.001049572501951927	1.619389	4.871261	2.86524	3.189272	1.73146	2.87348
MS3_00008411.3	4.201753194623977	0.011319220755171274	9.853666	7.725807	25.543173	14.722671	6.68853	12.981091
MS3_00008421.1	2.44726918275579	0.008036692309461742	13.56074	18.813139	25.216093	21.865673	15.860291	22.160826
MS3_00008423.2	7.57501764231595	0.003382249857322584	268.011383	298.745758	326.698608	383.367401	286.07901	419.998993
MS3_00008425.1	3.0298904725953957	0.024077058713798307	99.428627	148.866974	188.71019	78.143784	174.119522	175.452881
MS3_00008427.1	3.42087406802174	0.011859707752447456	305.886536	403.262909	433.504486	396.41275	407.904266	382.728607
MS3_00008428.1	4.1361505857079806	0.009349440497607756	7.879661	15.131317	12.122199	11.832462	9.828879	10.461032
MS3_00008432.1	5.915402263234206	0.0018590245922608577	228.69722	276.425629	275.29657	224.944626	191.704605	178.180161
MS3_00008439.1	7.570538628896916	0.008184077918927099	143.271255	152.924255	157.249588	215.393585	144.512344	152.453476
MS3_00008443.1	2.088639353252101	0.046114997884589726	6.011429	4.79235	6.033013	6.103615	5.549577	7.295377
MS3_00008444.1	7.60103412015204	0.0026045513452748097	687.206543	692.018433	721.86377	745.926575	664.052002	712.653076
MS3_00011033.1	2.9207277071830493	0.00947451295099602	6.703427	3.789214	3.947899	6.979218	2.845219	4.438591
MS3_00008453.1	2.7892023100510555	0.024567327420416073	17.351645	10.346388	7.014729	10.161621	12.579577	10.238023
MS3_00008455.4	14.019462952257973	0.0027819227667330243	71.332649	35.968319	3.749512	28.717546	60.865932	30.776834
MS3_00008461.1	2.037654142726766	0.010439123429392835	6.295413	6.360997	6.055515	7.042595	6.879324	5.145523
MS3_00008464.1	2.1855934447271714	0.0018030117722025107	4.017482	5.987574	5.967684	8.74935	4.163453	5.586987
MS3_00008466.1	5.266224208978628	0.0026691781826635517	32.303959	40.167263	24.850374	45.493053	43.873932	55.916313
MS3_00008475.2	4.688347409167161	0.007205770793615569	11.192447	18.090034	19.817535	18.494778	13.390105	12.297466
MS3_00008481.1	2.447229760242505	0.012685351298945484	56.133465	78.5672	79.853516	66.924103	61.80706	61.022652
MS3_00011038.1	2.1050801876613527	0.004065404838686132	501.405365	484.369293	451.98822	489.981812	448.053284	466.824951
MS3_00008495.1	3.5875896709092543	0.011439195717919248	14.277262	25.199556	21.667828	49.978634	21.418613	19.393026
MS3_00008499.1	2.386462266127965	0.0010020269613939463	4.825252	1.746771	1.207407	2.338552	3.047032	3.435321
MS3_00008513.1	2.5883698353568767	0.00464394670524618	3.747111	2.804621	7.443502	5.537944	3.861708	2.409955
MS3_00008521.1	2.5062791087100527	0.009769990130868484	54.29776	45.288002	62.033669	74.40686	58.166664	65.948898
MS3_00008526.1	3.4858686530132776	0.00947451295099602	16.620844	17.96208	29.599243	24.516193	18.307686	21.041603
MS3_00008529.1	3.0177122616129184	0.017910580855881722	606.799561	543.138245	589.538757	512.783081	632.423157	454.870697
MS3_00008530.1	2.0029409360435593	0.0015454932673162841	3.325765	2.029827	3.787284	3.343445	3.350421	3.616279
MS3_00008531.1	10.281258789904033	0.0012010881166846013	21.5238	29.7271	26.202015	26.939917	18.997019	21.828428
MS3_00008539.1	28.20608763099156	0.009550336764238606	537.16864	233.437332	180.892853	554.033752	145.848648	314.048523
MS3_00008540.3	3.1257309881255386	0.015321531642915696	16.571865	31.16906	38.984447	21.320009	10.671169	43.949028
MS3_00008541.1	3.3781610457060767	8.319895206810827e-4	113.902565	111.395035	115.986961	110.369873	114.205238	106.230164
MS3_00000599.1	4.254051318122279	2.853868740911067e-5	6.249248	8.6458	9.660371	11.184844	7.314182	7.735877
MS3_00008543.1	3.4644738273098334	5.994370930953542e-4	131.872055	147.203735	138.938065	142.05542	132.206161	134.939651
MS3_00008552.1	4.1848599025823985	0.0019119277553425683	89.03228	87.258652	110.368149	132.96814	80.473625	99.576775
MS3_00008564.2	2.36795096065358	0.02511680381521282	21.16206	17.491877	18.613785	29.830025	23.991316	28.775434
MS3_00008570.1	3.069569403988276	0.006712329381284607	30.656782	42.774036	47.240318	47.606586	51.483433	62.065933
MS3_00008572.1	6.678357078770694	0.015929730259692583	25.035759	31.945538	17.618832	26.340536	22.052921	28.841326
MS3_00011053.1	3.49062227089912	0.0031001094522524497	16.997976	17.25498	8.310993	3.979033	12.92963	18.513121
MS3_00008589.1	4.233327871674167	0.027837091588082723	45.080299	47.769001	54.629368	50.63493	40.239532	50.771263
MS3_00008590.2	3.3376565293828793	0.0019765878224351414	161.636307	157.30188	209.033752	189.148056	151.642944	198.246078
MS3_00011054.2	7.879128165392292	0.006637909505061608	15.308457	32.89064	35.63924	28.307976	9.368584	22.893768
MS3_00008592.1	2.578262880427254	8.348505932287224e-4	2.294354	2.603873	5.129	6.82629	2.86054	2.60613
MS3_00008592.4	14.164893563563755	0.001187093297893657	32.619019	49.077206	49.764481	49.184849	38.77359	24.911003
MS3_00008593.1	2.7008914835772284	0.0025411180457626126	939.085999	889.23822	951.927856	1066.343872	916.67865	886.406189
MS3_00008598.1	4.373646207057435	1.6358369893639912e-4	51.245773	59.882156	67.737144	52.195637	56.594635	58.239353
MS3_00008602.1	5.1926900878760085	0.0013904706800627316	64.592621	93.152306	84.697792	63.705292	88.865837	90.978821
MS3_00008604.1	4.089532860570241	0.0027799626292245513	12.388136	10.807075	12.480552	16.854383	11.033082	10.052363
MS3_00008615.2	3.7455102278832686	0.043609762811371765	30.490038	44.501949	12.430294	22.893158	26.707758	35.534367
MS3_00008616.2	3.694729429933593	0.0033835872255207817	37.691109	32.226234	40.609921	37.071159	37.531723	50.236584
MS3_00008617.1	2.5964968565363913	0.007651170944479694	168.154022	169.299515	159.762756	186.75528	144.965591	137.454208
MS3_00008626.1	2.596193031249099	0.01572340083170529	15.487796	10.943231	16.09164	13.828073	14.703121	23.131788
MS3_00008629.2	3.3218454331915104	0.04672337339792742	27.937254	26.426294	24.600313	20.774759	25.08338	29.51693
MS3_00008630.1	7.619312480609789	3.906923829759506e-5	32.894905	43.359898	39.440216	27.601358	31.633121	40.026299
MS3_00008635.3	5.735398321830359	0.021417463024894928	19.293997	3.810752	18.419674	29.285967	0.77085	27.606785
MS3_00008639.1	3.3336178749272825	7.368557423121592e-4	16.223568	18.347744	27.16683	24.253374	17.077526	19.524757
MS3_00008641.1	2.6139734723698176	0.04980749812304823	4.315472	8.320305	12.467837	16.513699	11.699619	10.766542
MS3_00008656.1	2.062449762599629	0.029854324692327388	17.447702	18.996161	21.071646	25.455545	18.522137	24.975601
MS3_00008664.1	4.265867965464603	0.01754657798589504	49.947651	58.062145	73.625641	49.562061	61.660622	78.063377
MS3_00008665.1	4.797129050192547	0.002268020796843645	13.589538	4.657477	13.108138	17.128994	6.185426	13.562576
MS3_00008673.1	2.634225833045414	0.043566818362701355	13.838758	15.347117	21.384089	12.466499	17.146149	15.768068
MS3_00008675.1	4.3168530379329235	1.6358369893639912e-4	93.37207	107.526169	103.8423	114.754387	99.643593	75.440773
MS3_00008682.1	2.4207937300233713	9.76188230465721e-4	72.787102	75.175316	74.442261	79.910423	71.842239	77.808914
MS3_00008685.4	2.8547813168401848	0.029673792996560634	38.063858	63.442196	40.503532	25.317509	53.275906	49.018242
MS3_00008695.1	2.0460026428565055	0.03611780626046833	6.901247	8.62772	6.881617	4.628205	5.440187	2.995909
MS3_00008696.1	2.016572475743695	0.004234726960319418	2.670515	2.911515	4.456972	3.387621	1.833074	2.233796
MS3_00008697.1	3.2222898764497927	4.509308986044965e-4	4.612816	6.846024	5.504501	4.313717	4.844886	5.485837
MS3_00008701.2	3.7185749651924054	0.019533926951003543	9.013259	12.129062	15.844682	0	5.134868	3.805539
MS3_00011067.1	5.3984917127651	0.011903778112883099	280.861816	281.477051	323.176086	337.987244	317.575348	325.807983
MS3_00008707.3	2.139950025700084	0.03238288771165604	57.117268	66.507492	82.433235	88.109505	70.989143	81.066162
MS3_00008712.2	7.819528218773032	0.004659077902297936	25.129488	39.831383	48.887821	30.348394	13.34291	36.924976
MS3_00008716.2	6.396364445025792	0.004405182614595024	16.838928	35.345894	31.531891	20.19129	20.680838	19.213457
MS3_00011068.2	4.234228737289092	0.02520157233079337	34.569633	40.018589	66.90448	37.9837	30.507616	36.02084
MS3_00008744.1	16.540887318248583	7.089067812063199e-4	2090.168457	2135.163086	2010.699585	3276.710693	1738.664917	1665.243774
MS3_00008746.1	12.568564290594235	8.319895206810827e-4	180.739777	172.951508	153.59198	284.378998	139.298553	139.501053
MS3_00008747.1	2.7749806579270357	7.486855254611566e-4	13.977196	16.30493	22.414614	17.630756	12.033757	12.696513
MS3_00011070.1	3.6497579073855158	0.0024014282673629358	895.870972	1138.874756	1055.193359	1103.929077	935.884033	945.084412
MS3_00008756.1	4.5089714578959095	5.728903211287558e-4	24.870193	39.315777	34.516361	60.219494	28.390369	34.503357
MS3_00008767.1	3.094311365345254	0.008989259888613294	13.509899	10.223271	14.27614	13.533931	9.727304	20.924196
MS3_00008780.1	9.60225788172007	0.0018318015662072908	309.360931	332.284821	411.671661	309.936035	358.883911	351.0849
MS3_00008781.1	3.284869318772761	0.0023997692572242917	40.378994	38.108788	56.703629	42.305862	46.088917	62.612053
MS3_00008794.1	4.990969634386469	0.0018464083127858763	109.125122	162.716034	180.059937	144.848969	139.812378	149.172165
MS3_00008796.1	6.267894561068355	0.007825675924984312	321.201294	339.521942	381.679138	294.37027	252.820663	357.823029
MS3_00000632.1	5.53065676991877	0.005099267865935046	649.391968	610.298767	830.030945	556.801086	711.299744	690.88324
MS3_00008797.1	4.912556295119457	0.007205770793615569	487.078827	562.443176	663.145569	415.493744	638.767212	570.697388
MS3_00008799.1	6.921854814642188	8.348505932287224e-4	74.293495	88.189735	111.94162	86.990685	97.09861	111.690918
MS3_00008803.1	3.2929586883040227	0.0019895070324790483	16.834105	20.758739	29.047567	15.510387	19.35676	26.42968
MS3_00008805.1	11.589642349917089	0.0023997692572242917	146.670258	138.650848	136.939423	113.354744	143.095139	96.974098
MS3_00008806.1	3.7138560684745756	0.016871240900635236	20.953178	28.129263	27.301394	30.241409	29.139833	36.44231
MS3_00008807.1	2.029308722843063	0.003264911185445066	32.959431	59.293251	54.959625	46.131073	35.08004	35.622303
MS3_00011075.1	3.8693947394648522	0.04246608029432935	111.882568	71.004601	33.049374	85.829842	66.865448	19.676144
MS3_00008829.1	2.114283598193058	0.007931110632174686	6.151793	4.739063	5.752122	6.73579	4.011168	5.917776
MS3_00008835.2	9.799721089005851	0.002745325080423663	21.572311	25.213793	24.740429	31.119015	20.882233	27.525406
MS3_00008836.1	2.62553827680427	0.008729473474632984	5.34049	6.682507	7.183601	4.666601	6.019615	7.74722
MS3_00011080.1	3.529039544002528	0.011849553294571021	65.053658	84.685318	94.604889	93.964333	66.580467	94.222404
MS3_00008845.2	3.09197204426515	0.042191538709714524	8.32474	10.181205	7.222595	11.463248	8.480343	11.346696
MS3_00008851.1	5.187648722126339	0.006185129431265594	587.807068	671.233582	709.962646	361.926117	624.384888	636.424744
MS3_00008851.4	7.863160471317523	0.008734576437979353	19.940126	12.232408	79.654999	1.490794	11.691165	18.011892
MS3_00008854.1	4.348798478640944	0.0026370465191011038	1786.015747	2016.395752	2096.131348	1953.257568	1846.261353	1781.955933
MS3_00008867.1	2.646351699788891	0.02118079367694542	21.487606	21.220984	24.640997	17.166447	19.963352	25.336821
MS3_00008871.1	2.3692539167129527	0.04741058841726826	16.056213	16.513996	19.897236	7.765355	23.067617	20.883266
MS3_00008873.1	3.9132271602576494	0.0023876950473966365	13.203385	11.909128	13.88131	10.767768	10.788647	11.226357
MS3_00008873.2	2.301084615692175	0.013231196432156301	36.584225000000004	40.329704	38.671478	54.168896	49.637154	48.583843
MS3_00008876.1	2.9464088765513448	0.007462704200932192	2.370753	2.801154	3.730812	7.551692	3.57159	11.513301
MS3_00008882.1	5.927942097584618	0.04320547391222425	62.002163	64.118011	2.527739	49.385303	64.852264	21.765272
MS3_00008886.1	5.214546645776499	0.01118206259068703	99.271721	165.180222	140.707199	113.187843	143.808914	200.884521
MS3_00008887.2	4.485471280115496	0.009370046294771965	24.168562	7.009434	2.598696	7.825765	7.872332	0.84522
MS3_00008889.1	2.748262568807741	0.004981107483072401	83.398315	129.27536	91.624176	86.24617	115.830284	154.467056
MS3_00008890.1	2.8849272272159676	0.01867342340450153	10.508574	6.113738	3.80065	2.091788	4.226008	0
MS3_00008891.1	2.8248671359228923	0.00432955513469044	73.686172	130.562195	89.432388	86.291687	90.103416	131.042709
MS3_00000650.1	2.92693088710782	3.86795699791354e-4	3.82764	5.103452	4.641755	6.108933	4.800685	6.407761
MS3_00008903.1	2.49871547993553	0.012508284403128279	47.610302	47.361221	51.564926	50.512066	55.324287	67.617912
MS3_00008904.1	2.757559806315782	0.019988712885663954	17.058975	23.116331	18.29434	17.322937	15.987355	28.302513
MS3_00008914.1	2.6747766023435573	0.0031860922875069186	16.514433	16.115801	12.906645	15.260533	5.006558	14.937709
MS3_00008915.1	2.2017441586534328	0.03934265206250017	4.627538	2.633403	5.077712	3.097009	0	2.226417
MS3_00008923.1	2.3034999646480396	0.004022910644507855	2.714381	3.070993	0.640079	1.491315	4.091885	4.706109
MS3_00000664.1	2.4439223617254555	0.036871778292332014	8.328188	11.189746	21.008965	13.517212	22.408173	12.561937
MS3_00008948.1	3.9285864739878282	0.0012112509375951032	3.000927	4.980204	12.929642	7.868762	5.469402	12.264679
MS3_00008955.1	3.7714221367705605	0.004355981340348879	45.01123	57.404125	58.925571	66.048599	56.850685	59.576744
MS3_00008959.2	21.48611528942714	5.065987670330784e-4	54.281227	63.183769	7.128256	77.663116	58.767559	28.276119
MS3_00008988.1	4.588898492863642	0.012445439194884124	34.055683	37.148438	43.248863	46.692509	27.612034	37.670628
MS3_00011109.1	3.283705244827957	0.004234726960319418	5.061566	2.974487	10.294602	8.215917	5.815781	10.276691
MS3_00009008.1	8.803943142587475	5.977805019938194e-5	14.980942	20.406204	29.161694	10.627922	22.703125	26.381901
MS3_00009014.2	2.8427614813964395	0.0182386774686107	7.67867	3.624186	0	5.573946	6.327313	1.014252
MS3_00009017.2	3.5917136409866606	0.0012466347634988216	7.64817	7.96264	7.938577	5.665059	7.047638	9.528461
MS3_00009019.1	3.9534369502801576	7.279482961810257e-4	7.362521	5.938601	10.672559	7.380724	11.510163	7.832984
MS3_00009020.2	8.839045980083041	0.010577947633940476	42.718506	44.067711	51.80304	50.722378	37.720776	50.325825
MS3_00009022.1	2.1786610633213406	0.001609745512403014	263.5896	281.839996	314.150665	237.813339	244.97467	239.292404
MS3_00009026.1	2.0414310093262196	0.002686089021466683	29.834696	32.812744	45.375828	47.042347	35.115055	45.197605
MS3_00009042.1	7.146525374809542	0.003192910168998159	43.705898	34.387516	47.973198	55.150848	33.286755	41.097023
MS3_00009043.2	11.218326403215462	0.021166021641957296	38.886559	55.084854	56.915268	67.527649	58.343307	61.957291
MS3_00009044.1	6.65946447015008	0.005174434099834849	67.315872	54.721699	113.399139	108.069	72.075134	103.938072
MS3_00009082.1	9.64525669939246	8.122040652005822e-4	143.676498	160.390518	192.848312	182.164719	170.232666	155.761002
MS3_00009090.1	4.207461708284807	3.906923829759506e-5	16.370941	20.596931	21.505873	20.049921	18.240576	17.600618
MS3_00009090.2	9.511239364817666	9.513944035231047e-4	19.425718	6.616665	47.764309	17.417799	24.064556	20.216557
MS3_00009093.1	2.2180181235437972	0.026841096163364293	301.906891	340.841583	303.507446	353.479523	317.29068	324.541046
MS3_00009100.1	4.587496702998105	0.004239143522044329	93.857986	99.01207	137.737961	176.046448	117.865967	119.996338
MS3_00000684.1	2.1321705209447583	0.02496927125336075	2.72477	2.588006	5.735948	7.25348	3.834392	3.894202
MS3_00011126.1	2.330867489992775	0.005452632022885574	93.506615	100.016167	122.815269	123.662086	88.361893	139.180283
MS3_00011128.1	3.3905024014777325	0.04742202894882493	9.301851	10.059539	14.427247	9.898991	8.044293	19.544748
MS3_00009137.2	6.56715617180031	0.004377956879153111	20.222549	21.26823	18.93124	21.444866	33.816227	19.760666
MS3_00009138.1	4.19122601948648	0.0035272617954054033	72.328766	69.508133	79.421234	78.525093	73.456917	84.843346
MS3_00009142.1	3.0772570109207824	0.013023969897349092	6.850423	7.62148	10.299931	8.015117	7.902975	8.467117
MS3_00009150.1	2.0947982356402624	0.0033261728064333767	195.140671	210.978836	232.728775	214.368484	199.010666	233.876175
MS3_00011132.1	2.9271662749650567	0.0034980383146927946	54.209091	55.936798	74.507141	44.917496	67.417854	84.992287
MS3_00009155.1	2.5021446776214704	0.014783947346353153	154.956894	233.521332	226.231491	165.274734	162.28891	146.429016
MS3_00009156.1	5.85713133320572	0.016546901577528014	26.707972	40.083618	8.207151	12.117457	18.571747	21.318968
MS3_00009160.1	4.890341624536546	0.00305874600573717	35.904465	36.165329	41.705009	48.628895	35.617851	46.214012
MS3_00009168.2	4.313009163968935	0.04784231314134426	8.388352	5.155488	37.795979	15.60902	19.256714	11.330068
MS3_00009169.1	4.060954675941863	0.0015103846947586842	52.499329	79.386055	56.028599	92.695221	58.338737	75.372665
MS3_00009170.1	8.223570347015931	8.630775056898635e-4	190.000519	205.159073	168.647552	252.541306	193.914368	236.892761
MS3_00009177.1	9.482455548874857	0.002604852445430683	213.091919	221.844681	280.257568	328.609039	228.270233	257.848145
MS3_00009178.1	3.13215364304155	8.854866279341532e-4	124.640007	116.573799	143.513306	151.839279	101.679085	158.055511
MS3_00009179.1	3.770962912225148	6.783273738343457e-4	468.160614	522.628967	584.118103	553.762939	466.629181	588.04919400000006
MS3_00009195.1	3.0463268121021088	6.906762360080843e-4	2.589531	7.09698	7.011668	3.334595	4.77472	7.443363
MS3_00009199.1	2.4448004996967603	0.00980301132838275	565.494446	577.356995	727.477356	967.097717	530.179626	865.495972
MS3_00009201.5	2.3199663448242647	9.066025691750939e-4	258.347473	272.976501	312.517944	270.653748	243.958771	313.381866
MS3_00009203.2	2.2647058393725246	0.04925297522867145	11.025841	14.765717	3.108329	13.79817	16.123056	18.129225
MS3_00009203.1	3.123404041203791	0.047886470394063414	5.463237	6.691217	23.677832	12.056477	2.999394	0
MS3_00009204.1	4.589760181599583	0.01025183247644853	10.563882	16.579193	12.590954	15.900585	13.46342	21.615826
MS3_00009207.1	5.200125864251988	0.0020520137369825233	270.264954	279.654114	229.373505	288.978516	250.454712	311.982025
MS3_00009214.1	2.9591279750430237	2.8726674285481753e-4	53.977482	64.15419	79.010788	56.473499	64.242401	70.340134
MS3_00009216.1	2.674155134150849	0.022053905503272284	50.395027	56.689766	45.300941	49.271378	36.156914	56.118011
MS3_00009221.1	6.453974684757581	2.673158029342295e-4	64.408188	69.657646	65.442322	65.552101	78.676117	75.479111
MS3_00009229.1	4.689499283876612	0.0038225391111029947	9.465597	12.954904	20.540751	19.809601	10.221938	14.271329
MS3_00011140.1	3.5435087755297134	0.004483474363064428	13.566707	14.3002	15.517621	13.607403	12.27752	16.411011
MS3_00000709.1	2.9249953078866335	0.004560703068475496	5.093248	6.203778	8.015456	6.013047	3.895009	3.685495
MS3_00009236.2	2.025143812137825	0.03275032269034029	10.699324	10.415757	11.38643	9.065685	11.211668	12.572311
MS3_00009242.2	3.3891607890149933	1.8055820679773122e-4	34.25729	41.138	37.739193	39.244637	42.238079	45.120358
MS3_00009282.1	2.19880206635241	0.0030005543329032053	9.902238	11.025733	14.47578	11.977769	14.5378	18.225527
MS3_00009303.1	9.790263227177576	0.0020300200549687956	1597.448853	1881.362061	2181.538086	1695.447266	2015.432861	1882.553955
MS3_00011150.1	3.0139107782020558	0.02162079017852127	15.163237	6.777589	16.199778	10.025062	12.222836	4.953228
MS3_00009324.1	12.465616881852377	4.786019234732875e-4	39.310261	24.849796	7.223142	35.261467	25.24398	30.589119
MS3_00009331.1	4.18156808391038	0.004464761409463051	30.712488	24.830067	47.627121	26.062445	26.243795	31.76125
MS3_00009335.1	2.078370125744217	0.020299815959406716	7.944278	10.031433	2.741748	3.702795	6.181177	6.681489
MS3_00009343.1	2.2442085569840424	0.009906733397004272	0.785076	3.78244	2.077205	7.55444	3.507549	1.976532
MS3_00009362.2	5.148846048855859	0.04911935586180723	53.738308	62.489731	58.009628	61.453323	40.226246	17.819588
MS3_00009364.1	7.625009135958353	0.04243012122651868	24.893087	440.640717	362.2565	67.668884	309.98111	22.812609
MS3_00009367.1	3.3136015862384647	0.006936570087253384	13.322351	13.720566	16.501917	26.817699	12.27323	15.91466
MS3_00009375.1	3.6236044100091656	0.003623571812104103	22.769781	36.078827	39.103615	34.05978	25.899038	33.398052
MS3_00009377.1	7.221825559068396	0.01750577375063106	34.446117	40.261723	53.091908	45.763577	34.267365	32.796566
MS3_00009391.1	4.046804298440099	0.006317483258215604	9.118874	12.170367	21.428068	5.999007	15.865471	18.929213
MS3_00009401.1	2.3351335012444285	0.0015605762095373765	163.254623	116.373657	103.1474	155.503174	133.381317	131.073257
MS3_00009403.2	2.8750485244602086	0.008937508823082843	33.362938	45.650249	46.613003	35.603081	37.124695	43.258842
MS3_00009405.1	2.671328221966698	0.013227568581324175	93.112251	111.326767	97.43882	77.798157	83.786377	120.821861
MS3_00011163.1	2.0661690784146947	0.00593054843748489	702.454529	482.55352799999997	506.669983	519.521851	612.414856	615.815063
MS3_00009410.1	2.6544370226074663	0.020471245392531146	144.7509	191.858429	222.441544	183.540817	180.702103	223.802017
MS3_00009411.1	6.209454856717382	1.7932081431419256e-4	9.4677	10.610984	8.174417	15.133289	20.420561	21.056681
MS3_00009411.2	10.362427777924545	0.002777601744200114	40.498962	54.009983	41.382656	6.6111509999999996	5.336717	22.799877
MS3_00009411.3	10.072036379585578	0.022424023423583715	43.038025	53.65374	4.987208	52.640488	0	47.73061
MS3_00009415.1	3.4854045454216793	0.0014529788507212625	97.220718	109.729309	105.301666	69.2612	64.14904	74.145004
MS3_00009416.1	2.623101259464063	0.0027945887992263845	17.130219	28.450335	27.643705	17.84556	17.792074	23.537664
MS3_00009417.1	2.5099149400807876	0.0066811304646345075	13.547865	13.721074	11.52443	16.953608	16.512312	17.516226
MS3_00009422.1	2.2904383938212756	0.012072457766799103	2.719624	3.435195	3.022542	7.7384	3.871795	4.048716
MS3_00009423.1	7.6246455920610465	0.003800388658118808	49.409393	106.429245	34.580032	39.863937	47.980209	28.700954
MS3_00009428.1	3.0250452875234513	0.007132311197625324	83.153603	113.614677	104.660614	130.225769	100.835419	113.135704
MS3_00009428.3	29.3807292196184	1.1552842238415906e-8	58.106998	49.807438	76.876236	54.36335	58.056793	67.542198
MS3_00009429.2	2.944229063119022	0.0051840976219786295	34.803009	43.487076	37.830559	54.312496	41.174076	33.719318
MS3_00009447.1	4.097502836815896	0.0020247597461792595	210.563461	251.562836	235.835846	287.812469	201.314682	262.848511
MS3_00009451.2	2.7536516641697686	0.0180587337249993	12.429646	12.738824	16.53924	17.678089	8.415177	17.063681
MS3_00009454.1	4.60364429959001	0.027199323550845776	22.19557	24.660913	28.751858	23.425255	19.872519	39.886089
MS3_00009462.1	83.66923621630748	0.00316713966532316	1107.768433	609.313599	699.289062	1486.072144	571.648438	1000.041504
MS3_00009470.2	2.0087885820775297	0.004260237205430655	12.92203	20.87096	20.07556	16.949251	14.099133	14.74467
MS3_00009471.2	2.3927013698975705	0.015102563095885944	36.287498	42.584881	38.352783	33.910378	36.914986	34.94685
MS3_00009476.2	3.216178788251801	0.002049866835151061	55.674198	56.183331	62.669769	57.468735	53.37878	57.599236
MS3_00009477.1	3.9366853118841094	0.02806102899548666	23.59054	28.77058	39.570553	31.694603	19.002226	25.445871
MS3_00009480.1	2.0058092131870855	0.02112257317412744	2.580054	3.655427	1.825703	3.219289	1.701371	2.482867
MS3_00009486.1	3.160086852161244	0.00411088485850423	6.223131	5.550919	6.028728	8.323864	6.969183	14.06684
MS3_00009491.2	5.570194234533133	0.0182386774686107	35.355839	59.167656	56.360134	93.093674	57.297119	60.409286
MS3_00009511.1	2.72477654126978	0.0046639725456349545	61.319046	52.44244	64.625259	71.866249	60.691059	59.284462
MS3_00011174.1	3.0519862829313937	0.043566818362701355	28.769915	21.958509	28.304466	35.178387	26.30267	45.524395
MS3_00009522.1	3.2670015414869575	0.002491026835499247	8.301225	8.082146	16.037533	9.637191	12.123534	14.667017
MS3_00009523.1	9.588898344743127	0.002783261143707094	57.525177	68.088997	70.88208	51.178268	54.394234	59.266102
MS3_00009524.1	5.058349988016988	0.010068539562911646	19.502666	11.835013	10.731701	8.91789	7.204372	15.158686
MS3_00009527.2	6.547931900403922	0.0011685179584563533	22.90678	52.197086	48.623314	24.954294	33.373959	36.247993
MS3_00000767.1	3.0286246414186384	0.002150479307281333	3.20355	4.522354	8.29868	5.923607	3.40173	6.81875
MS3_00011175.1	29.254261593226218	0.00231476193859758	158.459106	55.328892	37.807472	175.58577	33.133816	80.6745
MS3_00009548.1	2.2537569637783954	0.045314823773245694	14.622673	24.90126	15.332517	17.330389	18.594995	20.973557
MS3_00009550.2	4.536479978391693	0.02429494852188157	49.966129	53.62426	48.390579	69.358841	50.723881	55.042892
MS3_00009561.1	3.2663978171351427	0.0015047901963998408	27.259394	32.446369	32.990063	31.748852	28.997299	32.681606
MS3_00009564.1	2.082901935024594	0.00768227621714642	1.959508	1.78014	1.343659	0.603481	4.235976	4.301717
MS3_00009574.2	3.3184492503913923	0.043869737485221626	26.366459	26.986479	25.833231	23.485699	19.299263	25.969057
MS3_00009576.1	2.4008264672487085	0.01626224750255123	3.615321	6.221447	7.489241	6.48763	5.416082	3.859482
MS3_00009577.1	2.2731738766121508	0.012578185575152187	1.746302	0.985882	4.026831	7.126964	2.586629	3.708842
MS3_00009579.1	4.4740658979763275	2.4380476675950523e-4	9.620247	12.728007	19.209076	10.971225	14.410533	25.599989
MS3_00009588.1	5.060904554884127	0.001951129563866678	256.030609	228.954849	241.834229	192.750031	247.109619	234.538757
MS3_00009588.2	5.043990326108135	0.015311664082067394	20.894644	23.227186	5.231266	20.842125	3.038265	1.606714
MS3_00009588.3	12.009968098344173	0.03151733920821992	193.474594	206.596573	344.662598	188.136826	217.038742	255.811157
MS3_00009593.4	2.8112622619408563	0.0019441322524032583	6.947898	9.339749	2.880832	6.630976	6.698795	7.337353
MS3_00009599.1	2.1021650580452005	0.048704599149226105	4.932767	2.985783	3.539362	4.020198	2.338156	7.159583
MS3_00009611.3	9.033917142251394	0.047024791220736654	37.844002	0	44.958641	30.538124	38.770119	27.388525
MS3_00009612.1	2.8799660512780045	1.6358369893639912e-4	47.475883	62.764526	54.646744	47.65374	54.839146	46.998821
MS3_00009626.1	2.493562272660926	0.008342340414741039	170.14505	187.978302	209.201157	247.431107	189.692886	210.282318
MS3_00011187.1	4.606807837633999	8.714613185807123e-4	7.669825	8.631698	9.289681	9.713903	11.311852	11.035482
MS3_00009633.1	2.1314118793417407	0.030814135583269762	2.032436	1.588023	4.945371	6.013432	0	4.346933
MS3_00009649.1	3.4347817431126986	0.020317143119259435	9.477405	16.574871	19.896832	12.308395	12.361851	13.377478
MS3_00009656.1	4.477859989804182	0.0023403648396555254	11.41401	20.538174	18.217066	18.482605	18.706614	14.022165
MS3_00009659.1	3.2019061615875812	0.0017010287928462488	107.628304	87.812248	100.242065	116.305504	101.110863	108.39212
MS3_00009660.1	3.2965011591761226	0.002571017299659148	263.953613	268.449005	320.10257	357.141602	314.63446	330.201813
MS3_00009663.2	2.9424466286015796	0.009214258189977452	329.382324	435.073914	444.291321	350.813141	371.888885	424.827362
MS3_00009667.1	2.0678675138823976	0.00652848695601766	8.480162	13.156205	11.922657	13.546684	8.365555	11.545506
MS3_00009676.2	3.135756573628164	0.009543184995114702	42.86042	48.934242	52.852985	46.158558	52.164368	66.549225
MS3_00009677.1	9.77758634398523	8.51997149688833e-4	998.071411	987.194824	904.405579	950.111206	805.516296	904.864929
MS3_00009678.1	9.933022048946567	7.339553452581234e-4	974.837585	960.097961	913.174438	941.717834	794.387939	882.025513
MS3_00009679.1	6.429137757671042	9.36249956559691e-4	396.315125	491.098907	474.996246	473.40979	393.56015	400.369476
MS3_00009680.1	2.3109876724553717	0.001842556627252891	3.995998	3.833864	3.952262	3.734807	5.184365	2.708979
MS3_00009680.2	2.665498129270372	0.032871220828480256	4.632837	5.347749	11.870334	1.41332	3.87006	9.830337
MS3_00009681.2	2.37523382732579	0.0030935502936298206	4.704193	9.030379	8.8343	4.317233	9.172668	5.652511
MS3_00009687.1	3.43678861183937	0.0015833091387581029	10.890406	13.783813	20.50329	13.57064	11.091342	11.677716
MS3_00009700.3	2.014215748097488	0.03833891052169701	9.047986	6.615837	9.540208	5.994558	6.111092	5.111711
MS3_00009712.1	2.458175874328536	0.00523286190440229	236.076813	250.196457	257.838318	262.997925	218.039124	262.969177
MS3_00009720.1	10.47570870215298	0.001178835376339238	1625.171753	1796.452759	1886.548096	1988.488281	1656.235352	1798.668091
MS3_00009720.2	12.332744983489702	0.0013897943695974216	158.711334	155.779785	184.010498	313.426117	140.383957	170.18544
MS3_00009721.1	2.97482354454475	0.001399457530077131	9.664828	13.331577	18.681601	7.892697	17.127962	15.912922
MS3_00009735.1	4.43773954586076	0.005146833180572107	203.725082	205.085556	257.021729	183.764847	195.238815	199.33873
MS3_00009754.1	3.9474481767788827	0.003911427093446028	21.495277	26.293756	21.276361	31.529816	18.986265	22.306973
MS3_00009754.2	4.295074291172826	0.003036750278614307	19.992916	19.053638	14.307425	26.113932	15.743718	21.195726
MS3_00009758.1	3.1950841339601035	0.0023896625096023407	7.695212	9.04215	12.286243	9.360249	7.390561	3.439579
MS3_00009764.1	2.900420311004779	0.00949766171894947	6.368506	8.607547	10.595012	13.452586	6.72814	11.380115
MS3_00009766.1	3.0769555413110976	0.019937320880739854	2.506206	2.5591	16.78829	18.088522	11.006437	9.649511
MS3_00009766.2	2.82451156617254	0.04730684374776295	9.473768	10.889045	4.331532	2.572592	0.558465	8.277906
MS3_00009776.1	2.635507266293332	0.015534247619662628	638.986084	585.711243	543.59198	324.315033	310.851959	593.380066
