# Supplementary material for: Chromosome-level genome of Schistosoma haematobium underpins genome-wide explorations of molecular variation
Source: PLoS Pathog. 2022 Feb 15;18(2):e1010288. doi: 10.1371/journal.ppat.1010288 (PMC8846543; doi:10.1371/journal.ppat.1010288)
Supplement: S12 Table — (XLSX) [file ppat.1010288.s017.xlsx]

## Sheet: BRITE enriched female
S12 Table. KEGG terms significantly enriched (q-value < 0.05) among transcripts differentially expressed in adult male or female Schistosoma haematobium
S12a Table. KEGG BRITE terms significantly enriched (q-value < 0.05) among transcripts differentially expressed in adult female Schistosoma haematobium
KEGG BRITE identifier	Description	Number of sequences with BRITE term in DE set	Number of sequences with BRITE term	p-value	q-value
br:ko03011	Ribosome	49	180	5.17006e-11	2.01632e-09
br:ko03032	DNA replication proteins	33	178	0.000428094	0.00556522
br:ko03036	Chromosome and associated proteins	145	1079	0.000140754	0.0027447

## Sheet: Pathway enriched female
S12 Table. KEGG terms significantly enriched (q-value < 0.05) among transcripts differentially expressed in adult male or female Schistosoma haematobium
S12b Table. KEGG pathway terms significantly enriched (q-value < 0.05) among transcripts differentially expressed in adult female Schistosoma haematobium
KEGG Pathway identifier	p-value	Number of sequences with pathway term in DE set	Number of sequences with pathway term	Description	q-value
path:ko04914	0.0004907	20	82	09150 Organismal Systems;09152 Endocrine system;Progesterone-mediated oocyte maturation	0.0410552
path:ko04110	9.508e-06	28	107	09140 Cellular Processes;09143 Cell growth and death;Cell cycle	0.00119325
path:ko03010	4.126e-15	49	134	09120 Genetic Information Processing;09122 Translation;Ribosome	1.03563e-12

## Sheet: BRITE enriched male
S12 Table. KEGG terms significantly enriched (q-value < 0.05) among transcripts differentially expressed in adult male or female Schistosoma haematobium
S12c Table. KEGG BRITE terms significantly enriched (q-value < 0.05) among transcripts differentially expressed in adult male Schistosoma haematobium
KEGG BRITE identifier	Description	Number of sequences with BRITE term in DE set	Number of sequences with BRITE term	p-value	q-value
br:ko02000	Transport system	95	505	1.85878e-05	0.000123918
br:ko04131	Membrane trafficking	195	1261	0.000465561	0.00232781
br:ko04040	Ion channels	45	173	8.39602e-07	6.71681e-06
br:ko00536	Glycosaminoglycan binding proteins	13	51	0.00831617	0.0332647
br:ko04031	GTP-binding proteins	43	124	1.14093e-10	2.28186e-09
br:ko04030	G protein-coupled receptors	31	100	7.87795e-07	6.71681e-06
br:ko04147	Exosome	184	851	3.10543e-15	1.24217e-13
br:ko04812	Cytoskeleton proteins	99	438	1.19178e-09	1.58903e-08
br:ko04515	Cell adhesion molecules	23	85	0.000211086	0.00120621
br:ko04090	CD molecules	31	143	0.00133183	0.00591924

## Sheet: Pathway enriched male
S12 Table. KEGG terms significantly enriched (q-value < 0.05) among transcripts differentially expressed in adult male or female Schistosoma haematobium
S12d Table. KEGG pathway terms significantly enriched (q-value < 0.05) among transcripts differentially expressed in adult male Schistosoma haematobium
KEGG pathway identifier	p-value	Number of sequences with pathway term in DE set	Number of sequences with pathway term	Description	q-value
path:ko00010	0.0007881	18	66	09100 Metabolism;09101 Carbohydrate metabolism;Glycolysis / Gluconeogenesis	0.00572495
path:ko00564	0.001836	25	111	09100 Metabolism;09103 Lipid metabolism;Glycerophospholipid metabolism	0.0121273
path:ko04371	0.0005639	29	126	09130 Environmental Information Processing;09132 Signal transduction;Apelin signaling pathway	0.00441684
path:ko04020	1.561e-10	47	146	09130 Environmental Information Processing;09132 Signal transduction;Calcium signaling pathway	3.91811e-08
path:ko04024	5.128e-06	44	181	09130 Environmental Information Processing;09132 Signal transduction;cAMP signaling pathway	9.19377e-05
path:ko04022	0.0002013	34	148	09130 Environmental Information Processing;09132 Signal transduction;cGMP-PKG signaling pathway	0.00202105
path:ko04391	0.003345	19	80	09130 Environmental Information Processing;09132 Signal transduction;Hippo signaling pathway - fly	0.0192072
path:ko04392	0.009393	6	16	09130 Environmental Information Processing;09132 Signal transduction;Hippo signaling pathway - multiple species	0.0471529
path:ko04010	0.00358	32	160	09130 Environmental Information Processing;09132 Signal transduction;MAPK signaling pathway	0.0199684
path:ko04016	2.532e-06	15	33	09130 Environmental Information Processing;09132 Signal transduction;MAPK signaling pathway - plant	5.2961e-05
path:ko04011	0.00225	14	50	09130 Environmental Information Processing;09132 Signal transduction;MAPK signaling pathway - yeast	0.0137744
path:ko04015	4.047e-07	44	166	09130 Environmental Information Processing;09132 Signal transduction;Rap1 signaling pathway	1.26975e-05
path:ko04014	1.892e-09	45	146	09130 Environmental Information Processing;09132 Signal transduction;Ras signaling pathway	1.58297e-07
path:ko04080	2.833e-07	33	107	09130 Environmental Information Processing;09133 Signaling molecules and interaction;Neuroactive ligand-receptor interaction	1.01583e-05
path:ko04144	0.0002921	48	237	09140 Cellular Processes;09141 Transport and catabolism;Endocytosis	0.00261847
path:ko04142	0.003367	38	198	09140 Cellular Processes;09141 Transport and catabolism;Lysosome	0.0192072
path:ko04810	0.0002308	34	149	09140 Cellular Processes;09142 Cell motility;Regulation of actin cytoskeleton	0.00222811
path:ko04530	0.002119	32	155	09140 Cellular Processes;09144 Cellular community - eukaryotes;Tight junction	0.0132967
path:ko04625	2.465e-06	21	58	09150 Organismal Systems;09151 Immune system;C-type lectin receptor signaling pathway	5.2961e-05
path:ko04666	0.003759	18	75	09150 Organismal Systems;09151 Immune system;Fc gamma R-mediated phagocytosis	0.0205111
path:ko04611	0.0001908	28	113	09150 Organismal Systems;09151 Immune system;Platelet activation	0.00199545
path:ko04925	0.002383	24	107	09150 Organismal Systems;09152 Endocrine system;Aldosterone synthesis and secretion	0.0142413
path:ko04915	0.0001053	29	115	09150 Organismal Systems;09152 Endocrine system;Estrogen signaling pathway	0.00114914
path:ko04922	8.822e-06	33	123	09150 Organismal Systems;09152 Endocrine system;Glucagon signaling pathway	0.000138395
path:ko04912	0.0005807	25	103	09150 Organismal Systems;09152 Endocrine system;GnRH signaling pathway	0.00441684
path:ko04910	6.791e-06	34	127	09150 Organismal Systems;09152 Endocrine system;Insulin signaling pathway	0.000113636
path:ko04916	0.00119	24	102	09150 Organismal Systems;09152 Endocrine system;Melanogenesis	0.0080727
path:ko04921	2.626e-05	39	163	09150 Organismal Systems;09152 Endocrine system;Oxytocin signaling pathway	0.000332073
path:ko04926	0.0005208	21	80	09150 Organismal Systems;09152 Endocrine system;Relaxin signaling pathway	0.0042168
path:ko04924	0.0002761	22	82	09150 Organismal Systems;09152 Endocrine system;Renin secretion	0.00256671
path:ko04261	0.0005064	33	149	09150 Organismal Systems;09153 Circulatory system;Adrenergic signaling in cardiomyocytes	0.0042168
path:ko04270	2.163e-05	31	117	09150 Organismal Systems;09153 Circulatory system;Vascular smooth muscle contraction	0.000301618
path:ko04976	0.005068	18	77	09150 Organismal Systems;09154 Digestive system;Bile secretion	0.0265014
path:ko04975	0.0078	7	20	09150 Organismal Systems;09154 Digestive system;Fat digestion and absorption	0.0399551
path:ko04971	2.844e-08	31	89	09150 Organismal Systems;09154 Digestive system;Gastric acid secretion	1.42769e-06
path:ko04972	0.001103	22	90	09150 Organismal Systems;09154 Digestive system;Pancreatic secretion	0.00769036
path:ko04970	1.876e-06	28	90	09150 Organismal Systems;09154 Digestive system;Salivary secretion	4.70876e-05
path:ko04962	3.196e-05	24	82	09150 Organismal Systems;09155 Excretory system;Vasopressin-regulated water reabsorption	0.000381998
path:ko04728	8.479e-05	34	142	09150 Organismal Systems;09156 Nervous system;Dopaminergic synapse	0.000967377
path:ko04724	0.0004333	21	79	09150 Organismal Systems;09156 Nervous system;Glutamatergic synapse	0.00375029
path:ko04720	4.749e-06	25	79	09150 Organismal Systems;09156 Nervous system;Long-term potentiation	9.16922e-05
path:ko04722	1.165e-06	29	93	09150 Organismal Systems;09156 Nervous system;Neurotrophin signaling pathway	3.24906e-05
path:ko04726	0.004921	17	71	09150 Organismal Systems;09156 Nervous system;Serotonergic synapse	0.0262802
path:ko04721	0.00202	22	94	09150 Organismal Systems;09156 Nervous system;Synaptic vesicle cycle	0.0130005
path:ko04750	0.0007983	22	88	09150 Organismal Systems;09157 Sensory system;Inflammatory mediator regulation of TRP channels	0.00572495
path:ko04740	1.777e-09	28	68	09150 Organismal Systems;09157 Sensory system;Olfactory transduction	1.58297e-07
path:ko04744	1.844e-08	16	28	09150 Organismal Systems;09157 Sensory system;Phototransduction	1.15711e-06
path:ko04745	1.025e-05	18	49	09150 Organismal Systems;09157 Sensory system;Phototransduction - fly	0.000151338
path:ko04713	6.202e-08	30	87	09150 Organismal Systems;09159 Environmental adaptation;Circadian entrainment	2.5945e-06
path:ko04626	2.646e-05	16	43	09150 Organismal Systems;09159 Environmental adaptation;Plant-pathogen interaction	0.000332073
