# Supplementary material for: Chromosome-level genome of Schistosoma haematobium underpins genome-wide explorations of molecular variation
Source: PLoS Pathog. 2022 Feb 15;18(2):e1010288. doi: 10.1371/journal.ppat.1010288 (PMC8846543; doi:10.1371/journal.ppat.1010288)
Supplement: S13 Table — (XLSX) [file ppat.1010288.s018.xlsx]

## Sheet: AlphaFold omega-1
S13 Table | Modelling of the predicted structures of seven Schistosoma haematobium omega-1 homologs using AlphaFold and alignment employing TM-align
Query sequence	Reference sequence	Query length	Reference length	Structural alignment length	RMSD	Sequence identity	TM score
MS3_00000254.1	Q2Y2H5	188	225	178	1.42	0.461	0.75953
MS3_00000272.1	Q2Y2H5	188	225	178	1.41	0.461	0.76067
MS3_00001337.1	Q2Y2H5	188	225	180	1.15	0.506	0.77333
MS3_00004331.1	Q2Y2H5	270	225	203	1.69	0.335	0.84775
MS3_00010005.1	Q2Y2H5	194	225	121	3.01	0.479	0.46916
MS3_00010006.1	Q2Y2H5	204	225	175	1.97	0.446	0.72458
MS3_00010007.1	Q2Y2H5	428	225	168	2.2	0.452	0.69251
