# Supplementary material for: Chromosome-level genome of Schistosoma haematobium underpins genome-wide explorations of molecular variation
Source: PLoS Pathog. 2022 Feb 15;18(2):e1010288. doi: 10.1371/journal.ppat.1010288 (PMC8846543; doi:10.1371/journal.ppat.1010288)
Supplement: S14 Table — (XLSX) [file ppat.1010288.s019.xlsx]

## Sheet: Sheet1
S14 Table. Information on collection site, host, year and Natural History Museum reference code for four isolates of adult male Schistosoma haematobium from Africa
Country of origin	Site collected from	Host collected from	Year of collection	NHM Number	References
Senegal	Mbodiene	Human (urine), miracidia infected B. wrighti, 1st passage	1995	NHM3287	1, 2 (NHM3290 SE2)
Mali	Niger Delta	B. truncatus (cercariae), 1st passage	1996	NHM3369	1, 2 (Mali isolates MA1)
Mauritius	Vallee Pitot	Human (urine), miracidia infected B. wrighti, 1st passage	1992	NHM2714	1, 2 (NHM2720 MU1)
Zambia	Simunjalala	Human (urine), miracidia infected B. wrighti, 2nd passage	1991	NHM2575	1, 2 (NHM3290 ZA1)
1. Emery AM, Allan FE, Rabone ME, Rollinson D. Schistosomiasis collection at NHM (SCAN). Parasites & Vectors 5, 185 (2012). https://doi.org/10.1186/1756-3305-5-185
2. Webster BL, Emery AM, Webster JP, Gouvras A, Garba A, et al. Genetic Diversity within Schistosoma haematobium: DNA barcoding reveals two distinct groups. PLOS Neglected Tropical Diseases 6, e1882. https://doi.org/10.1371/journal.pntd.0001882
